# Supplementary material for: Analysis of terpenoids and their gene regulatory networks on the basis of the transcriptome and metabolome of Opisthopappus longilobus
Source: Front Plant Sci. 2022 Sep 21;13:1015942. doi: 10.3389/fpls.2022.1015942 (PMC9533026; doi:10.3389/fpls.2022.1015942)
Supplement: Supplementary File 1 — Primer sequences for the qRT-PCR analysis of gene expression. [file DataSheet_1.xlsx]

## Sheet: Sheet1
OlAACT1-F1	CTCCTAAAGGATGCCCAAAG
OlAACT1-R1	TCCTGCTGTTTCAATTCCAG
OlDXR3-F1	CAAACAGACACCCACAACAAT
OlDXR3-R1	TGGACACTACTAAAGCCAACA
OlDXS1-F2	TGGCGGAACTTGCGACTA
OlDXS1-R2	AGGACAAGCATACGAGGC
OlDXS4-F2	ATTAGGGATGGCTGTGGG
OlDXS4-R2	ATGGCTTCGTATGCTTGTCC
OlDXS5-F1	CCCTTTCCTTTCTCCGTTAC
OlDXS5-R1	GCAGCCAAAGTGGATGAG
OlFDS2-F2	GCCCTGTTGGTTCAGATTAC
OlFDS2-R2	CGTTGAAGAGGTCCAGTAGAT
OlGDS-F	CCATGCTACGACGCTGCTC
OlGDS-R	CCGTATTGGCTGGAGATT
OlHDR1-F1	ATTATGCCTGAACACCTTCG
OlHDR1-R1	TCAACTCGCACAGACTACCT
OlHDR3-F2	CTCATCAACTTGCGCCATAC
OlHDR3-R2	AGCCTCCTTCTTACGTCCA
OlHDS1-F	GCTCCTCGTAAGGCTCATC
OlHDS1-R	TTGCCCAACGCTATTGTCT
OlHDS2-F1	TGACAGAGGAGCCGACATTAT
OlHDS2-R1	CACATCCCTACATTCGTTGAT
OlHMGR1-F	CCGACATCAAAGACAGTTCA
OlHMGR1-R	GAGGTTGGTACAGTGGGAGG
OlHMGR3-F1	AGAATCACCAGGCTCAAACG
OlHMGR3-R1	ATGGCAGACATCAACGACAG
OlHMGS1-F	ATGCTTGCTATGGTGGAAC
OlHMGS1-R	CCGCACTGTCTGTGGAGA
OlIDI1-F2	TACCTGCTCTTCATCGTGC
OlIDI1-R2	CCAGCATCTGCCTTCCTTA
OlISPS-F	AGGAAGTTGCCCGTGAATA
OlISPS-R	CGACTCGATCTTTGGCTCT
OlMVD-F	GATTGCTGCCCTTCTGCTC
OlMVD-R	TACCACCATCTAGTCCAGTGTC
OlPMK2-F	AACCTCCCGTAATGAGAACC
OlPMK2-R	CCTGAAACAACCTCCAAGATC
PP2Ac-F	AGCTGAGCAGACTCCCGATG
PP2Ac-R	AGGCGAATCATCAGTACCAAGT
