# Supplementary material for: Analysis of terpenoids and their gene regulatory networks on the basis of the transcriptome and metabolome of Opisthopappus longilobus
Source: Front Plant Sci. 2022 Sep 21;13:1015942. doi: 10.3389/fpls.2022.1015942 (PMC9533026; doi:10.3389/fpls.2022.1015942)
Supplement: Supplementary File 2 — Summary of all the metabolites detected in O. longilobus leaves and inflorescences. [file DataSheet_2.xlsx]

## Sheet: Sheet1
Index	Quantitative ion	Qualitative ion	Molecular weight (Da)	Formula	Compounds	Class I	CAS	NIST_RI	CTLeaf-1	CTLeaf-2	CTLeaf-3	CTBloom-1	CTBloom-2	CTBloom-3	CTcolour-1	CTcolour-2	CTcolour-3	CTFlower-1	CTFlower-2	CTFlower-3	QC01	QC02	QC03	QC04	QC05	cpd_ID	kegg_map
D102	105	77	162.104	C11H14O	1-Pentanone, 1-phenyl-	Ketone	1009-14-9	1374	40345.2	80018.1	18088.5	139764	226542	127773	241689	160552	201121	335536	370324	352930	119386	134102	111212	87073.8	98795.4	-	-
D103	71	132	220.146	C14H20O2	Butanoic acid, 1,1-dimethyl-2-phenylethyl ester	Ester	10094-34-5	1493	1.46801e+06	2.94635e+06	824554	653073	863060	394019	281161	118981	200071	155040	233217	194129	2.03534e+06	2.10687e+06	1.73539e+06	1.47664e+06	1.6607e+06	-	-
D104	101	88	184.146	C11H20O2	Ethyl cyclohexanepropionate	Ester	10094-36-7	1345	38732.2	61228.8	24606.5	785931	332020	624677	2.31449e+06	2.54884e+06	2.43166e+06	2.94584e+06	3.30521e+06	3.12553e+06	692331	749789	684819	579469	626890	-	-
D106	147	91	162.068	C10H10O2	1,1'-(1,4-phenylene)bis-Ethanone	Ketone	1009-61-6	1461	124365	333860	61865.9	3.92101e+06	3.57313e+06	2.04392e+06	3.48642e+06	2.52542e+06	3.00592e+06	2.94827e+06	3.40155e+06	3.17491e+06	1.48548e+06	1.46634e+06	1.2397e+06	1.02152e+06	1.25777e+06	-	-
D110	71	99	168.115	C10H16O2	Bicyclo[3.1.1]heptan-3-one, 2-hydroxy-2,6,6-trimethyl-	Ketone	10136-65-9	1256	78763478	110054814	46363261	62658	149326044	90885795	116237332	1187393	5.87124e+07	2267156	1064119	1.66564e+06	96547615	104207665	89066485	79282400	82595986	-	-
D112	91	150	150.068	C9H10O2	Benzeneacetic acid, methyl ester	Ester	101-41-7	1178	60090.7	97435	47415.3	9.85639e+06	6.08986e+06	8.35681e+06	1.11256e+07	1.34933e+07	1.23095e+07	1.61351e+07	1.66225e+07	1.63788e+07	5.76646e+06	5.91863e+06	5.67031e+06	5.20032e+06	5.00237e+06	-	-
D113	75	91	166.099	C10H14O2	Benzene, (2,2-dimethoxyethyl)-	Aromatics	101-48-4	1222				24951	8591	13187	19824	29092	24458	32860	37719	35289.5	7626	8677.47	7778	6465	7368	-	-
D119	91	133	204.151	C14H20O	2-Benzylidene-1-heptanol	Alcohol	101-85-9	1675	215702	463788	132331	1.37433e+06	1.50483e+06	1.61978e+06	3.50305e+06	2.63729e+06	3.07017e+06	3.33764e+06	3.31367e+06	3.32565e+06	2.6884e+06	2.89406e+06	2.61603e+06	2.11453e+06	2.20956e+06	-	-
D121	118	91	226.099	C15H14O2	Benzeneacetic acid, 4-methylphenyl ester	Ester	101-94-0	1799	4165.26	6543.92	2583.47	40917.3	24393.7	12245.6	11434	8357.25	9895.63	14529.3	14512.4	14520.8	11758.3	10278.6	10061.3	6250.11	10725.6	-	-
D126	91	65	226.099	C15H14O2	Benzeneacetic acid, phenylmethyl ester	Ester	102-16-9	1818	3676.67			470629	192453	123591	82552	53392	67972	147007	106210	126608	46598	50870.2	49646	36528	50012	-	-
D127	121	91	256.11	C16H16O3	Benzeneacetic acid, (4-methoxyphenyl)methyl ester	Ester	102-17-0	2022	1217.63	2500.63	1703.19	1.94037e+06	2.78773e+06	1.21226e+06	3.41535e+06	233651	1.8245e+06	604294	789208	696751	204552	282341	300485	146141	221079	-	-
D131	54	39	84.058	C5H8O	3-Pentyn-1-ol	Alcohol	10229-10-4	778	61301.5	107828	26119.3	145791	160351	254067	276677	291831	284254	219470	199445	209457	219240	261348	201779	191412	183807	-	-
D134	145	103	176.068	C7H12O5	Glycerol 1,2-diacetate	Ester	102-62-5	1218							684.038	1316.86	1000.45	947.222	1909.43	1428.33	5577	6374	4450	4129	4345	-	-
D138	145	103	218.079	C9H14O6	Triacetin	Ester	102-76-1	1344	5715.77	11911.6	2280.43	3952.01	6037.21	3850.57	3214.36	792.718	2003.54	1038.28	1073.8	1056.04	19647.9	19201.5	17972.9	16595.9	15813.7	-	-
D139	59	91	164.12	C11H16O	Benzenepropanol, .alpha.,.alpha.-dimethyl-	Alcohol	103-05-9	1276				110231	160808	81352.9	91363.1						195699	214942	169840	142652	144024	-	-
D141	70	43	172.146	C10H20O2	Acetic acid, 2-ethylhexyl ester	Ester	103-09-3	1129	917488	1.21451e+06	566803	9.65707e+07	6.1264e+07	4.94584e+07	1.09824e+07	6.77761e+06	8.88003e+06	1.94613e+07	6.76796e+06	1.31146e+07	4.66502e+07	4.97345e+07	4.38493e+07	4.06048e+07	3.96137e+07	-	-
D143	104	91	164.084	C10H12O2	Benzenepropanoic acid, methyl ester	Ester	103-25-3	1279													855418	894943	776842	632658	588372	-	-
D145	91	108	178.099	C11H14O2	Propanoic acid, 2-methyl-, phenylmethyl ester	Ester	103-28-6	1299	4.68028e+06	9.65579e+06	2.29731e+06	2.86839e+07	1.68724e+07	9.8552e+06	2.69117e+06	651950	1.67156e+06	1.96139e+06	1.04783e+06	1.50461e+06	4.99893e+07	5.34536e+07	4.74483e+07	4.13882e+07	4.34522e+07	-	-
D152	104	105	192.115	C12H16O2	Propanoic acid, 2-methyl-, 2-phenylethyl ester	Ester	103-48-0	1396	165734	320772	123489	978241	734898	418477	188825	107689	148257	245696	202159	223927	595113	619208	576640	488429	528437	-	-
D153	92	91	198.104	C14H14O	Benzene, 1,1'-[oxybis(methylene)]bis-	Aromatics	103-50-4	1650	747177	1.3762e+06	678612	144378	183054	345570	459170	362364	410767	410903	393643	402273	1.34401e+06	1.43273e+06	1.2787e+06	1.04816e+06	1.1907e+06	-	-
D154	104	105	192.115	C12H16O2	.beta.-Phenylethyl butyrate	Ester	103-52-6	1444	17205.8	35787.7	9269.3										22032.8	21412.4	18765.1	14797	18780	-	-
D156	118	117	206.131	C13H18O2	Propanoic acid, 2-methyl-, 3-phenylpropyl ester	Ester	103-58-2	1408	47400.5	53524.3	21616.3	20902.3	62280.6	26780.1	6693.97	10400	8546.97	10912.3	25235.4	18073.8	44514.9	42005.8	40468.6	28644	40300	-	-
D157	117	71	204.115	C13H16O2	Propanoic acid, 2-methyl-, 3-phenyl-2-propenyl ester	Ester	103-59-3	1586	702170	1.50724e+06	471684	290482	318075	440639	854162	729387	791775	888546	976134	932340	942896	1.00952e+06	904227	745333	891056	-	-
D163	95	69	166.099	C10H14O2	dl-Camphoroquinone	Terpenoids	10373-78-1	1319	30329.4	58271.1	16050.5	821515	304264	689480	3.12636e+06	3.68671e+06	3.40653e+06	4.41389e+06	5.21151e+06	4.8127e+06	712284	784490	730793	619356	670956	-	-
D167	95	110	154.136	C10H18O	1,7,7-Trimethylbicyclo[2.2.1]heptan-2-ol	Terpenoids	10385-78-1	1138	71357.7	21146.9	10475.1	3.57181e+06	1.45128e+06	2.19699e+06	937354	1.52815e+06	1.23275e+06	1.35229e+06	1.62921e+06	1.49075e+06	5.68329e+07	5.97629e+07	5.45118e+07	5.05248e+07	4.9005e+07	-	-
D170	108	107	178.099	C11H14O2	p-Tolyl isobutyrate	Ester	103-93-5	1290	73477.3	120446	33539	2.06777e+07	1.11355e+07	8.20768e+06	2.96238e+07	3.3135e+07	3.13794e+07	3.909e+07	4.25715e+07	4.08308e+07	8.70569e+06	9.14915e+06	8.16572e+06	7.15438e+06	7.39495e+06	-	-
D173	105	77	134.073	C9H10O	BenzeneacetAldehyde, 4-methyl-	Aldehyde	104-09-6	1120	37525.7	45441.6	21745.8	4.42596e+06	2.5205e+06	2.03554e+06	386956	231749	309353	697071	246413	471742	1.85916e+06	1.95476e+06	1.75095e+06	1.63859e+06	1.61152e+06	-	-
D175	91	73	178.136	C12H18O	.beta.-Phenylethylmethylethylcarbinol	Alcohol	10415-87-9	1382	1.56016e+06	2.70702e+06	863491	4.73015e+06	4.46761e+06	3.20371e+06	1.79249e+06	310765	1.05163e+06	497893	318157	408025	6.70775e+06	7.03066e+06	6.02292e+06	5.12922e+06	5.89559e+06	-	-
D176	67	55	138.104	C9H14O	2-Methyl-2,5-divinyltetrahydrofuran	Heterocyclic compound	104188-15-0	914	227941	323892	79122.8	146466	278597	165764	195804	130834	163319	148485	168465	158475	198339	252929	183719	198649	238771	-	-
D177	110	95	220.183	C15H24O	(1aR,1bS,2aS,5S,5aS,7aS)-2,2,5,7a-Tetramethyldecahydrocyclopenta[2',3']cyclobuta[1',2':3,4]benzo[1,2-b]oxirene	Terpenoids	104188-24-1	1549	985163	1.68578e+06	560044	3.40904e+06	6.12543e+06	2.98332e+06	3.73856e+06	38237.7	1.8884e+06	466382	289263	377823	2.1619e+06	2.24027e+06	1.94015e+06	1.57137e+06	1.92094e+06	-	-
D178	205	105	220.183	C15H24O	(1R,3aR,5aR,9aS)-1,4,4,7-Tetramethyl-1,2,3,3a,4,5a,8,9-octahydrocyclopenta[c]benzofuran	Terpenoids	104188-25-2	1544	67863.3	220115	51669.5	827879	892195	407401	930059	404191	667125	541796	685144	613470	432372	518622	476269	407765	497881	-	-
D181	61	43	92.047	C3H8O3	Glycerin	Alcohol	56-81-5	967	311.755	224.41		332.076	2414.32	1433.91	551.717	164.343	358.03	424.731	105.622	265.177	5196.18	6727.63	4973.95	4099.74	3830.35	C00116	ko00040,ko00052,ko00561,ko01100,ko02010
D184	110	81	110.037	C6H6O2	Hydroquinone	Phenol	123-31-9	1283					227942	99892	91604.9						201275	223005	184408	156005	156802	C00530	ko00350,ko01100
D187	110	82	110.037	C6H6O2	Resorcinol	Phenol	108-46-3	1372	4007.9	10681.2	6733.26	33177.4	39753.8	20097.4	7884.52	1055.33	4469.92				6677.05	8525.78	6972.54	5401.93	6715.96	C01751	-
D188	80	123	123.043	C5H5N3O	Pyrazinamide	Heterocyclic compound	98-96-4	1250	2.19639e+08	3.07981e+08	1.2753e+08	177328	4.16542e+08	2.5273e+08	3.23567e+08	3.21524e+06	1.63391e+08	5.97049e+06	2.93411e+06	4.4523e+06	2.7088e+08	2.90264e+08	2.48716e+08	2.20418e+08	2.31873e+08	C01956	-
D191	110	95	166.099	C10H14O2	2-Hexanoylfuran	Heterocyclic compound	14360-50-0	1239	1.91018e+06	2.19563e+06	2.59971e+06	2.13906e+06	1.84613e+06	1.91526e+06	1.62156e+06	1.80817e+06	1.71487e+06	2.19778e+06	2.12577e+06	2.16177e+06	1.7533e+06	1.92131e+06	2.00318e+06	1.74598e+06	1.75105e+06	C02088	-
D192	81	80	154.136	C10H18O	Fenchol	Terpenoids	1632-73-1	1113	358445	217573	123633	6.53992e+07	2.84541e+07	3.67417e+08	1.06975e+08	1.29625e+08	1.183e+08	8.82618e+07	2.25001e+07	5.5381e+07	1.62615e+08	1.76095e+08	1.55849e+08	1.4331e+08	1.40748e+08	C02344	ko00902,ko01110
D193	68	79	152.12	C10H16O	p-Mentha-1,8-dien-7-ol	Terpenoids	536-59-4	1296	14896.4	20432.3	7473.55	2.5598e+06	14473221	6.18491e+06	8900035	4.04106e+06	6.47055e+06	4.74508e+06	5.18232e+06	4.9637e+06	4.46538e+06	5.0038e+06	3.66742e+06	2.93158e+06	2.91109e+06	C02452	ko00902,ko00903,ko01110
D195	120	162	162.032	C9H6O3	2H-1-Benzopyran-2-one, 4-hydroxy-	Heterocyclic compound	1076-38-6	1656	137667	241931	108645	186589	271711	459026	691018	562704	626861	672884	642067	657476	275896	296136	265680	219973	266397	C02646	ko00940,ko01100,ko01110
D197	67	109	152.12	C10H16O	3-Oxatricyclo[4.1.1.0(2,4)]octane, 2,7,7-trimethyl-	Terpenoids	1686-14-2	1095	152105	199650	127405	582855	628424	516525	719734	480719	600227	637895	800736	719316	287845	353932	339369	295533	307226	C02759	ko00903
D204	70	145	214.193	C13H26O2	Pentyl octanoate	Ester	638-25-5	1484	134208	297075	35947.8	3.19643e+06	3.15956e+06	1.83466e+06	2.52552e+06	909806	1.71767e+06	1.40082e+06	1.8579e+06	1.62936e+06	1.3032e+06	1.29394e+06	1.2039e+06	931106	1.03331e+06	C04780	ko00592,ko01100,ko01110
D206	55	112	112.052	C6H8O2	1,2-Cyclohexanedione	Ketone	765-87-7	1062	64919.7	58302	58128.5	63172.1	114641	79053.6	72740.4	62516.7	67628.6	70197.2	67728.1	68962.7	83739	96263.6	86693.2	80795.5	71657.3	C06105	-
D210	77	123	123.032	C6H5NO2	Benzene, nitro-	Aromatics	98-95-3	1080	393014	551079	260460	1.99078e+06	1.57411e+06	1.39712e+06	2.12202e+06	1.70203e+06	1.91203e+06	2.3002e+06	2.75859e+06	2.52939e+06	795484	935965	863760	730326	801525	C06813	-
D213	140	139	168.058	C12H8O	2,4-Hexadiyn-1-one, 1-phenyl-	Ketone	495-74-9	1572	4829.77	7782.04	2253.47	18875	26756	18654.1	34747.4	19954.4	27350.9	28081.4	27955.4	28018.4	14163.5	13950.8	13610.6	8962.34	13821.2	C08398	-
D216	121	93	206.167	C14H22O	.alpha.-Irone	Terpenoids	79-69-6	1526	204263	443191	105601	88546.2	178861	98281.2	203820	66655.7	135238	87879.6	133561	110720	325333	333827	296549	237207	271180	C09690	-
D219	135	136	136.052	C8H8O2	BenzAldehyde, 4-methoxy-	Aldehyde	123-11-5	1251	29297.7	42700	44349.5	448332	214744	171194	131541	225173	178357	336878	334825	335852	109349	99064.4	102286	78057.8	89703.1	C10761	-
D222	68	99	184.146	C11H20O2	Hexanoic acid, 3-methyl-2-butenyl ester	Ester	76649-22-4	1284	755.887	1073.22	750.831	24521.3	419361	189550	212449	1478.82	106964	2450.42	3048.46	2749.44	462325	513697	409197	336374	347993	C13422	-
D241	69	41	222.198	C15H26O	3-Cyclohexene-1-methanol, .alpha.,4-dimethyl-.alpha.-(4-methyl-3-pentenyl)-, [R-(R*,R*)]-	Terpenoids	23178-88-3	1625	59449.9	97313.8	44074.8	116160	261388	103406	165864	3307.02	84585.7	13589.8	12338.5	12964.1	76185.6	88965.7	78452.2	62593.4	73437.7	-	-
D242	55	41	254.225	C16H30O2	9-Tetradecen-1-ol, acetate, (E)-	Ester	23192-82-7	1800	22603.6	46136.2	12515.1	85149.8	118648	44161.4	71371.7	35835.7	53603.7	67596.8	68896.4	68246.6	61795.6	62752.6	50048.1	34893.5	65921	-	-
D244	161	105	222.198	C15H26O	(3S,3aR,3bR,4S,7R,7aR)-4-Isopropyl-3,7-dimethyloctahydro-1H-cyclopenta[1,3]cyclopropa[1,2]benzen-3-ol	Terpenoids	23445-02-5	1515	559316	1.1788e+06	286777	1.57374e+06	1.41342e+06	758540	946000	299708	622854	487530	645920	566725	1.22565e+06	1.2122e+06	1.07038e+06	869443	1.05985e+06	C20172	-
D245	117	91	150.104	C10H14O	4-Phenyl-2-butanol	Alcohol	2344-70-9	1241	10257.9	13590.2	15228.4	378172	213189	159970	125128	191668	158398	270670	268670	269670	118628	110975	98051.3	81663.1	94822.6	-	-
D246	69	93	224.178	C14H24O2	Propanoic acid, 2-methyl-, 3,7-dimethyl-2,6-octadienyl ester, (Z)-	Ester	2345-24-6	1475	80444	174009	42683	54906	34048	20448	14975	13857	14416	34420	54492	44456	130521	136555	125008	102735	124517	-	-
D248	98	89	186.162	C11H22O2	Propanoic acid, 2-methyl-, heptyl ester	Ester	2349-13-5	1247	133246	135826	189524	1187461	633452	551494	427406	604193	515800	868326	835437	851882	271563	292296	309464	244726	273123	-	-
D249	101	57	194.094	C11H14O3	Ethanol, 2-phenoxy-, propanoate	Ester	23495-12-7	1434	22217	42682	14223	45692	74398.7	48043.5	92104	50843	71473.5	66905	78727	72816	82205	82855	72744	59283	72982	-	-
D251	134	135	272.25	C20H32	Hibaene	Terpenoids	2359-73-1	1941	3719	21863	6709										4841	6855	6028	4403	6129	-	-
D253	136	108	136.064	C7H8N2O	2-Acetyl-3-methylpyrazine	Heterocyclic compound	23787-80-6	1082	1.49328e+06	2.15678e+06	970809	8.03305e+06	6.29521e+06	5.66395e+06	8.62168e+06	6.98708e+06	7.80438e+06	9.33538e+06	1.1296e+07	1.03157e+07	3.19999e+06	3.72811e+06	3.48308e+06	2.91435e+06	3.18528e+06	-	-
D255	117	158	158.084	C10H10N2	Quinoxaline, 2,3-dimethyl-	Heterocyclic compound	2379-55-7	1428	1.70234e+06	3.53473e+06	948505	1.1402e+06	762096	759082	1.10224e+06	923790	1.01301e+06	1.06062e+06	1.35572e+06	1.20817e+06	2.67927e+06	2.73801e+06	2.29729e+06	2.00203e+06	2.29772e+06	-	-
D265	97	41	181.183	C12H23N	Dodecanenitrile	Nitrogen compounds	2437-25-4	1490	1.06719e+06	2.07802e+06	606026	1.28727e+06	998024	516904	459394	283612	371503	431436	590550	510993	1.4088e+06	1.39884e+06	1.18421e+06	986899	1.15504e+06	-	-
D266	83	55	182.203	C13H26	1-Tridecene	Hydrocarbons	2437-56-1	1292	28528.9	44944.6	13403	6.48278e+06	3.81125e+06	2.78801e+06	9.27564e+06	1.01443e+07	9.70995e+06	1.17252e+07	1.28342e+07	1.22797e+07	2.91441e+06	3.11629e+06	2.71808e+06	2.37793e+06	2.45518e+06	-	-
D269	57	85	158.131	C9H18O2	Butanoic acid, 2-methyl-, 2-methylpropyl ester	Ester	2445-67-2	1004	18211.7	25395.1	6452.8	82373.5	196682	163174	73606.2	37060	55333.1	35967.4	44101.1	40034.2	105606	129729	106332	90670.4	89314.1	-	-
D271	57	56	158.131	C9H18O2	Propanoic acid, hexyl ester	Ester	2445-76-3	1108							615933	628378	622156	426758	97926.4	262342	811804	839146	771831	703985	685038	-	-
D272	70	85	172.146	C10H20O2	Butanoic acid, 3-methyl-, 2-methylbutyl ester	Ester	2445-77-4	1107	4.44716e+06	4.74105e+06	3.59359e+06	743335	1.43164e+07	7.75826e+06	7.90742e+06	673382	4.2904e+06	700447	578409	639428	7.30673e+06	8.69966e+06	7.51374e+06	6.65962e+06	6.55662e+06	-	-
D276	108	107	150.104	C10H14O	Bicyclo[3.1.0]hex-3-en-2-one, 4-methyl-1-(1-methylethyl)-	Terpenoids	24545-81-1	1171	7148.88	5815.55	3212.94	3.65793e+06	1.66655e+06	1.29845e+06	3.98344e+06	5.13935e+06	4.56139e+06	5.56023e+06	6.124e+06	5.84211e+06	1.36647e+06	1.29868e+06	1.21302e+06	1.13095e+06	1.15732e+06	-	-
D281	81	95	246.198	C17H26O	Avocadynofuran	Heterocyclic compound	24708-33-6	1827	7532.9	12523.9	6595.35	281828	119158	77648.2	57106.6	40487.7	48797.1	94739.3	72458.5	83598.9	26428.7	29924.9	28226.3	26864.7	32938	-	-
D282	81	83	238.193	C15H26O2	Citronellyl tiglate	Terpenoids	24717-85-9	1658	3.93356e+06	7.29811e+06	3.55307e+06	574727	755518	1.16001e+06	1.53078e+06	1.0788e+06	1.30479e+06	1.3047e+06	1.22807e+06	1.26639e+06	6.96155e+06	7.50767e+06	6.65718e+06	5.40824e+06	6.18349e+06	-	-
D283	69	123	192.151	C13H20O	2-Buten-1-one, 1-(2,6,6-trimethyl-2-cyclohexen-1-yl)-, (E)-	Ketone	24720-09-0	1395	110098	124809	50854.1	2.05144e+06	1.80856e+06	951903	1.24579e+06	547432	896611	870056	1.2039e+06	1.03698e+06	565211	549957	496345	384207	492095	-	-
D287	84	152	152.12	C10H16O	Cyclopentanone, 2-(3-methyl-2-buten-1-yl)-	Ketone	2520-60-7	1215	9047.12	14564.6	3500.11	1.62716e+07	7.21206e+06	4.27576e+06	1.62665e+07	1.96215e+07	1.7944e+07	1.60245e+07	1.66446e+07	1.63346e+07	6.11802e+06	7.23443e+06	7.13215e+06	6.11319e+06	5.70482e+06	-	-
D290	148	105	148.089	C10H12O	2-Butanone, 4-phenyl-	Ketone	2550-26-7	1236	5133.09	4691.14	4586.79	1.22415e+06	563408	659656	175486	201218	188352	309917	165351	237634	290289	318381	312023	284772	297948	-	-
D294	96	97	152.12	C10H16O	2-Cyclopenten-1-one, 2-pentyl-	Ketone	25564-22-1	1292	37847.7	63429.7	19306.5	1.0716e+07	5.54297e+06	4.19624e+06	1.51945e+07	1.70383e+07	1.61164e+07	1.98954e+07	2.18023e+07	2.08489e+07	4.46575e+06	4.73973e+06	4.21319e+06	3.69148e+06	3.80307e+06	-	-
D296	138	123	138.079	C7H10N2O	2-Ethyl-3-methoxypyrazine	Heterocyclic compound	25680-58-4	1054	24649.5	11735.3	8145.79	5026.22	4431.23	2679.2	6101.63	7778.72	6940.17	8902.68	9493.28	9197.98	5146.41	5633.29	5485.38	5208.77	5106.47	-	-
D299	69	41	154.136	C10H18O	Ethanol, 2-(3,3-dimethylcyclohexylidene)-, (Z)-	Alcohol	26532-23-0	1267	9.49724e+07	1.30877e+08	5.71065e+07	961774	1.7333e+08	1.06616e+08	1.35611e+08	1.75521e+06	6.8683e+07	3.14913e+06	1.70671e+06	2.42792e+06	1.21128e+08	1.27486e+08	1.06472e+08	9.56586e+07	9.91567e+07	-	-
D300	105	189	204.188	C15H24	Aristolochene	Terpenoids	26620-71-3	1487	4.76959e+06	1.06668e+07	1.77452e+06	6.55244e+07	6.98902e+07	4.01614e+07	5.49803e+07	1.99925e+07	3.74864e+07	2.84368e+07	3.97183e+07	3.40776e+07	3.04676e+07	3.40706e+07	2.80539e+07	2.24195e+07	2.40338e+07	-	-
D306	85	41	154.136	C10H18O	1,5-Heptadien-4-ol, 3,3,6-trimethyl-	Terpenoids	27644-04-8	1084	1048.09	1750.89	971.267		42583.9		47341.3	4404.14	25872.7	3286.26	5460.57	4373.41	66847.3	94625.9	66853.9	83149.5	63584.1	-	-
D307	70	84	154.136	C10H18O	Bicyclo[3.1.1]heptan-3-ol, 2,6,6-trimethyl-, (1.alpha.,2.beta.,3.alpha.,5.alpha.)-	Terpenoids	27779-29-9	1179	5244.15	7287.57	3903.27	1.32175e+06	569446	750325	1.1802e+06	1.69089e+06	1.43555e+06	2.08306e+06	2.33437e+06	2.20872e+06	432326	467172	492847	476060	468225	-	-
D311	109	81	152.12	C10H16O	3-p-Menthen-7-al	Aldehyde	27841-22-1	1169	11069.1	7041.07	4088.6	3.05001e+06	1.09604e+06	979950	3.46688e+06	4.96608e+06	4.21648e+06	4.98345e+06	5.38542e+06	5.18444e+06	838475	905994	873754	820762	779660	-	-
D313	73	45	172.146	C10H20O2	3-Hexene, 1-(1-ethoxyethoxy)-, (Z)-	Aldehyde	28069-74-1	1102	791530	806370	716336	86111.1	1.26803e+06	705147	893094	110060	501577	115950	108748	112349	751411	824526	745043	667552	648178	-	-
D316	136	79	136.125	C10H16	Adamantane	Hydrocarbons	281-23-2	1116				81091.8	56872.4	651201	181591	215589	198590	144025	43975.5	94000.5	254226	275778	248656	228858	223212	-	-
D317	121	108	208.183	C14H24O	2-Buten-1-ol, 2-ethyl-4-(2,2,3-trimethyl-3-cyclopenten-1-yl)-	Alcohol	28219-61-6	1559	59554.7	151889	49746.6	3.77167e+06	6.36015e+06	2.59345e+06	3.43419e+06	44425.3	1.73931e+06	295613	251285	273449	1.44988e+06	1.62427e+06	1.45602e+06	1.07778e+06	1.22497e+06	-	-
D318	177	107	220.183	C15H24O	.beta.-Oplopenone	Terpenoids	28305-60-4	1606	437527	876743	288853	268420	300232	438013	738539	598245	668392	741963	807027	774495	631042	683953	610470	498250	606748	-	-
D319	119	93	222.198	C15H26O	.beta.-Acorenol	Terpenoids	28400-11-5	1649	3.33749e+06	6.22033e+06	3.01049e+06	823031	1.09169e+06	2.03259e+06	2.68798e+06	2.05255e+06	2.37027e+06	2.44594e+06	2.29998e+06	2.37296e+06	6.32092e+06	6.78747e+06	6.03441e+06	4.89499e+06	5.65028e+06	-	-
D322	94	79	218.167	C15H22O	(3S,3aR,6R,8aS)-3,7,7-Trimethyl-8-methylenehexahydro-1H-3a,6-methanoazulen-2(3H)-one	Terpenoids	28624-27-3	1669	110024	260346	68264.8	713171	737773	864841	2.0865e+06	1.71588e+06	1.90119e+06	2.20296e+06	2.1869e+06	2.19493e+06	1.33047e+06	1.44199e+06	1.30174e+06	1.04218e+06	1.25126e+06	-	-
D323	140	107	140.041	C6H8N2S	Pyrazine, 2-methyl-3-(methylthio)-	Heterocyclic compound	2882-20-4	1184	419.378	666.67	560.901	119713	51005	68729	107760	155367	131564	196187	219539	207863	39339	42711	44429	43449	41901	-	-
D324	124	123	124.064	C6H8N2O	Pyrazine, 2-methoxy-6-methyl-	Heterocyclic compound	2882-21-5	994	32898.6	28970.8	35936.3	25712.5	32729	26432.4	44397	56692.7	50544.9	57347	62990.9	60169	27620.5	34069.9	33348.3	31298.9	35410.2	-	-
D325	121	93	218.167	C15H22O	(3R,3aR,7S,8aS)-3,6,8,8-Tetramethyl-4,7,8,8a-tetrahydro-1H-3a,7-methanoazulen-2(3H)-one	Terpenoids	288249-25-2	1640	2.50752e+06	4.6986e+06	2.25177e+06	410632	496682	889851	1.15574e+06	976722	1.06623e+06	1.16189e+06	1.06702e+06	1.11446e+06	4.50508e+06	4.87604e+06	4.33409e+06	3.50093e+06	4.04612e+06	-	-
D328	134	91	202.172	C15H22	(5R,10R)-10-Methyl-6-methylene-2-(propan-2-ylidene)spiro[4.5]dec-7-ene	Terpenoids	28908-27-2	1495	5.66718e+06	1.16612e+07	3.33079e+06	735538	520095	210160	247629	325600	286615	460954	143662	302308	7.73959e+06	8.00333e+06	6.58645e+06	5.66262e+06	6.29385e+06	-	-
D329	79	81	152.12	C10H16O	Myroxide	Terpenoids	28977-57-3	1141	166749	167745	139254	1.08153e+07	5.49218e+06	3.10226e+06	1.59664e+06	2.14392e+06	1.87028e+06	3.27791e+06	3.477e+06	3.37745e+06	2.27101e+06	2.43827e+06	2.37491e+06	2.22076e+06	2.18742e+06	-	-
D332	108	67	137.12	C9H15N	2-Nonenenitrile	Nitrogen compounds	29127-83-1	1194	204861	288642	275605	811599	466015	688017	1.06976e+06	1.42913e+06	1.24945e+06	1.43166e+06	1.57318e+06	1.50242e+06	698680	749088	735396	686912	664853	-	-
D333	119	109	194.131	C12H18O2	(+)-cis-Verbenol, acetate	Ester	29135-27-1	1279				17690.8	933943	412488	488103						1.07109e+06	1.1432e+06	908412	756250	786302	-	-
D335	94	41	136.1	C8H12N2	Pyrazine, (2-methylpropyl)-	Heterocyclic compound	29460-92-2	1074	102311	87787.1	109443	115920	295424	151304	177698	21262.3	99480.3	29614.5	18856.9	24235.7	191898	228028	228260	214788	215640	-	-
D337	205	220	220.183	C15H24O	2H-2a,7-Methanoazuleno[5,6-b]oxirene, octahydro-3,6,6,7a-tetramethyl-	Terpenoids	29597-36-2	1585	120891	238431	86002.6	108968	147852	64598.4	59650.4	23061.7	41356.1	36402.6	39313.5	37858	170045	186470	199779	154169	196230	-	-
D338	119	204	204.188	C15H24	1-methyl-4-(1,2,2-trimethylcyclopentyl)cyclohexa-1,3-diene	Terpenoids	29621-78-1	1509	2.76224e+06	8.05521e+06	1.27933e+06	4.95045e+06	3.06641e+06	1.76066e+06	704349	256497	480423	474044	528365	501204	5.66355e+06	5.87679e+06	5.06166e+06	4.10485e+06	4.81045e+06	-	-
D339	93	41	204.188	C15H24	cis-.alpha.-Bisabolene	Terpenoids	29837-07-8	1504	5.23537e+06	1.46028e+07	2.23655e+06	3.60233e+06	2.77814e+06	1.56406e+06	1.29162e+06	459766	875691	662892	869775	766334	1.03005e+07	1.08626e+07	9.17715e+06	7.52926e+06	8.47234e+06	-	-
D340	91	105	176.12	C12H16O	3-Hexanone, 1-phenyl-	Ketone	29898-25-7	1427	1.82948e+07	3.65983e+07	1.02594e+07	1.27484e+07	8.51127e+06	8.59445e+06	1.21098e+07	1.01559e+07	1.11329e+07	1.1697e+07	1.48848e+07	1.32909e+07	2.8455e+07	2.89008e+07	2.43153e+07	2.12429e+07	2.4312e+07	-	-
D341	81	41	204.188	C15H24	Naphthalene, decahydro-1,6-bis(methylene)-4-(1-methylethyl)-, (4.alpha.,4a.alpha.,8a.alpha.)-	Terpenoids	30021-46-6	1459	656497	1.71859e+06	362007	1.54265e+07	1.41139e+07	8.29399e+06	1.38345e+07	1.01971e+07	1.20158e+07	1.17933e+07	1.34966e+07	1.2645e+07	6.4587e+06	6.38736e+06	5.50384e+06	4.52254e+06	5.4927e+06	-	-
D342	121	79	136.125	C10H16	2,4,6-Octatriene, 2,6-dimethyl-, (E,E)-	Terpenoids	3016-19-1	1144	82603.7	85447.1	55929.9	4.55687e+06	2.29131e+06	1.42117e+06	2.03747e+06	2.72936e+06	2.38341e+06	3.8841e+06	4.22347e+06	4.05378e+06	744557	821221	856159	812748	817597	-	-
D344	81	41	166.136	C11H18O	(E,E)-2,4-Undecadienal	Aldehyde	30361-29-6	1430	8.45612e+06	1.71317e+07	4.66938e+06	5.78702e+06	3.90885e+06	3.92619e+06	5.5797e+06	4.63363e+06	5.10666e+06	5.33783e+06	6.81885e+06	6.07834e+06	1.30513e+07	1.35182e+07	1.12022e+07	9.73138e+06	1.12122e+07	-	-
D345	119	91	204.151	C14H20O	(3aR,6R,8aR)-7,7-Dimethyl-8-methylenehexahydro-1H-3a,6-methanoazulen-3(2H)-one	Ester	30557-76-7	1605	867004	1.71594e+06	659623	763786	819259	973561	1.64031e+06	1.29121e+06	1.46576e+06	1.61685e+06	1.76681e+06	1.69183e+06	1.37338e+06	1.47585e+06	1.35098e+06	1.11148e+06	1.31465e+06	-	-
D346	105	77	180.115	C11H16O2	Methyl 6,6-dimethylbicyclo[3.1.1]hept-2-ene-2-carboxylate	Ester	30649-97-9	1301	12250.7	13233.8	4420.83	657418	360225	284458	115918	114183	115050	140081	126403	133242	321235	359309	296210	242650	250130	-	-
D347	56	57	228.209	C14H28O2	n-Capric acid isobutyl ester	Ester	30673-38-2	1546	141799	246618	83072.3	473448	820134	414076	515964	10165	263064	72089.2	47774.9	59932	315398	328763	284746	229283	277493	-	-
D348	68	67	154.136	C10H18O	Cyclobutaneethanol, 1-methyl-2-(1-methylethenyl)-, cis-	Alcohol	30820-22-5	1183	17913.4	21140.9	14064.7	3.60729e+06	1.54076e+06	2.07057e+06	3.24594e+06	4.71685e+06	3.9814e+06	5.81422e+06	6.48188e+06	6.14805e+06	1.21423e+06	1.307e+06	1.37849e+06	1.32824e+06	1.32079e+06	-	-
D350	41	69	114.068	C6H10O2	2-Pentenoic Acid, 2-methyl-	Acid	3142-72-1	974	28250.3	56665.4	13559.6	9.93226e+06	6.42122e+06	7.92072e+06	2.59287e+06	2.64073e+06	2.6168e+06	4.28438e+06	4.24335e+06	4.26386e+06	2.71826e+06	3.48885e+06	2.6334e+06	2.20998e+06	2.55484e+06	-	-
D352	107	123	206.167	C14H22O	2-Butenal, 2-methyl-4-(2,6,6-trimethyl-1-cyclohexen-1-yl)-	Aldehyde	3155-71-3	1584	1.72689e+06	3.76086e+06	1.15855e+06	826297	962142	1.18853e+06	2.30593e+06	1.88286e+06	2.09439e+06	2.29403e+06	2.52419e+06	2.40911e+06	2.34341e+06	2.53546e+06	2.27194e+06	1.85966e+06	2.23137e+06	-	-
D353	161	91	204.188	C15H24	(S,1Z,6Z)-8-Isopropyl-1-methyl-5-methylenecyclodeca-1,6-diene	Terpenoids	317819-80-0	1448	719282	1.25972e+06	290661	1.16833e+07	1.03075e+07	5.26055e+06	7.86934e+06	3.77189e+06	5.82061e+06	5.83467e+06	8.08239e+06	6.95853e+06	4.04485e+06	3.87714e+06	3.57003e+06	2.69862e+06	3.47131e+06	-	-
D354	136	79	210.162	C13H22O2	3-Cyclohexene-1-carboxAldehyde, 4-(4-hydroxy-4-methylpentyl)-	Aldehyde	31906-04-4	1687	14779.8	30801.6	11763.4	3403.47	15647	15235.7	18254.5	6628.92	12441.7	6178.17	5450.58	5814.38	20758.1	19562.8	16860.7	13908.2	18865.2	-	-
D355	69	41	149.12	C10H15N	2,6-Octadienenitrile, 3,7-dimethyl-, (Z)-	Nitrogen compounds	31983-27-4	1231	92357	180684	117788	18835.5	203718	93576	226312	48413.2	137363	50466.2	55003.6	52734.9	70352	99719	110079	122444	104817	-	-
D356	138	109	138.068	C8H10O2	3-Methoxy-5-methylphenol	Phenol	3209-13-0	1318	2852.3	4566.63	1420.4	166108	57916.4	138473	646932	765839	706386	922577	1.09267e+06	1.00763e+06	137971	154940	144487	122644	131397	-	-
D357	58	43	145.11	C7H15NO2	2-Propanol, 1-(dimethylamino)-, acetate (ester)	Ester	32188-28-6	869	12635.8	8490.02	8770.75	1758.87	32171.2	17804.6	7616.74	1763.08	4689.91	1075.34	1210.36	1142.85	10018.8	12664.6	8771.22	8462.59	7648.77	-	-
D358	57	82	198.162	C12H22O2	4-tert-Butylcyclohexyl acetate	Ester	32210-23-4	1368	50230.5	69829.4	28474.1	11744.2	89554.5	51542.6	66867.7						51507.5	57113.3	54054.2	45812	49638.6	-	-
D359	136	135	164.131	C10H16N2	Pyrazine, 2,3-dimethyl-5-(1-methylpropyl)-	Heterocyclic compound	32263-00-6	1229	49108	81734	29550	41542	181917	89327	150473	56058	103265	61598	75103	68350.5	69719	86948	78342	81933.2	79565	-	-
D361	69	128	196.146	C12H20O2	Ethyl geranate	Ester	32659-21-5	1351	214188	332822	155640	2.11455e+06	1.71106e+06	1.88479e+06	5.93345e+06	6.3903e+06	6.16188e+06	7.3159e+06	8.26235e+06	7.78913e+06	2.07242e+06	2.1749e+06	1.92747e+06	1.63676e+06	1.77212e+06	-	-
D364	81	82	138.079	C7H10N2O	2-Ethoxy-3-methylpyrazine	Heterocyclic compound	32737-14-7	1065	99743.4	101502	85977.6	68532.8	80512.7	72955.1	79018.3	79801.5	79409.9	86047.4	84488.7	85268.1	73431.5	75249	83141.2	70570.3	70814.5	-	-
D365	135	150	150.079	C8H10N2O	2-Acetyl-3-ethylpyrazine	Heterocyclic compound	32974-92-8	1168	4659.94	5767.33	4456.61	194757	82071.1	267321	246800	452424	349612	575694	643396	609545	248669	276073	251204	237907	223572	-	-
D366	140	55	140.12	C9H16O	3-Octen-2-one, 7-methyl-	Ketone	33046-81-0	1113	8670.28	5826.11	3552.15	283323	341980	122058	531251	591753	561502	718357	915022	816689	91506	86896.2	92279.3	85744.5	87226.5	-	-
D368	82	68	254.225	C16H30O2	trans-11-Tetradecenyl acetate	Ester	33189-72-9	1810	161216	378392	99116.8	859924	1.06126e+06	429810	623300	277122	450211	572994	577405	575199	414288	439716	378299	257916	519235	-	-
D369	126	108	222.198	C15H26O	Kessane	Terpenoids	3321-66-2	1537	3.48528e+06	6.1892e+06	1.88635e+06	1.4101e+07	2.64729e+07	1.21285e+07	1.50604e+07	51030.7	7.5557e+06	1.64352e+06	902740	1.27313e+06	8.34755e+06	8.66433e+06	7.44555e+06	6.04068e+06	7.41566e+06	-	-
D371	67	41	128.084	C7H12O2	3-Hexen-1-ol, formate, (Z)-	Ester	33467-73-1	920				15544.1	3700.51	4435.58	4160.57	4627.13	4393.85	7405.36	10669.5	9037.44	8475.25	12032.8	7857.16	6560.31	7542.55	-	-
D373	79	77	112.089	C7H12O	2,4-Heptadien-1-ol, (E,E)-	Alcohol	33467-79-7	1004	78219.6	72040.3	76882.2	1.62835e+06	705064	402248	407399	579092	493245	759850	811544	785697	267521	318626	288797	242537	247980	-	-
D374	55	41	138.141	C10H18	(-)-trans-Pinane	Terpenoids	33626-25-4	972	4597.45	7937.41	3298.86	1.85778e+06	1.17168e+06	1.47926e+06	462134	495067	478600	811621	799138	805380	476725	631921	461176	382378	443349	-	-
D375	191	135	206.167	C14H22O	4H-Inden-4-one, 1,2,3,5,6,7-hexahydro-1,1,2,3,3-pentamethyl-	Ketone	33704-61-9	1508	11613	35912	5088	14679	10214	8680	7726	3529.11	5627.56	4707	5877	5292	26430	27832	23263	18386	21564	-	-
D376	135	39	150.104	C10H14O	(Z)-2,6-Dimethylocta-2,5,7-trien-4-one	Ketone	33746-71-3	1231	11210.7	20803.4	8205.62	55710.8	36959.4	41934.2	42012.2	34895.4	38453.8	66529.8	56024.1	61276.9	27015.9	29021.1	30939.1	27883.6	28332.2	-	-
D377	57	71	288.258	C18H37Cl	Octadecane, 1-chloro-	Halogenated hydrocarbons	3386-33-2	2070	1522.12	717.097	554.416	326001	593171	247851	20983.7	8528.19	14756	59159.1	17482.7	38320.9	82032.3	99519.5	91415.2	50411.9	89667.5	-	-
D378	72	113	113.03	C5H7NS	1-Butene, 4-isothiocyanato-	Others	3386-97-8	983	75151.6	89461.7	68531.3	14046.5	37482.4	21090.7	23397	11167.6	17282.3	11939.2	14708.9	13324	48115.1	55924.6	49749.4	46235.1	43826.2	-	-
D383	55	82	282.256	C18H34O2	11-Hexadecen-1-ol, acetate, (Z)-	Ester	34010-21-4	2004				411015	569401	266404	675690	63052.3	369371	143565	183279	163422	54204.3	64900.6	71047.8	37316.7	52693.2	-	-
D386	121	105	218.167	C15H22O	Squamulosone	Terpenoids	34413-94-0	1771				32600.6	36874.6	12823.3	20562.3	8354.95	14458.6	21216	19093.6	20154.8	9029.57	12176.6	13484.6	11202.4	12505.7	-	-
D387	57	41	144.151	C9H20O	1-Hexanol, 3,5,5-trimethyl-	Alcohol	3452-97-9	1047	48539.9	62691.7	25109.1		95954.5	56289.5	80938.7						46323.3	58456.2	50056.2	45967.4	52624.8	-	-
D389	85	127	196.146	C12H20O2	(S)-3,3,6-Trimethylhepta-1,5-dien-4-yl acetate	Ester	3465-88-1	1173				945024	2.40632e+06	1.15453e+06	2.134e+06	1.32822e+06	1.73111e+06	1.43982e+06	1.55503e+06	1.49743e+06	894912	1.08367e+06	975060	842306	878658	-	-
D390	84	41	166.136	C11H18O	Cyclopentanone, 2-(2-hexenyl)-	Ketone	34687-46-2	1320	3382.08	5887.59	2285.58	20785.3	13230.5	19513.7	77481.4	90952.2	84216.8	111827	125719	118773	21446.3	24130.2	23034.5	20645.4	21825.6	-	-
D392	106	78	121.053	C7H7NO	Ethanone, 1-(3-pyridinyl)-	Heterocyclic compound	350-03-8	1112				94368.8	47228.6	697841	187787	232500	210143	152902	37923.8	95413.1	291520	311735	283526	265815	255877	-	-
D396	166	82	226.193	C14H26O2	9-Dodecen-1-ol, acetate, (E)-	Ester	35148-19-7	1607	17316.3	34611.7	10490.6	14452.8	14383	17706.1	26222.5	21053.5	23638	28601.4	29351	28976.2	26102.1	28070	26145.2	21526.6	23641.5	-	-
D398	82	67	254.225	C16H30O2	5-Tetradecen-1-ol, acetate, (Z)-	Ester	35153-13-0	1790	132461	314861	67773.8	827030	1.0567e+06	398870	602310	234446	418378	535782	544992	540387	370552	395353	348736	211783	471259	-	-
D399	55	82	212.214	C14H28O	cis-9-Tetradecen-1-ol	Alcohol	35153-15-2	1666	68650.9	148510	42871.9	457916	490705	527251	1.19594e+06	975435	1.08569e+06	1.24561e+06	1.23399e+06	1.2398e+06	783445	842756	758948	602108	720183	-	-
D401	41	43	154.136	C10H18O	2-Isopropyl-5-methylhex-2-enal	Aldehyde	35158-25-9	1106	1.64928e+07	1.73553e+07	1.31277e+07	1.04496e+06	3.07653e+07	1.71329e+07	2.16185e+07	1.64752e+06	1.1633e+07	1.58844e+06	1.51602e+06	1.55223e+06	1.82639e+07	1.96781e+07	1.79835e+07	1.64002e+07	1.58555e+07	-	-
D402	123	67	166.099	C10H14O2	Piperitenone oxide	Ketone	35178-55-3	1368	209450	347932	129326	17040.5	487411	258053	367169	10769.8	188969	21755.2	19562.5	20658.8	270842	310495	288461	254159	284263	-	-
D403	191	131	206.131	C13H18O2	Benzeneacetic acid, 4-(1,1-dimethylethyl)-, methyl ester	Ester	3549-23-3	1491	22258.4	47636.5	12680.7	4893.06	5221.71	4111.1	3273.11	2045.32	2659.22	2070.49	2701.11	2385.8	34667.9	32240.9	25430.7	21567	25565.7	-	-
D404	139	67	196.146	C12H20O2	Hexahydro-3-butylphthalide	Heterocyclic compound	3553-34-2	1653	58774.8	60584.5	44977.2	17614	19414.3	20408.4	24069.4	22837.7	23453.5	30511	24888.2	27699.6	20896.5	22156.6	23957.4	19412.9	20015.8	-	-
D406	85	41	152.12	C10H16O	2,7-Octadien-4-ol, 2-methyl-6-methylene-, (S)-	Terpenoids	35628-00-3	1147	5354.7	5349.32	6153.53	67647.4	28235.9	52478.5	46940.6	105914	76427.5	192112	220110	206111	63627.6	74080.1	63552.4	60643.4	57806.7	-	-
D408	81	96	172.146	C10H20O2	(1Alpha,3beta,4beta)-p-menthane-3,8-diol	Terpenoids	3564-95-2	1355	394808	577442	246126	6.92797e+06	2.92684e+06	5.32379e+06	1.95608e+07	2.16523e+07	2.06065e+07	2.49614e+07	2.83196e+07	2.66405e+07	6.14761e+06	6.51871e+06	5.86751e+06	5.00319e+06	5.40689e+06	-	-
D409	81	59	154.136	C10H18O	(S)-2,5-Dimethyl-3-vinylhex-4-en-2-ol	Alcohol	35671-15-9	1039	3.02757e+06	3.98833e+06	2.59201e+06	5.49667e+07	2.16489e+07	4.78105e+07	1.00126e+08	1.10526e+08	1.05326e+08	1.18201e+08	1.27212e+08	1.22707e+08	5.30502e+07	6.0241e+07	5.2305e+07	4.7999e+07	4.58874e+07	-	-
D412	95	67	152.12	C10H16O	5,7-Octadien-4-one, 2,6-dimethyl-, (Z)-	Terpenoids	3588-18-9	1155	76924.7	22606.3	11149.6	3.75789e+06	1.63626e+06	2.41609e+06	743485	1.11353e+06	928506	1.41612e+06	1.69404e+06	1.55508e+06	5.7109e+07	6.00377e+07	5.48079e+07	5.08206e+07	4.93162e+07	-	-
D415	108	71	178.099	C11H14O2	Isobutyric acid, 2-methylphenyl ester	Ester	36438-54-7	1276				97304.9	1.00147e+06	427643	459393						1.04909e+06	1.11676e+06	884309	733798	758665	-	-
D417	82	67	142.099	C8H14O2	3-Hexen-1-ol, acetate, (E)-	Ester	3681-82-1	1005	348184	422997	288383	61915.6	822985	376667	157487	18320.8	87904	21909.7	18100.6	20005.2	517661	667050	464575	393201	362823	-	-
D421	221	97	236.214	C16H28O	Naphtho[2,1-b]furan, dodecahydro-3a,6,6,9a-tetramethyl-	Heterocyclic compound	3738-00-9	1766	1029.61	1569.71	732.205	17880.9	14340.1	4715.11	7798	4020.76	5909.38	10525.8	10671.4	10598.6	6225.4	8346.12	7669.85	5382.68	9441.5	-	-
D422	69	55	172.183	C11H24O	Undecanol-5	Alcohol	37493-70-2	1288	39847.2	58928.1	15644.8	8.58228e+06	2.71541e+07	1.28524e+07	2.08405e+07	1.32466e+07	1.70435e+07	1.51968e+07	1.65442e+07	1.58705e+07	9.79264e+06	1.08436e+07	8.30728e+06	6.80727e+06	6.77946e+06	-	-
D423	91	83	190.099	C12H14O2	Benzyl tiglate	Ester	37526-88-8	1498	4.97817e+07	9.90243e+07	2.85854e+07	6.55038e+06	4.82169e+06	2.37659e+06	1.75035e+06	514125	1.13224e+06	569078	1.23119e+06	900134	6.70919e+07	6.9309e+07	5.70402e+07	4.9348e+07	5.4956e+07	-	-
D425	69	41	192.151	C13H20O	3-Cyclohexene-1-carboxAldehyde, 4-(4-methyl-3-pentenyl)-	Aldehyde	37677-14-8	1540	484647	836814	261238	1.78042e+06	3.25292e+06	1.56011e+06	1.91252e+06		1.91252e+06	214256	115789	165023	1.10564e+06	1.13332e+06	983665	797127	962189	-	-
D428	119	91	220.183	C15H24O	6-Methyl-2-(4-methylcyclohex-3-en-1-yl)hepta-1,5-dien-4-ol	Terpenoids	38142-56-2	1608	147963	284057	109317	450860	972422	388584	610978	6021.39	308500	59070.2	48947.7	54009	301560	340023	303590	234841	274183	-	-
D429	119	120	218.167	C15H22O	2-Methyl-6-(p-tolyl)hept-2-en-4-ol	Terpenoids	38142-57-3	1583	1.49155e+06	3.24774e+06	987444	1.35444e+06	1.65104e+06	1.18277e+06	2.21368e+06	1.51323e+06	1.86345e+06	1.94862e+06	2.11351e+06	2.03107e+06	2.3969e+06	2.55797e+06	2.22816e+06	1.81662e+06	2.21782e+06	-	-
D430	155	140	155.04	C7H9NOS	5-Acetyl-2,4-dimethylthiazole	Heterocyclic compound	38205-60-6	1270	1.37608e+06	1.93034e+06	800003	90399.4	2.50582e+06	1.53353e+06	1.96364e+06						1.65942e+06	1.80777e+06	1.53323e+06	1.36796e+06	1.43251e+06	-	-
D432	67	82	226.193	C14H26O2	8-Dodecen-1-ol, acetate, (E)-	Ester	38363-29-0	1602	952405	1927015	662021	663620	751717	1079907	1668933	1329699	1499316	1636439	1766783	1701611	1348584	1463273	1320896	1079567	1374083	-	-
D434	54	41	198.162	C12H22O2	5-Decen-1-ol, acetate, (E)-	Ester	38421-90-8	1398	33389	49812	28221	53858	67865	30774	28469	3840	16154.5	5211	5087	5149	28309	28822	28185	23576	29645	-	-
D436	180	121	180.079	C10H12O3	Methyl p-tolyloxyacetate	Ester	38768-63-7	1381	2995.52	8107.51	820.418	7571.79	9305.35	9638.54	11924.2	10217.3	11070.7	10850	9990.74	10420.3	16657.5	18341.6	15913.6	13908.2	15955.5	-	-
D438	69	41	218.167	C15H22O	Sesquirosefuran	Heterocyclic compound	39007-93-7	1557	19789	51221.8	15686.1	1.36104e+06	2.3056e+06	941368	1.25234e+06	15341.4	633838	102373	85044.7	93708.7	494499	570790	517454	377441	440100	-	-
D439	71	98	156.151	C10H20O	Cyclohexanol, 1-methyl-4-(1-methylethyl)-, trans-	Terpenoids	3901-93-7	1167	170406	191306	452456	4.62693e+06	2.61228e+06	2.11494e+06	5.45122e+06	6.37483e+06	5.91302e+06	6.76734e+06	7.50505e+06	7.1362e+06	2.24275e+06	2.40362e+06	2.37168e+06	2.17001e+06	2.10629e+06	-	-
D440	71	98	156.151	C10H20O	Cyclohexanol, 1-methyl-4-(1-methylethyl)-, cis-	Terpenoids	3901-95-9	1138				217279	76196.6	48143.3	6742.08	3088.51	4915.29				33960.1	40304.5	41729.3	38513.5	39165	-	-
D442	99	41	156.115	C9H16O2	2(3H)-Furanone, 5-butyldihydro-4-methyl-	Heterocyclic compound	39212-23-2	1302	18802.2	29181.1	23644	6712.41	235407	72880	19508.1	1541.41	10524.8	2472.33	2853.71	2663.02	18045.3	18219	16205	11755	14234	-	-
D443	95	113	196.11	C11H16O3	2-Furancarboxylic acid, hexyl ester	Ester	39251-86-0	1436	5.37867e+06	1.11157e+07	2.94997e+06	3.70552e+06	2.51181e+06	2.50845e+06	3.61453e+06	2.97989e+06	3.29721e+06	3.45178e+06	4.4354e+06	3.94359e+06	8.46948e+06	8.67406e+06	7.26786e+06	6.31121e+06	7.24457e+06	-	-
D444	95	113	224.141	C13H20O3	2-Furancarboxylic acid, octyl ester	Ester	39251-88-2	1642	3.27939e+06	6.13302e+06	2.96971e+06	462104	570872	925761	1.22558e+06	884024	1.0548e+06	1.05257e+06	995062	1.02382e+06	5.82251e+06	6.26992e+06	5.57741e+06	4.52741e+06	5.19051e+06	-	-
D445	81	98	196.11	C11H16O3	Furfuryl hexanoate	Ester	39252-02-3	1368	833742	1.25909e+06	469526	40483.8	1.73056e+06	908518	1.31553e+06	31338	673435	64641	57122.3	60881.7	970586	1.11084e+06	1.01889e+06	902591	984329	-	-
D446	81	98	224.141	C13H20O3	Octanoic acid, 2-furanylmethyl ester	Ester	39252-03-4	1584	864979	1.98471e+06	509966	381601	443643	483168	957742	739010	848376	904754	1.00226e+06	953508	1.04802e+06	1.15137e+06	1.03464e+06	832066	998995	-	-
D447	102	74	144.115	C8H16O2	Pentanoic acid, 2-methyl-, ethyl ester	Ester	39255-32-8	941				9611.68	29347.9	24762.5	12185.5	3197.43	7691.48	6914.16	5302.74	6108.45	25342.6	33332.6	24374.3	21980.4	18402.3	-	-
D449	119	132	218.167	C15H22O	6-(p-Tolyl)-2-methyl-2-heptenol, trans-	Alcohol	39599-18-3	1758	12420.1	17523.9	11674.8	75139.6	63250.7	17514.1	33723.3	19872.5	26797.9	60717.3	70818.3	65767.8	19821	24803.1	25125	15150.4	31247.7	-	-
D452	109	67	166.099	C10H14O2	Carvone oxide, trans-	Terpenoids	39903-97-4	1263	1.95271e+07	2.73737e+07	1.11854e+07	4.48552e+06	3.81245e+07	2.28793e+07	2.88009e+07	317006	1.45589e+07	878028	573603	725816	2.4725e+07	2.64021e+07	2.28424e+07	1.99473e+07	2.12112e+07	-	-
D455	69	87	146.094	C7H14O3	Pentanoic acid, 2-hydroxy-4-methyl-, methyl ester	Ester	40348-72-9	989	1.61173e+07	2.24765e+07	9.08436e+06	7.73268e+06	3.06668e+07	2.2095e+07	3.68497e+07	1.95475e+07	2.81986e+07	2.41866e+07	3.18488e+07	2.80177e+07	1.91043e+07	2.27668e+07	2.01005e+07	1.7377e+07	1.90289e+07	-	-
D456	55	67	184.183	C12H24O	8-Dodecen-1-ol, (Z)-	Alcohol	40642-40-8	1468	260392	598023	131152	252062	189420	177608	258273	200967	229620	268379	325361	296870	456308	462465	389159	326555	384589	-	-
D457	97	69	200.178	C12H24O2	1-Hexanol, 5-methyl-2-(1-methylethyl)-, acetate	Ester	40853-55-2	1265	3.54403e+06	5.03205e+06	2.06339e+06	253262	6.62423e+06	4.08268e+06	5.26089e+06	86298.7	2.6736e+06	128774	121729	125251	4.48017e+06	4.74838e+06	4.07397e+06	3.58719e+06	3.8075e+06	-	-
D74	135	150	150.068	C9H10O2	4-Acetylanisole	Ketone	100-06-1	1348	54290.7	59125.2	10363.2	876633	398943	354117	54733.6	53754.5	54244.1	83104.3	35207.6	59155.9	188831	181238	153373	145783	140682	-	-
D76	75	71	174.162	C10H22O2	Octanal dimethyl acetal	Ether	10022-28-3	1178	626.974	1052.24	419.986	62643.2	34328.7	33859.7	37807.9	42988.8	40398.4	53992.1	56053	55022.6	19480.5	20322.2	19424.4	18024.2	17353.9	-	-
D78	102	46	102.014	C4H6OS	Dihydro-3-(2H)-thiophenone	Heterocyclic compound	1003-04-9	964	705.24	2118.89	160.451	306150	197574	228642	85641.5	88125	86883.3	152903	147068	149985	85323.8	114079	82706.6	71203.4	84256.5	-	-
D80	69	84	144.115	C8H16O2	Acetic acid, 2-ethylbutyl ester	Ester	10031-87-5	925	1767.79	2971.36	3062.8		15817.4	6808.09	9677.03	7579.35	8628.19	6993.91	8934.17	7964.04	6651.12	7866.29	5490.04	5470.38	5377.4	-	-
D81	81	94	168.079	C9H12O3	2-Furanpropanoic acid, ethyl ester	Heterocyclic compound	10031-90-0	1192	1576825	2096787	2164028	3225580	2420280	2117587	8248214	10940470	9594342	11153993	12681168	1.19176e+07	4247020	4482653	4436826	4121000	3975663	-	-
D83	69	68	252.209	C16H28O2	Hexanoic acid, 3,7-dimethyl-2,6-octadienyl ester, (E)-	Ester	10032-02-7	1755	14152.7	24446	11843.7	113747	117434	32011.5	60913.8	24020.7	42467.2	70756.7	83855.4	77306.1	32545.6	38066.2	36983.8	26502.8	50011.7	-	-
D85	85	103	186.162	C11H22O2	Butanoic acid, 3-methyl-, hexyl ester	Ester	10032-13-0	1244	242904	274484	342714	697418	444017	364684	341808	439839	390824	625111	605597	615354	270615	298752	314413	269654	276473	-	-
D98	124	109	124.035	C7H8S	Benzene, (methylthio)-	Sulfur compounds	100-68-5	1106	547661	537634	781716	281277	423506	393858	385683	324355	355019	362064	341256	351660	400131	440242	459646	408478	373359	-	-
D99	164	132	179.095	C10H13NO2	Benzoic acid, 2-(dimethylamino)-, methyl ester	Ester	10072-05-6	1404	38860.2	80890.8	23939.5	123906	90792.5	38513.9	20976.2	3461.19	12218.7	17240.4	9482.52	13361.5	56303.2	64462.6	68793.3	54059.1	62969.1	-	-
GMW0078	69	93	204.188	C15H24	.beta.-Bisabolene	Terpenoids	495-61-4	1509	318744	955442	131089	230015	180239	108492	61221.7	32873.1	47047.4	37157.3	41950.2	39553.8	559898	587578	487450	395443	451490	C16775	ko00909
GMW0087	83	41	154.136	C10H18O	(E)-2-Decenal	Aldehyde	3913-81-3	1263	1.97416e+07	2.9036e+07	1.20851e+07	934001	3.89742e+07	2.37185e+07	3.04586e+07	14815.5	1.52367e+07	22251	28277.1	25264.1	2.57015e+07	2.76434e+07	2.35706e+07	2.08321e+07	2.18328e+07	-	-
IS-07	112	110	112.16	C6D5CDO	Benzaldehyde-d6	Aldehyde	17901-93-8	967.3733195449845	2.9449e+06	2.71538e+06	3.01732e+06	3.18315e+06	2.89151e+06	3.09289e+06	3.04392e+06	3.04353e+06	3.04373e+06	3.2157e+06	3.09602e+06	3.15586e+06	2.6687e+06	3.0688e+06	2.99606e+06	2.795e+06	2.61425e+06	-	-
KMW0036	100	71	100.089	C6H12O	3-Hexanone	Ketone	589-38-8	784	15115.8	26694.5	7021.7	36562.2	42591.7	70448.4	73175.8	77887.7	75531.8	59317.9	53079.4	56198.6	55574.9	64500.2	52180	49653	46233.7	-	-
KMW0040	45	43	88.052	C4H8O2	Acetoin	Ketone	513-86-0	713	20654.7	7838.8	9885.44	14765.2	54473.4	45387.2	41695.4	20670.5	31182.9	25762		25762	33671.7	45867.6	36159.8	35821.8	30313.1	C00466	-
KMW0045	94	79	93.991	C2H6S2	DiSulfur compounds, dimethyl	Sulfur compounds	624-92-0	746	75324.9	190258	34548	9587.54	70925.1	29367.9	37793.1	10614.3	24203.7	8898.76	12415.2	10657	56104.2	84188.5	60397	52157.6	45805.4	C08371	-
KMW0046	58	57	100.089	C6H12O	2-Hexanone	Ketone	591-78-6	792	289541	534044	120246	727837	825200	1.32693e+06	1.44327e+06	1.53011e+06	1.48669e+06	1.13492e+06	1.03781e+06	1.08637e+06	1.04055e+06	1.31548e+06	980334	941037	884029	-	-
KMW0047	55	84	84.058	C5H8O	2-Butenal, 2-methyl-	Aldehyde	1115-11-3	746	10105.4	17812.4	4114.7	24710	38760.2	51450.5	51148.6	60412.8	55780.7	52537.8	48002	50269.9	32887.8	45252.5	34188.2	34036.5	32207.5	-	-
KMW0057	57	41	86.073	C5H10O	2-Penten-1-ol, (Z)-	Alcohol	1576-95-0	768				255389	207850	251130	52348	22972.6	37660.3	38913	39021.1	38967.1	101556	141334	93100	92755	106156	-	-
KMW0058	68	59	170.131	C10H18O2	2H-Pyran-3-ol, 6-ethenyltetrahydro-2,2,6-trimethyl-	Heterocyclic compound	14049-11-7	1173	119939	132013	308769	1.79544e+06	1.8204e+06	1.43612e+06	3.34367e+06	2.43648e+06	2.89008e+06	2.62426e+06	2.82737e+06	2.72581e+06	2.68355e+06	2.8981e+06	2.95394e+06	2.75894e+06	2.7054e+06	-	-
KMW0060	91	92	92.063	C7H8	Toluene	Aromatics	108-88-3	763	2.65827e+06	4.56029e+06	1.53226e+06	244643	2.11815e+06	1.25398e+06	750316	267757	509037	166174	310891	238532	1.81737e+06	2.51564e+06	1.78069e+06	1.74486e+06	1.56645e+06	C01455	ko01100
KMW0061	73	56	116.084	C6H12O2	Isobutyl acetate	Ester	110-19-0	772	486446	473951	434381	441970	403730	495228	422579	420334	421457	431693	422717	427205	381862	517056	433134	420636	373386	-	-
KMW0064	71	116	116.084	C6H12O2	Propanoic acid, 2-methyl-, ethyl ester	Ester	97-62-1	756	1888.86	6032.19	14085.8	312121	742832	461173	167669	15400.5	91535	34935.8	41219.5	38077.7	159778	229614	156368	150434	136343	-	-
KMW0066	44	56	100.089	C6H12O	Hexanal	Aldehyde	66-25-1	801	2.13305e+06	3.90744e+06	912951	5.36255e+06	6.02798e+06	9.63583e+06	1.04916e+07	1.10913e+07	1.07915e+07	8.27892e+06	7.58447e+06	7.93169e+06	7.87791e+06	9.73912e+06	7.27267e+06	7.00588e+06	6.61595e+06	-	-
KMW0067	83	55	98.073	C6H10O	3-Penten-2-one, 4-methyl-	Ketone	141-79-7	798	74310	129099	33231.2	148318	165139	261437	284981	301172	293076	229059	206510	217784	230107	281714	209508	203037	194234	-	-
KMW0068	69	39	98.073	C6H10O	3-Hexenal, (Z)-	Aldehyde	6789-80-6	800	97109	162677	47787.3	150237	181795	210669	242646	254275	248461	213724	199369	206546	231001	280687	200679	196221	188231	C16310	ko00592,ko01110
KMW0070	91	106	106.078	C8H10	Benzene, 1,3-dimethyl-	Aromatics	108-38-3	866	22613.5	35827.9	10079.7	212425	196612	146399	287450	214753	251102	164762	187509	176135	174018	234960	179108	167955	165040	C07208	ko01100
KMW0079	71	41	114.141	C8H18	Octane	Hydrocarbons	111-65-9	800	264855	487782	112414	673037	755605	1.20571e+06	1.3134e+06	1.38924e+06	1.35132e+06	1.02023e+06	933424	976829	955709	1.20268e+06	899399	863502	817738	C01387	-
KMW0084	79	52	79.042	C5H5N	Pyridine	Heterocyclic compound	110-86-1	746	165018	366978	79438.3	15126.8	129732	54908.3	67406.5	15398.4	41402.4	20288.8	21278.2	20783.5	99400.9	149183	103022	94155.2	82546.3	C00747	-
KMW0088	98	83	98.073	C6H10O	2-Hexenal, (E)-	Aldehyde	6728-26-3	854	1.34317e+06	2269555	763944	641933	1170846	1.49771e+06	1570682	1759131	1.66491e+06	1622137	1439610	1.53087e+06	2373965	3080254	2154182	2131233	1970011	C08497	-
KMW0092	98	41	98.037	C5H6O2	2-Furanmethanol	Alcohol	98-00-0	851	1.19564e+06	1.83651e+06	707769	475629	563762	682968	927238	940045	933642	767085	699811	733448	1.50267e+06	2.03676e+06	1.44139e+06	1.45544e+06	1.31201e+06	C20441	-
KMW0097	114	113	114.014	C5H6OS	2-Methyl-3-furanthiol	Heterocyclic compound	28588-74-1	870	42047.8	44741.2	43337.3	132653	1.05976e+06	663676	830146	494432	662289	630043	749129	689586	256149	321936	270463	254401	233373	-	-
KMW0100	55	70	112.089	C7H12O	1-Hepten-3-one	Ketone	2918-13-0	881	62754.6	56481.8	21511.3	25954.9	436108	187950	92396.2	22260.3	57328.3	21454.9	19654.9	20554.9	87305.6	121301	76654.6	81517.7	60503.6	-	-
KMW0102	56	43	102.104	C6H14O	1-Hexanol	Alcohol	111-27-3	868	852223	795039	221185	964046	657633	777519	622079	588509	605294	530747	476217	503482	348939	433390	391386	392971	365168	-	-
KMW0105	70	55	130.099	C7H14O2	1-Butanol, 3-methyl-, acetate	Ester	123-92-2	876	86736.6	69348.9	61283.3	27833.4	880425	415298	176339	19718.2	98028.7	21604.9	17129.2	19367.1	203955	277959	188543	171276	150217	C12296	-
KMW0111	57	41	100.089	C6H12O	2-Hexen-1-ol, (E)-	Alcohol	928-95-0	862	77460.6	80382.5	24187.2	104851	68964.3	91502.7	58438.7	58014.6	58226.6	60371.7	56413.3	58392.5	50794.8	65094.7	52490.6	55892.6	51853.9	-	-
KMW0112	91	106	106.078	C8H10	o-Xylene	Aromatics	95-47-6	888	10965.8	15772.6	4856.84	116910	118210	89370.1	141442	105725	123583	90103.1	101083	95593.3	93330.8	124746	99385.4	90434.1	86042.2	C07212	ko01100
KMW0113	58	71	114.104	C7H14O	2-Heptanone	Ketone	110-43-0	895	3074.68	3393.59	1079.73	21319.9	136720	31409.8	77560.5	13467.9	45514.2	15547.3	12962.6	14254.9	29071.2	37001.3	31745.6	28351.4	28661.8	C08380	-
KMW0115	104	103	104.063	C8H8	Styrene	Aromatics	100-42-5	893	12282	28397.9	5278.92	568838	1.24828e+06	854942	710628	473002	591815	373213	449280	411246	382304	517118	401175	374226	351595	C07083	ko01100
KMW0122	70	41	114.104	C7H14O	Heptanal	Aldehyde	111-71-7	903	56555.3	57414.9	37324.9	31306.1	150514	134947	123601	78563	101082	55319	54532.1	54925.5	75575.2	100223	78602.9	71609.3	66821.1	C14390	-
KMW0129	81	39	96.058	C6H8O	2,4-Hexadienal, (E,E)-	Aldehyde	142-83-6	910	1148090	1625954	423596	750396	1412909	921447	1053645	753160	903402	819087	799931	809509	1074406	1294204	974371	1017778	1139127	C19249	-
KMW0133	70	69	116.12	C7H16O	1-Hexanol, 4-methyl-	Alcohol	818-49-5	953				107126	47686.8	62316.8	62116.1	63457.2	62786.7	84511.8	111915	98213.4	84343	110398	84211.6	69142.6	80576.3	-	-
KMW0135	68	39	96.058	C6H8O	2-Cyclohexen-1-one	Ketone	930-68-7	920	6609.81	13420.6	4437.01	2.69634e+06	1.07425e+06	1.99473e+06	2.18059e+06	2.3798e+06	2.28019e+06	2.89419e+06	4.28763e+06	3.59091e+06	1.04544e+06	1.36601e+06	1.01361e+06	813106	984876	C02395	-
KMW0137	57	85	128.157	C9H20	Nonane	Hydrocarbons	111-84-2	900	26265	26254.5	15523.1	15873.2	68401.6	63467.5	53202.9	35170.3	44186.6	24816.8	20624.4	22720.6	33626.6	42793.1	36949.4	31930.8	30699.4	-	-
KMW0140	113	71	113.03	C5H7NS	Thiazole, 4,5-dimethyl-	Heterocyclic compound	3581-91-7	935	169927	277124	254153	104030	7.94762e+06	4.06933e+06	2.55413e+06	897352	1.72574e+06	1.22078e+06	1.4553e+06	1.33804e+06	1.48919e+06	1.87725e+06	1.58193e+06	1.47361e+06	1.34541e+06	-	-
KMW0144	74	87	130.099	C7H14O2	Hexanoic acid, methyl ester	Ester	106-70-7	925	425.551	273.694		104768	128979	183480	301182	223812	262497	207863	221460	214662	99995.1	142232	90742.6	85093.5	75746.6	-	-
KMW0147	106	107	107.073	C7H9N	Pyridine, 2-ethyl-	Heterocyclic compound	100-71-0	906				1953.34	4569.87	2414.35	2795.63				1318.91		4947.06	6049.02	5363.78	4453.71	4606.08	-	-
KMW0148	93	91	136.125	C10H16	.alpha.-Pinene	Terpenoids	80-56-8	937	228492	407654	115622	9.58433e+07	3.91398e+07	7.09996e+07	7.75052e+07	8.41482e+07	8.08267e+07	1.04071e+08	1.48302e+08	1.26187e+08	3.82955e+07	4.9437e+07	3.66346e+07	2.97049e+07	3.61972e+07	C09880	ko00903,ko01110
KMW0150	105	120	120.094	C9H12	Benzene, 1,2,4-trimethyl-	Aromatics	95-63-6	990	855985	1.18117e+06	488266	479161	1.62827e+06	1.18205e+06	1.95785e+06	1.05884e+06	1.50835e+06	1.31002e+06	1.73966e+06	1.52484e+06	1.03258e+06	1.24056e+06	1.11324e+06	956710	1.04524e+06	C14533	-
KMW0151	117	45	132.079	C6H12O3	Butanoic acid, 3-hydroxy-, ethyl ester	Ester	5405-41-4	943	392.552	933.892	449.959	27982.9	22516.2	30531	17310.3	19663.7	18487	24979.7	25955.2	25467.4	13293.6	16461.8	14681.2	12082.4	12196.7	-	-
KMW0158	77	106	106.042	C7H6O	BenzAldehyde	Aldehyde	100-52-7	960	630568	606301	523538	830154	1.38274e+06	957280	761314	469562	615438	537801	452086	494943	593265	642111	584501	583750	590626	C00193	-
KMW0159	70	56	116.12	C7H16O	1-Heptanol	Alcohol	111-70-6	970	8080.88	11021.8	3234.39		96742.5	80062.8	67196.8	11384.5	39290.6	10453.2	9148.31	9800.76	60440.3	82000	60452.5	54117.5	50186.4	-	-
KMW0160	106	61	106.045	C4H10OS	1-Propanol, 3-(methylthio)-	Alcohol	505-10-2	981	5724.63	3632.23	2160.96	323346	114914	235202	278156	302078	290117	410049	516892	463471	73487.8	101472	73870.8	69347.8	71461.5	-	-
KMW0161	128	57	128.12	C8H16O	3-Octanone	Ketone	106-68-3	986	5567.4	6932.65	4755.84	826.901	2373.48	2035.23	1472.16	895.178	1183.67	1061.84	1236.27	1149.06	4276.16	5230.49	4881.63	4042.57	4119.58	C17145	-
KMW0164	88	101	144.115	C8H16O2	Pentanoic acid, 4-methyl-, ethyl ester	Ester	25415-67-2	968	502.866	245.174	363.445	1.09753e+06	736225	512817	133307	14119	73713.1	125559	45657.5	85608.2	121488	158316	127291	122109	115020	-	-
KMW0168	69	41	126.104	C8H14O	5-Methyl-(E)-2-hepten-4-one	Ketone	102322-83-8	972	31793.7	59585.2	15592	1.13316e+07	7.00979e+06	8.84514e+06	2.6949e+06	2.76575e+06	2.73032e+06	4.56674e+06	4.47622e+06	4.52148e+06	2.61838e+06	3.64424e+06	2.70787e+06	2.25694e+06	2.49246e+06	-	-
KMW0169	41	69	120.061	C5H12OS	3-Mercapto-3-methylbutanol	Alcohol	34300-94-2	970	29359.4	57569.8	13110.1	9.96758e+06	6.4198e+06	7.92243e+06	2.57937e+06	2.61733e+06	2.59835e+06	4.28438e+06	4.24335e+06	4.26386e+06	2.72207e+06	3.49132e+06	2.63389e+06	2.21086e+06	2.55482e+06	-	-
KMW0170	55	70	126.104	C8H14O	1-Octen-3-one	Ketone	4312-99-6	976				878623	370623	615489	713146	852248	782697	1.12366e+06	1.41067e+06	1.26716e+06	247309	319154	239377	200038	233945	-	-
KMW0172	93	121	136.125	C10H16	Camphene	Terpenoids	79-92-5	953	29128.6	46074.6	13522.4	7.52869e+06	3.55782e+06	4.6317e+06	4.34084e+06	4.60615e+06	4.4735e+06	6.48307e+06	8.63277e+06	7.55792e+06	6.47232e+06	8.5994e+06	6.42978e+06	5.29631e+06	6.28793e+06	C06076	-
KMW0173	57	72	128.12	C8H16O	1-Octen-3-ol	Alcohol	3391-86-4	982	12275.7	17388.2	6367.45										135602	186659	169827	170025	165638	C14272	-
KMW0175	94	66	94.042	C6H6O	Phenol	Phenol	108-95-2	980	341763	378989	338487		391524		423030						317317	411800	527656	509880	437913	C00146	ko00350,ko01100
KMW0176	108	111	126.104	C8H14O	5-Hepten-2-one, 6-methyl-	Ketone	110-93-0	986	6.03822e+06	7.30759e+06	5.53346e+06	1.27832e+06	3.14033e+06	1.90204e+06	1.96263e+06	901070	1.43185e+06	1.01318e+06	1.1127e+06	1.06294e+06	3.14168e+06	3.62539e+06	3.1801e+06	3.04176e+06	2.79574e+06	C07287	-
KMW0178	93	91	136.125	C10H16	Bicyclo[3.1.0]hexane, 4-methylene-1-(1-methylethyl)-	Terpenoids	3387-41-5	972	576291	1.12681e+06	266059	2.00319e+08	1.32295e+08	1.59474e+08	5.21751e+07	5.25767e+07	5.23759e+07	8.63965e+07	8.56206e+07	8.60085e+07	5.1666e+07	6.8859e+07	5.1582e+07	4.28623e+07	4.97975e+07	C16777	-
KMW0181	109	79	152.12	C10H16O	2,3-Dehydro-1,8-cineole	Terpenoids	92760-25-3	992	222357	221258	214868	179720	272883	223200	362742	367936	365339	381858	436944	409401	199626	237910	230372	203435	226670	-	-
KMW0182	81	82	138.104	C9H14O	Furan, 2-pentyl-	Heterocyclic compound	3777-69-3	993	721779	880454	478732	1.29359e+06	2.25649e+06	1.61601e+06	1.69996e+06	934020	1.31699e+06	1.09296e+06	1.38254e+06	1.23775e+06	985510	1.16389e+06	996726	855852	955410	-	-
KMW0183	121	122	122.084	C7H10N2	Pyrazine, 2-ethyl-5-methyl-	Heterocyclic compound	13360-64-0	1005	3291.11	11033.1	10567	622550	293793	168774	148508	224195	186351	295525	316341	305933	96562.2	99531	99957.4	85599.2	86794.8	-	-
KMW0184	127	71	127.046	C6H9NS	Thiazole, 2,4,5-trimethyl-	Heterocyclic compound	13623-11-5	995	7326.46	8550.6	3634.16	3769.43	10802.2	7949.06	13106.9	7200.79	10153.9	7071.79	12526.2	9798.99	6800.26	8141.52	7982.22	5644.82	6651.57	-	-
KMW0187	128	58	128.12	C8H16O	2-Octanone	Ketone	111-13-7	991	49397.4	46333.1	27562.9	17349.9	44573.1	31281.3	53493	29339.8	41416.4	31871.9	41574.4	36723.1	27643.2	37514.5	34112.8	31973.6	31307.3	-	-
KMW0188	120	105	120.007	C4H8S2	2-Methyl-1,3-dithiacyclopentane	Heterocyclic compound	5616-51-3	1026	13887.1	13101.9	5092.78	5.33824e+06	2.76242e+06	2.50036e+06	2.34616e+06	2.62626e+06	2.48621e+06	3.80199e+06	3.59655e+06	3.69927e+06	928662	1.20918e+06	969197	857351	1.04342e+06	-	-
KMW0192	122	107	122.073	C8H10O	Benzene, 1-methoxy-2-methyl-	Ether	578-58-5	1008	140673	178306	110228	3.1151e+06	1.36566e+06	1.26666e+06	1.56126e+06	1.51355e+06	1.5374e+06	2.07125e+06	2.46757e+06	2.26941e+06	727468	843870	754071	634823	659882	-	-
KMW0193	93	41	136.125	C10H16	.beta.-Pinene	Terpenoids	127-91-3	981	193118	367632	89411.3	4.57678e+07	1.60464e+07	3.3409e+07	3.89256e+07	4.37381e+07	4.13319e+07	5.81052e+07	7.35254e+07	6.58153e+07	1.16668e+07	1.56411e+07	1.17692e+07	1.02776e+07	1.11908e+07	C09882	-
KMW0198	93	91	136.125	C10H16	.alpha.-Phellandrene 1	Terpenoids	99-83-2	1006	540933	686628	261273	3.18126e+07	1.41864e+07	7.76801e+06	6.74696e+06	8.933e+06	7.83998e+06	1.21171e+07	1.25466e+07	1.23318e+07	4.60108e+06	4.97181e+06	4.74451e+06	3.98227e+06	4.12193e+06	C11391	-
KMW0199	41	93	136.125	C10H16	.beta.-Myrcene	Terpenoids	123-35-3	991	1.00456e+07	1.37265e+07	5.63844e+06	4.85541e+06	1.80706e+07	1.34889e+07	2.21016e+07	1.17382e+07	1.69199e+07	1.46181e+07	1.90054e+07	1.68118e+07	1.2043e+07	1.41327e+07	1.25089e+07	1.08633e+07	1.17948e+07	C06074	ko00902,ko01110
KMW0202	59	55	130.136	C8H18O	3-Octanol	Alcohol	589-98-0	994	15193.6	17749.8	16981.1	4252.52	32833.7	9889.32	25100.5	19219.5	22160	25267.4	29851.1	27559.3	12409.6	15819.5	12935.8	9171.26	11399.9	C17144	-
KMW0205	112	84	112.089	C7H12O	Cyclohexene, 1-methoxy-	Aromatics	931-57-7	1014	1872.2	1244.25	2247.51	16432.7	13642.7	9910.63	24475.6	19589.6	22032.6	16138.9	17587.7	16863.3	10369.3	13621.9	14599.5	13458.3	13633	-	-
KMW0210	161	105	204.188	C15H24	1H-Cyclopenta[1,3]cyclopropa[1,2]benzene, octahydro-7-methyl-3-methylene-4-(1-methylethyl)-, [3aS-(3a.alpha.,3b.beta.,4.beta.,7.alpha.,7aS*)]-	Terpenoids	13744-15-5	1390	2.77452e+06	6.27033e+06	1.403e+06	947151	923872	521500	465376	162766	314071	208733	300281	254507	4.43121e+06	4.37522e+06	3.7789e+06	3.15727e+06	3.81624e+06	C09648	-
KMW0212	91	92	120.058	C8H8O	BenzeneacetAldehyde	Aldehyde	122-78-1	1049	7.40335e+06	1.04595e+07	4.11147e+06	311254	1.42323e+07	8.40467e+06	1.12409e+07	322697	5.7818e+06	442145	397042	419593	8.09723e+06	9.52784e+06	8.79081e+06	7.74209e+06	8.31532e+06	C00601	ko00360,ko01100
KMW0213	69	41	148.056	C6H12O2S	3-Mercapto-3-methylbutyl formate (ester)	Ester	50746-10-6	1023	1.60854e+06	1.985e+06	1.21055e+06	2.77872e+07	1.13295e+07	2.36039e+07	4.49085e+07	5.07151e+07	4.78118e+07	5.32564e+07	5.80511e+07	5.56538e+07	2.42032e+07	2.76878e+07	2.45712e+07	2.25181e+07	2.15561e+07	-	-
KMW0217	68	93	136.125	C10H16	D-Limonene	Terpenoids	5989-27-5	1030	4.28257e+06	5.70427e+06	2.63738e+06	2.58929e+07	1.50749e+07	2.32977e+07	4.43465e+07	4.58384e+07	4.50924e+07	5.09665e+07	5.60494e+07	5.35079e+07	2.30934e+07	2.68794e+07	2.33171e+07	2.07261e+07	2.08105e+07	C06099	ko00902,ko00903,ko01100,ko01110
KMW0218	154	81	154.136	C10H18O	Eucalyptol	Terpenoids	470-82-6	1030	2.9952e+06	3.56716e+06	2.47405e+06	5.71476e+07	1.98687e+07	4.88225e+07	1.12628e+08	1.2469e+08	1.18659e+08	1.33696e+08	1.45027e+08	139361723	5.4092e+07	6.18719e+07	5.39665e+07	4.94698e+07	4.72739e+07	C09844	ko00902,ko01110
KMW0219	57	41	130.136	C8H18O	1-Hexanol, 2-ethyl-	Alcohol	104-76-7	1030	85321.6	87658.6	62030.2	1.25997e+06	456094	948201	1.7494e+06	1.95813e+06	1.85377e+06	2.11331e+06	2.27561e+06	2.19446e+06	1.00507e+06	1.13706e+06	976567	899312	858971	C02498	-
KMW0220	93	91	136.125	C10H16	3-Carene	Terpenoids	13466-78-9	1009	520070	686628	329253	3.20286e+07	1.40714e+07	7.94946e+06	7.1772e+06	9.03492e+06	8.10606e+06	1.23405e+07	1.28071e+07	1.25738e+07	4.56009e+06	5.24846e+06	4.69146e+06	3.94849e+06	4.0906e+06	-	-
KMW0223	121	93	136.125	C10H16	1,3-Cyclohexadiene, 1-methyl-4-(1-methylethyl)-	Terpenoids	99-86-5	1012	754818	1.0121e+06	444714	2.98243e+07	1.23696e+07	1.2116e+07	1.52066e+07	1.45889e+07	1.48977e+07	1.99357e+07	2.36603e+07	2.1798e+07	5.54674e+06	6.59766e+06	5.7509e+06	4.69821e+06	4.86072e+06	C09898	-
KMW0224	91	122	122.073	C8H10O	Benzene, (methoxymethyl)-	Ether	538-86-3	969	226106	434719	101185	8.2129e+07	5.00889e+07	6.38786e+07	1.97968e+07	2.00198e+07	1.99083e+07	3.32522e+07	3.28883e+07	3.30703e+07	1.97079e+07	2.62997e+07	1.96427e+07	1.65219e+07	1.91797e+07	-	-
KMW0229	117	99	158.131	C9H18O2	Hexanoic acid, 1-methylethyl ester	Ester	2311-46-8	1034	97946.5	137227	53271	28031.5	210780	126987	190501						128029	155115	140339	92939	133040	-	-
KMW0231	128	57	128.047	C6H8O3	Furaneol	Heterocyclic compound	3658-77-3	1070	2.04089e+06	1.95885e+06	1.78983e+06	1.71997e+06	1.62578e+06	1.75585e+06	1.65014e+06	1.70346e+06	1.6768e+06	1.8219e+06	1.77036e+06	1.79613e+06	1.60956e+06	1.76086e+06	1.83085e+06	1.67878e+06	1.572e+06	C20717	-
KMW0232	74	87	158.131	C9H18O2	Octanoic acid, methyl ester	Ester	111-11-5	1126	5682.43	7631.4	3095.74	906157	505421	402030	70190.5	45055.5	57623	123021	44231.2	83626.2	365845	389063	346482	323810	316677	-	-
KMW0234	119	134	134.11	C10H14	p-Cymene	Aromatics	99-87-6	1027	151201	162292	99638.1	5.14612e+07	2.69542e+07	2.46505e+07	2.37764e+07	2.66382e+07	2.52073e+07	3.80962e+07	3.64188e+07	3.72575e+07	9.79303e+06	1.22662e+07	1.02895e+07	9.00408e+06	1.05293e+07	C06575	ko01100
KMW0235	93	41	136.125	C10H16	1,3,6-Octatriene, 3,7-dimethyl-, (Z)-	Terpenoids	3338-55-4	1038	1.13369e+07	1.62503e+07	6.13313e+06		2.32543e+07	1.31018e+07	1.14022e+07						1.29355e+07	1.54819e+07	1.41707e+07	1.24105e+07	1.32465e+07	-	-
KMW0236	99	58	141.061	C7H11NS	2-Isobutylthiazole	Heterocyclic compound	18640-74-9	1043	29025	33166.5	24045.3	568836	195229	517134	1.07145e+06	1.17659e+06	1.12402e+06	1.24643e+06	1.33068e+06	1.28855e+06	560020	637300	550981	512138	486279	-	-
KMW0240	94	109	109.053	C6H7NO	Ethanone, 1-(1H-pyrrol-2-yl)-	Heterocyclic compound	1072-83-9	1063	67376.2	108252	47964.5	3.45528e+06	1.65789e+06	2.12806e+06	2.75991e+06	3.0375e+06	2.89871e+06	4.12225e+06	4.94846e+06	4.53535e+06	702940	830653	802136	698249	815733	-	-
KMW0241	121	122	122.084	C7H10N2	Pyrazine, 2-ethyl-3-methyl-	Heterocyclic compound	15707-23-0	1004	736045	989013	426386	2.97162e+07	1.25929e+07	1.20662e+07	1.51322e+07	1.45312e+07	1.48317e+07	1.98626e+07	2.35819e+07	2.17222e+07	5.49737e+06	6.57053e+06	5.72294e+06	4.67465e+06	4.97717e+06	-	-
KMW0243	41	55	126.104	C8H14O	(E)-2-Octenal	Aldehyde	2548-87-0	1060	23184.8	34480.8	11170.6	1.14428e+06	585030	741429	928215	1.0334e+06	980806	1.38686e+06	1.65309e+06	1.51998e+06	264699	308184	298983	256169	299721	C21138	ko01100,ko01110
KMW0244	121	136	136.1	C8H12N2	Pyrazine, 2-methyl-5-(1-methylethyl)-	Heterocyclic compound	13925-05-8	1059	201549	280280	116559	1.22223e+07	5.83083e+06	7.45186e+06	9.70617e+06	1.06799e+07	1.0193e+07	1.44101e+07	1.75059e+07	1.5958e+07	2.46252e+06	2.93622e+06	2.83765e+06	2.45567e+06	2.89807e+06	-	-
KMW0247	93	77	136.125	C10H16	.beta.-Phellandrene	Terpenoids	555-10-2	1031	6.05195e+06	7.72038e+06	3.59102e+06	1.39305e+08	7.3561e+07	8.38069e+07	1.09729e+08	1.17272e+08	1.135e+08	1.42756e+08	1.50104e+08	1.4643e+08	5.5852e+07	6.57859e+07	5.48369e+07	4.89491e+07	5.00877e+07	C19818	-
KMW0250	59	41	156.151	C10H20O	7-Octen-2-ol, 2,6-dimethyl-	Terpenoids	18479-58-8	1064	3048.54	3133.42	2115.72	14092.7	13526.8	13150.5	101176	93134.9	97155.5	29259.8	25998.8	27629.3	99792.7	114751	88345.4	67328.7	61359.8	-	-
KMW0252	93	41	136.125	C10H16	1,3,7-Octatriene, 3,7-dimethyl-	Terpenoids	502-99-8	1048	1.59463e+07	2.26268e+07	8.80994e+06	449230	3.19181e+07	1.78097e+07	2.5e+07	330531	1.26652e+07	518249	493125	505687	1.76726e+07	2.10028e+07	1.93549e+07	1.70455e+07	1.81494e+07	-	-
KMW0254	83	55	152.12	C10H16O	1,5-Heptadien-4-one, 3,3,6-trimethyl-	Terpenoids	546-49-6	1062	225474	217501	203913	210361	222715	230026	181993	187785	184889	208698	217278	212988	182378	194777	195449	216956	201037	-	-
KMW0255	138	137	138.079	C7H10N2O	3-Methoxy-2,5-dimethylpyrazine	Heterocyclic compound	19846-22-1	1057	4188.38	4868.11	3369.53	106396	52868.6	66092.8	83586.5	90110.5	86848.5	127039	151609	139324	21914.4	27831.4	26845.7	20097	25873.6	-	-
KMW0258	109	124	124.052	C7H8O2	2-methoxy-Phenol	Phenol	90-05-1	1089	25466.8	23958.4	23225.8	79370.5	95816.3	40973.3	53630.4	25026.8	39328.6	32747.8	39982.9	36365.4	46377.3	46158.6	43962.2	50694.5	39428.4	C01502	-
KMW0259	93	91	136.125	C10H16	.gamma.-Terpinene	Terpenoids	99-85-4	1060	668923	943195	370442	3.61835e+07	1.7434e+07	2.2551e+07	2.89446e+07	3.17078e+07	3.03262e+07	4.25594e+07	5.08867e+07	4.67231e+07	7.49466e+06	8.91016e+06	8.63985e+06	7.42487e+06	8.69018e+06	C09900	-
KMW0260	126	111	126.068	C7H10O2	2-Cyclopenten-1-one, 2-hydroxy-3,4-dimethyl-	Ketone	21835-00-7	1075				10137.5	9237.19	9656.07	70328.1	67595.3	68961.7	21760.8	19672.4	20716.6	60994.2	69923.4	61324.7	49471.2	42237.2	-	-
KMW0261	107	108	108.058	C7H8O	p-Cresol	Phenol	106-44-5	1077					321864		92565.9						182107	262793	251182	286390	247713	C01468	ko01100
KMW0263	126	141	141.061	C7H11NS	Thiazole, 5-ethyl-2,4-dimethyl-	Heterocyclic compound	38205-61-7	1078	3368.02	4096.31	2907.75	10983.5	9156.25	10511.7	72837.5	67193.2	70015.3	21523.3	19758.5	20640.9	62426.4	72964.2	63980.9	49650.4	45587.3	-	-
KMW0264	135	136	136.1	C8H12N2	Pyrazine, 3-ethyl-2,5-dimethyl-	Heterocyclic compound	13360-65-1	1081	37896.3	55175.9	25257.9	194260	156599	140383	210763	171627	191195	232048	277223	254635	79356.9	92775.9	87214.1	71193.4	79411.7	-	-
KMW0266	97	45	129.991	C5H6S2	2-Thiophenemethanethiol	Heterocyclic compound	6258-63-5	1105	3.02811e+06	3.17118e+06	2.48452e+06	336175	5.53731e+06	3.03197e+06	4.33686e+06	847055	2.59196e+06	580259	558867	569563	3.34496e+06	3.65662e+06	3.35543e+06	3.03439e+06	2.90752e+06	-	-
KMW0267	105	77	136.052	C8H8O2	Benzoic acid, methyl ester	Ester	93-58-3	1094	375481	516535	235822	1.98412e+06	1.5123e+06	1.36011e+06	2.09787e+06	1.70326e+06	1.90057e+06	2.26644e+06	2.754e+06	2.51022e+06	772211	902867	835981	704159	772530	C20645	-
KMW0269	135	136	136.1	C8H12N2	2,3-Dimethyl-5-ethylpyrazine	Heterocyclic compound	15707-34-3	1090	37864.6	56383.6	25246	194260	155006	140348	211575	171146	191361	232048	273237	252642	80068.8	93536.6	88429.2	71165.7	79373.4	-	-
KMW0273	119	134	134.11	C10H14	Benzene, 1,2,4,5-tetramethyl-	Aromatics	95-93-2	1115	18869.9	14118.9	16319.5	270788	129821	2.04795e+06	551318	716004	633661	470814	113827	292320	872189	960837	835110	781791	761574	C14534	-
KMW0275	59	94	170.131	C10H18O2	2-Furanmethanol, 5-ethenyltetrahydro-.alpha.,.alpha.,5-trimethyl-, cis-	Heterocyclic compound	5989-33-3	1074	122392	105734	131937	129563	341515	175873	197187	12470.6	104829	20223.9	12599.6	16411.8	206455	253661	253600	234700	234602	-	-
KMW0276	56	55	130.136	C8H18O	1-Octanol	Alcohol	111-87-5	1072	10247.1	13138.8	3025.35	14601.2	32392	20712.8	115457	106814	111136	58119.7	51678.4	54899	97537.6	112920	94228.1	93224.5	64568.5	C00756	-
KMW0277	97	98	154.082	C9H14S	Thiophene, 2-pentyl-	Heterocyclic compound	4861-58-9	1170	12032.1	11486.2	12242.4	2.0593e+06	972047	793767	2.44802e+06	3.02234e+06	2.73518e+06	3.21445e+06	3.542e+06	3.37823e+06	811516	850981	825743	765363	739576	-	-
KMW0278	111	126	126.014	C6H6OS	Ethanone, 1-(2-thienyl)-	Heterocyclic compound	88-15-3	1092	68372.1	57024.1	77453.6	16651.2	281898	182321	166158	21464.6	93811.4	13234.8	9181.33	11208.1	105022	129277	125137	118611	120154	-	-
KMW0283	117	99	158.131	C9H18O2	Hexanoic acid, propyl ester	Ester	626-77-7	1097	84307.3	100243	65303.8	802572	423314	370639	617441	692174	654807	839751	953275	896513	264660	290606	276332	243559	248515	-	-
KMW0284	91	92	122.073	C8H10O	Phenylethyl Alcohol	Alcohol	60-12-8	1116				3.57384e+06	1.48374e+06	2.2797e+07	5.96603e+06	7.42362e+06	6.69483e+06	4.95441e+06	1.27363e+06	3.11402e+06	9.42572e+06	1.00352e+07	8.89475e+06	8.24429e+06	8.10199e+06	C05853	ko00360
KMW0287	67	41	138.104	C9H14O	(Z,Z)-3,6-Nonadienal	Aldehyde	21944-83-2	1100	1.5522e+07	1.6383e+07	1.21541e+07	777697	2.8886e+07	1.50629e+07	2.08803e+07	1.76996e+06	11325145	1.60046e+06	1.55382e+06	1.57714e+06	1.67214e+07	1.81214e+07	1.6653e+07	1.51173e+07	1.45521e+07	C16323	ko00592,ko01110
KMW0291	71	93	154.136	C10H18O	Linalool	Terpenoids	78-70-6	1099	7.60994e+07	8.04145e+07	5.91425e+07	3.80357e+06	1.44574e+08	7.53249e+07	1.03e+08	6.48398e+06	5.47419e+07	5.2966e+06	4.92739e+06	5.11199e+06	8.17849e+07	8.96084e+07	8.27163e+07	7.51986e+07	7.23837e+07	C03985	-
KMW0293	81	39	124.089	C8H12O	2,4-Octadienal, (E,E)-	Aldehyde	30361-28-5	1115	375083	248628	146510	6.53693e+07	2.81966e+07	3.64929e+08	1.06273e+08	1.29354e+08	1.17813e+08	8.81281e+07	2.25001e+07	5.53141e+07	1.62083e+08	1.75589e+08	1.55268e+08	1.42859e+08	1.40233e+08	-	-
KMW0294	57	41	128.12	C8H16O	2-Octen-1-ol, (E)-	Alcohol	18409-17-1	1067	6483.23	8503.1	3206.31	20318.6	26511.1	22860.3	94308.8	84275.3	89292.1	41010.7	39607.5	40309.1	89450.8	101452	81810.7	66625.6	61307.4	-	-
KMW0297	59	94	170.131	C10H18O2	trans-Linalool oxide (furanoid)	Heterocyclic compound	34995-77-2	1086	143538	129297	151124	82050.3	562579	318671	385123	87030.8	236077	85422.5	113469	99445.7	214798	260412	261484	224473	226594	-	-
KMW0304	119	91	134.11	C10H14	1,3,8-p-Menthatriene	Terpenoids	18368-95-1	1119	213129	210731	230433	3.293e+06	2.04072e+06	1.68679e+06	541096	530468	535782	940518	589888	765203	1.72358e+06	1.78773e+06	1.55787e+06	1.45543e+06	1.42364e+06	-	-
KMW0306	57	71	156.188	C11H24	Undecane	Hydrocarbons	1120-21-4	1100	1.95295e+06	2.03583e+06	1.60547e+06	606811	2.65089e+06	1.45134e+06	3.0383e+06	334725	1.68651e+06	363639	306234	334936	3.1091e+06	3.53328e+06	3.03516e+06	2.71135e+06	2.73264e+06	-	-
KMW0308	125	126	126.014	C6H6OS	5-Methyl-2-thiophenecarboxaldehyde	Heterocyclic compound	13679-70-4	1118	26262.5	34753.6	15181.6	4.12249e+06	2.42093e+06	1.94887e+06	335936	205387	270662	642797	208186	425492	1.65339e+06	1.79138e+06	1.59763e+06	1.50449e+06	1.44947e+06	-	-
KMW0310	137	109	152.12	C10H16O	2-Cyclohexen-1-ol, 1-methyl-4-(1-methylethenyl)-, trans-	Alcohol	7212-40-0	1123	152855	201660	95471.3	2.00202e+07	1.23276e+07	1.02161e+07	1.98944e+06	1.17922e+06	1.58433e+06	3.72187e+06	1.18266e+06	2.45226e+06	9.28682e+06	9.9676e+06	8.86909e+06	8.23208e+06	7.98936e+06	-	-
KMW0312	69	81	150.104	C10H14O	Furan, 3-(4-methyl-3-pentenyl)-	Terpenoids	539-52-6	1101	2.85125e+07	3.01531e+07	2.23948e+07	1.57253e+06	5.33579e+07	2.95198e+07	3.85262e+07	2.83889e+06	2.06825e+07	2.48999e+06	2.37396e+06	2.43198e+06	3.044e+07	3.32815e+07	3.05481e+07	2.77192e+07	2.66902e+07	-	-
KMW0315	125	82	125.084	C7H11NO	2-Acetyl-3,4,5,6-tetrahydropyridine	Heterocyclic compound	27300-27-2	1064	5133.4	4296.8	4164.11	30327.4	15450.8	22892.7	209092	205067	207080	64907.8	54347.4	59627.6	182443	221439	183042	140970	127859	-	-
KMW0319	137	67	152.12	C10H16O	7-Oxabicyclo[4.1.0]heptane, 1-methyl-4-(1-methylethenyl)-	Terpenoids	1195-92-2	1133	153063	196599	91642.4	1.9881e+07	1.22898e+07	1.02193e+07	1.96694e+06	1.12682e+06	1.54688e+06	3.61969e+06	1.07618e+06	2.34794e+06	9.27355e+06	9.95236e+06	8.8608e+06	8.22316e+06	7.97888e+06	C07271	ko00903
KMW0320	83	55	156.115	C9H16O2	Cyclohexanecarboxylic acid, ethyl ester	Ester	3289-28-9	1136	41756.2	54717.2	27363	6.78089e+06	3.19182e+06	2.12409e+06	1.43258e+06	1.95028e+06	1.69143e+06	2.83237e+06	2.84937e+06	2.84087e+06	1.1539e+06	1.29713e+06	1.32305e+06	1.25812e+06	1.23821e+06	-	-
KMW0321	55	87	142.099	C8H14O2	Cyclohexanecarboxylic acid, methyl ester	Ester	4630-82-4	1010	27262.8	49566.8	1271.21	37019.7	1.20937e+06	669583	426142	43350.6	234747	53644.6	41208.2	47426.4	420322	559267	421325	379362	375996	-	-
KMW0324	137	109	152.12	C10H16O	Limonene oxide, cis-	Terpenoids	13837-75-7	1134	150041	194221	89925.4	1.98429e+07	1.22578e+07	1.02193e+07	1.68934e+06	898957	1.29415e+06	2.87745e+06	925186	1.90132e+06	9.2588e+06	9.9394e+06	8.84747e+06	8.21024e+06	7.96471e+06	-	-
KMW0325	81	43	154.136	C10H18O	3-Cyclohexen-1-ol, 1-methyl-4-(1-methylethyl)-	Terpenoids	586-82-3	1137	119484	131677	92656.5	1.24425e+07	6.15998e+06	3.45769e+06	1.62343e+06	2.12344e+06	1.87343e+06	3.28995e+06	3.33822e+06	3.31409e+06	2.21909e+06	2.47031e+06	2.50922e+06	2.36335e+06	2.30816e+06	-	-
KMW0327	108	67	152.12	C10H16O	Limonene oxide, trans-	Terpenoids	4959-35-7	1138	32809.9	30590.6	28264.7	1.52459e+06	760753	466725	254852	378946	316899	574279	621946	598113	320741	309229	303947	294019	293243	-	-
KMW0329	95	41	152.12	C10H16O	Camphor	Terpenoids	76-22-2	1145	54981.2	54222.3	43900.3	7.78143e+06	3.8022e+06	2.12571e+06	992732	1.29684e+06	1.14478e+06	2.01711e+06	2.00489e+06	2.011e+06	1.36592e+06	1.51594e+06	1.4962e+06	1.41481e+06	1.37606e+06	C00809	-
KMW0334	112	69	154.136	C10H18O	Cyclohexanone, 5-methyl-2-(1-methylethyl)-	Terpenoids	10458-14-7	1169	4611.92	3095	3543.42	581347	428246	315287	917305	853494	885399	906692	982284	944488	570458	605368	597708	548723	541726	-	-
KMW0338	83	55	140.12	C9H16O	2-Nonenal, (E)-	Aldehyde	18829-56-6	1162	15745.6	24901.6	14782.4	97732.9	129383	61479.8	127040	58260.9	92650.4	45969.9	52244.4	49107.1	407741	421120	457902	413650	417441	-	-
KMW0340	112	87	172.146	C10H20O2	2-Octanol, acetate	Ester	2051-50-5	1115	22884.1	29498.6	13809.4	3.60331e+06	2.1735e+06	1.75134e+06	302958	173277	238118	579629	175471	377550	1.516e+06	1.64502e+06	1.46639e+06	1.35568e+06	1.31707e+06	-	-
KMW0342	154	95	154.136	C10H18O	Citronellal	Terpenoids	106-23-0	1153	13368.9	8626.79	6925.48	1.07185e+06	594839	670166	105212	160068	132640	183842	221557	202700	6.79176e+06	7.06232e+06	6.40911e+06	6.0427e+06	5.80818e+06	C17384	-
KMW0343	41	43	140.12	C9H16O	2-Nonenal	Aldehyde	2463-53-8	1161				438413	347038	281850	270265	33941.8	152104	42350.1	40767.1	41558.6	1.11681e+06	1.18955e+06	1.25343e+06	1.18697e+06	1.18338e+06	-	-
KMW0345	41	70	138.104	C9H14O	2,6-Nonadienal, (E,Z)-	Aldehyde	557-48-2	1155											141318		6.68324e+06	6.94792e+06	6.40849e+06	5.94169e+06	5.69053e+06	C08499	-
KMW0348	149	150	150.116	C9H14N2	Pyrazine, 3,5-diethyl-2-methyl-	Heterocyclic compound	18138-05-1	1162				24626.1	11080.6	10874.7	1780.42	2685.34	2232.88	5098.1	2829.34	3963.72	6830.09	7222.7	5321.76	6052.76	5873.99	-	-
KMW0350	108	91	150.068	C9H10O2	Acetic acid, phenylmethyl ester	Ester	140-11-4	1162	9570.72	9203.75	10343.7	2.32474e+06	1.22727e+06	1.14393e+06	305487	255322	280404	488717	269573	379145	940610	1.08218e+06	938469	904421	911020	C15513	-
KMW0351	150	135	150.116	C9H14N2	Pyrazine, 2,3-diethyl-5-methyl-	Heterocyclic compound	18138-04-0	1158	1701.08	1996.68	1807.18	607272	285803	276240	48159.8	54135	51147.4	116870	69273.4	93071.7	117557	148423	108487	109393	105776	-	-
KMW0359	107	122	122.073	C8H10O	Phenol, 3-ethyl-	Phenol	620-17-7	1169	14444.5	19846.2	11971.3	2.75666e+06	1.48516e+06	1.41733e+06	3.18933e+06	3.80018e+06	3.49476e+06	4.22751e+06	4.62136e+06	4.42443e+06	1.4881e+06	1.5723e+06	1.50913e+06	1.39465e+06	1.35861e+06	C14386	-
KMW0360	71	81	156.151	C10H20O	Levomenthol	Terpenoids	2216-51-5	1171	151049	186078	453810	4.62693e+06	2.61228e+06	2.12551e+06	5.47753e+06	6.37483e+06	5.92618e+06	6.76734e+06	7.50505e+06	7.1362e+06	2.25027e+06	2.41019e+06	2.37508e+06	2.17522e+06	2.11166e+06	C00400	ko00902,ko01110
KMW0361	134	133	134.073	C9H10O	BenzAldehyde, 4-ethyl-	Aldehyde	4748-78-1	1180	4083	5377	2925	117493	69932	66717	118779	162500	140640	181736	200474	191105	107516	79252	69775	70658	63678	-	-
KMW0362	95	41	154.136	C10H18O	Isoborneol	Terpenoids	124-76-5	1157	77317.2	22417.6	11149.6	3.52324e+06	1.52479e+06	2.311e+06	1.07822e+06	1.68225e+06	1.38023e+06	1.41507e+06	1.62767e+06	1.52137e+06	5.6968e+07	5.99002e+07	5.46694e+07	5.0682e+07	4.91856e+07	C01411	-
KMW0365	95	79	166.099	C10H14O2	2-((3,3-Dimethyloxiran-2-yl)methyl)-3-methylfuran	Heterocyclic compound	92356-06-4	1176	166460	109043	69357.1	1.23824e+08	5.81641e+07	4.62619e+07	1.40537e+08	1.73178e+08	1.56857e+08	1.82188e+08	1.98347e+08	1.90267e+08	4.33286e+07	4.53339e+07	4.30542e+07	3.96614e+07	3.83091e+07	-	-
KMW0366	82	67	170.131	C10H18O2	Butanoic acid, 3-hexenyl ester, (Z)-	Ester	16491-36-4	1187	62861	69982.5	91360	413462	155407	141489	325955	518158	422056	530669	594461	562565	116066	142031	157600	150321	153798	-	-
KMW0368	81	53	156.025	C7H8O2S	Ethanethioic acid, S-(2-furanylmethyl) ester	Heterocyclic compound	13678-68-7	1172	31835.1	25478.8	23826.2	4.90224e+06	2.89891e+06	2.67183e+06	6.5129e+06	7.70609e+06	7.10949e+06	8.24485e+06	9.06424e+06	8.65454e+06	3.5445e+06	3.68566e+06	3.52155e+06	3.28014e+06	3.19757e+06	-	-
KMW0370	95	107	168.151	C11H20O	2-Methylisoborneol	Terpenoids	2371-42-8	1198	861534	1.20754e+06	1.13334e+06	1.36334e+06	1.38562e+06	1.08981e+06	3.65584e+06	4.60168e+06	4.12876e+06	4.81198e+06	5.49247e+06	5.15222e+06	1.93978e+06	2.05214e+06	1.94578e+06	1.91121e+06	1.873e+06	C20243	-
KMW0372	89	71	172.146	C10H20O2	Butanoic acid, hexyl ester	Ester	2639-63-6	1192	7345.24	11276.1	12660.3	17213.2	9588.66	9382.86	43021.9	60457.6	51739.8	62215.3	70332.4	66273.8	25287.7	24760.4	24432.3	23091.4	22765.5	-	-
KMW0373	105	77	150.068	C9H10O2	Benzoic acid, ethyl ester	Ester	93-89-0	1172	17580.6	19448.6	9734.35	2.74645e+06	1.57519e+06	1.15273e+06	2.85733e+06	3.33768e+06	3.09751e+06	3.5736e+06	3.92305e+06	3.74832e+06	1.13806e+06	1.19896e+06	1.17058e+06	1.08214e+06	1.05485e+06	-	-
KMW0374	69	41	154.136	C10H18O	4-Hexen-1-ol, 5-methyl-2-(1-methylethenyl)-, (R)-	Terpenoids	498-16-8	1170	145645	155172	343551	8.35492e+06	7.45987e+06	5.60763e+06	1.22083e+07	9.39732e+06	1.08028e+07	1.01834e+07	1.09751e+07	1.05792e+07	9.52871e+06	1.03079e+07	1.03788e+07	9.65365e+06	9.47362e+06	-	-
KMW0376	45	69	144.151	C9H20O	2-Nonanol	Alcohol	628-99-9	1102	644356	653493	569093	99048.7	1.04403e+06	593350	764074	226823	495449	217120	231706	224413	675821	730865	662016	601150	581545	-	-
KMW0377	57	82	184.146	C11H20O2	cis-3-Hexenyl-.alpha.-methylbutyrate	Ester	53398-85-9	1234	37438.5	63093	7125.58	92199.8	49348	108462	110607	92332.6	101470	98614.2	106975	102795	85599.7	100349	87182.6	76101.4	85210.9	-	-
KMW0380	124	94	166.111	C9H14N2O	Pyrazine, 2-methoxy-3-(2-methylpropyl)-	Heterocyclic compound	24683-00-9	1181	1385.91	1479.49	1655.91	171816	69036	75095.2	117930	166830	142380	207044	206700	206872	52133.2	53595.6	58331.7	54008.8	55564.2	-	-
KMW0381	56	99	172.146	C10H20O2	Hexanoic acid, butyl ester	Ester	626-82-4	1192	3240.26	5569.12	1659.37	36165.8	30035.9	27260.4	15191.5						87261.5	106213	81470.5	69048.1	79216.5	-	-
KMW0383	97	57	142.063	C7H10O3	2(5H)-Furanone, 5-ethyl-3-hydroxy-4-methyl-	Heterocyclic compound	698-10-2	1195	767631	899654	944310	706996	968781	937212	656594	708228	682411	841743	736207	788975	741437	837689	870547	764540	732492	-	-
KMW0384	104	105	151.063	C8H9NO2	Benzene, (2-nitroethyl)-	Aromatics	6125-24-2	1304	2429.59	3744.96	1841.06	66915	36530.8	56297.3	17123.7	16317.1	16720.4	25550.1	15297.6	20423.8	37307.9	42770.6	34656	28458	30305.4	-	-
KMW0385	93	107	154.136	C10H18O	2-methyl-5-(1-methylethenyl)-Cyclohexanol	Terpenoids	619-01-2	1196	2.80886e+06	4.18001e+06	3.96891e+06	6.23744e+06	4.7707e+06	4.10776e+06	1.59937e+07	2.09104e+07	1.8452e+07	2.14646e+07	2.43903e+07	2.29275e+07	8.36937e+06	8.74267e+06	8.62507e+06	7.97736e+06	7.7551e+06	C18017	-
KMW0386	67	95	152.12	C10H16O	cis-Dihydrocarvone	Terpenoids	3792-53-8	1195	490128	777424	702226	1304124	1050859	814872	3263805	4302502	3.78315e+06	4364166	4957287	4.66073e+06	1913052	1998910	1867098	1726858	1645161	-	-
KMW0388	119	91	152.12	C10H16O	Carveol	Terpenoids	99-48-9	1219	10709.8	17589.3	11360.3	292271	117272	150108	192525	259755	226140	330255	377010	353632	121964	118635	107778	93462.8	121035	-	-
KMW0389	95	110	154.136	C10H18O	endo-Borneol	Terpenoids	507-70-0	1167	156000	108049	71506	1.23409e+08	5.76989e+07	4.62366e+07	1.3996e+08	1.72504e+08	1.56232e+08	1.81537e+08	1.97658e+08	1.89598e+08	4.3058e+07	4.5066e+07	4.28525e+07	3.94912e+07	3.81535e+07	C01411	-
KMW0395	148	147	148.089	C10H12O	Estragole	Aromatics	140-67-0	1200	7793	10573	5770	10591	20751	17819	12525	8546	10535.5	9040	8370	8705	51674	58975	54645	49645	50995	C10452	ko00940
KMW0404	128	129	128.063	C10H8	Naphthalene	Aromatics	91-20-3	1182	146246	166105	94045.5	145826	108495	122522	124466	203952	164209	219176	164147	191661	209948	221218	204334	183655	187280	C00829	ko01100
KMW0405	88	41	88.052	C4H8O2	Propanoic Acid, 2-methyl-	Acid	79-31-2	765	2089.73	2278.59	1756.79	588481	419288	564553	125202	55360	90280.9	105228	98533.3	101880	247911	340288	249228	237672	215930	C02632	ko01100
KMW0406	57	71	170.203	C12H26	Dodecane	Hydrocarbons	112-40-3	1200	28852	42409.9	36149.4	248732	185979	287115	142457	155704	149081	200600	228921	214761	271340	296147	235078	212657	244109	C08374	-
KMW0408	135	91	150.104	C10H14O	Benzenemethanol, .alpha.,.alpha.,4-trimethyl-	Terpenoids	1197-01-9	1183	1192.53	2297.53	435.522	109878	54568.6	68124.7	100898	144733	122815	181380	205623	193502	52176.7	48822.7	48401.1	45450.6	45512.2	-	-
KMW0411	93	41	182.131	C11H18O2	1,6-Octadien-3-ol, 3,7-dimethyl-, formate	Ester	115-99-1	1215	23523.6	23449.2	30703.7	5526232	2533417	1734695	5073746	6137914	5605830	5079352	5271777	5.17556e+06	5626862	4569675	3357187	3081712	3008074	-	-
KMW0413	82	54	150.104	C10H14O	(-)-Carvone	Terpenoids	6485-40-1	1254	1.79169e+07	2.53791e+07	1.02573e+07	1.12283e+07	3.60663e+07	2.13802e+07	2.69309e+07	877797	1.39043e+07	2.29446e+06	1.59034e+06	1.9424e+06	2.34428e+07	2.51132e+07	2.15084e+07	1.90025e+07	1.99135e+07	C01767	ko00902,ko00903,ko01110
KMW0421	120	92	152.047	C8H8O3	Methyl salicylate	Ester	119-36-8	1192	33965.2	51331.7	47709.6	69265.9	40902	45006.7	187167	286617	236892	284000	329896	306948	101224	103532	102503	93848.7	90801.7	C12305	-
KMW0424	103	57	186.162	C11H22O2	Butanoic acid, 2-methyl-, hexyl ester	Ester	10032-15-2	1236	5292.02	7728.75	657.035	199289	109192	141565	116574	84400.1	100487	91610.7	82259.2	86935	112226	128405	105106	89754.3	109122	-	-
KMW0426	103	76	103.042	C7H5N	Benzonitrile	Nitrogen compounds	100-47-0	984	217371	309781	125986	116946	408980	301088	496431	272494	384463	337919	447694	392806	264751	316999	271387	244652	266701	C09814	-
KMW0428	82	110	152.12	C10H16O	2-Cyclohexen-1-one, 3-methyl-6-(1-methylethyl)-	Terpenoids	89-81-6	1253	1.79169e+07	2.53791e+07	1.02573e+07	1.12107e+07	3.58463e+07	2.13651e+07	2.69217e+07	875767	1.38987e+07	2.29109e+06	1.58915e+06	1.94012e+06	2.34266e+07	2.51205e+07	2.14948e+07	1.90003e+07	1.99094e+07	-	-
KMW0429	95	93	182.131	C11H18O2	Isobornyl formate	Ester	1200-67-5	1233	43104	72740	24047	58396.5	200284	106659	157007	74670.9	115839	83393.8	95899.7	89646.7	53196	62721	68427	61845	61979	-	-
KMW0431	119	134	134.084	C8H10N2	5H-5-Methyl-6,7-dihydrocyclopentapyrazine	Heterocyclic compound	23747-48-0	1144	58443.1	64972.7	35332.5	8.33467e+06	4.11673e+06	2.37227e+06	653757	694833	674295	1.1698e+06	962351	1.06607e+06	1.81147e+06	1.88184e+06	1.79063e+06	1.68693e+06	1.64831e+06	-	-
KMW0432	41	69	152.12	C10H16O	2,6-Octadienal, 3,7-dimethyl-, (Z)-	Terpenoids	106-26-3	1240	144305	193031	192160	1.24065e+06	627515	526174	451380	685738	568559	1.03389e+06	968188	1.00104e+06	293319	314508	331609	265473	298902	C09847	ko01110
KMW0434	41	137	152.12	C10H16O	2,6,6-trimethyl-1-Cyclohexene-1-carboxaldehyde	Terpenoids	432-25-7	1220	16039.9	17056.8	16774.3	247375	89402.5	143732	304810	322358	313584	388339	468478	428408	99131.8	116372	111118	100585	101366	C20425	-
KMW0435	41	55	154.136	C10H18O	2-Decenal, (Z)-	Aldehyde	2497-25-8	1252	5.25925e+07	7.37939e+07	3.02991e+07	930184	9.99899e+07	5.92474e+07	7.66058e+07	962196	3.8784e+07	1.72212e+06	862009	1.29206e+06	6.56446e+07	7.07865e+07	5.89769e+07	5.2398e+07	5.47098e+07	-	-
KMW0437	104	91	164.084	C10H12O2	Acetic acid, 2-phenylethyl ester	Ester	103-45-7	1260	1.84083e+06	2.80342e+06	1.02723e+06	673779	6.76428e+06	3.31131e+06	3.21854e+06	97349.8	1.65794e+06	234009	207238	220624	3.32837e+06	3.55079e+06	2.81888e+06	2.36397e+06	2.41285e+06	C12303	-
KMW0441	91	65	164.084	C10H12O2	Benzeneacetic acid, ethyl ester	Ester	101-97-3	1247				1.02903e+07	1.43317e+07	9.5383e+06	1.08504e+07	9.94329e+06	1.03969e+07	1.13096e+07	1.37361e+07	1.25228e+07	7.94809e+06	8.29772e+06	7.3057e+06	6.40651e+06	6.19125e+06	-	-
KMW0442	91	117	136.089	C9H12O	3-Phenylpropanol	Alcohol	122-97-4	1233	53042.5	78611.6	53471.9	1.22375e+06	413510	633468	1.11565e+06	1.44377e+06	1.27971e+06	1.68875e+06	2.06135e+06	1.87505e+06	402693	457432	352934	316903	337875	-	-
KMW0444	82	54	150.104	C10H14O	Carvone	Terpenoids	99-49-0	1242	379695	439087	520835	886819	642586	547450	525502	589652	557577	759262	748325	753793	501976	456259	505646	371288	406642	-	-
KMW0446	69	41	152.12	C10H16O	Citral	Terpenoids	5392-40-5	1273	143531	310833	131940	191010	356016	209988	443465	287126	365296	309812	322565	316189	258122	277266	257708	212997	221603	C01499	ko01110
KMW0449	95	121	182.131	C11H18O2	Bicyclo[2.2.1]heptan-2-ol, 1,7,7-trimethyl-, formate, endo-	Ester	7492-41-3	1226	6729.41	5091.67	8492.79	530904	149169	243252	446278	558622	502450	665492	769842	717667	121241	145395	107452	94226	104976	-	-
KMW0450	138	109	138.068	C8H10O2	Benzenemethanol, 4-methoxy-	Phenol	105-13-5	1285					100908	43550.3	48468.3						111681	121995	97166.9	81595.5	82580.1	-	-
KMW0452	133	105	148.089	C10H12O	4-(1-methylethyl)-Benzaldehyde	Terpenoids	122-03-2	1239	8554.23	6701.93	7241.7	1574467	720784	842398	218175	270905	244540	413432	238983	326208	380686	393441	389099	350437	369774	C06577	ko01100
KMW0453	93	80	196.146	C12H20O2	Linalyl acetate	Terpenoids	115-95-7	1257	5.56511e+08	7.63365e+08	3.29786e+08	670386	1.01076e+09	6.30399e+08	7.96912e+08	9.19368e+06	4.03053e+08	1.69805e+07	8.52669e+06	1.27536e+07	6.77157e+08	7.10633e+08	6.29048e+08	5.60909e+08	5.94152e+08	C09863	-
KMW0456	70	55	158.167	C10H22O	1-Decanol	Alcohol	112-30-1	1272	16828.9	31577.2	12253.5	29236.3	21660.9	17257.5	49371.7	41450.9	45411.3	49728.7	52114.4	50921.6	18034.3	19631.8	18962.7	16720.2	19755.4	C01633	-
KMW0457	120	135	135.068	C8H9NO	Ethanone, 1-(2-aminophenyl)-	Ketone	551-93-9	1308	3803.34	5308.14	1498.73	308760	149964	109727	41984.1	35641	38812.5	60766.3	46411.7	53589	151141	165884	138880	114523	109824	-	-
KMW0458	136	121	196.146	C12H20O2	p-Menth-8-en-3-ol, acetate	Ester	89-49-6	1259	7.35042e+07	1.01603e+08	4.22785e+07	125300	1.36506e+08	8.19348e+07	1.04484e+08	955671	5.27196e+07	1.68753e+06	909691	1.29861e+06	9.14722e+07	9.73907e+07	8.21794e+07	7.26049e+07	7.68823e+07	-	-
KMW0459	41	69	152.12	C10H16O	2,6-Octadienal, 3,7-dimethyl-, (E)-	Terpenoids	141-27-5	1270	5.21624e+07	7.33121e+07	2.99545e+07		9.85884e+07	5.84718e+07	7.61981e+07						6.48712e+07	7.00156e+07	5.84379e+07	5.18891e+07	5.41409e+07	C01499	ko01110
KMW0466	121	136	170.113	C10H18S	3-Cyclohexene-1-methanethiol, .alpha.,.alpha.,4-trimethyl-	Sulfur compounds	71159-90-5	1283	19713.2	31628.9	6960.93	344616	2.17861e+07	9.44862e+06	1.04575e+07	23570.9	5.24051e+06	113166	79688.5	96427.5	2.37382e+07	2.60549e+07	2.09894e+07	1.7425e+07	1.79247e+07	-	-
KMW0467	131	103	132.058	C9H8O	(E)-CinnamAldehyde	Aldehyde	14371-10-9	1270	82827.4	116828	49521.1	11276.2	180301	95913.9	130270						112232	122965	99365.2	83480.4	90547.7	C00903	ko00940,ko01100,ko01110
KMW0469	137	152	152.084	C9H12O2	Phenol, 4-ethyl-2-methoxy-	Phenol	2785-89-9	1282					784280	336288	367666	449.408	184058	3157.36	1606.94	2382.15	840335	925637	738671	611600	632176	-	-
KMW0472	117	90	117.058	C8H7N	Indole	Heterocyclic compound	120-72-9	1292	98571.2	194304	50263.9	672554	364851	223797	59982.2	29388.5	44685.3	46458.5	33648	40053.2	1.14481e+06	1.22657e+06	1.09003e+06	948441	995346	C00463	ko00380,ko00400,ko00402,ko01100,ko01110
KMW0473	79	107	150.104	C10H14O	4-Isopropylcyclohexa-1,3-dienecarbAldehyde	Aldehyde	1197-15-5	1283				42922.6	3.88897e+06	1.75459e+06	1.91247e+06	7282.19	959876	20932.4	15621.1	18276.8	4.47152e+06	4.76432e+06	3.75765e+06	3.15094e+06	3.24226e+06	-	-
KMW0474	58	59	170.167	C11H22O	2-Undecanone	Ketone	112-12-9	1294	11546.6	23016.5	5804.13	64747.7	34952.1	22965.9							116869	121012	114487	105123	96414	C01875	-
KMW0475	81	41	152.12	C10H16O	(2E,4Z)-2,4-Decadienal	Aldehyde	25152-83-4	1295	48289.6	118114	27863	148583	90548	117306	38893.1	31071	34982.1	12872.6		12872.6	481350	494877	474952	413153	425935	-	-
KMW0478	41	69	204.188	C15H24	cis-.beta.-Farnesene	Terpenoids	28973-97-9	1444	188706	318794	77893.3	3.21447e+06	2.83223e+06	1.47072e+06	2.18957e+06	1.06951e+06	1.62954e+06	1.63988e+06	2.25174e+06	1.94581e+06	1.16026e+06	1.1202e+06	1.0148e+06	768650	986563	-	-
KMW0481	98	56	186.162	C11H22O2	Acetic acid, nonyl ester	Ester	143-13-5	1309				427004	301976	197254	183283	202152	192717	292917	252103	272510	142909	152197	129297	128299	115835	-	-
KMW0482	81	41	152.12	C10H16O	2,4-Decadienal, (E,E)-	Aldehyde	25152-84-5	1317	17803.8	37938.7	7780.72	570716	193453	486423	2.10333e+06	2.49677e+06	2.30005e+06	2.958e+06	3.50306e+06	3.23053e+06	554563	594498	603141	506898	553597	-	-
KMW0483	41	57	170.167	C11H22O	Undecanal	Aldehyde	112-44-7	1307				1.32925e+06	776154	561376	532874	629516	581195	931240	828308	879774	406066	426152	378242	373759	344487	-	-
KMW0487	92	91	134.073	C9H10O	2-Propen-1-ol, 3-phenyl-	Alcohol	104-54-1	1310	33587.3	63884.2	20665.1	708312	488284	338934	162648	109125	135886	203276	162017	182647	689332	747273	654322	569753	585938	C02394	ko01110
KMW0489	68	79	150.104	C10H14O	1-Cyclohexene-1-carboxAldehyde, 4-(1-methylethenyl)-, (S)-	Aldehyde	18031-40-8	1207	2703	6133	5176.85	144578	70101.4	45021.3	133299	158859	146079	135745	141711	138728	63302.7	68438	64840.4	56618.2	56728	-	-
KMW0490	99	41	156.115	C9H16O2	trans-3-Methyl-4-octanolide	Ester	39638-67-0	1288	10571.5	15843.5	7877.93	1.44915e+06	802003	593281	2.23341e+06	2.52448e+06	2.37894e+06	2.90681e+06	3.13925e+06	3.02303e+06	772849	816962	730687	637353	661524	-	-
KMW0491	91	104	150.068	C9H10O2	Hydrocinnamic Acid	Acid	501-52-0	1356	324002	516110	194609	6.30191e+06	2.83353e+06	4.94312e+06	1.75185e+07	1.97492e+07	1.86339e+07	2.27596e+07	2.59471e+07	2.43533e+07	6.54875e+06	6.74058e+06	5.92978e+06	4.9102e+06	5.4837e+06	C05629	ko00360,ko01100
KMW0493	135	150	150.068	C9H10O2	2-Methoxy-4-vinylphenol	Aromatics	7786-61-0	1316	29260.9	64545.9	16409.5										54072.9	63745.3	56565.8	53637	62392.4	C17883	-
KMW0496	71	117	160.11	C8H16O3	Hexanoic acid, 3-hydroxy-, ethyl ester	Ester	2305-25-1	1133	53225.5	103163	27117.5	2.76168e+06	1.3297e+06	868191	1.03544e+06	1.43572e+06	1.23558e+06	2.05313e+06	2.2028e+06	2.12796e+06	416331	494591	511613	492005	481515	-	-
KMW0503	119	92	151.063	C8H9NO2	Methyl anthranilate	Ester	134-20-3	1343	111241	261143	58665.3	492026	303670	170194							366512	352721	291759	255746	275776	C20634	-
KMW0504	134	91	134.073	C9H10O	Benzene, 1-ethenyl-4-methoxy-	Aromatics	637-69-4	1156	5429.73	6507.64	3588.39	399129	179380	110233	45757.8	48162.7	46960.2	70278.9	60253.2	65266	309787	281872	236343	224597	221500	-	-
KMW0508	135	150	150.104	C10H14O	p-Cymen-7-ol	Alcohol	536-60-7	1289	9909.26	17626.2	6088.49	2.82356e+06	1.69319e+06	1.16052e+06	3.13671e+06	3.46725e+06	3.30198e+06	4.21463e+06	4.56048e+06	4.38756e+06	1.26586e+06	1.35373e+06	1.25979e+06	1.10667e+06	1.15021e+06	C06576	ko01100
KMW0509	121	93	204.188	C15H24	Cyclohexene, 4-ethenyl-4-methyl-3-(1-methylethenyl)-1-(1-methylethyl)-, (3R-trans)-	Terpenoids	20307-84-0	1338	342305	950408	165859	2.2496e+07	1.41915e+07	6.82839e+06	1.98834e+06	905374	1.44686e+06	2.88578e+06	1.96754e+06	2.42666e+06	4.61442e+06	5.16396e+06	4.66025e+06	3.89685e+06	4.28213e+06	-	-
KMW0515	138	126	198.162	C12H22O2	6-Octen-1-ol, 3,7-dimethyl-, acetate	Ester	150-84-5	1357	37891.2	58729	22334.8	980548	406539	766203	3.21729e+06	3.57144e+06	3.39437e+06	4.1909e+06	4.78973e+06	4.49032e+06	859216	919578	839023	709029	774388	C12298	-
KMW0516	136	121	196.146	C12H20O2	.alpha.-Terpinyl acetate	Ester	80-26-2	1350	1.42008e+06	2.32257e+06	761803	4.28349e+07	1.82106e+07	3.38294e+07	1.30956e+08	1.44987e+08	1.37972e+08	1.68698e+08	1.92202e+08	1.8045e+08	3.8154e+07	4.04323e+07	3.68613e+07	3.13847e+07	3.3973e+07	C12300	-
KMW0517	41	70	168.151	C11H20O	2-Undecenal, E-	Aldehyde	53448-07-0	1366	1.82761e+06	2.71057e+06	1.02905e+06	27065.2	3.70343e+06	1.98446e+06	2.86205e+06	53008.3	1.45753e+06	91806.9	82383.1	87095	2.11897e+06	2.40043e+06	2.21989e+06	1.9524e+06	2.12388e+06	-	-
KMW0518	69	93	196.146	C12H20O2	2,6-Octadien-1-ol, 3,7-dimethyl-, acetate, (Z)-	Ester	141-12-8	1362	6.1589e+06	9.25533e+06	3.43661e+06	96658.9	1.30225e+07	6.84538e+06	9.99101e+06	160851	5.07593e+06	272447	273209	272828	7.01934e+06	8.1977e+06	7.6154e+06	6.68171e+06	7.27431e+06	-	-
KMW0519	151	152	152.047	C8H8O3	Vanillin	Aldehyde	121-33-5	1404	528507	773051	447107	3507.33	477045	98266.4	98711.4	1025.25	49868.3	1609.34	2015.78	1812.56	237884	252814	298099	265310	348367	C00755	ko00998,ko01100,ko01110
KMW0522	161	119	204.188	C15H24	Copaene	Terpenoids	3856-25-5	1376	49848.4	102237	24941.3	131767	236328	113822	122659	3257.07	62958.1	15703.3	9764.03	12733.6	110567	104134	95013.2	79308.3	94291.8	C09639	-
KMW0525	60	73	172.146	C10H20O2	n-Decanoic Acid	Acid	334-48-5	1372	20871	20358	10301.5		44560	27819.7	35702						41600	36823	28049	27830	27007	C01571	ko00061,ko01100
KMW0526	69	121	190.136	C13H18O	2-Buten-1-one, 1-(2,6,6-trimethyl-1,3-cyclohexadien-1-yl)-, (E)-	Terpenoids	23726-93-4	1386	1.50703e+07	2.21636e+07	8.26153e+06	214940	3.19461e+07	1.71937e+07	2.37494e+07	267301	1.20083e+07	452701	349292	400996	1.79005e+07	2.04922e+07	1.87524e+07	1.64497e+07	1.77501e+07	-	-
KMW0530	69	41	196.146	C12H20O2	Geranyl acetate	Terpenoids	105-87-3	1382	1.50658e+07	2.21983e+07	8.29025e+06	207801	3.19106e+07	1.71501e+07	2.37161e+07	261863	1.1989e+07	453023	366538	409781	1.78847e+07	2.04702e+07	1.87311e+07	1.64316e+07	1.7732e+07	C09861	-
KMW0531	67	93	140.12	C9H16O	3,6-Nonadien-1-ol, (E,Z)-	Alcohol	56805-23-3	1156				2.3127e+06	1.57769e+06	1.77477e+06	1.73147e+06	1.83205e+06	1.78176e+06	1.42215e+06	1.60532e+06	1.51373e+06	1.01818e+07	1.07257e+07	9.91274e+06	9.18097e+06	8.86236e+06	-	-
KMW0532	117	99	200.178	C12H24O2	Hexanoic acid, hexyl ester	Ester	6378-65-0	1384	215781	448790	113225	158320	189825	122068	116593	37796.1	77194.4	42969.9	43940.1	43455	422294	422493	367890	312114	367823	-	-
KMW0533	130	131	131.073	C9H9N	Indole, 3-methyl-	Heterocyclic compound	83-34-1	1391	38962.6	83779.3	19648.1	14749	15712.1	10914	7656.35	3588.15	5622.25	3635.55	4906.51	4271.03	61843.3	60311.8	51197.7	44123.3	53862.8	C08313	ko00380
KMW0534	56	57	200.178	C12H24O2	Butyl caprylate	Ester	589-75-3	1389	112912	186836	61503	28228.8	189787	104526	133401	10762.9	72082.2	11703.2	15382.8	13543	164496	176906	154250	133678	152435	-	-
KMW0537	81	68	204.188	C15H24	Cyclohexane, 1-ethenyl-1-methyl-2,4-bis(1-methylethenyl)-, (1.alpha.,2.beta.,4.beta.)-	Terpenoids	33880-83-0	1398	1.56014e+06	2.36188e+06	1.21666e+06	3.86832e+06	4.34913e+06	2.0956e+06	2.08455e+06	292759	1.18865e+06	397020	413881	405451	1.90001e+06	1.85644e+06	1.73083e+06	1.41966e+06	1.78061e+06	C17094	-
KMW0539	83	55	112.052	C6H8O2	2(5H)-Furanone, 5-ethyl-	Heterocyclic compound	2407-43-4	966	202291	176557	169193	211960	224953	210489	251977	276932	264455	296832	273260	285046	157754	182474	188830	179363	164237	-	-
KMW0540	164	103	164.084	C10H12O2	Eugenol	Phenol	97-53-0	1358	4.47561e+06	9.85836e+06	3.24009e+06	222782	455759	261713	206083	83184.5	144634	134530	119219	126875	1.44939e+06	1.65068e+06	1.84377e+06	1.66567e+06	1.97872e+06	C10453	ko00940
KMW0543	68	67	170.131	C10H18O2	(3R,6R)-2,2,6-Trimethyl-6-vinyltetrahydro-2H-pyran-3-ol	Heterocyclic compound	14009-71-3	1171	118716	114760	307934	1.80945e+06	1.82418e+06	1.44122e+06	3.34367e+06	2.43636e+06	2.89002e+06	2.62426e+06	2.82737e+06	2.72581e+06	2.68264e+06	2.89825e+06	2.95657e+06	2.76155e+06	2.70563e+06	-	-
KMW0544	178	163	178.099	C11H14O2	Methyleugenol	Phenol	93-15-2	1403	7061.34	10295.4	3177.08	2836.38	4218.94	3837.35	4507.33	2666.27	3586.8	3139.54	1862.17	2500.86	7018.65	9187.86	7830.85	7831.54	7811.99	C10454	ko00940
KMW0548	204	161	204.188	C15H24	[1aR-(1a.alpha.,4.alpha.,4a.beta.,7b.alpha.)]-1a,2,3,4,4a,5,6,7b-octahydro-1,1,4,7-tetramethyl-1H-Cycloprop[e]azulene	Terpenoids	489-40-7	1409	399881	453445	165343	217041	562411	251334	52733.2	76217.7	64475.4	94158.6	225381	159770	439672	397349	377394	278814	374581	C19734	-
KMW0549	112	41	182.167	C12H22O	4a(2H)-Naphthalenol, octahydro-4,8a-dimethyl-,(4.alpha.,4a.alpha.,8a.beta.)-	Aromatics	19700-21-1	1430	123379	260586	69593.9	88698.9	59017.1	57208.2	91247.9	74950.8	83099.3	79437.4	101781	90609	198759	204031	172358	146815	169726	C16286	ko00909,ko01110
KMW0551	57	71	198.235	C14H30	Tetradecane	Hydrocarbons	629-59-4	1400	82052.2	124878	73210.3	116626	141994	86666.1	81131	26923.7	54027.4	42539.9	46172.9	44356.4	106007	105736	91625.5	74083.2	95187.3	-	-
KMW0552	81	80	204.188	C15H24	(-)-.beta.-Bourbonene	Terpenoids	5208-59-3	1384	1.61569e+06	2.73458e+06	870863	203390	2.785e+06	1.52193e+06	2.09975e+06	97957.5	1.09886e+06	128882	126262	127572	2.21729e+06	2.42337e+06	2.16959e+06	1.8739e+06	2.09738e+06	-	-
KMW0555	119	93	204.188	C15H24	trans-.alpha.-Bergamotene	Terpenoids	13474-59-4	1435	1.19834e+07	2.50931e+07	6.5742e+06	8.10036e+06	5.38493e+06	5.45281e+06	7.80333e+06	6.47718e+06	7.14025e+06	7.453e+06	9.59173e+06	8.52236e+06	1.87977e+07	1.92936e+07	1.61958e+07	1.40965e+07	1.61665e+07	C20811	-
KMW0556	41	105	204.188	C15H24	Naphthalene, decahydro-4a-methyl-1-methylene-7-(1-methylethenyl)-, [4aR-(4a.alpha.,7.alpha.,8a.beta.)]-	Terpenoids	17066-67-0	1486	763379	1.58497e+06	267001	1.4457e+07	1.38314e+07	8.44842e+06	1.1241e+07	4.82924e+06	8.03513e+06	7.08384e+06	9.0602e+06	8.07202e+06	6.48557e+06	6.30247e+06	5.84881e+06	4.63163e+06	5.35651e+06	C09723	ko00909,ko01110
KMW0557	120	92	166.063	C9H10O3	Benzoic acid, 2-hydroxy-, ethyl ester	Ester	118-61-6	1270				33234.5		9145.67		2080.61		4801.94	3510.27	4156.11	6163.97	7373.03	4967.93	4401.42	4232.99	-	-
KMW0558	93	41	224.178	C14H24O2	1,5-Dimethyl-1-vinyl-4-hexenyl butyrate	Ester	78-36-4	1418	537764	674866	262776	165688	610182	237559	73482.7	73277.2	73380	82716.8	205710	144213	445162	404617	394560	296328	413686	-	-
KMW0559	41	93	204.188	C15H24	Bicyclo[7.2.0]undec-4-ene, 4,11,11-trimethyl-8-methylene-,[1R-(1R*,4Z,9S*)]-	Terpenoids	118-65-0	1406				53478.3	35440.8	19259.5		1902.49					82920.9	92375.8	78138.7	55762.7	57950.7	C09691	-
KMW0560	146	118	146.037	C9H6O2	Coumarin	Heterocyclic compound	91-64-5	1440	33480.6	76148.7	17104.2										47960	49608.5	42562	34152	41340.5	C05851	ko00940,ko01110
KMW0563	69	41	194.167	C13H22O	5,9-Undecadien-2-one, 6,10-dimethyl-, (E)-	Ketone	3796-70-1	1453	741858	1.24517e+06	295800	1.22759e+07	1.09038e+07	5.57614e+06	8.38148e+06	4.02403e+06	6.20276e+06	6.19372e+06	8.55683e+06	7.37528e+06	4.21269e+06	4.11171e+06	3.74975e+06	2.83154e+06	3.64802e+06	-	-
KMW0566	189	133	204.188	C15H24	(4aR-trans)-decahydro-4a-methyl-1-methylene-7-(1-methylethylidene)-Naphthalene	Terpenoids	515-17-3	1479	5.34552e+06	8.72528e+06	2.47242e+06	9.0569e+06	8.99576e+06	5.47166e+06	8.94271e+06	5.41311e+06	7.17791e+06	5.31084e+06	7.92316e+06	6.617e+06	1.18299e+07	1.15199e+07	1.05542e+07	8.20549e+06	9.84858e+06	C21707	-
KMW0568	99	71	170.131	C10H18O2	2H-Pyran-2-one, tetrahydro-6-pentyl-	Ester	705-86-2	1497	7498.33	13835	11372.1	79864.6	10405.3	116038	2.14573e+06	2.2995e+06	2.22261e+06	3.39413e+06	3.09927e+06	3.2467e+06	478146	485471	485552	354634	428938	-	-
KMW0572	147	148	148.052	C9H8O2	trans-Cinnamic Acid	Acid	140-10-3	1451	97091.9	172444	41524.3	1.37282e+06	1.20582e+06	622213	911273	444107	677690	690005	948279	819142	506875	485789	443855	334204	425298	C00423	ko00130,ko00360,ko00940,ko00998,ko01100,ko01110
KMW0573	41	69	204.188	C15H24	(E)-.beta.-Famesene	Terpenoids	18794-84-8	1457	670626	1.7343e+06	349483	1.59539e+07	1.48982e+07	8.89855e+06	1.44157e+07	1.09258e+07	1.26707e+07	1.24683e+07	1.41595e+07	1.33139e+07	6.94943e+06	6.86146e+06	5.90166e+06	4.88137e+06	5.891e+06	C09666	ko00909
KMW0576	41	161	204.188	C15H24	Aromandendrene	Terpenoids	489-39-4	1440	113500	272761	60909.5										200616	203892	173271	141669	175312	-	-
KMW0577	97	68	168.115	C10H16O2	2H-Pyran-2-one, 5,6-dihydro-6-pentyl-	Heterocyclic compound	54814-64-1	1501	9594.76	16298.2	6470.46	134613	132772	312136	660339	644761	652550	875589	876500	876045	229796	227077	211142	159576	204390	-	-
KMW0578	93	80	238.193	C15H26O2	Butanoic acid, 3-methyl-, 1-ethenyl-1,5-dimethyl-4-hexenyl ester	Ester	1118-27-0	1464	7.07525e+06	1.59526e+07	3.54501e+06	7.06727e+06	5.3457e+06	5.02409e+06	7.57417e+06	5.67021e+06	6.62219e+06	6.89095e+06	9.26179e+06	8.07637e+06	1.24311e+07	1.2667e+07	1.07644e+07	8.93439e+06	1.06839e+07	-	-
KMW0581	208	193	208.11	C12H16O3	1,2,3-trimethoxy-5-(2-propenyl)-Benzene	Aromatics	487-11-6	1554	1.99119e+06	3.4553e+06	1.12312e+06	7.18777e+06	1.31124e+07	6.19691e+06	7.82051e+06	30299.4	3.9254e+06	893997	502278	698137	4.45327e+06	4.54472e+06	3.99241e+06	3.28304e+06	4.01288e+06	C10451	-
KMW0583	177	91	192.151	C13H20O	trans-.beta.-Ionone	Terpenoids	79-77-6	1486	19269.8	33498.5	8511.83	43328.6	42974.3	24508.9	38592.9	19121.6	28857.2	22937.6	32158.1	27547.9	44553.4	43294.8	41749.4	32065.8	40067.5	C12287	-
KMW0585	81	95	226.193	C14H26O2	Citronellyl isobutyrate	Ester	97-89-2	1483	1.33082e+06	2.42142e+06	659147	6.8071e+06	6.84828e+06	4.10672e+06	5.81918e+06	2.41434e+06	4.11676e+06	3.2715e+06	4.36134e+06	3.81642e+06	4.23276e+06	4.17761e+06	3.8098e+06	3.0158e+06	3.3782e+06	-	-
KMW0588	94	93	154.136	C10H18O	3-Cyclohexene-1-ethanol, .beta.,4-dimethyl-	Alcohol	18479-68-0	1295	40357.6	62613.1	20429.6	1.04484e+07	8.98604e+06	5.4951e+06	1.65738e+07	1.66839e+07	1.66289e+07	1.95562e+07	21425124	2.04907e+07	5.42558e+06	5.82936e+06	4.97517e+06	4.30096e+06	4.40087e+06	-	-
KMW0589	93	80	204.188	C15H24	Humulene	Terpenoids	6753-98-6	1454	2.12542e+06	5.34204e+06	1.1473e+06	5.36333e+07	4.90095e+07	2.89366e+07	4.79321e+07	3.52475e+07	4.15898e+07	4.08215e+07	4.67731e+07	4.37973e+07	2.20923e+07	2.1718e+07	1.87933e+07	1.54574e+07	1.8807e+07	C09684	ko00909
KMW0594	88	101	228.209	C14H28O2	Dodecanoic acid, ethyl ester	Ester	106-33-2	1594	2148	3503	1622	3470	2936	4192	6830	4665	5747.5	6494	8602	7548	3977	3290	3637	2695	3668	-	-
KMW0595	119	93	204.188	C15H24	1,3-Cyclohexadiene, 5-(1,5-dimethyl-4-hexenyl)-2-methyl-, [S-(R*,S*)]-	Terpenoids	495-60-3	1495	5.2423e+07	1.04854e+08	2.89002e+07	5.96706e+06	3.6721e+06	1.50827e+06	1.11065e+06	330614	720633	452813	904877	678845	7.06765e+07	7.36076e+07	5.98728e+07	5.16072e+07	5.8173e+07	C09750	-
KMW0597	161	105	204.188	C15H24	.gamma.-Muurolene	Terpenoids	30021-74-0	1477	4956863	10462334	2596893	596345	315313	152740	108358	51409.5	79883.9	58620.9	143496	101059	6622945	6717407	6046453	4906387	5760035	-	-
KMW0598	57	41	198.198	C13H26O	Tridecanal	Aldehyde	10486-19-8	1513	6475.12	9716.55	2762.46	260616	212044	110494	216770	142423	179597	170138	218444	194291	121979	126927	116173	89238.6	114197	-	-
KMW0599	74	87	214.193	C13H26O2	Dodecanoic acid, methyl ester	Ester	111-82-0	1526	1793.86	4592.2	689.257	15378.3	16732.6	34690	52560.3	38686.2	45623.2	44392.2	46522.8	45457.5	17338	16823.8	14229.2	11474.9	15120.8	-	-
KMW0601	107	164	164.084	C10H12O2	2-Butanone, 4-(4-hydroxyphenyl)-	Ketone	5471-51-2	1553	65736.8	164990	51696.7	4.50444e+06	7.63836e+06	3.08132e+06	4.09369e+06	44853.3	2.06927e+06	323716	273527	298622	1.67324e+06	1.90085e+06	1.71171e+06	1.26206e+06	1.4547e+06	-	-
KMW0603	161	105	204.188	C15H24	Germacrene D	Terpenoids	23986-74-5	1481	4.98534e+06	1.02218e+07	2.37482e+06	3.12652e+07	3.10858e+07	1.75049e+07	2.47214e+07	8.26787e+06	1.64946e+07	1.26007e+07	1.71338e+07	1.48673e+07	1.63768e+07	1.65831e+07	1.49151e+07	1.19e+07	1.31031e+07	C16142	ko00909
KMW0604	121	93	204.188	C15H24	(1S,2E,6E,10R)-3,7,11,11-Tetramethylbicyclo[8.1.0]undeca-2,6-diene	Terpenoids	24703-35-3	1495	8.35028e+06	1.69655e+07	4.94863e+06	1.10578e+06	724267	343319	458530	258069	358299	78804.6	205557	142181	1.12847e+07	1.17216e+07	9.57034e+06	8.26322e+06	9.20868e+06	-	-
KMW0605	93	80	238.193	C15H26O2	Pentanoic acid, 1-ethenyl-1,5-dimethyl-4-hexenyl ester	Ester	10471-96-2	1510	5.00783e+06	1.41935e+07	2.15072e+06	3.60309e+06	2.77863e+06	1.56406e+06	1.29162e+06	456010	873813	662805	869775	766290	1.01873e+07	1.09437e+07	9.03517e+06	7.41729e+06	8.35459e+06	-	-
KMW0606	105	161	204.188	C15H24	.alpha.-Muurolene	Terpenoids	10208-80-7	1499	7.69778e+07	1.53208e+08	4.39464e+07	9.8992e+06	5.88517e+06	1.90884e+06	1.54709e+06	535488	1.04129e+06	593100	1.42192e+06	1.00751e+06	1.04324e+08	1.0809e+08	8.85982e+07	7.68184e+07	8.58294e+07	C20272	-
KMW0608	55	41	134.077	C6H14OS	3-Mercaptohexanol	Alcohol	51755-83-0	1127	756870	995932	472981	68472818	42914103	34488336	8.06756e+06	5.08683e+06	6.5772e+06	1.3356e+07	5.08065e+06	9.21834e+06	33272823	35030125	30838786	28732746	27877038	-	-
KMW0613	41	93	204.188	C15H24	.alpha.-Farnesene	Terpenoids	502-61-4	1508	594080	1.66989e+06	264752	866445	541714	293961	132808	29000.1	80904.1	71962.1	92167.7	82064.9	1.28686e+06	1.31984e+06	1.12552e+06	927282	1.05265e+06	C09665	ko00909,ko01110
KMW0614	119	105	204.188	C15H24	Cubenene	Terpenoids	29837-12-5	1532	1.77377e+06	3.94155e+06	1.00903e+06	926510	892152	480199	686347	306073	496210	446234	622014	534124	2.56462e+06	2.64259e+06	2.42992e+06	1.90978e+06	2.19089e+06	-	-
KMW0616	161	105	204.188	C15H24	(1.alpha.,4a.beta.,8a.alpha.)-1,2,3,4,4a,5,6,8a-octahydro-7-methyl-4-methylene-1-(1-methylethyl)-Naphthalene	Terpenoids	39029-41-9	1513	485893	1.00879e+06	249782	2.03369e+06	2.37777e+06	1.30125e+06	1.53999e+06	469493	1.00474e+06	727279	943728	835503	1.16105e+06	1.14999e+06	1.02205e+06	827375	1.00578e+06	C19738	-
KMW0618	161	134	204.188	C15H24	Naphthalene, 1,2,3,5,6,8a-hexahydro-4,7-dimethyl-1-(1-methylethyl)-, (1S-cis)-	Terpenoids	483-76-1	1524	3.84665e+06	8.55675e+06	2.01148e+06	522376	398561	218843	412210	225292	318751	321543	446215	383879	5.48842e+06	5.70015e+06	4.93913e+06	4.09971e+06	4.73097e+06	C06394	ko00909,ko01100,ko01110
KMW0619	69	71	224.178	C14H24O2	Butanoic acid, 3,7-dimethyl-2,6-octadienyl ester, (E)-	Ester	106-29-6	1562	609186	1.29494e+06	394914	653651	924383	1.03179e+06	1.52577e+06	1.0317e+06	1.27873e+06	1.27333e+06	1.37962e+06	1.32647e+06	1.30064e+06	1.41386e+06	1.25453e+06	989238	1.22599e+06	-	-
KMW0620	119	132	202.172	C15H22	Benzene, 1-(1,5-dimethyl-4-hexenyl)-4-methyl-	Terpenoids	644-30-4	1483	1.33332e+07	2.43774e+07	5.10576e+06	2.49431e+08	2.35699e+08	1.38654e+08	1.87856e+08	7.4894e+07	131374747	1.13153e+08	1.47854e+08	1.30503e+08	1.02076e+08	9.90687e+07	9.25487e+07	7.27783e+07	8.21971e+07	-	-
KMW0622	69	41	204.188	C15H24	Cyclohexene, 3-(1,5-dimethyl-4-hexenyl)-6-methylene-, [S-(R*,S*)]-	Terpenoids	20307-83-9	1524	118038	258764	58651.4	50283.1	109662	56187.7	76966	36576.7	56771.3	36432.6	52264.7	44348.6	168472	168677	149061	120450	139267	C16776	-
KMW0623	121	93	204.188	C15H24	1,5-Cyclodecadiene, 1,5-dimethyl-8-(1-methylethylidene)-, (E,E)-	Terpenoids	15423-57-1	1557	59554.5	150441	49061.7	3.77167e+06	6.36015e+06	2.59345e+06	3.43411e+06	43852.2	1.73898e+06	294877	249225	272051	1.44937e+06	1.62382e+06	1.45612e+06	1.07699e+06	1.22466e+06	C09672	ko00909
KMW0625	145	84	228.209	C14H28O2	Octanoic acid, hexyl ester	Ester	1117-55-1	1581	6483.93	14460.1	4780.03	70736.4	47577.9	72901.4	143839	137925	140882	179126	200020	189573	48130	53647	49617.2	40262.8	45984.5	-	-
KMW0626	159	160	202.172	C15H22	Naphthalene, 1,2,3,4-tetrahydro-1,6-dimethyl-4-(1-methylethyl)-, (1S-cis)-	Terpenoids	483-77-2	1523	53378.6	102208	31120.1	5531.24	9867.35	6830.44	13781.2	8924.05	11352.6	9591.83	11573.3	10582.6	74217.7	73769.6	61322.4	54880.9	58927	-	-
KMW0630	69	41	222.198	C15H26O	1,6,10-Dodecatrien-3-ol, 3,7,11-trimethyl-, (E)-	Terpenoids	40716-66-3	1564	609387	1.29515e+06	395728	653969	924383	1.03179e+06	1.52698e+06	1.03309e+06	1.28003e+06	1.27424e+06	1.38162e+06	1.32793e+06	1.30417e+06	1.41627e+06	1.2564e+06	992845	1.22954e+06	-	-
KMW0633	55	83	200.214	C13H28O	n-Tridecan-1-ol	Alcohol	112-70-9	1577	50589	91312.3	30629.5	233058	298932	250607	410580	286911	348745	384416	408932	396674	165852	169511	154561	122174	149819	C14509	-
KMW0634	208	193	208.11	C12H16O3	Benzene, 1,2,3-trimethoxy-5-(1-propenyl)-, (E)-	Aromatics	5273-85-8	1654	50776.2	100026	45223.1	10073.5	10599.2	24284	29862.4	24523.7	27193	28125.2	27238.1	27681.6	97760.6	105475	92889.9	76082.8	90335.6	C16975	-
KMW0635	222	177	222.089	C12H14O4	1,3-Benzodioxole, 4,5-dimethoxy-6-(2-propenyl)-	Heterocyclic compound	484-31-1	1622	27477	60711.9	19870.5	94087.6	217564	87334.7	139968	4214.19	72091.2	15055.6	12030.3	13543	58153.6	67266.6	62941.4	48773.1	58730.2	C10449	-
KMW0637	99	71	184.146	C11H20O2	2H-Pyran-2-one, 6-hexyltetrahydro-	Ester	710-04-3	1609	31500.4	63618.7	22692.6	20307	24211	31899.4	50708.8	40419.8	45564.3	50529.1	54398	52463.6	37976.2	45695.3	41598.6	34823.3	39965.2	-	-
KMW0639	123	41	208.146	C13H20O2	3-Buten-2-one, 4-(2,2,6-trimethyl-7-oxabicyclo[4.1.0]hept-1-yl)-	Terpenoids	23267-57-4	1473	228960	529040	109485	202393	154327	146410	215603	152989	184296	187547	253592	220570	386952	395616	333153	275852	335508	-	-
KMW0642	57	71	226.266	C16H34	Hexadecane	Hydrocarbons	544-76-3	1600	110502	241676	79101.2	120204	120709	141186	210238	163801	187019	211036	217644	214340	171778	186749	168039	137191	163177	-	-
KMW0643	109	41	220.183	C15H24O	Caryophyllene oxide	Terpenoids	1139-30-6	1581	1.03042e+06	2.13515e+06	680962	459947	594977	662174	1.31647e+06	1.05984e+06	1.18815e+06	1.29926e+06	1.42191e+06	1.36058e+06	1.36361e+06	1.46122e+06	1.3207e+06	1.06739e+06	1.28235e+06	C16908	-
KMW0645	93	109	222.198	C15H26O	Levomenol	Terpenoids	23089-26-1	1695	209143	399329	160645	52659.1	337050	251393	293910	108540	201225	109758	94465.1	102111	319234	330778	259641	206872	262640	C09621	ko01100
KMW0646	81	123	240.209	C15H28O2	Citronellyl valerate	Ester	7540-53-6	1625	46666.8	95839.4	31914.6	43130.8	101159	40393.5	93187.9	27355.2	60271.5	37351.7	45154.8	41253.2	143199	106931	107360	85855.6	112480	-	-
KMW0647	83	41	224.141	C13H20O3	Methyl jasmonate	Ester	1211-29-6	1638	544204	1.20703e+06	340689	31247	39904.7	10191.5	11318	1698.19	6508.1	4011.35	4548.14	4279.75	357231	398897	341313	284823	346954	C11512	ko00592,ko01110
KMW0652	119	41	222.198	C15H26O	Cubenol	Terpenoids	21284-22-0	1642	3.33749e+06	6.22033e+06	3.01049e+06	803936	1.0119e+06	2.0238e+06	2.68393e+06	2.03879e+06	2.36136e+06	2.42744e+06	2.28461e+06	2.35603e+06	6.31367e+06	6.77877e+06	6.02943e+06	4.89071e+06	5.64294e+06	-	-
KMW0653	69	68	238.193	C15H26O2	Pentanoic acid, 3,7-dimethyl-2,6-octadienyl ester, (E)-	Ester	10402-47-8	1659	964751	1.80562e+06	874870	159841	261189	391094	504350	360927	432639	433830	405931	419881	1.73029e+06	1.86856e+06	1.66841e+06	1.34812e+06	1.54712e+06	-	-
KMW0654	74	87	242.225	C15H30O2	Methyl tetradecanoate	Ester	124-10-7	1725				11283.7	13270.3	9982.16	11069.7	7099.74	9084.7	10520.4	8983.61	9752.01	5248.81	5499.38	5434.69	3331.11	5552.16	-	-
KMW0655	135	59	222.198	C15H26O	5-Azulenemethanol, 1,2,3,3a,4,5,6,7-octahydro-.alpha.,.alpha.,3,8-tetramethyl-, [3S-(3.alpha.,3a.beta.,5.alpha.)]-	Terpenoids	22451-73-6	1667	159863	352778	138477	1.34607e+06	1.78206e+06	1.76856e+06	4.04467e+06	3.07636e+06	3.56051e+06	3.98934e+06	3.97292e+06	3.98113e+06	2.34124e+06	2.54524e+06	2.19631e+06	1.76108e+06	2.12748e+06	-	-
KMW0661	109	119	222.198	C15H26O	.alpha.-Bisabolol	Terpenoids	515-69-5	1684	306848	692779	251359	98871.1	664498	506882	663888	207261	435574	233112	186496	209804	544961	638250	584212	424005	527905	C09621	ko01100
KMW0664	82	93	222.198	C15H26O	3-Cyclohexen-1-ol, 1-(1,5-dimethyl-4-hexenyl)-4-methyl-	Terpenoids	15352-77-9	1671	74604.4	182026	55174.5	785260	889644	1.28905e+06	3.64217e+06	3.08101e+06	3.36159e+06	4.01307e+06	4.00093e+06	4.007e+06	2.10496e+06	2.3194e+06	2.12044e+06	1.6818e+06	2.02648e+06	-	-
KMW0665	56	41	256.24	C16H32O2	n-Butyl laurate	Ester	106-18-3	1786	8920.3	16291.2	5434.57	1992.65	41465.6	16474.3	30988.6						12816.4	13328.5	10684.9	6703.23	12235.3	-	-
KMW0669	71	41	130.063	C6H10O3	Pantolactone	Ester	599-04-2	1148				308492	126794	45649.8	42726.4	28732.3	35729.4	41088.7	34788.7	37938.7	152306	163835	162139	145475	132404	C01012	-
KMW0671	69	119	222.198	C15H26O	(1R,4R)-1-methyl-4-(6-Methylhept-5-en-2-yl)cyclohex-2-enol	Terpenoids	58334-55-7	1616	59377.9	97314.1	44071.2	117158	275432	101740	145026	3086.1	74056.2	11497.5	10742.8	11120.1	71665.3	82963.6	73724.3	60043	68602.1	-	-
KMW0672	156	141	156.094	C12H12	Naphthalene, 2,6-dimethyl-	Aromatics	581-42-0	1407	9638.22	17322.6	5513.83	12106.5	12680.8	10288.3	6319.1	5092.81	5705.96	7161.64	7872.22	7516.93	12005	12540.7	10894.6	8962.05	12481.6	C14330	-
KMW0674	57	41	184.183	C12H24O	trans-2-Dodecen-1-ol	Alcohol	69064-37-5	1478	96166	202724	35229.1	1.86582e+06	1.86012e+06	1.1451e+06	1.54055e+06	585359	1.06295e+06	866354	1.12453e+06	995444	817442	818548	744153	579449	617135	-	-
KMW0678	109	135	222.198	C15H26O	4,8-Methanoazulen-9-ol, decahydro-2,2,4,8-tetramethyl-, stereoisomer	Terpenoids	4586-22-5	1566	846655	1.74611e+06	518474	1.11402e+06	1.50967e+06	1.7842e+06	2.89658e+06	2.06286e+06	2.47972e+06	2.57554e+06	2.83058e+06	2.70306e+06	2.1325e+06	2.27984e+06	2.02934e+06	1.63906e+06	2.00507e+06	-	-
KMW0683	57	71	240.282	C17H36	Heptadecane	Hydrocarbons	629-78-7	1700	36691.1	46872.2	26791.1	35615.1	29670.7	23070.9	8328.53	6456.42	7392.47	10742.7	13635.2	12189	13270.4	15725.5	14235.4	11327.4	14831.4	C01816	-
KMW0686	131	103	176.084	C11H12O2	2-Propenoic acid, 3-phenyl-, ethyl ester, (E)-	Ester	4192-77-2	1463	79804.8	182451	38587.4	59447.3	46726.1	41580.7	59457.4	45335.8	52396.6	54653.5	70832.1	62742.8	146106	149370	122768	105223	130344	C06359	-
KMW0687	109	69	222.198	C15H26O	1H-Cycloprop[e]azulen-4-ol, decahydro-1,1,4,7-tetramethyl-, [1aR-(1a.alpha.,4.beta.,4a.beta.,7.alpha.,7a.beta.,7b.alpha.)]-	Terpenoids	552-02-3	1591	1.06638e+06	2.32871e+06	713192	525246	659656	728990	1.41171e+06	1.13678e+06	1.27424e+06	1.39296e+06	1.52413e+06	1.45854e+06	1.45981e+06	1.58095e+06	1.42148e+06	1.15721e+06	1.38878e+06	-	-
KMW0693	189	204	222.198	C15H26O	10-epi-.gamma.-Eudesmol	Terpenoids	15051-81-7	1619	328592	712011	245187	1.14524e+06	2.60333e+06	1.0528e+06	1.66849e+06	6238.47	837366	123394	79228.2	101311	740061	829208	751336	586154	680844	C19893	-
KMW0699	57	71	254.297	C18H38	Octadecane	Hydrocarbons	593-45-3	1800	5911.12	10531.7	5016.04	26467.7	26707.8	12586.9	13530.1	6674.72	10102.4	13246.7	13192.3	13219.5	12113.1	14861.7	10455.6	7466.15	13889.2	-	-
KMW0706	55	69	242.261	C16H34O	1-Hexadecanol	Alcohol	36653-82-4	1880	10263.9	24815.5	7285.84	11251.3	16414.7	9969.51	21209.8	5792.06	13500.9	8423.54	10390.2	9406.86	8181.07	11683.3	9319.99	7109.58	9004.77	C00823	ko00071
KMW0708	161	122	222.198	C15H26O	2-[(2S,4aR,8aR)-4a,8-dimethyl-2,3,4,5,6,8a-hexahydro-1H-naphthalen-2-yl]propan-2-ol	Terpenoids	123123-38-6	1658	2.21861e+07	4.33176e+07	2.04553e+07	3.78826e+06	4.75014e+06	9.33803e+06	1.25692e+07	9.39545e+06	1.09823e+07	1.12256e+07	1.05875e+07	1.09065e+07	3.9972e+07	4.35781e+07	3.92001e+07	3.17979e+07	3.67543e+07	C21689	-
KMW0717	104	76	206.079	C8H14O6	(+)-Diethyl L-tartrate	Ester	87-91-2	1355	6286.8	9479.73	3050.95	174239	92337	134342	440122	497793	468958	586799	659681	623240	959074	1.02068e+06	832214	664311	644405	-	-
KMW0723	41	55	282.256	C18H34O2	Oleic Acid	Acid	112-80-1	2141				42507.8	75495.7	34626.1	6094.71		6094.71	11076.9	5914.5	8495.68	11736.3	13689	11559.8	8140.56	12611.5	C00712	ko00061,ko00073,ko01040
KMW0726	55	69	214.23	C14H30O	1-Tetradecanol	Alcohol	112-72-1	1676	59927.6	172422	31656.1	143057	114313	74120.4	83094.5	72744.2	77919.4	96309.1	126041	111175	114824	122881	111132	89957.9	111617	-	-
KMW0727	57	71	296.344	C21H44	Heneicosane	Hydrocarbons	629-94-7	2100	1566.05	901	679.333	328737	594869	248501	21512	7001	14256.5	59339	16609	37974	82081	98962	92056	51063	90180	-	-
KMW0737	108	109	208.146	C13H20O2	2-Cyclohexen-1-one, 4-(3-hydroxy-1-butenyl)-3,5,5-trimethyl-	Ketone	34318-21-3	1647	1.02728e+06	1.90867e+06	938531	289143	382575	718869	957256	730357	843806	860309	810652	835480	2.0087e+06	2.13245e+06	1.86691e+06	1.52265e+06	1.75754e+06	-	-
NMW0001	55	69	296.272	C19H36O2	9-Octadecenoic acid (Z)-, methyl ester	Ester	112-62-9	2095				57734	104592	45602	8580	5087.58	6833.79	16178	8645	12411.5	16380	20987	17764	8812	17621	C03425	-
NMW0003	93	55	218.167	C15H22O	2,6,9,11-Dodecatetraenal, 2,6,10-trimethyl-, (E,E,E)-	Terpenoids	17909-77-2	1752	34571	55600.6	28562.2	38384.3	50533.7	20252.1	32052.5	16714.9	24383.7	32106.1	36122.6	34114.4	30107.1	33981.7	32542.2	23157.1	39854.3	C09729	-
NMW0004	71	67	170.131	C10H18O2	1-methyl-4-(1-methylethenyl)-1,2-Cyclohexanediol	Terpenoids	1946-00-5	1321	52724	97608.9	25909.3	232439	147666	207846	845486	954616	900051	1.13105e+06	1.33762e+06	1.23433e+06	212882	232242	216273	183701	214747	C18020	-
NMW0008	59	114	174.089	C8H14O4	Hexanedioic acid, dimethyl ester	Ester	627-93-0	1243	49126	60159	60638	184752	116561	98690	101757	126131	113944	166211	159457	162834	69712	73397	81383	66449	68892	C14570	-
NMW0010	66	39	132.094	C10H12	Dicyclopentadiene	Hydrocarbons	77-73-6	1003	511058	694456	305416	251699	898654	640011	1.11079e+06	593754	852274	740952	996303	868627	577763	686400	613319	499925	553273	C14411	-
NMW0012	105	120	120.094	C9H12	Benzene, 1,2,3-trimethyl-	Aromatics	526-73-8	1013	167610	230552	126562	5.37238e+06	2.1983e+06	2.18838e+06	2.75076e+06	2.66589e+06	2.70832e+06	3.6123e+06	4.30773e+06	3.96001e+06	960866	1.14886e+06	1.06316e+06	823628	924689	C14518	-
NMW0013	106	107	107.073	C7H9N	Benzylamine	Amine	100-46-9	1019	48857	56560.6	36058.4	1.27783e+06	541560	516926	656461	632011	644236	861537	1.0286e+06	945067	237697	284312	253217	205006	219932	C15562	-
NMW0015	68	93	136.125	C10H16	Cyclohexene, 1-methyl-4-(1-methylethenyl)-, (S)-	Terpenoids	5989-54-8	1029	4.28257e+06	5.70427e+06	2.63738e+06	2.58918e+07	1.58015e+07	2.36497e+07	4.44108e+07	4.58345e+07	4.51226e+07	5.09559e+07	5.60417e+07	5.34988e+07	2.31279e+07	2.68299e+07	2.32688e+07	2.07087e+07	2.04744e+07	C00521	ko00902,ko00903,ko01100,ko01110
NMW0016	82	67	142.099	C8H14O2	Acetic acid, cyclohexyl ester	Ester	622-45-7	1043	529288	598286	368022	8.11942e+06	3.33529e+06	7.10998e+06	1.4493e+07	1.6298e+07	1.53955e+07	1.75664e+07	1.89129e+07	1.82397e+07	7.61082e+06	8.60204e+06	7.52958e+06	6.88086e+06	6.59778e+06	C12297	-
NMW0017	44	99	99.068	C5H9NO	2-Pyrrolidinone, 1-methyl-	Heterocyclic compound	872-50-4	1044	59246.8	70106.4	49073.2	979049	395536	836096	1.72246e+06	1.91554e+06	1.819e+06	2.05674e+06	2.24309e+06	2.14991e+06	938349	1.05865e+06	925118	849386	802281	C11118	-
NMW0021	80	108	108.069	C6H8N2	2-PyridinemethanAmine	Heterocyclic compound	3731-51-9	1054	35570.8	51708.9	21717.2	2.46688e+06	1.17844e+06	1.50994e+06	1.96839e+06	2.24828e+06	2.10834e+06	3.01173e+06	3.60851e+06	3.31012e+06	511295	615941	580587	508998	615959	C17926	-
NMW0022	79	107	122.073	C8H10O	Benzenemethanol, .alpha.-methyl-	Alcohol	98-85-1	1061	119228	195858	89346.7	6.33224e+06	3.07308e+06	3.92576e+06	5.06641e+06	5.561e+06	5.3137e+06	7.48461e+06	8.97666e+06	8.23063e+06	1.32529e+06	1.5758e+06	1.52102e+06	1.31131e+06	1.53466e+06	C07112	-
NMW0025	94	43	136.052	C8H8O2	Acetic acid, phenyl ester	Ester	122-79-2	1067	12675.7	13147.1	11786.5	99854.8	55340.7	62444.7	632157	616591	624374	193412	177851	185631	791267	798241	603235	473445	430690	C00548	-
NMW0026	120	61	120.007	C4H8S2	1,4-Dithiane	Amine	505-29-3	1068	9072.62	8804.75	7730.73	25527.3	19980.4	19900.6	57221	51879.2	54550.1	30343.4	27512.7	28928.1	97781.6	79790.7	59621.9	55578.3	47970.3	C01871	-
NMW0029	91	90	136.052	C8H8O2	Formic acid, phenylmethyl ester	Ester	104-57-4	1079	34400.8	31282.6	42810	6939.83	24272.6	7066.95	25722.3	38282	32002.1	31036.2	47431.8	39234	21298.2	27516.8	27036.3	19731.1	29519.5	C05613	-
NMW0031	84	42	141.115	C8H15NO	Hygrine	Heterocyclic compound	496-49-1	1092	17158.1	15544.4	18234.4	17595.6	56490.7	43699.5	40753.3	20876	30814.7	23052.2	23376.1	23214.2	32663.8	39997.7	39024.7	34988.2	36424.5	C06179	ko00960,ko01100,ko01110
NMW0033	95	67	95.037	C5H5NO	2(1H)-Pyridinone	Heterocyclic compound	142-08-5	1094	37155.5	41370.1	29492.3	115997	139647	118561	141049	71963.2	106506	102809	113971	108390	60512.8	75845.9	69050.5	62477.2	66524.7	C02502	-
NMW0035	120	121	121.089	C8H11N	BenzenAmine, N,N-dimethyl-	Amine	121-69-7	1101	646619	683020	502654	46800	1.21908e+06	655617	945399	157313	551356	159796	169978	164887	699169	751690	694283	633723	609181	C02846	-
NMW0036	56	111	111.068	C6H9NO	1-ethenyl-2-Pyrrolidinone	Heterocyclic compound	88-12-0	1102	5.64788e+06	5.95005e+06	4.50316e+06	356518	1.06336e+07	5.72644e+06	7.49307e+06	470468	3.98177e+06	455220	417008	436114	6.1095e+06	6.73401e+06	6.1251e+06	5.55459e+06	5.3521e+06	C19548	-
NMW0037	70	85	172.146	C10H20O2	Butanoic acid, 3-methyl-, 3-methylbutyl ester	Ester	659-70-1	1104	4.44713e+06	4.74077e+06	3.59359e+06	743335	1.3572e+07	7.75826e+06	7.90742e+06	660802	4.28411e+06	710225	571729	640977	7.30761e+06	8.69899e+06	7.51367e+06	6.65962e+06	6.55761e+06	C12289	-
NMW0038	107	122	122.073	C8H10O	Benzenemethanol, 4-methyl-	Alcohol	589-18-4	1106	9.05928e+06	9.63528e+06	6.95776e+06	320724	1.74071e+07	9.17868e+06	1.28093e+07	1.1619e+06	6.98559e+06	992599	955314	973957	9.95792e+06	1.07611e+07	9.88516e+06	9.00586e+06	8.66778e+06	C06757	ko01100
NMW0039	150	108	150.054	C6H14S2	DiSulfur compounds, dipropyl	Sulfur compounds	629-19-6	1107	3372.52	3172.18	2362.84	128213	69045.1	531784	201301	241632	221467	175656	68214	121935	250032	305860	294081	288323	283446	C08373	-
NMW0040	134	91	134.073	C9H10O	Benzyl methyl ketone	Ketone	103-79-7	1124	156860	169475	173367	5.84229e+06	3.66503e+06	3.00667e+06	642981	462629	552805	1.17943e+06	476302	827865	2.81002e+06	3.01102e+06	2.66192e+06	2.45867e+06	2.41089e+06	C15512	-
NMW0041	69	41	150.141	C11H18	(E)-4,8-Dimethylnona-1,3,7-triene	Terpenoids	19945-61-0	1116	192047	119557	73269.1	2.73862e+07	1.10006e+07	1.43257e+08	4.48911e+07	5.41632e+07	4.95271e+07	3.73074e+07	9.7197e+06	2.35136e+07	6.76294e+07	7.34038e+07	6.45725e+07	5.93221e+07	5.78494e+07	C21795	-
NMW0043	107	91	150.104	C10H14O	Bicyclo[3.1.1]hept-2-en-6-one, 2,7,7-trimethyl-	Terpenoids	473-06-3	1123	133925	172649	90468.3	1.64403e+07	9.46462e+06	7.64791e+06	1.44449e+06	901815	1.17315e+06	2.62951e+06	904528	1.76702e+06	6.88215e+06	7.29563e+06	6.52031e+06	6.06789e+06	5.95833e+06	C09843	-
NMW0044	106	121	121.089	C8H11N	BenzenAmine, N-ethyl-	Amine	103-69-5	1128	10646.7	11218.8	16657.8	1.10247e+06	618762	501091	65748.3	92846.3	79297.3	120305	130217	125261	443513	466944	423493	396790	389465	C14455	-
NMW0047	107	122	122.073	C8H10O	Phenol, 2-ethyl-	Phenol	90-00-6	1140				568603	253428	142048	16290	8699.07	12494.5	24983.3	25106	25044.6	116253	130104	132085	126815	125031	C14385	-
NMW0048	44	91	135.105	C9H13N	DextroamphetAmine	Amine	51-64-9	1141	3222.19	5459.7	2078.19	272207	135413	85108.9	69516.9	95709.2	82613.1	137884	142328	140106	47786.5	52260.6	53050.5	50323.8	49944.9	C07514	-
NMW0050	117	90	117.058	C8H7N	Benzyl nitrile	Nitrogen compounds	140-29-4	1144	29763.8	32099.6	21954.7	1.19895e+06	604252	375127	136774	176021	156397	273853	265396	269624	308199	314505	295149	277837	271507	C16074	ko00460,ko01100,ko01110
NMW0052	83	55	150.104	C10H14O	2-Methyl-6-methyleneocta-2,7-dien-4-one	Terpenoids	539-70-8	1145	41731.9	54717.2	27363	6.94696e+06	3.29624e+06	2.18764e+06	1.46476e+06	1.99069e+06	1.72772e+06	2.89024e+06	2.90623e+06	2.89824e+06	1.21962e+06	1.37132e+06	1.38806e+06	1.31094e+06	1.29087e+06	C20944	ko00902,ko01110
NMW0053	103	77	132.058	C9H8O	2-Phenylpropenal	Aromatics	4432-63-7	1152	1115.13	718.758	1255.03	124754	52093.9	51167.7	13904	12307	13105.5	16930.6	12242.5	14586.6	172666	156181	139514	134030	143379	C16592	-
NMW0054	61	120	120.025	C4H8O2S	Propanoic acid, 3-(methylthio)-	Sulfur compounds	646-01-5	1150	4022.91	3601.2	3443.35	37062.3	15424.1	10651.1	2303.03	3143.53	2723.28	4626.39	2964.76	3795.57	47608.2	52320.7	46895.3	45509.5	42481.1	C08276	ko00270,ko00920,ko01100
NMW0058	104	132	132.094	C10H12	Naphthalene, 1,2,3,4-tetrahydro-	Aromatics	119-64-2	1155	1473.42	1980.52	1975.86	17801.8	11625.7	14082.7	19248.3	22457.6	20852.9	32522	35612.6	34067.3	42872.8	40820.5	42097.8	36282.8	39543.7	C14114	-
NMW0059	94	67	94.053	C5H6N2	4-Aminopyridine	Heterocyclic compound	504-24-5	1158				143275	85266.6	85517							415065	406201	392230	373791	376226	C13728	-
NMW0061	120	65	137.048	C7H7NO2	1-methyl-2-nitro-Benzene	Aromatics	88-72-2	1161				23778.7	12138.2	19995.2	11094.8	2074.79	6584.79	2754.45	2227.5	2490.97	53843.9	52452	46968.8	48512.1	50187	C19597	-
NMW0064	108	150	150.104	C10H14O	Benzofuran, 4,5,6,7-tetrahydro-3,6-dimethyl-	Terpenoids	494-90-6	1165	9345.37	19295.2	9234.29	521368	468771	661113	579980	899672	739826	1.12669e+06	1.24337e+06	1.18503e+06	604848	736330	663132	601184	514146	C09868	-
NMW0069	121	106	121.089	C8H11N	BenzenAmine, 2,5-dimethyl-	Amine	95-78-3	1171	20295.8	19005.3	13261.6	1.00569e+07	4.94744e+06	4.0252e+06	1.1689e+07	1.41532e+07	1.29211e+07	1.50772e+07	1.6528e+07	1.58026e+07	4.38355e+06	4.5739e+06	4.4329e+06	4.12344e+06	3.99314e+06	C18993	-
NMW0070	105	77	148.052	C9H8O2	1,2-Propanedione, 1-phenyl-	Ketone	579-07-7	1183	4232.12	5961.17	3857.62	484837	219522	314621	457907	630989	544448	773778	839341	806560	220650	219112	211686	206785	195623	C17268	ko00360,ko01100
NMW0071	59	93	154.136	C10H18O	L-.alpha.-Terpineol	Terpenoids	10482-56-1	1190	2534643	3810831	3558802	5653301	4339060	3744877	14379849	18889753	16634801	19251710	21934673	2.05932e+07	7318280	7814380	7756213	7146099	6923797	C11393	ko00902,ko01100,ko01110
NMW0072	93	41	154.136	C10H18O	(1.alpha.,2.beta.,5.alpha.)-2-methyl-5-(1-methylethenyl)-Cyclohexanol	Terpenoids	38049-26-2	1192	2.80859e+06	4.18017e+06	3.96714e+06	6.26149e+06	4.7707e+06	4.10776e+06	1.60054e+07	2.09627e+07	1.8484e+07	2.1558e+07	2.45079e+07	2.3033e+07	8.37204e+06	8.74873e+06	8.63888e+06	7.99527e+06	7.771e+06	C18017	-
NMW0074	79	91	152.12	C10H16O	Bicyclo[3.1.1]hept-2-ene-2-methanol, 6,6-dimethyl-	Terpenoids	515-00-4	1195	610041	924130	863799	3.0803e+06	1.50351e+06	2.73415e+06	3.57298e+06	4.86021e+06	4.21659e+06	4.80763e+06	5.18441e+06	4.99602e+06	2.53558e+06	2.76662e+06	2.69423e+06	2.52994e+06	2.44508e+06	C11938	ko00903
NMW0075	93	121	154.136	C10H18O	Cyclohexanol, 1-methyl-4-(1-methylethylidene)-	Terpenoids	586-81-2	1197	2.81079e+06	4.18169e+06	3.97035e+06	6.23792e+06	4.7724e+06	4.10776e+06	1.59937e+07	2.09104e+07	1.8452e+07	2.14657e+07	2.43903e+07	2.2928e+07	8.37009e+06	8.74314e+06	8.62371e+06	7.97735e+06	7.75674e+06	C17518	-
NMW0076	82	42	139.1	C8H13NO	Tropinone	Heterocyclic compound	532-24-1	1198	197266	214569	269010	850878	246446	107142	139304	162538	150921	253243	246860	250051	115880	125320	137523	128023	166114	C00783	ko00960,ko01100,ko01110
NMW0080	55	97	146.131	C8H18O2	1,2-Octanediol	Alcohol	1117-86-8	1204	7645.99	13504.5	7534.28	1.39237e+06	605367	303074	1.30295e+06	1.5637e+06	1.43333e+06	1.23487e+06	1.28795e+06	1.26141e+06	567585	642526	613046	529456	485328	C14273	-
NMW0081	110	64	110.037	C6H6O2	Catechol	Phenol	120-80-9	1209	3629	3844.13	182.094	226749	104324	67406	238830	281067	259948	235391	249203	242297	120163	129226	123296	113819	104205	C00090	ko01100
NMW0082	84	83	152.12	C10H16O	(-)-trans-Isopiperitenol	Terpenoids	74410-00-7	1210	8924.09	13761.1	3910.15	1.62443e+07	7.2202e+06	4.35752e+06	1.62726e+07	1.95652e+07	1.79189e+07	1.59576e+07	1.65932e+07	1.62754e+07	6.20701e+06	7.27139e+06	7.18274e+06	6.14105e+06	5.73648e+06	C01123	ko00902,ko01110
NMW0083	91	137	137.048	C7H7NO2	Benzene, 1-methyl-4-nitro-	Aromatics	99-99-0	1212	66108	66685.8	77438.4	2.98726e+06	1.6128e+06	1.03032e+06	2.68909e+06	2.95742e+06	2.82325e+06	2.51446e+06	2.70727e+06	2.61087e+06	2.76573e+06	2.41385e+06	1.77331e+06	1.61867e+06	1.56231e+06	C14394	-
NMW0084	79	91	152.12	C10H16O	(-)-Myrtenol	Terpenoids	19894-97-4	1213	33843	28970	33338.5	1.70658e+06	1.01059e+06	646526	1.48298e+06	1.76754e+06	1.62526e+06	1.59647e+06	1.52303e+06	1.55975e+06	1.00869e+06	952955	803610	732176	689133	C11938	ko00903
NMW0092	41	93	154.136	C10H18O	(+)-neodihydrocarveol	Terpenoids	18675-33-7	1226	17203	21188	18314.5	330476	121485	159324	309162	384603	346882	456741	541120	498930	105248	126443	111607	92592	104226	C18017	-
NMW0093	107	91	150.104	C10H14O	D-Verbenone	Terpenoids	18309-32-5	1228	14860.7	18551.5	13713.5	369321	126719	168331	336742	433731	385236	507661	621115	564388	103633	126402	101952	87914.2	99611.9	C09913	-
NMW0095	130	103	130.053	C8H6N2	Quinoxaline	Heterocyclic compound	91-19-0	1224				17880	5784.41	10375	15712	20321	18016.5	22834	26997	24915.5	4347	3937.67	4289	3803	3876	C18575	-
NMW0101	121	136	168.115	C10H16O2	Ascaridole	Terpenoids	512-85-6	1244	30685.9	38090.4	41769.4	1.38883e+07	5.06102e+06	3.60856e+06	2.5391e+06	4.92469e+06	3.73189e+06	8.72978e+06	8.29283e+06	8.5113e+06	702400	811939	1.12115e+06	810534	1.09512e+06	C09836	-
NMW0102	82	126	141.079	C7H11NO2	Guvacoline	Heterocyclic compound	495-19-2	1250	382930	443168	526906	891411	590245	528117	502515	597055	549785	765026	756324	760675	421742	447707	476300	392963	419048	C16821	-
NMW0104	69	41	154.136	C10H18O	2,6-Octadien-1-ol, 3,7-dimethyl-	Terpenoids	624-15-7	1260	9.49116e+07	1.30788e+08	5.70687e+07	442061	1.73732e+08	1.06869e+08	1.35788e+08	158886	6.79732e+07	240979	211093	226036	1.21255e+08	1.27601e+08	1.06627e+08	9.58033e+07	9.9282e+07	C01500	ko00902,ko01100,ko01110
NMW0105	107	136	136.089	C9H12O	Phenol, 4-propyl-	Phenol	645-56-7	1260	6.21148e+07	8.77897e+07	3.51962e+07	689261	1.2073e+08	7.0824e+07	9.18529e+07	916298	4.63846e+07	1.69819e+06	919070	1.30863e+06	7.7982e+07	8.2954e+07	7.09208e+07	6.20671e+07	6.61885e+07	C14311	-
NMW0107	129	102	129.058	C9H7N	Isoquinoline	Heterocyclic compound	119-65-3	1261	82512.6	109257	47133	24893.1	157089	95782.5	116828	3812.28	60320.2	9111.13	6960.92	8036.02	103131	113378	91337.6	81035.9	83160.8	C06323	-
NMW0108	69	166	166.099	C10H14O2	Bicyclo[2.2.1]heptane-2,5-dione, 1,7,7-trimethyl-	Terpenoids	4230-32-4	1264	9.50475e+07	1.31017e+08	5.70956e+07	437222	1.73972e+08	1.0692e+08	1.3591e+08	158886	6.80344e+07	240979	211092	226036	1.21357e+08	1.2775e+08	1.06709e+08	9.58808e+07	9.9362e+07	C03037	-
NMW0109	124	78	124.052	C7H8O2	1,2-Benzenediol, 3-methyl-	Alcohol	488-17-5	1264	1.36917e+06	1.83697e+06	827481	1.16292e+06	2.50404e+06	1.61798e+06	1.83428e+06	72074.3	953176	214092	159335	186714	1.74456e+06	1.83099e+06	1.59243e+06	1.39805e+06	1.42228e+06	C02923	ko01100
NMW0110	79	52	122.048	C6H6N2O	Picolinamide	Heterocyclic compound	1452-77-3	1269	8.08513e+07	1.16138e+08	4.57748e+07	1.68773e+06	1.59198e+08	9.2145e+07	1.20623e+08	1.19284e+06	6.09077e+07	2.18689e+06	1.13288e+06	1.65989e+06	1.01903e+08	1.08518e+08	9.15937e+07	8.09582e+07	8.53808e+07	C01950	-
NMW0111	72	91	163.136	C11H17N	BenzeneethanAmine, N,.alpha.,.alpha.-trimethyl-	Amine	100-92-5	1275					1.39823e+06	590600	668253	1049.74	334651	5605.92	3455.59	4530.76	1.44541e+06	1.6345e+06	1.31111e+06	1.07873e+06	1.1058e+06	C07889	-
NMW0112	135	107	150.104	C10H14O	Phenol, 2-(1,1-dimethylethyl)-	Phenol	88-18-6	1274				195017	378359	177124	205173	49961.4	127567	88359	71153.7	79756.3	359688	392228	333005	284395	300964	C14130	-
NMW0114	138	109	138.068	C8H10O2	3-Methoxybenzyl Alcohol	Alcohol	6971-51-3	1282	468.115	1093.68			100756	42992.2	48395.4	331.891	24363.6	145.037	150.613	147.825	110019	120453	96176.5	80532	81934.3	C03352	-
NMW0116	108	122	179.167	C12H21N	Memantine	Amine	19982-08-2	1274				99683.9	1.00147e+06	453569	459393						1.06184e+06	1.11686e+06	894101	737467	764339	C13736	-
NMW0117	139	140	140.063	C11H8	Benzene, 2,4-pentadiynyl-	Aromatics	41268-41-1	1286					553980	236943	253843						565341	633782	511744	421997	439812	C17717	-
NMW0120	135	107	150.104	C10H14O	Phenol, p-tert-butyl-	Phenol	98-54-4	1295	50538.2	100425	25601	583687	316280	322518	111475	141682	126579	171095	94746.5	132921	708735	759352	671938	574723	606405	C14200	-
NMW0121	135	150	150.104	C10H14O	Phenol, 2-methyl-5-(1-methylethyl)-	Terpenoids	499-75-2	1299	122081	79071.3	29002.2	3.37222e+06	1.77029e+06	1.95853e+06	538587	542787	540687	792883	448070	620477	1.05158e+06	1.26332e+06	1.35038e+06	1.09668e+06	1.35506e+06	C09840	-
NMW0122	69	41	182.131	C11H18O2	Geranyl formate	Ester	105-86-2	1301	49608.2	97100.9	24460.1	246718	140562	132828							467998	499404	454862	393793	425754	C12294	-
NMW0123	81	59	172.146	C10H20O2	p-Menthane-3,8-diol, cis-1,3,trans-1,4-	Terpenoids	3564-98-5	1301	65880.9	141898	31897	689202	377528	327895	132891	110027	121459	126303	95933.3	111118	983288	1.05006e+06	922483	810479	791334	C02904	-
NMW0124	126	41	168.115	C10H16O2	2-Cyclohexen-1-one, 2-hydroxy-3-methyl-6-(1-methylethyl)-	Terpenoids	490-03-9	1302				21640	10084	4309	2162	5253	3707.5	9213	6526	7869.5	6906	7461	6551	5305	5742	C09854	-
NMW0125	120	92	138.032	C7H6O3	Salicylic Acid	Acid	69-72-7	1303	4088.85	5260.61	1343.56	321595	173285	121299	42374.5	35812	39093.3	60387.1	46035.6	53211.4	161790	176192	150314	121894	120833	C00805	ko00360,ko01100,ko01110,ko04075
NMW0127	69	41	170.131	C10H18O2	6-Octenoic Acid, 3,7-dimethyl-	Acid	502-47-6	1314	2554.97	7701.78	3394.66	1.46677e+06	917879	643344	623665	702319	662992	1.03768e+06	964666	1.00117e+06	488254	505047	416422	409090	384470	C16462	-
NMW0129	93	68	196.146	C12H20O2	Cyclohexanol, 1-methyl-4-(1-methylethenyl)-, acetate	Ester	10198-23-9	1317	103241	186030	49380.8	4.8262e+06	1.63234e+06	3.90404e+06	1.73413e+07	2.06736e+07	1.90075e+07	2.45211e+07	2.90463e+07	2.67837e+07	4.3136e+06	4.59839e+06	4.16242e+06	3.56271e+06	3.79269e+06	C12301	-
NMW0136	122	121	122.037	C7H6O2	BenzAldehyde, 3-hydroxy-	Aldehyde	100-83-4	1327	6446.51	10228.3	3422.28	86642.9	32704.9	73855.5	317086	370425	343755	445208	524874	485041	79262.5	86375	76400.8	67971.5	72867.1	C03067	-
NMW0141	71	67	170.131	C10H18O2	2,7-Octadiene-1,6-diol, 2,6-dimethyl-, (E)-	Terpenoids	75991-61-6	1339	2810406	3926339	2732222		2421145	456878	522486						1170823	1242620	1454303	1328835	1753547	C04433	ko00902,ko01110
NMW0142	136	121	196.146	C12H20O2	Cyclohexanol, 1-methyl-4-(1-methylethylidene)-, acetate	Ester	10235-63-9	1341	96416.3	259714	45929.4	9.6413e+06	5.87923e+06	2.98107e+06	991923	500777	746350	1.35259e+06	997001	1.1748e+06	2.51559e+06	2.66793e+06	2.1471e+06	1.81254e+06	1.88822e+06	C12302	-
NMW0143	134	149	149.12	C10H15N	BenzenAmine, 2,6-diethyl-	Amine	579-66-8	1342	525555	645495	499480	24443.3	397530	101966	107139	2122.62	54630.7	5406.7	4718.69	5062.7	460562	392309	337200	327136	403198	C11001	-
NMW0144	69	41	168.115	C10H16O2	Neric Acid	Terpenoids	4613-38-1	1344	23453.7	49617.1	14037.7	1.59625e+06	1.00398e+06	475812	105407	58695.6	82051.5	200426	131478	165952	280014	314472	286395	235198	269197	C16461	ko01110
NMW0145	77	105	121.053	C7H7NO	Benzamide	Amine	55-21-0	1344	72062.3	173298	47284.4	3.95212e+06	2.13053e+06	1.14392e+06	302014	223826	262920	669968	429758	549863	1.10914e+06	1.0951e+06	846252	730961	801978	C09815	-
NMW0149	69	41	168.115	C10H16O2	Geranic acid	Terpenoids	459-80-3	1355	204234	345443	156697	2.10415e+06	1.68658e+06	1.87356e+06	5.92714e+06	6.42414e+06	6.17564e+06	7.37776e+06	8.32146e+06	7.84961e+06	2.05035e+06	2.14794e+06	1.901e+06	1.61872e+06	1.73084e+06	C16461	ko01110
NMW0151	79	123	166.099	C10H14O2	Bicyclo[3.1.1]hept-2-ene-2-carboxylic acid, 6,6-dimethyl-	Terpenoids	19250-17-0	1359	809761	1.17345e+06	608988	6.92661e+06	3.05841e+06	5.38737e+06	1.90003e+07	2.13316e+07	2.01659e+07	2.45536e+07	2.79507e+07	2.62521e+07	6.85429e+06	7.05759e+06	6.18391e+06	5.33358e+06	5.72595e+06	C11940	ko00903
NMW0157	93	135	135.068	C8H9NO	Acetamide, N-phenyl-	Amine	103-84-4	1366	4.70695e+06	7.1056e+06	2.67412e+06	174600	9.69641e+06	5.18587e+06	7.49062e+06	169924	3.83027e+06	274978	305704	290341	5.67415e+06	6.42138e+06	5.79963e+06	5.11923e+06	5.60636e+06	C07565	-
NMW0158	77	106	153.043	C7H7NO3	Benzene, 1-methoxy-2-nitro-	Aromatics	91-23-6	1368	193546	226565	105919	73099.7	775183	451720	572257	37004.7	304631	61864.3	62240.4	62052.3	350023	381472	316611	285883	295879	C19270	-
NMW0160	136	52	154.027	C7H6O4	Benzoic Acid, 2,3-dihydroxy-	Acid	303-38-8	1372	1.51729e+06	2.30546e+06	848446	72344.5	3.22009e+06	1.69217e+06	2.42824e+06	48090.6	1.23817e+06	89845.5	89052.9	89449.2	1.888e+06	2.04122e+06	1.88359e+06	1.71054e+06	1.8722e+06	C00196	ko01110
NMW0162	69	55	170.131	C10H18O2	8-Methyl-6-nonenoic Acid	Acid	21382-25-2	1373	6.1595e+06	9.25561e+06	3.43661e+06	94115.9	1.30318e+07	6.85082e+06	9.99425e+06	159104	5.07668e+06	273262	268538	270900	7.02175e+06	8.19808e+06	7.61716e+06	6.68213e+06	7.27175e+06	C18202	ko00998,ko01100,ko01110
NMW0163	123	95	138.068	C8H10O2	p-Hydroxyphenyl methyl carbinol	Alcohol	2380-91-8	1374	2244.52	6112.23	3565.12	8894.7	27460.7	13021.8	10486.8						33866.1	39988.6	36855.7	29534.1	36441	C13638	-
NMW0164	162	104	162.068	C10H10O2	Benzene, 1,2-(methylenedioxy)-4-propenyl-, (E)-	Aromatics	4043-71-4	1374	7671.69	14165.7	3579.47	18986.9	35482.1	17771.3	19277.3	698.988	9988.14	2086.29	1614.35	1850.32	16656.1	16075.7	14447.9	11338.9	14088.1	C10472	-
NMW0165	124	123	124.052	C7H8O2	Orcinol	Phenol	504-15-4	1369	17525	25969	8922	1812	50824.3	25819	38570						23462	27566	26085.2	21823	24337	C00727	-
NMW0166	154	153	154.078	C12H10	Biphenyl	Aromatics	92-52-4	1381	500829	759558	272028	39861.6	1.09986e+06	578422	809330	20837.2	415084	35803	32650.8	34226.9	598459	687250	642167	556936	604508	C06588	ko01100
NMW0167	110	152	152.047	C8H8O3	Resorcinol monoacetate	Ester	102-29-4	1385	84425	129637	44544.9	43890.3	158830	90365.6	116208	21270.4	68739.3	26767.4	24844.4	25805.9	132342	143612	127237	117176	126465	C12064	-
NMW0168	111	157	202.121	C10H18O4	Diethyl adipate	Ester	141-28-6	1385	145111	219386	78314.4	14740.2	314471	167492	232941	8545.15	120743	11737.6	12315	12026.3	182885	209451	190371	165337	180935	C14566	-
NMW0169	126	52	126.032	C6H6O3	1,2,3-Benzenetriol	Phenol	87-66-1	1385	78472.2	123415	43346.6	3011.02	172760	91252.2	125197	1680.25	63438.8	2779.21	2661.57	2720.39	99713.9	111553	101881	88809.6	99773.7	C01108	-
NMW0170	148	120	148.052	C9H8O2	Hydrocoumarin	Heterocyclic compound	119-84-6	1387	91719.1	190114	45772.7	36611.7	52520.6	27679.8	16697.9	10288.7	13493.3	11452	21794.6	16623.3	129322	128208	113524	91773.6	113065	C02274	-
NMW0171	77	107	152.047	C8H8O3	Acetic Acid, phenoxy-	Acid	122-59-8	1389	110742	170807	46280	2.00417e+06	1.74553e+06	908369	1.18147e+06	505425	843446	816059	1.13323e+06	974643	593533	563215	512076	393095	501624	C02181	-
NMW0172	91	81	167.095	C9H13NO2	Ethinamate	Ester	126-52-3	1397	870659	1.59681e+06	540683	1.91942e+06	1.84301e+06	948323	933029	154783	543906	211120	213961	212540	1.24839e+06	1.25062e+06	1.10173e+06	900329	1.07682e+06	C07832	-
NMW0173	136	108	154.027	C7H6O4	2,6-dihydroxy-Benzoic Acid	Acid	303-07-1	1397	175817	245689	157201	445687	513647	214155	180228	25135.2	102682	49198	37892	43545	180669	186408	188007	156163	198445	C21298	-
NMW0176	91	92	135.068	C8H9NO	Benzeneacetamide	Amine	103-81-1	1402	870990	1.59636e+06	541629	1.92566e+06	1.84346e+06	949063	933024	149064	541044	211529	213961	212745	1.24898e+06	1.25087e+06	1.10159e+06	900184	1.08214e+06	C02505	ko00360,ko01100
NMW0177	135	134	135.068	C8H9NO	N-Benzylformamide	Amine	6343-54-0	1402	1.71423e+06	2.47489e+06	1.44845e+06	1.05088e+06	2.32333e+06	814716	805713	81653.2	443683	113583	120178	116880	1.01546e+06	1.05031e+06	1.13636e+06	972502	1.26819e+06	C15561	-
NMW0180	122	78	122.048	C6H6N2O	Niacinamide	Amine	98-92-0	1419	133553	153705	60900.4	58250.1	187956	80175.3	30439.6	35184.8	32812.2	43778.2	76739.7	60258.9	140079	129438	122097	92197.6	123942	C00153	ko00760,ko01100,ko01240
NMW0183	95	77	124.052	C7H8O2	Benzenemethanol, 4-hydroxy-	Alcohol	623-05-2	1426	5.37867e+06	1.11166e+07	2.96664e+06	3.72722e+06	2.5288e+06	2.51614e+06	3.62488e+06	2.9887e+06	3.30679e+06	3.45942e+06	4.44588e+06	3.95265e+06	8.48788e+06	8.69435e+06	7.28653e+06	6.32466e+06	7.26036e+06	C17467	-
NMW0185	118	146	146.084	C9H10N2	Pyridine, 3-(3,4-dihydro-2H-pyrrol-5-yl)-	Heterocyclic compound	532-12-7	1427	629352	1.3266e+06	345952	425884	280897	284238	408345	338868	373606	385725	500674	443200	986778	1.00804e+06	853820	739784	850837	C10160	-
NMW0186	95	55	196.146	C12H20O2	Cyclohexanepropanoic Acid, 2-propenyl ester	Ester	2705-87-5	1435	5.37867e+06	1.11163e+07	2.94997e+06	3.70552e+06	2.51636e+06	2.51117e+06	3.62019e+06	2.98818e+06	3.30419e+06	3.45545e+06	4.44234e+06	3.94889e+06	8.48151e+06	8.68703e+06	7.27981e+06	6.31921e+06	7.25499e+06	C12306	-
NMW0188	147	148	148.052	C9H8O2	2-Propenoic Acid, 3-phenyl-	Acid	621-82-9	1435	1.07047e+07	2.29162e+07	5.77916e+06	7.25128e+06	4.88677e+06	4.89006e+06	7.06136e+06	5.79063e+06	6.42599e+06	6.69235e+06	8.65808e+06	7.67521e+06	1.69775e+07	1.74447e+07	1.46718e+07	1.26902e+07	1.46458e+07	C00423	ko00130,ko00360,ko00940,ko00998,ko01100,ko01110
NMW0190	138	56	181.183	C12H23N	CyclohexanAmine, N-cyclohexyl-	Amine	101-83-7	1443				9230.87	10845	4606.96	6757.38	2698.04	4727.71	4472.62	6250.1	5361.36	3620.68	3546.82	3026.93	1984.58	2719.68	C14686	-
NMW0193	107	138	138.068	C8H10O2	Benzeneethanol, 4-hydroxy-	Alcohol	501-94-0	1442	113313	204040	48619.9	1.68831e+06	1.45291e+06	753319	1.11846e+06	540180	829319	840384	1.15913e+06	999757	644584	616216	548668	419246	530053	C06044	ko00350,ko01100
NMW0198	156	141	156.094	C12H12	Naphthalene, 1,2-dimethyl-	Aromatics	573-98-8	1452	4200.17	7019.22	3101.28	8732.05	6558.02	5922.53	4172.38	2261.19	3216.79	4768.9	3574.29	4171.59	5857.06	6601.2	6214.68	5407.08	6651.92	C14329	-
NMW0201	71	42	177.115	C11H15NO	Phenmetrazine	Heterocyclic compound	134-49-6	1462	72984.9	193315	37708.2	2.04994e+06	1.87458e+06	1.12684e+06	2.0063e+06	1.55614e+06	1.78122e+06	1.8303e+06	2.05515e+06	1.94273e+06	881091	877326	759364	610576	754544	C07432	-
NMW0202	107	164	164.12	C11H16O	Phenol, 4-pentyl-	Phenol	14938-35-3	1464	1.24352e+06	2.83083e+06	619405	1.22962e+06	944446	874209	1.3462e+06	979750	1.16298e+06	1.1908e+06	1.57609e+06	1.38344e+06	2.16832e+06	2.19874e+06	1.87018e+06	1.5585e+06	1.8576e+06	C14466	-
NMW0204	152	108	151.997	C4H8O2S2	trans-O-Dithiane-4,5-diol	Heterocyclic compound	14193-38-5	1466	3623.41	9923.99	1499.87	2797.26	882.242	1401.5	5789.57	3221.89	4505.73	7736.96	8701.58	8219.27	5383.2	6927.97	5764.86	4435.62	4800.49	C01119	-
NMW0208	73	55	172.11	C9H16O3	9-Oxononanoic Acid	Acid	2553-17-5	1483	18833.3	32689.9	10039.7	36162	39725.9	25656.4	43272.6	24511.5	33892.1	23756.3	33801.8	28779.1	43528.5	43375.3	39088.7	30860.8	34482	C16322	ko00592,ko01110
NMW0209	55	41	184.146	C11H20O2	Undecylenic Acid	Acid	112-38-9	1484	877295	1.83402e+06	295084	1.8175e+07	1.74195e+07	1.05964e+07	1.41941e+07	6.1106e+06	1.01524e+07	8.97247e+06	1.14929e+07	1.02327e+07	8.33532e+06	8.13985e+06	7.47601e+06	5.74472e+06	6.64897e+06	C13910	-
NMW0211	68	67	166.099	C10H14O2	1-Cyclohexene-1-carboxylic acid, 4-(1-methylethenyl)-	Terpenoids	7694-45-3	1484	127408	269310	50145.4	2.14309e+06	2.18421e+06	1.24059e+06	1.72543e+06	661043	1.19323e+06	1.01883e+06	1.32476e+06	1.1718e+06	947594	924477	854565	671458	752505	C11924	ko00903
NMW0213	158	157	158.084	C10H10N2	Nicotyrine	Heterocyclic compound	487-19-4	1488				142030	125407	64625	88924	55662	72293	82112	107305	94708.5	41013	35335	35353	27494	40619	C10161	-
NMW0214	107	150	150.068	C9H10O2	3-(4-Hydroxyphenyl)propanal	Aldehyde	20238-83-9	1490	1.49585e+07	2.99711e+07	8.65346e+06	2.19926e+06	1.51375e+06	765484	682955	375339	529147	531271	637323	584297	2.01748e+07	2.09437e+07	1.71876e+07	1.47707e+07	1.64866e+07	C16706	ko00950
NMW0215	71	135	181.005	C5H11NS3	N,N-Dimethyl-1,2,3-trithian-5-Amine	Heterocyclic compound	31895-21-3	1491	1.45895e+06	2.93862e+06	821600	651270	944948	392406	269265	118981	194123	174923	243887	209405	2.02251e+06	2.10508e+06	1.73368e+06	1.46896e+06	1.6552e+06	C11473	-
NMW0216	166	165	166.063	C9H10O3	BenzAldehyde, 3,4-dimethoxy-	Aldehyde	120-14-9	1489	127970	167231	183369	71686.9	82051.7	80513.7	63522.7	57024.6	60273.6	86658.8	75642.6	81150.7	100849	96634.2	111912	82007.1	90808.1	C02201	-
NMW0218	58	59	165.115	C10H15NO	Hordenine	Amine	539-15-1	1495	235713	422845	171427	86568.2	62548.1	37884.4	36633.3	41012.2	38822.8	58099.9	72772.5	65436.2	273067	290541	240760	209523	225325	C06199	ko00350,ko01100
NMW0219	100	59	205.147	C13H19NO	Diethylpropion	Amine	90-84-6	1497	1553.49	2099.86	1553.64	22026.8	16121	15962.4	138188	151498	144843	224391	203474	213933	34262.7	35481.9	34214.2	26189.1	32719.6	C06954	-
NMW0223	126	52	126.032	C6H6O3	1,2,4-Benzenetriol	Alcohol	533-73-3	1507	3632.24	8654.46	2448.16	1230.62	836.376	1080.68	1658.38	839.969	1249.17	1104.45	1648.81	1376.63	4979.29	6654.6	5180.36	4944.79	4988.81	C02814	ko01100
NMW0226	139	65	139.027	C6H5NO3	Phenol, 3-nitro-	Phenol	554-84-7	1514	3937.48	11691.1	2191.89	1354.44	1559.35	1229.98	905.239	760.304	832.771	794.933	468.468	631.701	8145.59	7558.65	5992.93	6090.84	5136.71	C14418	-
NMW0227	93	119	204.188	C15H24	(Z)-1-Methyl-4-(6-methylhept-5-en-2-ylidene)cyclohex-1-ene	Terpenoids	13062-00-5	1515	264908	477045	127088	4.09871e+06	3.80645e+06	1.87958e+06	2.46832e+06	952482	1.7104e+06	1.53658e+06	2.0814e+06	1.80899e+06	1.20711e+06	1.1687e+06	1.16656e+06	827290	1.0506e+06	C16814	ko00909
NMW0229	144	115	144.058	C10H8O	2-Naphthalenol	Phenol	135-19-3	1521	11193.7	24014.6	5852.58	1030.51	21503.6	9396.28	14827.9	4535.56	9681.73	7326.02	8563.5	7944.76	19193.5	22336.4	18234.1	16181.6	16639.8	C11713	-
NMW0230	42	128	128.059	C5H8N2O2	5,6-Dihydro-5-methyluracil	Heterocyclic compound	696-04-8	1524	10103.5	20048.1	6539.92				6447.87	3299.05	4873.46	4420.45	3820.98	4120.71	12497.9	10821.6	10604.1	9153.14	9845.47	C00906	-
NMW0233	84	105	162.116	C10H14N2	Anabasine	Heterocyclic compound	494-52-0	1514	10923.8	30797.2	4705.34	39297.3	26714.4	13849.9	12731.9	10984.2	11858.1	16059.6	17619.6	16839.6	31198.9	35295.1	28849.4	23512.5	26514.6	C11357	-
NMW0234	55	110	154.027	C7H6O4	Patulin	Heterocyclic compound	149-29-1	1545	1.28366e+06	2.20512e+06	748735	4.24612e+06	7.25507e+06	3.7019e+06	4.56101e+06	34700.2	2.29786e+06	616456	383506	499981	2.82162e+06	2.89649e+06	2.49845e+06	2.04392e+06	2.46849e+06	C16748	-
NMW0235	156	127	156.058	C11H8O	1-NaphthalenecarboxAldehyde	Aldehyde	66-77-3	1547	78349.8	114058	48885	7317.09	3445.94	2798.1	1872.86	1875.06	1873.96	1865.82	2973.52	2419.67	70485.5	67323.2	65374.6	55205.4	68580	C14090	-
NMW0239	166	98	184.11	C10H16O3	2(3H)-Furanone, dihydro-5,5-dimethyl-4-(3-oxobutyl)-	Heterocyclic compound	4436-81-1	1558	82917.4	144853	45756.4	302503	522358	251074	329255	13641	171448	54981.1	42246	48613.5	188194	195365	167968	139529	167108	C06066	ko00902,ko01110
NMW0241	55	82	138.091	C6H10N4	Pentylenetetrazol	Heterocyclic compound	54-95-5	1560	263489	543994	164486	323050	437276	499086	766350	542582	654466	673903	727706	700804	622909	673870	585274	473391	583793	C13692	-
NMW0243	162	161	162.068	C10H10O2	4-MethoxycinnamAldehyde	Aldehyde	1963-36-6	1566	102022	218220	63769.8	138827	185851	213589	334198	221373	277786	280854	308117	294486	257792	271564	243376	194870	235008	C10475	-
NMW0245	58	135	193.11	C11H15NO2	N-Methyl-3,4-methylenedioxyamphetAmine	Amine	42542-10-9	1568	1316.38	3414.72	984.28	6505.67	6630.59	7328.46	12651.9	10970.6	11811.2	14795.8	16984.8	15890.3	6163.4	5937.46	5564.37	3504.81	4988.45	C07577	-
NMW0246	162	131	162.068	C10H10O2	trans-4-MethoxycinnamAldehyde	Aldehyde	24680-50-0	1570	12995.5	22859.1	7039.25	57939	48470.1	71753.8	134710	129320	132015	163459	185351	174405	45014.7	38546.9	42914.3	33982	42717.7	C10475	-
NMW0248	208	193	208.11	C12H16O3	.gamma.-Asarone	Aromatics	5353-15-1	1576	39538.2	63797.2	22340.1	122928	253126	111712	147997	2111.33	75054.3	17457.3	8392.54	12924.9	81802.7	82859.9	71911.5	59987.2	70937.2	C17821	-
NMW0249	69	81	218.203	C16H26	(3E,7E)-4,8,12-Trimethyltrideca-1,3,7,11-tetraene	Terpenoids	62235-06-7	1577	1.93815e+06	4.23954e+06	1.30305e+06	992370	1.27563e+06	1.3782e+06	2.69936e+06	2.1271e+06	2.41323e+06	2.61235e+06	2.88397e+06	2.74816e+06	2.72107e+06	2.95287e+06	2.64485e+06	2.14287e+06	2.56212e+06	C20700	ko00904
NMW0252	122	94	230.131	C15H18O2	(5R,6R)-3,6-Dimethyl-5-(prop-1-en-2-yl)-6-vinyl-6,7-dihydrobenzofuran-4(5H)-one	Terpenoids	20493-56-5	1590	551500	1.21355e+06	371704	285093	343367	378718	756833	598754	677794	734928	808877	771903	760863	817401	733278	595727	716503	C16943	-
NMW0254	137	138	138.032	C7H6O3	BenzAldehyde, 3,4-dihydroxy-	Aldehyde	139-85-5	1595	329590	692378	221796	227893	260536	376218	630842	480707	555774	599425	642881	621153	506631	533384	502439	384223	494564	C16700	ko00950
NMW0255	188	131	188.047	C11H8O3	Plumbagin	Phenol	481-42-5	1597	60377	105382	39351	34516	41270	50607	84548	69547	77047.5	88817	98794	93805.5	85388	91053	76994	66639	87057	C10387	-
NMW0256	135	136	206.167	C14H22O	Phenol, 4-(1,1,3,3-tetramethylbutyl)-	Phenol	140-66-9	1601	820386	2.12617e+06	460289										710280	832674	730672	628995	763047	C14205	-
NMW0258	121	150	207.126	C12H17NO2	Fenobucarb	Ester	3766-81-2	1608	1143431	2307204	790282	785415	872509	1240040	2077245	1661890	1.86957e+06	2065713	2231581	2148647	1757877	1884239	1681068	1373586	1642523	C14425	-
NMW0263	130	131	174.116	C11H14N2	GrAmine	Heterocyclic compound	87-52-5	1620	6371.35	10991.9	5204.95	14385.6	24711.3	12782.3	17603.2	495.053	9049.15	2264.18	1679.21	1971.7	10491.2	11605.3	9199.64	7327.42	8666.09	C08304	-
NMW0264	164	163	164.047	C9H8O3	2-Propenoic Acid, 3-(3-hydroxyphenyl)-	Acid	588-30-7	1621	80751	177850	60365.6	57211.9	88258.3	70105.2	90902.1	23895.7	57398.9	42828.4	38939	40883.7	170124	198232	194355	155749	192431	C12621	ko00360,ko01100
NMW0266	208	193	208.11	C12H16O3	.beta.-Asarone	Aromatics	5273-86-9	1628	101064	242503	65274.3	3923.19									66831.6	72469.4	59805.5	49462.4	63618.4	C10430	-
NMW0268	118	146	164.047	C9H8O3	2-Propenoic Acid, 3-(2-hydroxyphenyl)-	Acid	583-17-5	1630	19131.8	20955.5	15139.8				1338.8	1983.46	1661.13	1990.35	2616.34	2303.35	8423.59	9026.33	8968.47	6914.73	8053.63	C01772	ko00360,ko00940,ko01100,ko01110
NMW0270	105	77	182.073	C13H10O	Benzophenone	Ketone	119-61-9	1635	1173109	2622950	728083	52343	37547	14558	10155			920	3262	2091	737956	834057	704827	600823	712814	C06354	-
NMW0275	208	193	208.11	C12H16O3	Isoelemicin	Aromatics	487-12-7	1645	52420.7	101470	47624.1	9230.92	11157.7	24353.4	30203.9	24510.5	27357.2	28102.3	27238.2	27670.2	101014	106851	95597	76779.8	88645	C16975	-
NMW0277	132	150	234.089	C13H14O4	(S)-4-(1-Acetoxyallyl)phenyl acetate	Ester	52946-22-2	1650	407353	719410	355652	147322	171244	143480	184351	156056	170204	215059	229481	222270	669162	704502	649721	536287	660171	C10426	-
NMW0278	137	182	182.094	C10H14O3	Benzenepropanol, 4-hydroxy-3-methoxy-	Alcohol	2305-13-7	1651	124003	205993	92825.4	44843.7	47375.6	111558	179949	155000	167475	200630	184492	192561	114049	130486	127094	101294	125490	C10448	-
NMW0279	107	166	166.063	C9H10O3	Benzenepropanoic Acid, 4-hydroxy-	Acid	501-97-3	1654	5.14509e+06	9.67107e+06	4.67542e+06	938555	1.20983e+06	1.96023e+06	2.59949e+06	1.87481e+06	2.23715e+06	2.27221e+06	2.11851e+06	2.19536e+06	9.29106e+06	1.00229e+07	8.94369e+06	7.24755e+06	8.33153e+06	C01744	-
NMW0280	143	85	238.193	C15H26O2	2-Furanmethanol, tetrahydro-.alpha.,.alpha.,5-trimethyl-5-(4-methyl-3-cyclohexen-1-yl)-, [2S-[2.alpha.,5.beta.(R*)]]-	Terpenoids	26184-88-3	1655	42379.4	70859.3	31642	13596.1	13303.3	10777.6	14669.6	10732	12700.8	15300.5	17623.7	16462.1	17700.6	16910.2	18052.9	14661.7	21833	C16774	-
NMW0281	133	105	190.099	C12H14O2	3-Butylisobenzofuran-1(3H)-one	Heterocyclic compound	6066-49-5	1656	9.34183e+06	1.73954e+07	8.44803e+06	1.20676e+06	1.39547e+06	2.05658e+06	2.67419e+06	1.93314e+06	2.30366e+06	2.33492e+06	2.1973e+06	2.26611e+06	1.64309e+07	1.81362e+07	1.55934e+07	1.26771e+07	1.50116e+07	C17854	-
NMW0282	137	182	182.058	C9H10O4	Homovanillic Acid	Acid	306-08-1	1657	108870	171910	79530	46936	39273	97905	142842	130496	136669	171722	166093	168908	89089	106218	101269	82583	105708	C05582	ko00350,ko01100
NMW0283	205	220	220.11	C13H16O3	2H-1-Benzopyran, 6,7-dimethoxy-2,2-dimethyl-	Heterocyclic compound	644-06-4	1658	3.65208e+06	7.04293e+06	3.26802e+06	424279	528136	776778	1.03017e+06	723449	876809	870831	827764	849298	6.42499e+06	6.96161e+06	6.26454e+06	5.06891e+06	5.84784e+06	C09018	-
NMW0285	117	129	202.136	C14H18O	CinnamAldehyde, .alpha.-pentyl-	Aldehyde	122-40-7	1654	770654	1.40123e+06	697664	132903	158626	251546	320908	286363	303635	309007	324036	316522	1.37463e+06	1.44413e+06	1.27253e+06	1.05039e+06	1.20391e+06	C12288	-
NMW0287	79	67	232.219	C17H28	1,8,11,14-Heptadecatetraene, (Z,Z,Z)-	Hydrocarbons	10482-53-8	1664				1.21097e+06	1.32495e+06	1.46532e+06	3.43549e+06	2.88879e+06	3.16214e+06	3.67643e+06	3.64845e+06	3.66244e+06	2.27412e+06	2.42433e+06	2.19434e+06	1.75802e+06	2.08041e+06	C17535	-
NMW0289	73	60	214.193	C13H26O2	Tridecanoic Acid	Acid	638-53-9	1664		2855.11	1398.32	19743.1	22405.5	31015.7	54693.7	43576.7	49135.2	51209.1	50457.6	50833.4	34016.4	36233	33211.9	26452.6	33660	C17076	-
NMW0291	107	192	192.151	C13H20O	Phenol, 4-heptyl-	Phenol	1987-50-4	1671	214793	535185	165440	1.97767e+06	2.12309e+06	2.02732e+06	4.44807e+06	3.36456e+06	3.90632e+06	4.51337e+06	4.44896e+06	4.48117e+06	2.85997e+06	3.05994e+06	2.73624e+06	2.2223e+06	2.62885e+06	C14698	-
NMW0292	55	41	188.105	C9H16O4	Azelaic Acid	Acid	123-99-9	1672	60234.7	154314	39635.3	458279	491556	527424	1.19606e+06	975974	1.08602e+06	1.24645e+06	1.23538e+06	1.24092e+06	783538	842804	758846	602437	720282	C08261	-
NMW0299	94	41	220.183	C15H24O	Santalol, E-cis,epi-.beta.-	Terpenoids	14490-17-6	1695	58759.3	109002	47885.3	14946.4	99003.3	75939.6	96084.1	35439.9	65762	35538	29460.5	32499.2	97653.9	104713	85354.6	63536.4	88368.4	C09720	-
NMW0301	109	151	151.063	C8H9NO2	Acetaminophen	Phenol	103-90-2	1697	315351	698604	254777	99593.5	664534	506552	627938	205785	416862	216746	186336	201541	504469	594976	529892	386196	508426	C06804	-
NMW0303	132	104	175.111	C10H13N3	Debrisoquine	Heterocyclic compound	1131-64-2	1704	71028.4	114718	35670.7	362914	214576	101353	38876.5	14660.5	26768.5	48449.9	44076.9	46263.4	61363.2	63570.8	52732.8	41048.9	64811.3	C13650	-
NMW0306	94	122	220.183	C15H24O	(Z)-epi-.beta.-Santalol	Terpenoids	79081-90-6	1709	2473.25	8028.39	1872.98	74719.9	97695.4	32578.5	47094.1						13917.7	17213.6	16935.7	11533.1	16809.6	C09720	-
NMW0308	93	55	218.167	C15H22O	2,6,9,11-Dodecatetraenal, 2,6,10-trimethyl-	Terpenoids	4955-32-2	1712	23713.2	65332.9	16612.9	612861	856913	301185	361764		361764	73921.2	60087.5	67004.3	104484	128808	124391	79789.1	120620	C09729	-
NMW0310	69	41	222.198	C15H26O	2,6,10-Dodecatrien-1-ol, 3,7,11-trimethyl-	Terpenoids	4602-84-0	1714	21184.3	34283.4	18593.6	77406.2	65782.8	34490.2	38293.9	25099.3	31696.6	48109.2	48150.6	48129.9	33899.3	38150.4	33365.1	26547.5	41377.3	C01126	ko00900,ko00909,ko01110
NMW0313	137	180	180.079	C10H12O3	Phenol, 4-(3-hydroxy-1-propenyl)-2-methoxy-	Phenol	458-35-5	1669				43334.7	55929.1	95860.5	271349	232333	251841	299348	297184	298266	188172	198339	177584	142866	168775	C00590	ko00940,ko00998,ko01100,ko01110
NMW0319	69	41	220.183	C15H24O	2,6,10-Dodecatrienal, 3,7,11-trimethyl-, (E,E)-	Terpenoids	502-67-0	1737	21653.6	34288.7	16871.8	77129	66636.7	28523.1	39103.3	23967.5	31535.4	44479.5	44450.9	44465.2	33116	37885	34959.7	28466.8	43063	C03461	ko00900,ko00909,ko01110
NMW0325	84	91	233.142	C14H19NO2	Methylphenidate	Heterocyclic compound	113-45-1	1744	4887.11	6512.32	4210.15	21989.9	23500.7	6866.43	9181.91	4372.65	6777.28	9745.35	7548.93	8647.14	8620.04	9660.17	8222.94	6276.99	11183.2	C07196	-
NMW0327	150	122	168.042	C8H8O4	Benzoic Acid, 2,4-dihydroxy-6-methyl-	Acid	480-64-8	1745	4684.1	6741.82	2942.39	11086.9	11116.1	4579.36	6484.63	3795.34	5139.99	6821.84	6629.44	6725.64	4742.26	5428.92	5183.97	3611.68	7210.69	C01839	-
NMW0330	149	150	250.121	C14H18O4	1,2-Benzenedicarboxylic acid, dipropyl ester	Ester	131-16-8	1756				29316.1	21846.1	8200.5	13485.5	7678.11	10581.8	19043.9	19679.4	19361.7	8550.99	13458.7	13846.6	9121.69	13511.7	C14469	-
NMW0340	106	91	213.079	C13H11NO2	Nicotinic acid benzyl ester	Ester	94-44-0	1796	3990.66	7766.15	3288.42	32753.6	24355.6	11894.7	10497.7	9830.01	10163.9	19020.5	16849	17934.7	14760.3	12522.9	10026.3	8640.37	13424.1	C12865	-
NMW0343	107	108	206.167	C14H22O	Phenol, 4-octyl-	Phenol	1806-26-4	1772				22003.6	34814.4	8100.19	19380	5580.43	12480.2	13292.3	10816	12054.2	8155.41	13104.9	11045.5	7300.08	11947.4	C14132	-
NMW0344	55	41	226.193	C14H26O2	Myristoleic Acid	Acid	544-64-9	1764	8876.36	19678.8	7088.88	67260.7	60967.3	16594.2	30989.5	14938.7	22964.1	45003.4	53416.2	49209.8	22059.8	24997	24149	18075.5	32143.3	C08322	-
NMW0347	69	41	250.193	C16H26O2	2,6,10-Dodecatrienoic acid, 3,7,11-trimethyl-, methyl ester, (E,E)-	Ester	3675-00-1	1789	50809.8	94721.7	31011.5	10783.4	231268	85837	164740						72322.5	74258.4	63108.9	39281	68137	C16503	-
NMW0348	174	77	174.079	C10H10N2O	3H-Pyrazol-3-one, 2,4-dihydro-5-methyl-2-phenyl-	Heterocyclic compound	89-25-8	1790	2545.59	3444.61	1632.77	63874	27495.8	15753	7317.73	3878.15	5597.94	12444.3	9224.27	10834.3	12597.6	14085.4	13066.1	8801.44	13392.9	C13008	-
NMW0349	122	94	230.131	C15H18O2	Furanodienone	Terpenoids	24268-41-5	1793	13469.8	28231.4	10192.9	85996.8	73791.2	38151.1	40752.5	21075.1	30913.8	38832.1	35777.2	37304.7	37436.2	29464.2	35601.3	25300.9	42606.7	C16960	-
NMW0350	124	41	222.126	C13H18O3	(S,E)-4-Hydroxy-3,5,5-trimethyl-4-(3-oxobut-1-en-1-yl)cyclohex-2-enone	Terpenoids	39763-33-2	1800	2710.91	7684	1693.18	21239.3	20321.7	8652.6	11675.5	7377.21	9526.37	13844.2	13414.9	13629.6	11734.4	12076	10073.4	4939.38	12038.9	C02533	-
NMW0353	105	77	179.058	C9H9NO3	Hippuric Acid	Acid	495-69-2	1806	34190.1	62029.9	24680	89694.1	99826.4	66719.8	72248.3	44137.7	58193	70889.5	70126.3	70507.9	82451.6	76119.3	65074	56867.6	83140.6	C01586	ko00360,ko01100
NMW0355	144	145	145.053	C9H7NO	1H-Indole-3-carboxaldehyde	Heterocyclic compound	487-89-8	1816				47002.6	21052.5	9639.91	6381.63	3760.83	5071.23	9592.5	6709.93	8151.21	4095.18	4571.45	3797.01	2827.08	4170.26	C08493	-
NMW0356	145	177	192.079	C11H12O3	3-Buten-2-one, 4-(4-hydroxy-3-methoxyphenyl)-	Ketone	1080-12-2	1825	3000.63	6768.75	2289.45	367759	149225	96428.6	60566.6	38329.8	49448.2	94522.2	75085.1	84803.7	34198.5	36822.3	34048.7	27666.5	38854	C17840	-
NMW0359	69	41	236.178	C15H24O2	3,7,11-Trimethyl-dodeca-2,6,10-trienoic Acid	Acid	7548-13-2	1822	4633.13	8001.82	4476.92	47807.1	29195.7	17889.3	10931.7	4963.5	7947.62	7255.93	7106.33	7181.13	9919.45	11209.8	9023.15	12195.3	11235.8	C16502	-
NMW0379	117	189	217.11	C13H15NO2	Glutethimide	Heterocyclic compound	77-21-4	1862	28395.1	52599.4	21560.3	4598.47	6843.62	7177.99	15026.2	7024.94	11025.6	10408.6	12054.9	11231.7	19253	24442.3	21469.9	14205.9	20752.1	C07489	-
NMW0435	132	77	212.026	C8H8N2O3S	Zonisamide	Heterocyclic compound	68291-97-4	2023	3391.54	4633.44	1732.36	4.18414e+06	5.41541e+06	2.82016e+06	6.2756e+06	776491	3.52605e+06	1.64996e+06	2.03167e+06	1.84082e+06	632558	761758	788151	426625	637410	C07504	-
NMW0437	69	41	290.261	C20H34O	(E,E)-3,7,11,15-tetramethyl-1,6,10,14-Hexadecatetraen-3-ol	Terpenoids	1113-21-9	2034				361822	506564	231948	604627	53332.4	328980	121966	158536	140251	46664.7	55971.3	59412.6	31870.7	48803.3	C20681	ko00904
NMW0441	91	92	272.25	C20H32	(4aS,4bS,10aS)-7-Isopropyl-1,1,4a-trimethyl-1,2,3,4,4a,4b,5,9,10,10a-decahydrophenanthrene	Terpenoids	122712-77-0	2040				944840	1.19702e+06	562371	1.40657e+06	145573	776073	330362	413826	372094	119183	148870	156354	81182	116002	C11879	ko00904,ko01110
NMW0443	186	157	186.068	C12H10O2	[1,1'-Biphenyl]-4,4'-diol	Alcohol	92-88-6	2046				37088	46778	27716	53491	8575	31033	17362	20224	18793	6696	7545	8386.54	5081.21	7525	C14297	-
NMW0447	98	70	246.173	C15H22N2O	Mepivacaine	Heterocyclic compound	96-88-8	2063				25615	47698	20381	1303.19	1050.54	1176.86	5284.94	2030.13	3657.54	6795	8328	7231	4469.6	7488.82	C07528	-
NMW0742	41	69	100.052	C5H8O2	Methyl methacrylate	Ester	80-62-6	714	44116	36759.8	67561.2	43556.4	201629	169363	142988	73740.5	108364	41527.6	36594.7	39061.1	138618	154988	141016	152368	133676	C14527	-
NMW0743	56	41	102.068	C5H10O2	Formic acid butyl ester	Ester	592-84-7	724	69199.7	43568.5	37389.4	75234	78041	101964	83900.6	71867.6	77884.1	61153.8	56024.7	58589.3	86589.7	120325	110657	105613	104985	C21713	-
NMW0744	73	72	72.999	C2H3NS	Methane, isothiocyanato-	Others	556-61-6	733		4199.94	2402.09	125700	259583	141965	65720.1	12334.6	39027.4	48466.9	46723.1	47595	45014.2	73524.3	53748.9	79729	50107.3	C18587	-
NMW0754	85	100	100.052	C5H8O2	Acetylacetone	Ketone	123-54-6	783	13693.8	22640.6	4964.27	30716.4	36248.5	57972.3	63219.4	68163.5	65691.5	49443.7	43199.6	46321.7	48647.8	58492.8	44478.3	43022.2	40277.2	C15499	-
NMW0756	45	57	90.068	C4H10O2	1,3-Butanediol	Alcohol	107-88-0	787	429163	776514	187228	1.0552e+06	1.19008e+06	1.90474e+06	2.07319e+06	2.19118e+06	2.13219e+06	1.61455e+06	1.48842e+06	1.55148e+06	1.56916e+06	1.92231e+06	1.43831e+06	1.35161e+06	1.3124e+06	C20335	-
NMW0771	44	87	87.068	C4H9NO	N,N-Dimethylacetamide	Amine	127-19-5	942	1637.99	2682.79	3293.3	1314.08	60958	30014.7	19815	5205.05	12510	9312.01	10316.6	9814.29	14884.3	15531	13654.2	13555.5	15060.7	C20339	-
NMW0776	55	84	84.021	C4H4O2	2(5H)-Furanone	Heterocyclic compound	497-23-4	918	58240.7	65654.7	78132.4	56418.7	281569	182249	168775	89934.8	129355	115861	152590	134226	150233	187072	151334	138561	126695	C17601	-
NMW0777	120	41	120.007	C4H8S2	DiSulfur compounds, methyl 2-propenyl	Sulfur compounds	2179-58-0	920	1749.05	2172.66	929.867	583150	227506	421260	463491	505545	484518	635144	947910	791527	226119	290819	213994	170079	208988	C08383	-
NMW0779	45	75	106.063	C4H10O3	Ethanol, 2,2'-oxybis-	Alcohol	111-46-6	927	3762.73	4240.29	4317.2	4256.6	15443.8	11300.1	8946.85	6489.31	7718.08	8506.98	7514.97	8010.97	8320.75	10676.9	9061.56	7771.55	7453.6	C14689	-
NMW0780	100	55	100.052	C5H8O2	2-Butenoic Acid, 2-methyl-	Acid	13201-46-2	928	122883	127583	153880	20122.5	548022	303684	293510	134486	213998	173056	209352	191204	242819	320805	263080	248275	225755	C08279	-
NMW0781	42	86	104.047	C4H8O3	Butanoic Acid, 4-hydroxy-	Acid	591-81-1	933	4132.74	5553.56	3861.35	290520	121570	212614	229103	246673	237888	309166	442465	375816	124133	155191	117860	100769	117525	C00989	ko00650,ko01100,ko01200
NMW0783	93	92	136.125	C10H16	(1S)-2,6,6-Trimethylbicyclo[3.1.1]hept-2-ene	Terpenoids	7785-26-4	937	248276	442012	116617	9.82999e+07	4.01309e+07	7.26796e+07	7.91573e+07	8.58417e+07	8.24995e+07	1.06361e+08	1.5157e+08	1.28965e+08	3.90793e+07	5.05152e+07	3.74187e+07	3.0398e+07	3.69179e+07	C09880	ko00903,ko01110
NMW0784	83	55	128.084	C7H12O2	Ethyl tiglate	Ester	5837-78-5	939	255848	427233	377693	151669	1.23059e+07	6.39154e+06	4.02306e+06	1.37905e+06	2.70106e+06	1.87109e+06	2.24366e+06	2.05738e+06	2.36974e+06	2.95252e+06	2.44126e+06	2.30179e+06	2.13052e+06	C08487	-
NMW0785	55	100	100.052	C5H8O2	Tiglic Acid	Acid	80-59-1	941	142168	239875	219609	95259.4	7.08582e+06	3.58608e+06	2.31169e+06	793778	1.55274e+06	1.09155e+06	1.19732e+06	1.14443e+06	1.39653e+06	1.66243e+06	1.36511e+06	1.31639e+06	1.22241e+06	C08279	-
NMW0787	57	74	116.084	C6H12O2	4-methyl-Pentanoic Acid	Acid	646-07-1	949	9533.01	14677	9646.03	135663	368901	262186	167300	38247.3	102773	55371.6	57505.4	56438.5	294721	375108	289884	255819	244551	C21399	-
NMW0789	105	120	120.094	C9H12	Benzene, 1-ethyl-3-methyl-	Aromatics	620-14-4	957	1.00734e+06	954137	811316	1.32181e+06	2.17164e+06	1.54946e+06	1.18751e+06	700781	944146	812199	678231	745215	886433	1.02943e+06	878017	863720	886776	C14522	-
NMW0791	105	120	120.094	C9H12	Benzene, 1-ethyl-2-methyl-	Aromatics	611-14-3	971	12313.3	30643.6	5954.11	5.86196e+06	3.51961e+06	4.33374e+06	1.31139e+06	1.33231e+06	1.32185e+06	2.24244e+06	2.2166e+06	2.22952e+06	1.33779e+06	1.76618e+06	1.32151e+06	1.10142e+06	1.28032e+06	C14572	-
NMW0792	104	77	104.037	C6H4N2	4-Pyridinecarbonitrile	Heterocyclic compound	100-48-1	978	2609.21	3826.03	1076.72	846432	538047	641275	193051	190756	191903	327539	323947	325743	193908	255799	193799	163862	184985	C02234	-
NMW0793	103	85	118.063	C5H10O3	Butanoic Acid, 3-hydroxy-3-methyl-	Acid	625-08-1	980	7963.65	12167	2626.46	2.44935e+06	1.40132e+06	1.86097e+06	784163	810451	797307	1.29779e+06	1.40875e+06	1.35327e+06	602822	782575	579188	485881	573890	C20827	ko00280,ko01100
NMW0794	105	134	134.11	C10H14	Benzene, (1-methylpropyl)-	Aromatics	135-98-8	1001				21878.7	23658.1	16578	15889.4	4641.39	10265.4	10253.1	9641.13	9947.13	24819.7	20716.1	18136.7	18285.9	17023.2	C14142	-
QWM0003	68	67	152.12	C10H16O	2H-Pyran, 3,6-dihydro-4-methyl-2-(2-methyl-1-propenyl)-	Terpenoids	1786-08-9	1154				450569	218952	318022	73268.1	125278	99272.9	110298	177788	144043	6.26551e+06	6.65041e+06	6.0765e+06	5.60281e+06	5.39428e+06	-	-
QWM0005	61	129	175.049	C7H13NS2	Berteroin	Others	4430-42-6	1553	559.51	1205.22	452.355	19022	31491.8	13271	16983.3			1889.35	1627.81	1758.58	6098.48	7716.88	6820.41	5092.75	5914.16	-	-
w02	41	55	154.136	C10H18O	2,4-Decadien-1-ol	Alcohol	14507-02-9	1274				119516	1.74609e+06	790691	856496						2.01406e+06	2.14057e+06	1.71864e+06	1.43758e+06	1.45553e+06	-	-
w05	69	41	220.183	C15H24O	2,6,10-Dodecatrienal, 3,7,11-trimethyl-	Terpenoids	19317-11-4	1656	962760	1.80273e+06	872095	151012	283482	407513	541119	369624	455372	393951	368837	381394	1.72827e+06	1.86738e+06	1.66515e+06	1.34572e+06	1.54513e+06	C03461	ko00900,ko00909,ko01110
w06	57	56	170.203	C12H26	Heptane, 2,2,4,6,6-pentamethyl-	Hydrocarbons	13475-82-6	990	54081.9	65585.4	35019.1	28016.6	72420.2	58883.6	78412.9	63228.9	70820.9	67677.2	94779.3	81228.2	40432.3	52383	45204.2	39363.2	43260.6	-	-
w09	69	41	138.141	C10H18	2,6-Octadiene, 2,6-dimethyl-	Hydrocarbons	2792-39-4	978	31083.9	74422.4	21229.8	7.74753e+06	3.16222e+06	5.73766e+06	6.84873e+06	7.60438e+06	7.22656e+06	1.00298e+07	1.28248e+07	1.14273e+07	2.37251e+06	2.88321e+06	2.158e+06	1.78537e+06	2.26131e+06	-	-
w11	69	81	192.151	C13H20O	3,5,9-Undecatrien-2-one, 6,10-dimethyl-, (E,Z)-	Ketone	13927-47-4	1535	349544	651367	222275	1.85837e+06	2.19542e+06	1.10592e+06	1.77577e+06	619743	1.19776e+06	1.00492e+06	1.33629e+06	1.17061e+06	1.01763e+06	1.02331e+06	919083	691335	904643	-	-
w14	57	71	242.261	C16H34O	Octane, 1,1'-oxybis-	Hydrocarbons	629-82-3	1688	9662.88	24633.9	7346.29	13065.5	26106.6	18401.7	26340.1	9355.81	17848	11581.6	16652.9	14117.2	18769.6	22513.4	21044.1	12957.2	17469.6	-	-
w17	82	71	170.131	C10H18O2	3,7-Octadiene-2,6-diol, 2,6-dimethyl-	Alcohol	13741-21-4	1193	150027	217502	179560	386211	601916	319355	822992	890252	856622	920610	1.03692e+06	978767	447166	479496	462982	409598	383613	-	-
w18	71	67	170.131	C10H18O2	2,7-Octadiene-1,6-diol, 2,6-dimethyl-, (Z)-	Alcohol	103619-06-3	1361	108183	167328	64916	18167.5	233051	120254	182222	6823.79	94522.7	14578.5	14396.8	14487.6	121955	142292	133505	116134	127808	-	-
w20	99	42	156.115	C9H16O2	.delta.-Nonalactone	Ester	3301-94-8	1396	80655.6	118666	69759.1	8418.78	114394	36666.6	108981	107706	108343	136576	137975	137275	75542.2	82394.8	87409.5	72389.7	85153.3	-	-
w21	95	82	166.099	C10H14O2	2H-Pyran-2-one, 6-pentyl-	Heterocyclic compound	27593-23-3	1453	84023.1	145551	34568.4	1.33275e+06	1.16473e+06	595043	890182	425448	657815	658778	911420	785099	473721	453237	409549	311981	397703	-	-
w24	123	41	224.141	C13H20O3	3-Buten-2-one, 4-(4-hydroxy-2,2,6-trimethyl-7-oxabicyclo[4.1.0]hept-1-yl)-	Ketone	38274-01-0	1690	10814.2	20449.7	9839.52	7621.5	30758.5	20387.3	24621.3	5618.09	15119.7	6742.16	4984.35	5863.26	18064.6	21240.6	18733.6	14670.6	18573.6	-	-
w29	68	43	128.084	C7H12O2	4-Pentenyl Acetate	Ester	1576-85-8	896	57355.1	65563.6	50730.6	21832.1	155517	152588	110934	53622.7	82278.3	36451.3	35078	35764.6	76739	96488.3	75681.9	78337.9	67769.6	-	-
w31	67	82	170.131	C10H18O2	Butanoic acid, 4-hexenyl ester, (Z)-	Ester	69727-41-9	1203	641993	1.06925e+06	860421	1.48353e+06	1.18263e+06	906312	3.36432e+06	4.39827e+06	3.88129e+06	4.50623e+06	5.09577e+06	4801000	1.80137e+06	1.88641e+06	1.81701e+06	1.66631e+06	1.6808e+06	-	-
w32	98	70	158.131	C9H18O2	Acetic acid, heptyl ester	Ester	112-06-1	1112				137550	51104.9	733869	222935	254845	238890	175316	43117.9	109217	345782	373870	328373	296779	289720	-	-
w35	99	117	232.146	C15H20O2	Hexanoic acid, 3-phenyl-2-propenyl ester	Ester	6994-20-3	1764	3407.49	4408.2	3515.81	4318.02	5132.4	2040.98	4678.77	1667.3	3173.03	3107.73	3616.08	3361.91	5717.78	4594.82	4634.15	3560.21	5307.01	-	-
w37	81	123	152.12	C10H16O	2-Cyclohexene-1-carboxaldehyde, 2,6,6-trimethyl-	Aldehyde	432-24-6	1116	380875	243133	137308	6.5315e+07	2.80112e+07	3.60641e+08	1.06273e+08	1.29366e+08	1.17819e+08	8.81862e+07	2.25753e+07	5.53807e+07	1.6115e+08	1.74305e+08	1.54227e+08	1.42035e+08	1.39685e+08	-	-
w38	161	69	204.188	C15H24	1H-3a,7-Methanoazulene, octahydro-3,8,8-trimethyl-6-methylene-, [3R-(3.alpha.,3a.beta.,7.beta.,8a.alpha.)]-	Terpenoids	546-28-1	1421	1.52535e+07	3.29379e+07	8.16721e+06	9.5437e+06	6.42972e+06	6.36164e+06	9.11671e+06	7.46428e+06	8.2905e+06	8.63862e+06	1.11804e+07	9.90949e+06	2.38424e+07	2.43765e+07	2.06322e+07	1.77412e+07	2.05139e+07	-	-
w39	121	136	194.167	C13H22O	2-Butanone, 4-(2,6,6-trimethyl-2-cyclohexen-1-yl)-	Ketone	31499-72-6	1406	36150.8	75874	20281.9	270340	165318	70311.4	16246.8	13195.3	14721	65023.6	42122	53572.8	96133.4	105979	95548.8	76609.3	84848.7	-	-
w40	99	71	198.162	C12H22O2	6,7-Dodecanedione	Ketone	13757-90-9	1486	86229.7	123055	111877	80139.7	77960.1	57410.8	46794.2	34250.9	40522.5	53617.1	53911.5	53764.3	78411	75645.6	77729	63300.9	65709.9	-	-
w41	111	55	126.104	C8H14O	3-Octen-2-one, (E)-	Ketone	18402-82-9	1035	2.43015e+06	2.8715e+06	1.99134e+06	4.19893e+07	1.53312e+07	3.62858e+07	7.87021e+07	8.81729e+07	8.34375e+07	9.50368e+07	1.0242e+08	9.87284e+07	4.06051e+07	4.60425e+07	4.00126e+07	3.69238e+07	3.52817e+07	-	-
w43	42	55	114.068	C6H10O2	2-Oxepanone	Ester	502-44-3	1065	421.931	3114.32	1029.19	11556.9	15931.4	10071.6	70559.5	62031.7	66295.6	25104.7	25123.7	25114.2	54804.7	60213.4	55298.3	39149.5	43980.2	C01880	-
w44	71	41	216.136	C11H20O4	Butanoic acid, 2-butoxy-1-methyl-2-oxoethyl ester	Ester	7492-70-8	1356	465957	714845	386961	610848	678142	535297	1.77778e+06	1.83629e+06	1.80703e+06	2.09205e+06	2.34967e+06	2.22086e+06	697904	754397	676537	574177	673774	-	-
w48	139	69	154.136	C10H18O	2H-Pyran, tetrahydro-4-methyl-2-(2-methyl-1-propenyl)-	Terpenoids	16409-43-1	1111	3.19219e+06	3.38428e+06	2.53491e+06	504767	6.11971e+06	3.35366e+06	5.6408e+06	1.8843e+06	3.76255e+06	1.04002e+06	1.01021e+06	1.02512e+06	3.90673e+06	4.34588e+06	4.02975e+06	3.63161e+06	3.46192e+06	-	-
WMW0003	107	161	204.188	C15H24	Eremophilene	Terpenoids	10219-75-7	1494	1.47971e+07	2.99755e+07	8.70716e+06	2.20496e+06	1.51426e+06	720073	624160	346149	485155	500257	612026	556142	2.02391e+07	2.10016e+07	1.72543e+07	1.47862e+07	1.65444e+07	-	-
WMW0007	107	93	204.188	C15H24	[1S-(1.alpha.,7.alpha.,8a.beta.)]-1,2,3,5,6,7,8,8a-octahydro-1,4-dimethyl-7-(1-methylethenyl)-Azulene	Terpenoids	3691-11-0	1505	3.62538e+06	1.10758e+07	1.68752e+06	2.14642e+06	1.65326e+06	990028	880383	349598	614990	459702	599560	529631	7.74696e+06	8.11086e+06	6.85491e+06	5.66607e+06	6.35461e+06	C20174	-
WMW0010	81	93	204.188	C15H24	beta-Elemen	Terpenoids	515-13-9	1391	1.59051e+06	2.68604e+06	855567	198294	2.76063e+06	1.51943e+06	2.05587e+06	91687.1	1.07378e+06	107042	105773	106408	2.16873e+06	2.36536e+06	2.11763e+06	1.83707e+06	2.05367e+06	C17094	-
WMW0011	81	67	152.12	C10H16O	Cyclohexanone, 5-methyl-2-(1-methylethenyl)-	Terpenoids	529-00-0	1179	12460.3	17179.5	11830.6	3.04098e+06	1.30318e+06	1.70058e+06	2.69414e+06	3.87295e+06	3.28355e+06	4.81795e+06	5.39437e+06	5.10616e+06	1.01595e+06	1.09481e+06	1.14931e+06	1.10832e+06	1.09193e+06	-	-
WMW0013	161	105	204.188	C15H24	Bicyclosesquiphellandrene	Terpenoids	54324-03-7	1489	5.00464e+06	1.03163e+07	2.40005e+06	3.132e+07	3.11097e+07	1.76167e+07	2.48603e+07	8.33924e+06	1.65998e+07	1.27089e+07	1.72448e+07	1.49768e+07	1.67368e+07	1.67327e+07	1.52154e+07	1.20334e+07	1.34205e+07	-	-
WMW0014	55	69	152.12	C10H16O	Pinocamphone	Terpenoids	547-60-4	1160	23105.4	28997.5	24378.6	277259	318391	226618	280286	70611.9	175449	83937.9	75718.1	79828	1.10235e+06	1.19599e+06	1.26227e+06	1.17377e+06	1.1704e+06	-	-
WMW0015	71	111	154.136	C10H18O	Terpinen-4-ol	Terpenoids	562-74-3	1177	103236	130750	85984.1	2.32591e+07	1.02494e+07	1.36123e+07	2.13079e+07	3.04016e+07	2.58548e+07	3.74837e+07	4.18305e+07	3.96571e+07	7.86339e+06	8.44409e+06	8.99473e+06	8.70016e+06	8.64227e+06	C17073	-
WMW0021	159	160	202.172	C15H22	trans-Calamenene	Terpenoids	73209-42-4	1529	1.00613e+06	1.58794e+06	685644	171698	121136	69123.8	90051.8	53906.1	71978.9	71368.5	95142.8	83255.7	984396	968267	893330	766369	888275	-	-
WMW0022	123	81	220.183	C15H24O	Salvial-4(14)-en-1-one	Terpenoids	73809-82-2	1595	950670	1941687	646239	609321	691007	991129	1665476	1247083	1.45628e+06	1546233	1679044	1.61264e+06	1389389	1389493	1376230	1123494	1351775	-	-
WMW0023	93	92	136.125	C10H16	(+)-alpha-Pinene	Terpenoids	7785-70-8	932	248176	429839	116582	9.85015e+07	4.02084e+07	7.27349e+07	7.93025e+07	8.59275e+07	8.2615e+07	1.06571e+08	1.51887e+08	1.29229e+08	3.91525e+07	5.06194e+07	3.74898e+07	3.04612e+07	3.69996e+07	C06306	-
WMW0024	107	135	150.104	C10H14O	Verbenone	Terpenoids	80-57-9	1205	9544.36	9682.52	13850.2	1.45881e+06		499324	359831	484493	422162	647204	545721	596462	278411	315656	282426	268716	268340	C09913	-
WMW0025	135	150	150.104	C10H14O	Thymol	Terpenoids	89-83-8	1291	9909.26	17626.2	4894.94	2.82458e+06	1.71254e+06	1.16077e+06	3.13671e+06	3.46725e+06	3.30198e+06	4.12044e+06	4.56048e+06	4.34046e+06	1.277e+06	1.36786e+06	1.2658e+06	1.10876e+06	1.15192e+06	C09908	-
WMW0040	93	41	136.125	C10H16	trans-.beta.-Ocimene	Terpenoids	3779-61-1	1049	1.60601e+07	2.27603e+07	8.8638e+06	372843	3.19094e+07	1.78165e+07	2.50963e+07	330727	1.27135e+07	511890	481487	496688	1.77375e+07	2.10831e+07	1.94781e+07	1.70865e+07	1.8213e+07	C09873	-
WMW0041	41	55	152.12	C10H16O	Isopinocarveol	Terpenoids	6712-79-4	1178	9804.95	11896.8	9521.52	2.11526e+06	952120	1.23136e+06	1.90254e+06	2.67048e+06	2.28651e+06	3.258e+06	3.60559e+06	3.43179e+06	761589	805862	833111	810137	798261	-	-
WMW0042	70	92	152.12	C10H16O	Bicyclo[3.1.1]heptan-3-ol, 6,6-dimethyl-2-methylene-	Terpenoids	5947-36-4	1138				271468	142264	75956.3	13393.6	5988.18	9690.88	12502.3	14646.4	13574.3	77486.2	85159.4	86692.1	76552.6	79375.3	C11941	ko00903
WMW0043	69	41	222.198	C15H26O	d-Nerolidol	Terpenoids	142-50-7	1544	1.24068e+06	2.12966e+06	696958	4.14238e+06	7.29786e+06	3.61336e+06	4.48782e+06	47804.5	2.26781e+06	584999	363492	474246	2.69296e+06	2.8025e+06	2.41735e+06	1.96763e+06	2.39107e+06	C09704	ko00909,ko01100
WMW0046	57	41	170.167	C11H22O	trans-2-Undecen-1-ol	Alcohol	75039-84-8	1365	49706.2	72005.9	28474.1	7059.73	90490.6	51542.6	71996.2	5660.01	38828.1	10415	10028.1	10221.5	55508.9	61201.6	56612.9	48839.4	52765.4	-	-
WMW0047	124	95	124.089	C8H12O	5-Ethylcyclopent-1-enecarboxAldehyde	Aldehyde	36431-60-4	1040	11436.5	17552.1	8842.88	190478	92340.1	166598	359550	403118	381334	437577	471753	454665	165963	190199	168610	157737	149855	-	-
WMW0048	41	55	140.12	C9H16O	6-Nonenal, (E)-	Aldehyde	2277-20-5	1124	869742	1.13809e+06	562965	8.21801e+07	4.97329e+07	4.03737e+07	9.1501e+06	5.86647e+06	7.50828e+06	1.55106e+07	5.9282e+06	1.07194e+07	3.70053e+07	3.9723e+07	3.52046e+07	3.25183e+07	3.14855e+07	-	-
WMW0051	177	91	192.151	C13H20O	β-Ionone	Terpenoids	14901-07-6	1491	423108	915234	382961	216323	293948	233454	289487	234039	261763	284047	270959	277503	404396	430446	350955	313782	386447	-	-
WMW0052	93	107	204.188	C15H24	(E)-1-Methyl-4-(6-methylhept-5-en-2-ylidene)cyclohex-1-ene	Terpenoids	53585-13-0	1533	515981	1.03548e+06	315878	1.75941e+06	2.13425e+06	1.05774e+06	1.64532e+06	556301	1.10081e+06	894108	1.18904e+06	1.04157e+06	1.18806e+06	1.21157e+06	1.0829e+06	823063	1.04341e+06	-	-
WMW0058	95	41	128.12	C8H16O	5-Hepten-2-ol, 6-methyl-	Alcohol	1569-60-4	994	692922	738731	444783	287965	859524	561032	877438	466360	671899	496471	593418	544944	484194	549559	476775	430004	531323	C07288	-
WMW0059	105	77	204.115	C13H16O2	E-2-Hexenyl benzoate	Ester	76841-70-8	1588	1.60358e+06	3.466e+06	1.03859e+06	778120	897869	987370	1.91779e+06	1.56298e+06	1.74039e+06	1.90681e+06	2.09291e+06	1.99986e+06	2.17045e+06	2.31094e+06	2.04487e+06	1.6754e+06	2.00738e+06	-	-
WMW0061	133	134	134.073	C9H10O	BenzAldehyde, 2-ethyl-	Aldehyde	22927-13-5	1176	2240.62	2744.15	1569.01	15441	7512.74	12168.7	13626.8	16381.9	15004.3	20299.2	20534.8	20417	9280.53	9666.16	7793.33	8713.24	6688.76	-	-
WMW0064	57	41	142.136	C9H18O	2-Nonen-1-ol, (E)-	Alcohol	31502-14-4	1169	218331	253809	635815	1.96271e+06	1.32485e+06	1.12337e+06	2.23746e+06	2.53825e+06	2.38785e+06	2.77631e+06	2.91101e+06	2.84366e+06	1.04064e+06	1.11677e+06	1.10867e+06	999861	957885	-	-
WMW0065	41	67	142.136	C9H18O	(6Z)-Nonen-1-ol	Alcohol	35854-86-5	1171	77761.4	82916.2	186889	5.72509e+06	4.05669e+06	3.23482e+06	7.22567e+06	6.80666e+06	7.01617e+06	7.32184e+06	7.87021e+06	7.59602e+06	4.44232e+06	4.69349e+06	4.61958e+06	4.30453e+06	4.19856e+06	-	-
WMW0066	41	67	142.136	C9H18O	6-Nonen-1-ol, (E)-	Alcohol	31502-19-9	1167	80715.5	85943.7	192638	5.69987e+06	4.0134e+06	3.20217e+06	7.16858e+06	6.76059e+06	6.96458e+06	7.29184e+06	7.83952e+06	7.56568e+06	4.42528e+06	4.6703e+06	4.59926e+06	4.28667e+06	4.184e+06	-	-
WMW0069	131	132	132.058	C9H8O	2-Propenal, 3-phenyl-	Aldehyde	104-55-2	1274				3565.1	20100.2	10300.2							54784	55818.1	49711.5	37912.1	42749.4	-	-
WMW0075	41	69	222.198	C15H26O	1,6,10-Dodecatrien-3-ol, 3,7,11-trimethyl-	Terpenoids	7212-44-4	1563	315729	651056	202084	382669	512683	586838	912875	641216	777045	799805	869127	834466	744362	795338	700292	558195	684849	C09704	ko00909,ko01100
WMW0077	81	43	180.188	C13H24	1-Tridecyne	Hydrocarbons	26186-02-7	1297	63868.3	141855	31574.3	442524	255470	269321							771437	809768	791150	707692	661896	-	-
WMW0078	191	57	206.167	C14H22O	2,4-Di-tert-butylphenol	Phenol	96-76-4	1514	11806	35613.5	5967.86	16346.2	11776.8	10292.2	8851.18	4028.44	6439.81	5668.63	6865.84	6267.24	27250.7	28592.9	25368.3	17939.7	21620.3	-	-
WMW0081	107	136	136.089	C9H12O	cis-2-(2-Pentenyl)furan	Heterocyclic compound	70424-13-4	1002	1.3286e+06	1.82891e+06	757895	637133	2.49209e+06	1.74557e+06	2.96899e+06	1.56965e+06	2.26932e+06	1.96808e+06	2.6751e+06	2.32159e+06	1.55302e+06	1.86628e+06	1.61833e+06	1.42544e+06	1.57858e+06	-	-
WMW0082	41	55	152.157	C11H20	1,10-Undecadiene	Hydrocarbons	13688-67-0	1095	100068	126000	71759.9	404887	352730	307681	466233	331197	398715	447250	580167	513708	209586	217217	222434	191772	202364	-	-
WMW0083	57	41	156.151	C10H20O	2-Decen-1-ol, (E)-	Alcohol	18409-18-2	1257	2286141	3137542	1395634	206590	4121434	2592655	3253407	50468	1.65194e+06	88568	49296	68932	2823077	3023899	2553941	2292555	2374709	-	-
WMW0085	122	66	122.022	C4H10S2	Diethyl diSulfur compounds	Sulfur compounds	110-81-6	927				23794.9	20369.5	19938.9	15925.4	10719.6	13322.5	15923.3	17085	16504.2	16628.3	18548.9	20067.3	15153.5	16971.2	-	-
WMW0086	136	94	136.038	C5H12S2	DiSulfur compounds, ethyl 1-methylethyl	Sulfur compounds	53966-36-2	985	1.82761e+06	2.56501e+06	997531	872057	3.54571e+06	2.45972e+06	4.23957e+06	2.24784e+06	3.24371e+06	2.85401e+06	3.81325e+06	3.33363e+06	2.13103e+06	2.54261e+06	2.33995e+06	2.00628e+06	2.10531e+06	-	-
WMW0087	71	43	158.131	C9H18O2	Butanoic Acid, 3-methylbutyl ester	Ester	106-27-4	1056	43521.8	51126.1	33159	344653	204552	288573	2.69396e+06	2.50708e+06	2.60052e+06	723225	695011	709118	2.21301e+06	2.76012e+06	2.25892e+06	1.71784e+06	1.54001e+06	-	-
WMW0089	69	41	194.167	C13H22O	5,9-Undecadien-2-one, 6,10-dimethyl-	Ketone	689-67-8	1452	742344	1.24616e+06	296605	1.22759e+07	1.09038e+07	5.57614e+06	8.38148e+06	4.02344e+06	6.20246e+06	6.19372e+06	8.5571e+06	7.37541e+06	4.22147e+06	4.12384e+06	3.75749e+06	2.83807e+06	3.65676e+06	-	-
WMW0095	109	69	196.183	C13H24O	5,9-Undecadien-2-ol, 6,10-dimethyl-	Alcohol	53837-34-6	1459	295571	697403	191380	6.8985e+06	6.29896e+06	3.62803e+06	6.17995e+06	4.42806e+06	5.30401e+06	5.23675e+06	6.02968e+06	5.63322e+06	2.71586e+06	2.68043e+06	2.325e+06	1.88924e+06	2.31347e+06	-	-
WMW0096	83	55	228.245	C15H32O	n-Pentadecanol	Alcohol	629-76-5	1778	5604.88	10749.2	3904.25	5037.84	26891.5	10556.2	19942.6	1299.79	10621.2	2921.86	4209.16	3565.51	8210.55	8203.52	8298.97	5500.32	8036.4	-	-
WMW0099	67	82	124.125	C9H16	Cyclopentene, 1-butyl-	Hydrocarbons	2423-01-0	938	16610.8	27717.7	11089.5	5.40075e+06	2.14367e+06	3.93747e+06	4.30566e+06	4.71264e+06	4.50915e+06	5.92595e+06	8.48491e+06	7.20543e+06	2.13861e+06	2.75714e+06	1.98576e+06	1.623e+06	2.00022e+06	-	-
WMW0100	55	41	142.136	C9H18O	3-Nonen-1-ol, (E)-	Alcohol	10339-61-4	1143	69612.6	79354.7	56234.4	5.40295e+06	2.70175e+06	1.7364e+06	1.0261e+06	1.30609e+06	1.1661e+06	1.93478e+06	1.92004e+06	1.92741e+06	1.04846e+06	1.15327e+06	1.14757e+06	1.08134e+06	1.07354e+06	-	-
WMW0103	67	68	114.104	C7H14O	2-Cyclopentylethanol	Alcohol	766-00-7	1003	824164	829484	786292	228184	937995	384627	221172	135389	178280	154122	163701	158912	779607	989366	713340	670339	612283	-	-
WMW0104	69	55	142.136	C9H18O	Cyclooctanemethanol	Alcohol	3637-63-6	1073	20700.9	16425.3	18933.1	43932.8	60024.9	39120.1	38240.7	5722.94	21981.8	11116.2	6051.34	8583.75	35567.6	50642.5	49581.1	44790.3	43631.6	-	-
WMW0105	41	69	152.157	C11H20	1,7-Nonadiene, 4,8-dimethyl-	Hydrocarbons	62108-28-5	1026	668193	831240	494589	9.71117e+06	4.56699e+06	7.50059e+06	1.32846e+07	1.46943e+07	1.39894e+07	1.6396e+07	1.77042e+07	1.70501e+07	7.25182e+06	8.15351e+06	7.07342e+06	6.49653e+06	6.31479e+06	-	-
WMW0106	95	67	184.146	C11H20O2	6-Nonen-1-ol, acetate, (Z)-	Ester	76238-22-7	1308	4628.91	13718.7	3082.29	1.72792e+06	1.07865e+06	767333	774537	877282	825910	1.27906e+06	1.21307e+06	1.24607e+06	532434	589669	491771	471102	444392	-	-
WMW0107	55	95	110.11	C8H14	1,5-Heptadiene, 2-methyl-, (Z)-	Hydrocarbons	41044-64-8	792	360305	648912	162470	857180	961541	1.51296e+06	1.64277e+06	1.74304e+06	1.69291e+06	1.31418e+06	1.19649e+06	1.25534e+06	1.30219e+06	1.57685e+06	1.17528e+06	1.13634e+06	1.07987e+06	-	-
WMW0109	71	43	144.115	C8H16O2	Propanoic acid, 2-methyl-, 2-methylpropyl ester	Ester	97-85-8	910	7126.98	12108.5	3875.09	36830.7	247946	177791	72487.9	9517.1	41002.5	18662.8	16495.9	17579.4	80205	113521	81700.4	72779.9	66553.6	-	-
WMW0110	74	87	200.178	C12H24O2	Undecanoic acid, methyl ester	Ester	1731-86-8	1428	33934.6	68296.6	19543.8	20949.4	13478.1	13089.6	22542.4	18804.7	20673.5	21462.6	27454.3	24458.5	55111.2	56945.7	45910.8	40066.3	44820.6	-	-
WMW0119	105	70	234.162	C15H22O2	Benzoic acid, 2-ethylhexyl ester	Ester	5444-75-7	1735	6927.15	8130.41	3907.2	41440	35201.3	17372.9	20600.9	6597.14	13599	15400.8	14504.7	14952.7	12917	13277.4	11003.8	7832.91	13761.3	-	-
WMW0126	67	95	124.125	C9H16	1,3-Hexadiene, 3-ethyl-2-methyl-	Hydrocarbons	61142-36-7	1031	3.27745e+06	4.13693e+06	1.97872e+06	2.1735e+07	1.29145e+07	1.80693e+07	3.52614e+07	3.83627e+07	3.68121e+07	4.27049e+07	4.70164e+07	4.48607e+07	1.83179e+07	2.10237e+07	1.81656e+07	1.63117e+07	1.63052e+07	-	-
WMW0127	55	81	128.12	C8H16O	3-Octen-1-ol, (Z)-	Alcohol	20125-84-2	1055	12863.9	19430.1	12594.5	428658	227814	295544	365005	389560	377282	495801	606054	550928	107935	125588	117824	104136	121111	-	-
WMW0128	45	43	76.052	C3H8O2	Propylene Glycol	Alcohol	57-55-6	749				41867.8	82618.7	50505.7	16288.2			6702.38	7006.43	6854.4	18099.2	22855.3	16749	18481.7	15574.6	C00583	ko00640,ko01100
WMW0143	55	111	252.282	C18H36	1-Octadecene	Hydrocarbons	112-88-9	1793	28762.6	62671.7	16844.8	138525	152895	60385.2	85075.7	42996.2	64036	86260.3	78466.6	82363.4	80312	80781.8	65632.6	46797.7	71156.2	-	-
WMW0144	41	55	238.266	C17H34	1-Heptadecene	Hydrocarbons	6765-39-5	1692	55465.4	115232	44058.2	18600.6	99864.4	73143.3	93883.9	34880.7	64382.3	36917.6	32310.6	34614.1	88468.4	99058.8	86185.8	62343.3	84264.7	-	-
WMW0148	119	121	204.188	C15H24	Spiro[4.5]dec-7-ene, 1,8-dimethyl-4-(1-methylethenyl)-, [1S-(1.alpha.,4.beta.,5.alpha.)]-	Terpenoids	24048-44-0	1471	645811	1399671	334498										737362	763268	660657	547323	628515	-	-
WMW0149	95	150	222.198	C15H26O	Cedrol	Terpenoids	77-53-2	1600	1550146	3408746	1052482	1056196	1204716	1892802	2936776	2346319	2.64155e+06	2890267	3130236	3.01025e+06	2354134	2565635	2314729	1884374	2247044	C09631	-
WMW0158	121	152	152.047	C8H8O3	Methylparaben	Ester	99-76-3	1463	2.1686e+06	4.89982e+06	1.08186e+06	2.14749e+06	1.61076e+06	1.51671e+06	6.01389e+06	1.7404e+06	3.87715e+06	2.11668e+06	2.82489e+06	2.47078e+06	3.82723e+06	3.88594e+06	3.31762e+06	2.73123e+06	3.30224e+06	-	-
WMW0159	94	109	152.12	C10H16O	(+)-(1R,4R,5R)-2-(10)-PINEN-4-OL	Terpenoids	13040-03-4	1140	26868.2	25253.9	22220	3.13354e+06	1.45026e+06	935539	884367	1.25292e+06	1.06865e+06	1.78925e+06	1.91644e+06	1.85284e+06	580309	619652	610916	588337	587049	-	-
WMW0176	42	70	114.068	C6H10O2	2H-Pyran-2-one, tetrahydro-6-methyl-	Heterocyclic compound	823-22-3	1095	17756.4	21054	16345	51912.5	52887.8	46129.2	66474	43913	55193.5	54995.6	68247.5	61621.6	31504.7	36388.3	35316.5	36723.4	27253.7	-	-
WMW0181	74	41	184.146	C11H20O2	4-Decenoic acid, methyl ester, Z-	Ester	7367-83-1	1323	10422	7371.4	7444.1	190497	276024	317793	257242	220527	238885	266196	174567	220381	110453	112005	89446.3	72685.6	85507.4	-	-
WMW0183	115	171	244.167	C13H24O4	Pentanedioic acid, dibutyl ester	Ester	6624-57-3	1648	428847	770713	388998	79658	99844.9	157382	201577	163091	182334	195288	181337	188313	785142	822556	720663	588850	682155	-	-
WMW0185	104	78	104.063	C8H8	1,3,5,7-Cyclooctatetraene	Ester	629-20-9	850				10084.5	26414.1	19506.4	11144.2	2129.46	6636.81	5164.36	4107.29	4635.82	10019.5	12419.6	9584.47	9429.76	7736.99	-	-
WMW0187	45	69	102.104	C6H14O	2-Hexanol	Alcohol	626-93-7	801	429982	779147	195073	1.06387e+06	1.19487e+06	1.90969e+06	2.07635e+06	2.19414e+06	2.13525e+06	1.63625e+06	1.49216e+06	1.5642e+06	1.56977e+06	1.92423e+06	1.43881e+06	1.37975e+06	1.31308e+06	-	-
WMW0188	55	39	84.058	C5H8O	2-Pentyn-1-ol	Alcohol	6261-22-9	778	353393	629088	148069	832604	951217	1.46301e+06	1.61413e+06	1.71162e+06	1.66288e+06	1.28989e+06	1.17928e+06	1.23458e+06	1.28703e+06	1.57386e+06	1.16932e+06	1.12175e+06	1.05702e+06	-	-
WMW0194	110	81	152.12	C10H16O	Thujone	Terpenoids	546-80-5	1103	460702	312559	171794	8.22908e+07	3.50426e+07	4.72248e+08	1.43034e+08	1.75279e+08	1.59157e+08	1.17975e+08	2.8317e+07	7.3146e+07	2.15758e+08	2.34737e+08	2.09282e+08	1.92352e+08	1.88472e+08	C09906	-
WMW0197	55	41	168.115	C10H16O2	Lilac Aldehyde D	Aldehyde	53447-47-5	1169	108510	117323	251905	5.29393e+06	2.88969e+06	2.36778e+06	6.31779e+06	7.31112e+06	6.81445e+06	7.75766e+06	8.39102e+06	8.07434e+06	2.46189e+06	2.57819e+06	2.48374e+06	2.3232e+06	2.22231e+06	-	-
WMW0199	55	84	84.058	C5H8O	2-Butenal, 2-methyl-, (E)-	Aldehyde	497-03-0	745	10040.6	19692.3	4114.7	25800.1	43312.8	52122	50413.7	60933.8	55673.7	51967.2	47947.4	49957.3	35023.7	46357.7	33984.2	32952.3	32047	-	-
WMW0201	93	79	136.125	C10H16	Bicyclo[2.2.1]heptane, 7,7-dimethyl-2-methylene-	Terpenoids	471-84-1	950	29891.5	47020.5	13985.7	7.68557e+06	3.56621e+06	4.63171e+06	4.24009e+06	4.60615e+06	4.42312e+06	6.50729e+06	8.632e+06	7.56964e+06	6.47125e+06	8.60783e+06	6.42726e+06	5.31587e+06	6.28867e+06	-	-
WMW0203	55	69	254.225	C16H30O2	Palmitoleic Acid	Acid	373-49-9	1951	1810	10005	2593										2782	2988	2414	2015	2873	-	-
WMW0204	92	91	194.131	C12H18O2	Bicyclo[3.1.0]hexan-3-ol, 4-methylene-1-(1-methylethyl)-, acetate	Terpenoids	3536-54-7	1292	83822.1	124626	39815.4	1.65028e+07	1.28332e+07	8.34614e+06	2.57138e+07	2.67465e+07	2.62301e+07	3.12347e+07	3.41796e+07	3.27071e+07	8.12424e+06	9.01746e+06	7.51356e+06	6.54329e+06	6.67779e+06	-	-
WMW0207	97	96	210.235	C15H30	Cyclohexane, 1-(1,5-dimethylhexyl)-4-methyl-	Hydrocarbons	29799-19-7	1461	26897.4	42637.9	28640.8	253260	232962	142070	286317	237171	261744	291411	317165	304288	113062	115144	99465.5	80519.8	99193.4	-	-
WMW0210	100	67	142.099	C8H14O2	2-Hexen-1-ol, acetate, (E)-	Ester	2497-18-9	1015	1027.97	1593.48	750.224	3412.13	5653.2	5102.62	3141.6	1075.14	2108.37	1824.87	2025.65	1925.26	4578.73	6054.63	5046.49	4096.19	4011.1	-	-
WMW0215	93	91	136.125	C10H16	.beta.-Ocimene	Terpenoids	13877-91-3	1037	1.08833e+07	1.56205e+07	5.8589e+06		2.121e+07	1.31812e+07	1.79817e+07						1.15465e+07	1.37564e+07	1.25997e+07	1.10135e+07	1.18861e+07	-	-
WMW0216	81	43	196.146	C12H20O2	Fenchyl acetate	Ester	13851-11-1	1224				1124124	316202	533523	873978	1183385	1.02868e+06	1342494	1582882	1462688	176113	223527	189503	161267	180490	-	-
WMW0217	41	55	182.167	C12H22O	2-Octenal, 2-butyl-	Alcohol	13019-16-4	1378	3.91835e+06	5.77603e+06	2.18342e+06	173801	7.93391e+06	4.36363e+06	5.96585e+06	95069.9	3.03046e+06	156770	133074	144922	4.84299e+06	5.3987e+06	4.90915e+06	4.29668e+06	4.66393e+06	-	-
WMW0218	205	57	220.183	C15H24O	Butylated Hydroxytoluene	Aromatics	128-37-0	1513	385395	1.07084e+06	174710	178596	184199	113196	119684	43093.7	81388.7	51041	65073.2	58057.1	740032	765826	650101	537845	604210	C14693	-
WMW0220	161	41	204.188	C15H24	2H-2,4a-Methanonaphthalene, 1,3,4,5,6,7-hexahydro-1,1,5,5-tetramethyl-, (2S)-	Terpenoids	1135-66-6	1391	3.25137e+06	6.4406e+06	1.73548e+06	2.75459e+06	2.29329e+06	1.22974e+06	1.19693e+06	208845	702887	290093	330568	310331	4.31013e+06	4.41376e+06	3.92e+06	3.15527e+06	3.89382e+06	-	-
WMW0221	81	41	152.12	C10H16O	Bicyclo[3.1.0]hexan-3-one, 4-methyl-1-(1-methylethyl)-	Terpenoids	1125-12-8	1119	4.10275e+06	5.41443e+06	2.54871e+06	4.35552e+08	2.68732e+08	2.16336e+08	4.73377e+07	2.96735e+07	3.85056e+07	8.37251e+07	2.9864e+07	5.67945e+07	2.0289e+08	2.14613e+08	1.9092e+08	1.77259e+08	1.73336e+08	-	-
WMW0223	41	119	204.188	C15H24	Cedrene	Terpenoids	11028-42-5	1422	5.30734e+06	1.02695e+07	3.0345e+06	3.79342e+06	2.58546e+06	2.58364e+06	3.63268e+06	3.04933e+06	3.341e+06	3.5016e+06	4.40713e+06	3.95437e+06	8.17651e+06	8.31867e+06	7.02935e+06	6.12572e+06	6.8951e+06	-	-
WMW0226	96	69	96.021	C5H4O2	4H-Pyran-4-one	Heterocyclic compound	108-97-4	972				124961	77558.1	94640.6	26774.8	28489.8	27632.3	47508.5		47508.5	25080.5	37389.2	28513.5	22769.8	25163.6	-	-
WMW0227	146	148	145.969	C6H4Cl2	Benzene, 1,4-dichloro-	Aromatics	106-46-7	1021	17089.3	11444.6	3679.8	663289	507849	371285	909669	670617	790143	586033	702004	644018	471040	550559	492498	449788	441254	C07092	ko01100
XMW0004	93	41	136.125	C10H16	Bicyclo[3.1.1]heptane, 6,6-dimethyl-2-methylene-, (1S)-	Terpenoids	18172-67-3	943	29813.6	44789.2	13792.7	8.06284e+06	3.5327e+06	4.54819e+06	4.24724e+06	4.62783e+06	4.43754e+06	6.51765e+06	8.42883e+06	7.47324e+06	6.4726e+06	8.60107e+06	6.31631e+06	5.20965e+06	6.1869e+06	C06307	ko00902,ko01110
XMW0008	82	138	138.104	C9H14O	Isophorone	Ketone	78-59-1	1124	946123	1.24739e+06	583773	1.08712e+08	6.64276e+07	5.34325e+07	1.12945e+07	6.97232e+06	9.13341e+06	2.02675e+07	7.0371e+06	1.36523e+07	5.02572e+07	5.33196e+07	4.70469e+07	4.34746e+07	4.2502e+07	C14743	-
XMW0009	161	189	204.188	C15H24	Naphthalene, 1,2,4a,5,8,8a-hexahydro-4,7-dimethyl-1-(1-methylethyl)-, [1S-(1.alpha.,4a.beta.,8a.alpha.)]-	Terpenoids	523-47-7	1518	565972	1.18134e+06	291710	1.54797e+06	1.38414e+06	742643	927531	300090	613810	484862	642555	563709	1.05939e+06	1.07692e+06	946960	775493	958700	C09625	-
XMW0011	119	105	134.11	C10H14	Benzene, 1,4-diethyl-	Aromatics	105-05-5	1041	419062	596347	243793	92820.9	847812	526479	718716						472969	564415	518661	452836	542754	C14583	-
XMW0012	105	161	204.188	C15H24	Naphthalene, 1,2,4a,5,6,8a-hexahydro-4,7-dimethyl-1-(1-methylethyl)-, [1S-(1.alpha.,4a.beta.,8a.alpha.)]-	Terpenoids	24406-05-1	1538	586540	1.13576e+06	281256	1.07319e+06	2.05879e+06	926518	1.14469e+06	14169.5	579429	144296	91649.9	117973	933069	1.09413e+06	834753	685201	926550	C16815	-
XMW0013	93	91	136.125	C10H16	1,7,7-trimethyl-Tricyclo[2.2.1.0(2,6)]heptane	Terpenoids	508-32-7	925	79669.6	115540	42546.9	5.67753e+06	2.8191e+06	4.07839e+06	2.51755e+06	2.7237e+06	2.62063e+06	3.57047e+06	4.82252e+06	4.1965e+06	1.41242e+06	1.84622e+06	1.41751e+06	1.13407e+06	1.28213e+06	C20241	-
XMW0017	74	87	270.256	C17H34O2	Hexadecanoic acid, methyl ester	Ester	112-39-0	1926	2008.22	2778.3	1076.77	64302.4	127438	103632	104736	67193.6	85964.6	118903	81968.7	100436	37087.8	38850.7	35834.5	23067.6	51733.6	C16995	-
XMW0019	121	136	136.052	C8H8O2	Acetophenone, 4'-hydroxy-	Ketone	99-93-4	1455	248232	630693	132287	6.71132e+06	6.13231e+06	3.52586e+06	6.00247e+06	4.32396e+06	5.16322e+06	5.07786e+06	5.86043e+06	5.46914e+06	2.56959e+06	2.60063e+06	2.19624e+06	1.83639e+06	2.24839e+06	C10700	ko01100
XMW0022	95	109	168.115	C10H16O2	Iridomyrmecin	Terpenoids	485-43-8	1463	582001	1.3286e+06	295855	548470	428855	386082	574807	429259	502033	523937	702384	613160	1.02475e+06	1.04653e+06	880216	736573	877062	C09786	-
XMW0023	93	77	136.125	C10H16	4-methyl-1-(1-methylethyl)-Bicyclo[3.1.0]hex-2-ene	Hydrocarbons	28634-89-1	966	576291	1.12062e+06	267498	2.00319e+08	1.32283e+08	1.59474e+08	5.21992e+07	5.25983e+07	5.23987e+07	8.63902e+07	8.56271e+07	8.60086e+07	5.16991e+07	6.88322e+07	5.1582e+07	4.28723e+07	4.98225e+07	C21702	-
XMW0025	121	93	150.068	C9H10O2	Paroxypropione	Ketone	70-70-2	1349	2.08728e+06	3.43486e+06	1.14349e+06	5.89508e+07	2.54962e+07	4.67392e+07	1.69948e+08	1.87317e+08	1.78633e+08	2.1556e+08	2.44836e+08	2.30198e+08	5.22745e+07	5.56647e+07	5.0495e+07	4.33734e+07	4.71008e+07	C13342	-
XMW0027	161	122	222.198	C15H26O	Ledol	Terpenoids	577-27-5	1565	138685	315065	95449.9	76921.4	134723	128315	169563	107106	138335	122494	130139	126316	199415	231406	209701	160886	207610	C09698	-
XMW0028	97	96	125.12	C8H15N	Pyridine, 2,3,4,5-tetrahydro-6-propyl-	Heterocyclic compound	1604-01-9	1028	425839	506052	351945	7.52414e+06	2.71551e+06	6.51505e+06	1.40836e+07	1.5795e+07	1.49393e+07	1.69604e+07	1.82502e+07	1.76053e+07	7.28087e+06	8.28264e+06	7.17599e+06	6.58639e+06	6.28211e+06	C10138	-
XMW0031	85	95	222.198	C15H26O	1,4-Methanoazulen-3-ol, decahydro-1,5,5,8a-tetramethyl-, [1S-(1.alpha.,3.beta.,3a.beta.,4.alpha.,8a.beta.)]-	Terpenoids	99481-30-8	1593	215646	453638	147178	162429	178253	247877	409681	310942	360312	394620	426494	410557	315573	359002	331881	266004	321246	-	-
XMW0034	83	42	138.116	C8H14N2	2-Dimethylamino-4-methyl-pent-4-enenitrile	Amine	94492-10-1	1014	2616.27	4806.23	283.703	3957.47	4297.05	3563.65	3743.94	3381.04	3562.49	3257.34	3777.97	3517.65	5537.79	6402.99	4429.08	5302.02	5942.87	-	-
XMW0036	98	70	168.115	C10H16O2	1,3-Cyclopentanedione, 4-(3-methylbutyl)-	Ketone	939-86-6	1337	12866.3	17966.5	11847.9	76431.1	15588.7	8906.33	10261.1	4739.77	7500.43	9941.13	11128.7	10534.9	8800.88	8409.1	9092.77	8364.69	9951.87	-	-
XMW0037	119	134	134.11	C10H14	Benzene, 1-ethyl-3,5-dimethyl-	Aromatics	934-74-7	1059	132287	160467	85290.6	2.72499e+06	1.31334e+06	1.61731e+06	1.94003e+06	2.30726e+06	2.12364e+06	2.97177e+06	3.39554e+06	3.18366e+06	976356	982491	859947	757336	852562	-	-
XMW0039	69	82	126.104	C8H14O	Cycloheptanone, 3-methyl-	Ketone	933-17-5	1072	18498.3	22399.7	12161	140812	84441.3	104698	931594	880856	906225	265881	259481	262681	785333	979608	791251	587050	544945	-	-
XMW0041	178	163	178.099	C11H14O2	Benzene, 1,2-dimethoxy-4-(1-propenyl)-	Aromatics	93-16-3	1492	221972	323331	307816	105102	110048	110103	109376	110217	109797	134135	131176	132655	180771	172600	172433	138773	157667	C10478	ko00940
XMW0042	85	42	85.028	C2H3N3O	3H-1,2,4-Triazol-3-one, 1,2-dihydro-	Heterocyclic compound	930-33-6	1012	4512.84	7680.83	2984.93	9974.01	83464	48566.4	41851.5	15960.9	28906.2	17850.9	14685.2	16268	34221.4	42247.3	35042.5	30425.1	31427.1	-	-
XMW0045	119	121	204.188	C15H24	(1R,4R,4aS,8aR)-4,7-Dimethyl-1-(prop-1-en-2-yl)-1,2,3,4,4a,5,6,8a-octahydronaphthalene	Terpenoids	92692-39-2	1458	542555	1.36351e+06	290390	1.02494e+07	9.31477e+06	5.38574e+06	9.14598e+06	6.57707e+06	7.86152e+06	7.73512e+06	8.9322e+06	8.33366e+06	4.29021e+06	4.24409e+06	3.70079e+06	3.02402e+06	3.68585e+06	C16028	ko00909,ko01110
XMW0047	121	150	150.104	C10H14O	Phenol, 2-(1-methylpropyl)-	Phenol	89-72-5	1289	217921	364429	98539.1	5.81515e+07	3.88321e+07	2.63599e+07	8.55092e+07	9.30087e+07	8.92589e+07	1.08069e+08	1.1783e+08	1.12949e+08	2.65524e+07	2.81357e+07	2.46675e+07	2.14159e+07	2.21256e+07	C14138	-
XMW0049	137	109	208.183	C14H24O	2,4,4-Trimethyl-3-(3-methylbutyl)cyclohex-2-enone	Ketone	88725-82-0	1520	13194.3	31199.6	6345.26	18553.3	16219.9	5693.05	24553.9	17926.7	21240.3	19946	24133	22039.5	18916.9	23022.1	19073.7	14453.1	20148.9	-	-
XMW0050	119	91	220.183	C15H24O	Isospathulenol	Terpenoids	88395-46-4	1638	754930	1681013	473278	38691	26984		11635	4930.05	8282.52	9593	10481.7	10037.3	457558	519061	441514	376855	454858	-	-
XMW0051	107	51	107.037	C6H5NO	4-Pyridinecarboxaldehyde	Heterocyclic compound	872-85-5	976	14491.3	32123.6	6188.68	6.48412e+06	3.87042e+06	4.94148e+06	1.47431e+06	1.48717e+06	1.48074e+06	2.51617e+06	2.49067e+06	2.50342e+06	1.4203e+06	1.89605e+06	1.40321e+06	1.16488e+06	1.36109e+06	-	-
XMW0054	41	119	220.183	C15H24O	Farnesene epoxide, E-	Terpenoids	83637-40-5	1624	34592.9	60951.5	26584.9	77836.1	166295	68568.9	105328	1668.6	53498.1	8774.36	5657.94	7216.15	51636.7	58969.5	52248	40555.1	47501.5	-	-
XMW0062	109	69	210.162	C13H22O2	2-Propenoic acid, 2-methyl-, 3,3,5-trimethylcyclohexyl ester	Ester	7779-31-9	1353	95044.6	136439	81993.5	621812	368048	514927	1.84773e+06	2.0064e+06	1.92707e+06	2.34138e+06	2.66058e+06	2.50098e+06	606683	638320	558055	474037	524767	-	-
XMW0065	81	82	82.053	C4H6N2	Fomepizole	Heterocyclic compound	7554-65-6	921	12297	12400.7	4467.6	2.32682e+06	910997	1.70813e+06	1.8826e+06	2.01822e+06	1.95041e+06	2.54293e+06	3.71229e+06	3.12761e+06	887839	1.09888e+06	863623	703474	867627	C07837	-
XMW0068	69	41	166.136	C11H18O	2,7-Nonadien-5-one, 4,6-dimethyl-	Ketone	74630-80-1	1138	215930	194941	193245	5.79804e+06	2.74773e+06	1.98162e+06	2.15979e+06	3.46934e+06	2.81457e+06	4.93244e+06	5.75661e+06	5.34453e+06	1.09743e+06	1.26688e+06	1.28281e+06	1.20578e+06	1.19843e+06	-	-
XMW0072	59	81	154.136	C10H18O	Cyclohexanemethanol, .alpha.,.alpha.-dimethyl-4-methylene-	Alcohol	7299-42-5	1166	234684	266578	672536	1.67886e+06	882977	966944	2.09866e+06	2.78333e+06	2.44099e+06	3.01074e+06	3.23946e+06	3.1251e+06	1.26303e+06	1.36851e+06	1.33921e+06	1.21259e+06	1.15181e+06	-	-
XMW0073	70	57	172.146	C10H20O2	3-Methylheptyl acetate	Ester	72218-58-7	1118	911148	1.20392e+06	564471	9.65857e+07	6.12599e+07	4.94361e+07	1.09788e+07	6.77557e+06	8.87719e+06	1.94555e+07	6.76427e+06	1.31099e+07	4.67979e+07	4.98884e+07	4.3992e+07	4.07325e+07	3.9627e+07	-	-
XMW0076	92	65	92.037	C5H4N2	1H-Pyrrole-3-carbonitrile	Heterocyclic compound	7126-38-7	1044	4.26607e+06	6.04834e+06	2.34983e+06	177891	8.47885e+06	4.85146e+06	6.66052e+06	148780	3.40465e+06	207310	197470	202390	4.73122e+06	5.60221e+06	5.18274e+06	4.53804e+06	4.85924e+06	-	-
XMW0081	70	113	157.074	C7H11NO3	L-Proline, 1-acetyl-	Acid	68-95-1	1366	377827	568959	210485	9063.38	812520	426725	620690	10943.2	315817	19602.1	18728.3	19165.2	434720	507198	473795	416175	450920	-	-
XMW0084	121	136	136.125	C10H16	2,4,6-Octatriene, 2,6-dimethyl-	Terpenoids	673-84-7	1131	130044	163966	75690.2		264476	168018	211674	19184.7	115429	29893.7	36407.9	33150.8	140826	167949	163472	131138	143687	-	-
XMW0087	135	150	206.131	C13H18O2	1-Pentanone, 1-(p-anisyl)-3-methyl-	Ketone	66333-82-2	1552	40213.8	104241	32302.2	2.97382e+06	5.1275e+06	2.03988e+06	2.71136e+06	29169.8	1.37027e+06	209458	176530	192994	1.04275e+06	1.21736e+06	1.11385e+06	809698	937437	-	-
XMW0089	84	41	154.136	C10H18O	4-Decenal, (E)-	Aldehyde	65405-70-1	1198	16412.6	23179.8	12682.7	9.08338e+06	3.17812e+06	2.33267e+06	3.20129e+06	4.85857e+06	4.02993e+06	7.00971e+06	7.76331e+06	7.38651e+06	724497	879259	951058	941839	957472	-	-
XMW0091	67	137	152.12	C10H16O	3-Isopropylidene-5-methyl-hex-4-en-2-one	Ketone	64149-32-2	1099	1.5485e+07	1.60112e+07	1.21203e+07	746334	2.90336e+07	1.52127e+07	2.09409e+07	1.5905e+06	1.12657e+07	1.40881e+06	1.58337e+06	1.49609e+06	1.67628e+07	1.81664e+07	1.67164e+07	1.5176e+07	1.46174e+07	-	-
XMW0092	57	71	282.329	C20H42	Hexadecane, 2,6,10,14-tetramethyl-	Hydrocarbons	638-36-8	1795	8345.81	14970.1	6344.13	29778	41841.2	17527	25757.3	10232.1	17994.7	20097.4	21028.1	20562.7	19206.2	18235	15198.6	10767.3	17126.3	-	-
XMW0094	104	105	220.146	C14H20O2	Hexanoic acid, 2-phenylethyl ester	Ester	6290-37-5	1650	226226	424054	206718	41866.1	47450.9	123778	152211	144675	148443	172983	163851	168417	416031	441975	397838	323883	375030	-	-
XMW0097	93	41	190.172	C14H22	1,5-Cycloundecadiene, 8,8-dimethyl-9-methylene-	Hydrocarbons	62338-54-9	1485	4.40528e+06	9.69655e+06	1.49553e+06	8.20017e+07	8.14884e+07	4.87032e+07	6.71419e+07	2.44293e+07	4.57856e+07	3.69892e+07	4.85597e+07	4.27744e+07	3.58383e+07	3.53723e+07	3.27954e+07	2.57775e+07	2.79805e+07	-	-
XMW0099	57	43	184.219	C13H28	Decane, 2,3,5-trimethyl-	Hydrocarbons	62238-11-3	1411	46590.7	65984.1	33292.7		75180.3	48585.5	40439	21776.8	31107.9	26415.4	36327.9	31371.7	42535.3	39815.1	37313.2	30298.7	43420.3	-	-
XMW0100	71	57	156.188	C11H24	Octane, 5-ethyl-2-methyl-	Hydrocarbons	62016-18-6	986	1.39015e+06	1.59114e+06	1.2684e+06	235466	677653	383293	422845	184570	303708	215457	250690	233074	714607	830532	730603	688856	630387	-	-
XMW0101	101	70	130.099	C7H14O2	1-Ethylpropyl acetate	Ester	620-11-1	793	1339.33	2570.55	891.7	3100.81	4130.81	7527.94	8488.73	9130.93	8809.83	6493.57	4992.02	5742.8	5833.21	7089.66	5658.94	4190.76	4092.44	-	-
XMW0103	97	98	98.019	C5H6S	Thiophene, 3-methyl-	Heterocyclic compound	616-44-4	786	6894.23	10943.6	3151.56	9218.22	9401.75	11471.4	12271.1	11927.9	12099.5	12308.9	10389.1	11349	13330.7	17934.7	14167.1	12166.3	10891.6	-	-
XMW0105	185	200	200.095	C12H12N2O	Ethanone, 1-(5-methyl-1-phenyl-1H-pyrazol-4-yl)-	Heterocyclic compound	6123-63-3	1703	7856.24	11168.1	4667.69	28315.4	19399.1	13496.7	17588.6	11137	14362.8	20454	19042.5	19748.2	16683.5	14729.7	13954.9	9940.59	16587.1	-	-
XMW0107	120	91	138.068	C8H10O2	1,2-Benzenedimethanol	Alcohol	612-14-6	1392	659817	1.38513e+06	336692	255003	474524	258468	246179	44617	145398	54827.4	82939.8	68883.6	1.04868e+06	1.04897e+06	911753	766262	916418	-	-
XMW0108	140	85	198.235	C14H30	2,4-Dimethyldodecane	Hydrocarbons	6117-99-3	1285				2746.15	59407.8	24450.8	27554.6						60330.5	67073.2	54096.7	45462	48267.9	-	-
XMW0109	140	71	184.219	C13H28	Dodecane, 4-methyl-	Hydrocarbons	6117-97-1	1259	1.13249e+06	1.58464e+06	653982	15987.2	2.11507e+06	1.27663e+06	1.62817e+06	6121.49	817144	8994.16	10310.8	9652.49	1.38189e+06	1.49506e+06	1.2735e+06	1.12151e+06	1.18195e+06	-	-
XMW0115	42	45	87.068	C4H9NO	5-Methyloxazolidine	Heterocyclic compound	58328-22-6	795	219082	396908	96471.1	531924	587525	927876	1.00657e+06	1.07034e+06	1.03846e+06	801287	729127	765207	820755	965330	722301	707031	668192	-	-
XMW0117	71	95	128.12	C8H16O	3,4-Dimethylcyclohexanol	Alcohol	5715-23-1	1126	52882.1	62035.4	32030.7	9.72293e+06	5.5421e+06	4.16806e+06	620130	424199	522165	1.18523e+06	423227	804228	3.23171e+06	3.66038e+06	3.25091e+06	3.05663e+06	2.95849e+06	-	-
XMW0119	69	41	140.12	C9H16O	Cyclopentanone, 2-methyl-3-(1-methylethyl)-	Ketone	54549-81-4	1028	1.60788e+06	2.03673e+06	1.21055e+06	2.78055e+07	1.16163e+07	2.33901e+07	4.57089e+07	5.07637e+07	4.82363e+07	5.43279e+07	5.81321e+07	5.623e+07	2.46358e+07	2.81874e+07	2.45835e+07	2.25467e+07	2.15664e+07	-	-
XMW0121	111	41	168.188	C12H24	1-Nonene, 4,6,8-trimethyl-	Hydrocarbons	54410-98-9	1012	6624.25	6432.63	952.548	170299	135083	97238.2	254504	183686	219095	167084	200979	184031	131843	158594	143446	125805	126122	-	-
XMW0122	83	55	154.136	C10H18O	Cyclohexanol, 2-methyl-3-(1-methylethenyl)-, (1.alpha.,2.alpha.,3.alpha.)-	Alcohol	54244-81-4	1196	71683.1	62249.7	67741.4	93984.1	514370	221104	294022	99406.6	196714	100229	112578	106403	435687	496709	414179	362780	371054	-	-
XMW0123	97	54	97.016	C4H3NO2	1H-Pyrrole-2,5-dione	Heterocyclic compound	541-59-3	1033	425904	510623	349329	7.52414e+06	2.71491e+06	6.51505e+06	1.40836e+07	1.57948e+07	1.49392e+07	1.69611e+07	1.82154e+07	17588213	7.28068e+06	8.27563e+06	7.17583e+06	6.58704e+06	6.27954e+06	C07272	-
XMW0127	119	91	134.11	C10H14	o-Cymene	Terpenoids	527-84-4	1022	153439	165043	94719.1	5.15244e+07	2.62833e+07	2.41372e+07	2.29197e+07	2.65417e+07	2.47307e+07	3.80962e+07	3.64188e+07	3.72575e+07	9.77081e+06	1.17091e+07	1.0269e+07	8.98497e+06	1.05118e+07	-	-
XMW0130	131	41	242.225	C15H30O2	Heptanoic acid, octyl ester	Ester	5132-75-2	1680	37180	82800.5	27107.1	40235.8	31796.7	44556.1	102412	89928.4	96170.1	120128	125179	122653	59937	73457.2	65746	60761.6	69865.8	-	-
XMW0131	119	93	204.188	C15H24	Di-epi-.alpha.-cedrene	Terpenoids	50894-66-1	1400	614921	1.22744e+06	359157	1.93706e+06	1.76133e+06	938678	929149	152514	540832	219235	205059	212147	1.02436e+06	1.02479e+06	902124	719132	873976	-	-
XMW0133	123	124	208.146	C13H20O2	6-Methyl-6-(5-methylfuran-2-yl)heptan-2-one	Ketone	50464-95-4	1433	1.76062e+06	3.76276e+06	954989	1.20328e+06	807581	817879	1.17455e+06	963121	1.06884e+06	1.12212e+06	1.45079e+06	1.28646e+06	2.80597e+06	2.89534e+06	2.41736e+06	2.09474e+06	2.40939e+06	-	-
XMW0134	57	71	282.329	C20H42	Hexadecane, 2,6,11,15-tetramethyl-	Hydrocarbons	504-44-9	1792	6032.09	13472.8	4450.41	2775.03	29381.5	12035.3	24949.9						10396.8	9834.58	8531.94	5168.02	9629.84	-	-
XMW0136	157	142	200.157	C15H20	4-Isopropyl-6-methyl-1-methylene-1,2,3,4-tetrahydronaphthalene	Terpenoids	50277-34-4	1563	428137	677739	273654	50287.3	29088.7	15169.1	14613.9	10003.2	12308.5	9760.32	16055.8	12908.1	393184	393502	370094	314987	379091	-	-
XMW0146	108	79	194.131	C12H18O2	(3S,3aR)-3-Butyl-3a,4,5,6-tetrahydroisobenzofuran-1(3H)-one	Ester	4567-33-3	1752	13481.9	22115.1	10711.5	27206.8	26854.9	11793.7	17730.9	7194.7	12462.8	17834.8	19193	18513.9	15701.8	15260	14935.5	11389.2	18274.4	C17002	-
XMW0149	83	42	98.084	C5H10N2	1H-Pyrazole, 4,5-dihydro-5,5-dimethyl-	Heterocyclic compound	4320-85-8	983	891184	1.08607e+06	807302	158199	422917	262101	273335	137455	205395	145153	162800	153977	456234	531329	464707	445606	405378	-	-
XMW0151	161	204	204.188	C15H24	Epizonarene	Terpenoids	41702-63-0	1501	187696416	363168600	103148412	23868055	1.39288e+07	4.94734e+06	4.23001e+06	1.23401e+06	2.73201e+06	1.62128e+06	3.64918e+06	2.63523e+06	250345401	258554159	217720368	190089228	210840731	-	-
XMW0156	41	111	222.198	C15H26O	Spiro[4.5]decan-7-one, 1,8-dimethyl-4-(1-methylethyl)-	Ketone	39510-26-4	1682	58353.8	124696	34609.5	379536	414832	455343	1.1384e+06	867997	1.0032e+06	1.10263e+06	1.09493e+06	1.09878e+06	693940	737626	664894	534647	634045	-	-
XMW0157	150	151	220.183	C15H24O	(2R,3R,6S)-6-Isopropyl-3-methyl-2-(prop-1-en-2-yl)-3-vinylcyclohexanone	Terpenoids	39020-72-9	1498	10533.1	13475.3	3694.48	131675	138047	279771	298791	249605	274198	330210	355734	342972	147314	144054	133352	97881.7	128111	-	-
XMW0159	57	71	226.266	C16H34	2,6,10-Trimethyltridecane	Hydrocarbons	3891-99-4	1449	103999	177307	38651.4	1.82313e+06	1.6277e+06	831172	1.24e+06	595625	917811	916928	1.26593e+06	1.09143e+06	625375	608252	551006	418313	538078	-	-
XMW0160	190	148	190.136	C13H18O	Megastigmatrienone	Ketone	38818-55-2	1473	4160.14	10665.4	2204.91										9878.41	8063.26	9108.08	5917.56	9152.07	-	-
XMW0162	100	85	142.063	C7H10O3	3-Penten-2-one, 4-(acetyloxy)-, (Z)-	Ketone	38365-58-1	1005	3397.54	4362.74	2115.44	7957.7	7055.8	6048.58	6376.09	7707.93	7042.01	7830.98	7737.97	7784.47	4991.78	6175.26	5627.49	4789.77	5026.58	-	-
XMW0165	81	41	222.198	C15H26O	Cyclohexanol, 3-ethenyl-3-methyl-2-(1-methylethenyl)-6-(1-methylethyl)-, [1R-(1.alpha.,2.alpha.,3.beta.,6.alpha.)]-	Terpenoids	35727-45-8	1701	234760	387557	109364	2.20378e+06	1.26155e+06	580663	137793	18915.4	78354.2	192191	144301	168246	219042	228653	212379	154660	237931	-	-
XMW0168	97	98	140.066	C8H12S	3-Butylthiophene	Heterocyclic compound	34722-01-5	1093					10669.2		13172.3	17666.6	15419.4	22541.4	17988	20264.7	8534.79	10139.3	8793.62	8270.62	8216.74	-	-
XMW0170	134	133	134.073	C9H10O	BenzAldehyde, 3-ethyl-	Aldehyde	34246-54-3	1168	27231.4	33043.4	12512.6	134651	98579.2	78941.1	69146.1	59276	64211.1	72174.9	72486.2	72330.6	69581.5	77750.3	64712	60866.3	59630.7	-	-
XMW0175	69	84	140.12	C9H16O	2-Nonen-4-one	Ketone	32064-72-5	1124	1708004	2276745	1100457	185022044	116714299	93911978	2.09493e+07	1.30589e+07	1.70041e+07	3.58223e+07	1.29365e+07	2.43794e+07	89488870	94668470	83841089	78034297	75836512	-	-
XMW0176	105	161	204.188	C15H24	[1α,4aα,8aα]-1,2,4a,5,6,8a-hexahydro-4-7-dimethyl-1-[1-methylethyl]naphthalene	Terpenoids	31983-22-9	1496	7.72417e+07	1.53537e+08	4.41617e+07	1.02773e+07	6.192e+06	2.04496e+06	1.56099e+06	532449	1.04672e+06	636254	1.53168e+06	1.08397e+06	1.04612e+08	1.08339e+08	8.8926e+07	7.70934e+07	8.60725e+07	-	-
XMW0177	109	79	124.089	C8H12O	Ethanone, 1-(2-methyl-1-cyclopenten-1-yl)-	Ketone	3168-90-9	996	209901	181727	207519	177323	286155	232687	340877	352815	346846	366061	419468	392765	218179	227452	240498	193747	238433	-	-
XMW0180	55	45	130.063	C6H10O3	2-Propenoic acid, 2-methoxyethyl ester	Ester	3121-61-7	851	3.32889e+06	4.58079e+06	2.13658e+06	1.24317e+06	1608110	1719404	2181789	2124171	2152980	1783402	1628896	1706149	3560844	4725009	3354303	3467861	3112256	-	-
XMW0181	122	55	140.12	C9H16O	5-Hepten-2-one, 4,6-dimethyl-	Ketone	31162-48-8	973	3457.13	6890.2	1603.38	1.62444e+06	949493	1.21687e+06	361086	334761	347923	612482	605211	608847	347564	459147	339063	280827	329210	-	-
XMW0182	133	91	204.188	C15H24	(3S,3aS,6R,8aS)-3,8,8-Trimethyl-7-methyleneoctahydro-1H-3a,6-methanoazulene	Terpenoids	31145-21-8	1444	670688	1.65588e+06	342895	123913	107131	48701.4	46818.8	14517.7	30668.2	26361.1	36183	31272	1.0452e+06	1.07091e+06	922888	763912	922918	-	-
XMW0184	77	135	256.183	C18H24O	1-(1-Adamantyl)-1-phenylethanol	Aromatics	303797-64-0	1818	1488.55			206760	82173	52812	42295	25154	33724.5	67110	49751	58430.5	21187	22196	20543	14287	23042	-	-
XMW0186	95	43	124.089	C8H12O	3,5-Octadien-2-one, (E,E)-	Ketone	30086-02-3	1073	59110.3	64475.7	38889	68834.1	103093	80797	136484	107184	121834	107386	117293	112340	87101.4	114471	102529	97602.4	94173.9	-	-
XMW0189	94	79	152.12	C10H16O	3-Cyclohexene-1-acetAldehyde, .alpha.,4-dimethyl-	Aldehyde	29548-14-9	1225	180206	288245	271008	541155	392289	409303	768534	717117	742826	883158	1.05286e+06	968011	310111	360494	351045	327302	338321	-	-
XMW0191	159	202	202.136	C14H18O	1,2,3,4-Tetrahydro-3-isopropyl-5-methyl-1-oxonaphthalene	Ketone	29107-42-4	1647	261310	448178	244680	62690.8	66937.6	131235	165409	162669	164039	178823	171180	175002	486220	498987	432819	367382	415042	-	-
XMW0195	41	67	206.203	C15H26	1H-Cycloprop[e]azulene, decahydro-1,1,4,7-tetramethyl-, [1aR-(1a.alpha.,4.beta.,4a.beta.,7.beta.,7a.beta.,7b.alpha.)]-	Terpenoids	28580-43-0	1373	1.84254e+06	2.68012e+06	1.01116e+06	27544	3.70053e+06	1.9843e+06	2.85676e+06	47875.9	1.45232e+06	82333.6	82695.1	82514.3	2.11804e+06	2.39759e+06	2.21708e+06	1.95042e+06	2.12237e+06	-	-
XMW0197	161	105	204.188	C15H24	(1S,4S,4aS)-1-Isopropyl-4,7-dimethyl-1,2,3,4,4a,5-hexahydronaphthalene	Terpenoids	267665-20-3	1458	1.35019e+06	3.22e+06	700099	2.23762e+07	2.02902e+07	1.15414e+07	1.98213e+07	1.41665e+07	1.69939e+07	1.66591e+07	1.9256e+07	1.79575e+07	9.44729e+06	9.35035e+06	8.1121e+06	6.64215e+06	8.15449e+06	-	-
XMW0198	95	138	194.167	C13H22O	3-Buten-2-ol, 4-(2,6,6-trimethyl-2-cyclohexen-1-yl)-, (3E)-	Alcohol	25312-34-9	1455	244431	572974	154740	4.8988e+06	4.46078e+06	2.61147e+06	4.43539e+06	3.27241e+06	3.8539e+06	3.82014e+06	4.37904e+06	4.09959e+06	1.99988e+06	1.9733e+06	1.70952e+06	1.39994e+06	1.70353e+06	-	-
XMW0201	69	41	98.073	C6H10O	4-Hexen-3-one	Ketone	2497-21-4	855	3.89417e+06	5.75438e+06	2.38749e+06	1.59739e+06	1841896	2355696	2758489	2818347	2788418	2391110	2153137	2.27212e+06	4478047	6052318	4289285	4373108	3959466	-	-
XMW0202	69	41	138.141	C10H18	cis-2,6-Dimethyl-2,6-octadiene	Hydrocarbons	2492-22-0	985	2.49227e+06	3.03189e+06	2.24562e+06	437941	1.26236e+06	762272	760223	342705	551464	387708	443925	415816	1.30639e+06	1.49461e+06	1.32362e+06	1.24671e+06	1.16686e+06	-	-
XMW0203	220	205	220.146	C14H20O2	2,5-di-tert-Butyl-1,4-benzoquinone	Aromatics	2460-77-7	1602	82688.4	134300	51797.4	43382.9	42388.5	52404.4	79580.7	68512.3	74046.5	86217.2	93527.2	89872.2	109620	103546	87389	74591	88399	-	-
XMW0204	57	41	226.266	C16H34	Dodecane, 5,8-diethyl-	Hydrocarbons	24251-86-3	1572	8144	13371	7296	45446	57784	47526	80678	55879	68278.5	77998	85263	81630.5	32169	33082	29801	21535	28686	-	-
XMW0206	135	108	135.054	C5H5N5	1H-Pyrazolo[3,4-d]pyrimidin-4-amine	Heterocyclic compound	2380-63-4	1595	566517	1101208	388967	429455	490608	751394	1142533	905951	1024242	1117367	1220751	1169059	871696	924809	823199	678272	803349	-	-
XMW0208	55	57	256.24	C16H32O2	Octanoic acid, octyl ester	Ester	2306-88-9	1779	14272.5	29681.7	10386.5	6999.79	65640.2	23757.4	53765.1	2635.34	28200.2	5262.14	4057.69	4659.91	23822	22100.7	19662.8	12983.3	20038.2	-	-
XMW0209	79	91	152.12	C10H16O	1,4-Cyclohexadiene-1-methanol, 4-(1-methylethyl)-	Alcohol	22539-72-6	1330	829.54	1276.71	694.434				59938.2	67547.3	63742.7	110492	124969	117731	45270.7	47979.5	37391.3	29316.4	30200.2	-	-
XMW0211	136	135	192.163	C12H20N2	3-Pentyl-4,5,6,7-tetrahydro-1H-indazole	Heterocyclic compound	22122-91-4	1757	11394.8	16250.7	8350.54	96782	87957.6	26878	51567.8	25343.4	38455.6	57650.4	56368.1	57009.2	29776.2	34742.8	32519.7	24807.7	37292.4	-	-
XMW0213	70	71	186.162	C11H22O2	Isopentyl hexanoate	Ester	2198-61-0	1250	9.67968e+06	1.36271e+07	5.62897e+06	86686.9	1.83456e+07	1.10443e+07	1.41449e+07	137745	7.14133e+06	270759	135378	203069	1.20987e+07	1.29459e+07	1.0907e+07	9.72895e+06	1.01167e+07	-	-
XMW0217	41	55	154.136	C10H18O	cis-7-Decen-1-al	Aldehyde	21661-97-2	1212				950523	414034	248935	951324	1148008	1049666	943798	987074	965436	503323	527582	451061	393166	371606	-	-
XMW0221	57	71	254.297	C18H38	Heptadecane, 7-methyl-	Hydrocarbons	20959-33-5	1740	2811.32	3285.64	2995.23	9648.68	6492.49	4328.9	4218.96	2574.41	3396.68	4784.22	3585.51	4184.86	4235.93	3679.99	3773.78	3084.78	4233.55	-	-
XMW0223	139	67	139.063	C7H9NO2	1H-Pyrrole-2,5-dione, 3-ethyl-4-methyl-	Heterocyclic compound	20189-42-8	1239	213722	242408	284291	338673	253501	251352	200306	241809	221058	309829	299190	304509	227917	239303	238372	204510	212458	-	-
XMW0225	58	45	104.03	C4H8OS	Thiirane, (methoxymethyl)-	Heterocyclic compound	19858-14-1	737	3777.78	4908.84	3299.79	1999.28	3979.5	1923.1					1180.7		10612.9	17676.2	14639.3	11480.1	11308.7	-	-
XMW0226	58	85	142.136	C9H18O	2-Heptanone, 4,6-dimethyl-	Ketone	19549-80-5	1045	92046	133173	50536.6	3019.61	175298	106002	146128	5888.76	76008.4	7536.23	5775.29	6655.76	102631	124930	114267	97323.7	105764	-	-
XMW0227	187	145	202.172	C15H22	aR-Himachalene	Terpenoids	19419-67-1	1542	12561.8	15031.3	9091.16	16897.6	22982.8	15488.9	18127			5890.91	4213.64	5052.28	15670.6	15925.9	12561	11431.8	12574.7	-	-
XMW0228	83	70	126.104	C8H14O	Cyclohexanol, 1-ethenyl-	Alcohol	1940-19-8	1020	13899	11728.1	5772.78	4504.25	92201.9	49936.6	50647.1	15078.3	32862.7	21778.3	22111.2	21944.8	25608.9	33400.9	29314.5	27730	26095.4	-	-
XMW0229	74	87	186.126	C10H18O3	Nonanoic acid, 9-oxo-, methyl ester	Ester	1931-63-1	1436	33863	68488	19551	16787.1	11978.8	12329.2	20365.5	17410	18887.7	19528.3	24230.5	21879.4	49237	50194	45360	37444	39936	-	-
XMW0230	57	71	268.313	C19H40	Pentadecane, 2,6,10,14-tetramethyl-	Hydrocarbons	1921-70-6	1690	13275.8	27917.2	10541.8	12423.7	27206.5	18578.9	26063.5	9174.86	17619.2	10928.7	16415.5	13672.1	20027.3	23293.4	21567.4	13583.3	16567.2	-	-
XMW0233	119	91	238.172	C18H22	Benzene, 1,1'-(1,1,2,2-tetramethyl-1,2-ethanediyl)bis-	Aromatics	1889-67-4	1795	58659.9	116901	23471.2	182323	170754	102086	109790	91360.7	100575	128006	124471	126238	126397	118673	104334	79348.1	111444	-	-
XMW0236	125	97	125.03	C6H7NS	Thiazole, 5-ethenyl-4-methyl-	Heterocyclic compound	1759-28-0	1027	537199	637924	441813	1.00597e+07	3.56792e+06	8.64563e+06	1.928e+07	2.14152e+07	2.03476e+07	2.29537e+07	2.48537e+07	2.39037e+07	9.50116e+06	1.09385e+07	9.48743e+06	8.72927e+06	8.3141e+06	-	-
XMW0238	85	57	184.219	C13H28	Undecane, 4,4-dimethyl-	Hydrocarbons	17312-68-4	1229	13086.3	31842.3	7559.27	152313	101491	99442.7	51886.9	24716.3	38301.6	34681.3	24921.3	29801.3	109115	130036	111190	94708.4	105173	-	-
XMW0239	57	85	184.219	C13H28	Decane, 3-ethyl-3-methyl-	Hydrocarbons	17312-66-2	1229	20996.5	59195.6	8348.95	276926	172860	221104	94671.1	50775.2	72723.2	65598.7	58779.6	62189.2	236864	279821	237007	205285	225932	-	-
XMW0240	57	71	142.172	C10H22	3-Ethyl-3-methylheptane	Hydrocarbons	17302-01-1	953	10632.5	14456.8	9477.27	134493	367412	301266	166579	36653.4	101616	59641.1	63552.2	61596.7	269321	399716	292800	221034	242604	-	-
XMW0241	141	71	184.219	C13H28	Undecane, 4,8-dimethyl-	Hydrocarbons	17301-33-6	1185				77823.4	42090.3	28070	18360.3	13931.6	16146	22733.9	20791.3	21762.6	8656.13	10278.5	9463.62	6729.94	8784.09	-	-
XMW0243	57	71	184.219	C13H28	Undecane, 2,5-dimethyl-	Hydrocarbons	17301-22-3	1210	48239	39855	22313	268347	157068	85962	276149	312218	294184	263160	274978	269069	136404	153859	139266	121920	117767	-	-
XMW0244	121	161	194.167	C13H22O	2-Butanone, 4-(2,6,6-trimethyl-1-cyclohexen-1-yl)-	Ketone	17283-81-7	1433	9.00195e+06	1.90092e+07	4.91956e+06	6.27072e+06	4.25231e+06	4.22605e+06	6.02125e+06	4.94844e+06	5.48485e+06	5.72064e+06	7.32984e+06	6.52524e+06	1.42706e+07	1.46832e+07	1.22966e+07	1.06829e+07	1.23051e+07	C03527	-
XMW0246	41	69	168.115	C10H16O2	OxiranecarboxAldehyde, 3-methyl-3-(4-methyl-3-pentenyl)-	Aldehyde	16996-12-6	1234	15873.9	32655.1	5290.12	29779.7	17992.1	40395.4	34045.3	48818.7	41432	49680.5	56133.4	52906.9	39145.2	43176.6	39509.2	28459.6	34861.2	-	-
XMW0248	82	39	150.104	C10H14O	2-Cyclohexen-1-one, 3-methyl-6-(1-methylethenyl)-, (S)-	Terpenoids	16750-82-6	1190	64476.1	71284.8	92969.3	428756	157353	153708	325955	529165	427560	537111	599126	568119	126936	155078	168522	162308	167421	C02289	-
XMW0253	112	57	170.203	C12H26	Undecane, 5-methyl-	Hydrocarbons	1632-70-8	1156				9903.02	35719.3	23766.9	90146.5						399452	450194	472224	446760	440467	-	-
XMW0258	57	71	198.235	C14H30	Tridecane, 2-methyl-	Hydrocarbons	1560-96-9	1364	49724.8	72038.9	28479.3	6838.5	90490.6	51542.6	72597.8	5387.08	38992.4	11005.2	10974.9	10990	56270.8	62348.4	57433	49083.2	53267.1	-	-
XMW0259	57	41	226.266	C16H34	Pentadecane, 2-methyl-	Hydrocarbons	1560-93-6	1563	51924.5	104206	35657.6	84399.8	112246	120616	174866	121557	148211	158770	171342	165056	136889	145547	127955	87094.9	123958	-	-
XMW0260	57	71	240.282	C17H36	Hexadecane, 2-methyl-	Hydrocarbons	1560-92-5	1664	11504	24330	7609.35	85383.4	85131.1	80461	164337	129886	147112	160313	164269	162291	107186	114554	106054	83338.8	97797.1	-	-
XMW0262	159	117	202.172	C15H22	1,1,7,7a-Tetramethyl-1a,2,6,7,7a,7b-hexahydro-1H-cyclopropa[a]naphthalene	Terpenoids	154098-14-3	1440	35260.6	74744.4	20445.2										45888.5	46401.4	40953.1	33905.2	39563	-	-
XMW0263	152	110	217.183	C15H23N	(1R,4S,9aS)-1-Methyl-4-((Z)-pent-2-en-4-yn-1-yl)octahydro-1H-quinolizine	Heterocyclic compound	151805-13-9	1679	10629.8	25610.9	4715.14	7173.12	5721.27	5623.5	16977.9	18816.6	17897.2	23226.6	27680	25453.3	13408.2	17454.3	15184.7	12168.8	15973	-	-
XMW0264	161	105	204.188	C15H24	Bicyclo[4.4.0]dec-1-ene, 2-isopropyl-5-methyl-9-methylene-	Terpenoids	150320-52-8	1507	3.49873e+06	9.73816e+06	1.61297e+06	1.46491e+06	1.26991e+06	722829	726030	309200	517615	382542	510124	446333	6.36711e+06	6.67549e+06	5.585e+06	4.65536e+06	5.23598e+06	-	-
XMW0265	57	71	240.282	C17H36	Tetradecane, 2,6,10-trimethyl-	Hydrocarbons	14905-56-7	1539	60410.1	94441.8	39815.7	171821	306946	154568	190548	6837.31	98692.7	25859.1	15778.9	20819	128181	113719	99777.9	78531.1	95748.3	-	-
XMW0267	84	56	113.12	C7H15N	2-Ethylpiperidine	Heterocyclic compound	1484-80-6	1026	2.3127e+06	2.73084e+06	1.90828e+06	3.90864e+07	1.4651e+07	3.41835e+07	7.22247e+07	8.045e+07	7.63373e+07	8.5707e+07	9.13243e+07	8.85156e+07	3.77143e+07	4.30379e+07	3.71274e+07	3.41105e+07	3.2502e+07	-	-
XMW0269	85	57	186.126	C10H18O3	2-Methylbutanoic anhydride	Others	1468-39-9	1190	16416.5	21810.3	9426.08	39565.9	33375.4	29670.8	16137.4	18558.8	17348.1	17380.2	14778.5	16079.3	166369	191361	159285	131220	160403	-	-
XMW0274	129	101	129.043	C5H7NO3	3-Acetyl-2-oxo-1,3-oxazolidine	Heterocyclic compound	1432-43-5	1174	1027.15	1969.21	2526.33	22079.8	16311.9	16367.2	23386.7	22743.2	23065	28125.8	31014.3	29570	8639.98	10009.4	8635.43	8493.59	7984.98	-	-
XMW0275	69	41	192.151	C13H20O	3,5,9-Undecatrien-2-one, 6,10-dimethyl-	Ketone	141-10-6	1581	1.88994e+06	4.11997e+06	1.26558e+06	917754	1.19903e+06	1.34944e+06	2.53636e+06	2.07479e+06	2.30558e+06	2.55263e+06	2.78428e+06	2.66845e+06	2.62632e+06	2.84037e+06	2.63129e+06	2.06627e+06	2.45917e+06	-	-
XMW0276	83	55	112.089	C7H12O	4-Hexen-3-one, 5-methyl-	Ketone	13905-10-7	1080	4062.19	2537.66	1986.3		2272.15	2861.02	2234.13	2069.07	2151.6	3399.41	6818.31	5108.86	3578.18	4380.38	3636.45	3351	2694.87	-	-
XMW0279	67	45	114.104	C7H14O	E-1-Methoxy-4-hexene	Hydrocarbons	134777-60-9	801	398586	740859	169815	987356	1.13403e+06	1.81603e+06	1.96881e+06	2.0863e+06	2.02756e+06	1.54211e+06	1.40992e+06	1.47601e+06	1.45476e+06	1.81772e+06	1.34792e+06	1.31122e+06	1.23906e+06	-	-
XMW0281	57	43	156.188	C11H24	Decane, 5-methyl-	Hydrocarbons	13151-35-4	1057				284735	149171	208554	252300	296270	274285	363241	378586	370913	114410	127742	110284	97385.4	106787	-	-
XMW0287	105	123	178.099	C11H14O2	Benzoic acid, 2-methylpropyl ester	Ester	120-50-3	1321	4109.44	8538.17	3191.74	203275	83784	174978	555418	668569	611994	798289	930264	864276	189329	200198	176584	149408	162484	-	-
XMW0289	109	124	124.052	C7H8O2	2-Acetyl-5-methylfuran	Heterocyclic compound	1193-79-9	1039	434985	438536	318446	6.68477e+06	2.66324e+06	5.73941e+06	1.26701e+07	1.36569e+07	1.31635e+07	1.53793e+07	1.59293e+07	1.56543e+07	6.32246e+06	7.20258e+06	6.2929e+06	5.79628e+06	5.51504e+06	-	-
XMW0291	115	45	115.063	C5H9NO2	N-Acetylisoxazolidine	Heterocyclic compound	115615-36-6	937	2655.74	3426.28	1511.04	751562	291955	541790	583984	639976	611980	808259	1.17945e+06	993853	300043	377042	279311	226702	282865	-	-
XMW0294	41	55	168.151	C11H20O	10-Undecenal	Aldehyde	112-45-8	1297	100207	204879	50931	375626	177726	148379							830665	870764	799315	713656	731513	-	-
XMW0295	132	117	132.094	C10H12	Benzene, 1-methyl-3-(1-methylethenyl)-	Aromatics	1124-20-5	1082	61067.2	65705.9	41581.9	775899	347853	305273	501810	632423	567116	781140	869291	825216	239022	252754	231334	212087	223702	-	-
XMW0296	112	70	172.146	C10H20O2	Acetic acid, octyl ester	Ester	112-14-1	1210	1354.9	3300.19	584.225	1.88248e+06	834932	499174	1.80988e+06	2.28752e+06	2.0487e+06	1.85964e+06	1.92761e+06	1.89363e+06	717968	810238	823079	708847	667254	-	-
XMW0299	71	43	144.115	C8H16O2	Butanoic acid, butyl ester	Ester	109-21-7	995	162540	151284	141827	9018.03	127059	57834.9	107743	50958.9	79350.7	54236.2	84124.2	69180.2	79102.4	91993.1	74774.4	61529.3	76635.7	-	-
XMW0300	122	107	122.073	C8H10O	Phenol, 3,5-dimethyl-	Phenol	108-68-9	1171	9036.61	12460.2	7102.12	1.24562e+06	718329	585912	1.41246e+06	1.69438e+06	1.55342e+06	1.83667e+06	2.02459e+06	1.93063e+06	654952	681029	652380	611914	594691	-	-
XMW0301	105	120	120.094	C9H12	Mesitylene	Aromatics	108-67-8	972	12076.9	23210.4	6411.12	5.88596e+06	2.43033e+06	4.35898e+06	1.30847e+06	1.33224e+06	1.32035e+06	2.23581e+06	2.21594e+06	2.22587e+06	1.3293e+06	1.77195e+06	1.31434e+06	1.09366e+06	1.2724e+06	C14508	-
XMW0302	42	44	102.032	C4H6O3	Acetic anhydride	Others	108-24-7	722	45783.1	51760.9	49425	31257.2	273719	236402	200694	52380.2	126537	49856.9	31038	40447.4	162370	204032	160125	156469	156721	-	-
XMW0303	67	82	198.162	C12H22O2	Hexanoic acid, 5-hexenyl ester	Ester	108058-81-7	1371	1.65376e+06	2.4226e+06	909911	47422.4	3.39238e+06	1.79439e+06	2.5963e+06	47318	1.32181e+06	82652.5	83056.5	82854.5	1.91967e+06	2.24981e+06	2.01185e+06	1.81259e+06	1.94668e+06	-	-
XMW0304	71	67	170.131	C10H18O2	Butanoic acid, 5-hexenyl ester	Ester	108058-75-9	1183	105204	131689	88091	23236605	9935461	13410813	21337761	30409895	25873828	37466112	41805219	3.96357e+07	7731411	8409511	8882124	8592150	8536666	-	-
XMW0306	74	87	144.115	C8H16O2	Heptanoic acid, methyl ester	Ester	106-73-0	1023				134044	84453.9	67930.5	62715.4	61179.4	61947.4	92384.5	82065.9	87225.2	23956.9	31383.3	25748.4	23224.7	27429	-	-
XMW0307	91	106	106.078	C8H10	p-Xylene	Aromatics	106-42-3	865	22457.1	36315.1	10171.6	212043	196935	145124	287247	214446	250847	161397	186436	173917	174009	234536	179033	164773	164885	C06756	ko01100
XMW0310	85	41	116.084	C6H12O2	2H-Pyran-2-methanol, tetrahydro-	Heterocyclic compound	100-72-1	992	28910.9	22540.3	17625.1	13124.4	18113.3	16420.6	18667.3	11867	15267.2	14826	15973.3	15399.6	9394.58	12814.8	14240.3	13311.3	13738.1	-	-
XMW0311	192	149	220.183	C15H24O	Dehydroxy-isocalamendiol	Terpenoids	1005276-30-1	1646	42604.1	77759.5	36495.2	5295.37	6244.06	6977.63	7278.53	5502.89	6390.71	6454.53	6365.59	6410.06	69457	73152.6	69421.8	54812.5	63412.9	-	-
XMW0312	91	106	106.078	C8H10	Ethylbenzene	Aromatics	100-41-4	855	11267.1	36946.7	4995.87	129507	178993	142129	174604	130561	152583	99802.2	116708	108255	124651	145084	117207	105739	106709	C07111	ko01100
XMW0356	55	56	112.125	C8H16	Cyclopentane, 1,1,3-trimethyl-	Hydrocarbons	4516-69-2	725	77772.1	75224.9	83858.3	48508.7	504028	416416	372131	76090.4	224111	81244.9	57220.1	69232.5	302137	345043	296106	320516	290783	-	-
XMW0361	95	67	152.12	C10H16O	5,7-Octadien-4-one, 2,6-dimethyl-, (E)-	Terpenoids	6752-80-3	1146	54981.2	54222.3	43900.4	7.78143e+06	3.8022e+06	2.12571e+06	992381	1.28863e+06	1.14051e+06	2.01711e+06	2.00666e+06	2.01188e+06	1.36142e+06	1.5167e+06	1.4929e+06	1.41076e+06	1.37312e+06	-	-
XMW0362	127	56	142.099	C8H14O2	2H-Pyran-2-one, tetrahydro-4,6,6-trimethyl-	Heterocyclic compound	20628-36-8	1141	665.353	764.094	598.007	26373.9	13738.2	9018.58	8545.57	11939.9	10242.7	15851.9	17120.1	16486	5396.89	4920.73	5794.79	5548.15	4930.98	-	-
XMW0364	83	55	172.183	C11H24O	6-Undecanol	Alcohol	23708-56-7	1277					1.18447e+06	517913	558441						1.23745e+06	1.3758e+06	1.09775e+06	906171	932351	-	-
XMW0367	85	57	184.219	C13H28	Undecane, 2,4-dimethyl-	Hydrocarbons	17312-80-0	1208	43082.4	27836.4	11112.6	1127640	469355	298982	1118162	1330801	1.22448e+06	1080016	1134317	1.10717e+06	465416	540152	503248	428838	394188	-	-
XMW0372	57	41	212.25	C15H32	Tridecane, 4,8-dimethyl-	Hydrocarbons	55030-62-1	1384	99059	156441	54922.4	352063	363505	242787	176998	36134.6	106566	58072	44866.4	51469.2	452544	482474	411918	349917	400723	-	-
XMW0373	85	57	170.203	C12H26	Undecane, 2-methyl-	Hydrocarbons	7045-71-8	1164	117217	135073	341972	960176	973561	762155	731701	381806	556754	484648	463856	474252	723116	815202	823164	732636	701672	-	-
XMW0379	93	133	204.188	C15H24	Bicyclo[5.2.0]nonane, 2-methylene-4,8,8-trimethyl-4-vinyl-	Terpenoids	242794-76-9	1407	77241.2	170401	44152.2	1.67292e+06	965957	414227	85232.4	28403.8	56818.1	284922	89788	187355	334645	363416	324995	267690	294630	-	-
XMW0384	161	189	204.188	C15H24	4,7-Methanoazulene, 1,2,3,4,5,6,7,8-octahydro-1,4,9,9-tetramethyl-, [1S-(1.alpha.,4.alpha.,7.alpha.)]-	Terpenoids	514-51-2	1381	2.77733e+06	6.27421e+06	1.40388e+06	951185	924825	523387	466623	162556	314589	207928	300221	254074	4.4333e+06	4.37633e+06	3.78027e+06	3.15923e+06	3.81799e+06	-	-
XMW0385	161	204	222.198	C15H26O	Carotol	Terpenoids	465-28-1	1594	924796	1938309	642094	608060	653566	907690	1426500	1178473	1.30249e+06	1466468	1596399	1.53143e+06	1387963	1511419	1347739	1138716	1352008	C09628	-
XMW0388	161	122	204.188	C15H24	(4aR,8aR)-5,8a-dimethyl-3-propan-2-ylidene-1,2,4,4a,7,8-hexahydronaphthalene	Terpenoids	6813-21-4	1542	842702	1.61876e+06	452276	2.28278e+06	4.21413e+06	1.86609e+06	2.44544e+06	6628.51	1.22604e+06	255491	141440	198466	1.69443e+06	1.75964e+06	1.52847e+06	1.24935e+06	1.49827e+06	-	-
XMW0389	111	123	222.198	C15H26O	Caryophyllenyl alcohol	Terpenoids	913176-41-7	1574	25870.8	42366.8	14281.1	125784	140296	143974	247364	194184	220774	250614	276065	263339	90322.9	93894.3	86116.5	69207.4	83877.6	-	-
XMW0390	71	159	286.214	C16H30O4	2,2,4-Trimethyl-1,3-pentanediol diisobutyrate	Ester	6846-50-0	1588	75967.3	176267	48311.4	81574.6	93936	59916.4	108208	56339.9	82273.8	71866.3	81695.9	76781.1	112518	123914	113303	89230.6	109088	-	-
XMW0391	202	187	202.172	C15H22	3,5,11-Eudesmatriene	Terpenoids	193615-07-5	1495	49669.6	104377	38235.5	108322	87012.1	92688.3	94155.1	80305.5	87230.3	125246	171739	148493	109911	99154.3	86046.7	74461.1	90546.6	-	-
XMW0392	185	200	200.157	C15H20	.alpha.-Corocalene	Terpenoids	20129-39-9	1623	18042.2	24755.2	14238.3	15327.5	15677.3	8749.91	12614.7	5292.27	8953.51	9114.69	10687.3	9900.97	14789.8	17360	16380.3	13778.9	16995.8	-	-
XMW0405	127	126	127.1	C7H13NO	4-Piperidinone, 1,3-dimethyl-	Heterocyclic compound	4629-80-5	1065	175401	166193	151512	138214	112954	135450	110602	136565	123583	114863	144801	129832	121543	122827	131407	119320	112763	-	-
XMW0408	55	97	142.099	C8H14O2	1-Methylcyclohexylcarboxylic Acid	Acid	1123-25-7	1210	7156.86	13603.2	6703.42	1298875	548125	331358	1263919	1556822	1.41037e+06	1272378	1326505	1.29944e+06	509448	595571	565359	495780	460917	-	-
XMW0409	95	124	124.052	C7H8O2	1-Propanone, 1-(2-furanyl)-	Heterocyclic compound	3194-15-8	1012	96396.4	92282.3	92526.9	197061	149317	96026.4	109206	95476.7	102342	132194	154496	143345	68514.8	82690.4	80910.7	64874	77505	-	-
XMW0410	55	83	142.136	C9H18O	1-Nonen-4-ol	Alcohol	35192-73-5	1103	2.9995e+07	3.16071e+07	2.36912e+07	1.74043e+06	5.64668e+07	3.0403e+07	3.94477e+07	2.76462e+06	2.11062e+07	2.61163e+06	2.48319e+06	2.54741e+06	3.27024e+07	3.59257e+07	3.26727e+07	2.96155e+07	2.86054e+07	-	-
XMW0411	71	68	128.12	C8H16O	Cyclohexanol, 2,6-dimethyl-	Alcohol	5337-72-4	1112	7.57868e+07	80194384	58844785	3405892	144600985	75126383	101657072	6.37722e+06	5.40171e+07	5.27361e+06	4.89565e+06	5.08463e+06	81164367	88911068	82084113	74645903	71787499	-	-
XMW0412	123	138	138.068	C8H10O2	3-Acetyl-2,5-dimethyl furan	Heterocyclic compound	10599-70-9	1099	554497	590591	472665	45526.8	1.01065e+06	546574	792080	155999	474040	132550	129048	130799	608392	670650	616653	556526	537563	-	-
XMW0416	79	136	136.125	C10H16	1,3-Cyclohexadiene, 5-butyl-	Hydrocarbons	30168-57-1	1043	5.745e+06	8.09342e+06	3.16549e+06	157123	1.13184e+07	6.40783e+06	8.95143e+06	132045	4.54174e+06	165660	179616	172638	6.32255e+06	7.50789e+06	6.90727e+06	6.06329e+06	6.48754e+06	-	-
XMW0417	79	93	136.125	C10H16	Cyclohexene, 4-methyl-1-(1-methylethenyl)-	Hydrocarbons	586-67-4	1073	37789.1	28507.4	37257.3	44757	71829	55099.3	41286.3	29918.3	35602.3	54162.1	25909	40035.5	60533.7	67125.1	63770.9	58182.8	58012.5	-	-
XMW0418	57	85	170.203	C12H26	Decane, 2,4-dimethyl-	Hydrocarbons	2801-84-5	1106	1.94122e+06	2.02544e+06	1.68618e+06	596589	2.6499e+06	1.47454e+06	3.04366e+06	327479	1.68557e+06	361481	301620	331550	3.11102e+06	3.53799e+06	3.0386e+06	2.71301e+06	2.73376e+06	-	-
XMW0422	57	71	198.235	C14H30	3,5-Dimethyldodecane	Hydrocarbons	107770-99-0	1285	1025.19	845.679	459.59	881252	1.42863e+06	648130	521736	29486.9	275612	72888.4	76648.7	74768.5	1.17319e+06	1.29408e+06	1.03548e+06	850646	904296	-	-
XMW0423	93	136	194.167	C13H22O	6,8-Nonadien-2-one, 8-methyl-5-(1-methylethyl)-, (E)-	Ketone	54868-48-3	1373	4.66006e+06	6.99273e+06	2.62793e+06	223534	9.69729e+06	5.18692e+06	7.4392e+06	164962	3.80208e+06	287742	299249	293496	5.60493e+06	6.35456e+06	5.75616e+06	5.16912e+06	5.67356e+06	-	-
XMW0424	95	41	166.136	C11H18O	2,6-Dimethyl-1-nonen-3-yn-5-ol	Alcohol	19780-98-4	1300	420793	686735	189168	110592307	59782752	45850475	155677311	170859998	1.63269e+08	197383501	215108038	2.06246e+08	48904737	51561835	46009744	40498554	41667579	-	-
XMW0425	158	157	158.084	C10H10N2	6-Quinolinamine, 2-methyl-	Heterocyclic compound	65079-19-8	1650	34310.5	60226.4	30119.6	9811.07	13616.4	15028.5	20018.5	16013.1	18015.8	17373.3	18119.8	17746.6	62151.9	64701.9	54798.2	45944.7	54024.4	-	-
XMW0434	67	82	142.099	C8H14O2	4-Hexen-1-ol, acetate	Alcohol	72237-36-6	1020	3.27356e+06	4.39682e+06	1.97872e+06	2.17229e+07	1.29145e+07	1.94845e+07	3.63358e+07	3.81969e+07	3.72663e+07	4.24879e+07	4.67828e+07	4.46354e+07	1.89354e+07	2.18014e+07	1.88423e+07	1.69391e+07	1.68696e+07	-	-
XMW0436	139	43	154.136	C10H18O	2H-Pyran, 2-ethenyltetrahydro-2,6,6-trimethyl-	Heterocyclic compound	7392-19-0	972	1672.54	1615.16	2124.19	10866.3	9713.48	9297.04	3612.91	1830.75	2721.83	3478.69	2811.02	3144.85	4058	4744.89	3792.44	3451.23	4081.06	-	-
XMW0437	68	67	136.125	C10H16	1,5-Cyclooctadiene, 1,6-dimethyl-	Hydrocarbons	3760-13-2	1103	1.06917e+07	1.1292e+07	8.32585e+06	471684	1.997e+07	1.0754e+07	1.44082e+07	872164	7.64016e+06	830088	815859	822973	1.13371e+07	1.23642e+07	1.13535e+07	1.02514e+07	9.87857e+06	-	-
XMW0441	42	103	102.994	C2H2ClN3	1H-1,2,4-Triazole, 3-chloro-	Heterocyclic compound	6818-99-1	1237	3006.5	5463.89	845.001	11321	5248.09	14151.4	13811.9	14757.5	14284.7	15225.7	17932.3	16579	12600.3	12436.1	9980.75	9950.15	9925.14	-	-
XMW0442	93	44	136.1	C8H12N2	Betahistine	Heterocyclic compound	5638-76-6	1185	87485.7	108314	73762.2	16276534	7071901	9415516	14797618	21164533	1.79811e+07	26320556	29517321	2.79189e+07	5732263	6097381	6324827	6134668	6108714	-	-
XMW0443	82	71	170.131	C10H18O2	(E)-2,6-Dimethylocta-3,7-diene-2,6-diol	Alcohol	51276-34-7	1191	147668	197879	178377	386211	541173	230466	790416	890102	840259	912680	1.0286e+06	970641	421288	440726	426858	395521	368917	-	-
XMW0446	98	42	129.079	C6H11NO2	2,4-Dimethyl-2-oxazoline-4-methanol	Heterocyclic compound	39986-37-3	1031	98060.1	115821	79927.2	1.72136e+06	615585	1.49607e+06	3.19709e+06	3.59618e+06	3.39663e+06	3.87241e+06	4.16621e+06	4.01931e+06	1.66858e+06	1.88046e+06	1.64991e+06	1.50901e+06	1.4335e+06	-	-
XMW0448	112	42	112.05	C2H4N6	1,2,4,5-Tetrazine-3,6-diAmine	Heterocyclic compound	19617-90-4	1279					241247	103714	115117						258845	291298	235703	190643	199199	-	-
XMW0449	71	43	158.094	C8H14O3	Butanoic acid, anhydride	Others	106-31-0	1120	52730.4	61809.8	31937.8	5.62299e+06	3.46486e+06	2.92441e+06	621053	422168	521611	1.18031e+06	422931	801621	2.79605e+06	2.98299e+06	2.62814e+06	2.46363e+06	2.33191e+06	-	-
XMW0450	122	137	137.084	C8H11NO	Ethanone, 1-(2,4-dimethyl-1H-pyrrol-3-yl)-	Heterocyclic compound	2386-25-6	1214	2681.54	2863.97	4163.76	180976	69649.5	56164.1	143989	175914	159951	150487	155394	152941	134307	121061	90410.9	83851.7	80886.2	-	-
XMW0452	121	136	136.125	C10H16	2,4,6-Octatriene, 3,4-dimethyl-	Hydrocarbons	57396-75-5	1121	12528.5	17544.7	7341.63	925395	607945	582980	126005	58206.2	92105.6	303758		303758	590246	616851	553915	469314	467985	-	-
XMW0455	138	123	138.068	C8H10O2	1,3-Benzenediol, 4,5-dimethyl-	Phenol	527-55-9	1490	994000	1.33843e+06	1.53406e+06	500599	621014	588371	502688	414134	458411	609857	568982	589419	822140	817415	914241	653899	727512	-	-
XMW0456	107	122	180.151	C12H20O	5,8-Decadien-2-one, 5,9-dimethyl-, (E)-	Ketone	130876-99-2	1320	11394.5	19424.6	6879.4	395823	147489	323721	1.22416e+06	1.46933e+06	1.34675e+06	1.7546e+06	2.07733e+06	1.91597e+06	365536	378297	339628	285328	307676	-	-
XMW0461	82	67	196.146	C12H20O2	cis-3-Hexenyl cis-3-hexenoate	Ester	61444-38-0	1389	256591	402415	139497	21102	476539	263281	355438	6039.3	180739	7363.9	15495.9	11429.9	338977	369133	326314	282676	316952	-	-
XMW0462	164	79	164.12	C11H16O	2-Cyclopenten-1-one, 3-methyl-2-(2-pentenyl)-, (Z)-	Ketone	488-10-8	1395	15834.1	30259	15838	45479.4	42909.5	22899.7	21803.6	3810.44	12807	4812.38	5304.02	5058.2	14123.1	14325.9	15165.8	12063.3	15521.5	C08490	-
XMW0467	93	146	189.115	C12H15NO	2-Pyridin-2-ylmethyl-cyclohexanone	Ketone	113777-22-3	1619	125597	250105	95958.9	413218	943356	355136	528627	3276.4	265952	39364.8	21552.3	30458.6	257566	294562	245090	189059	215472	-	-
XMW0468	93	41	204.188	C15H24	Bicyclo[3.1.1]hept-2-ene, 2,6-dimethyl-6-(4-methyl-3-pentenyl)-	Terpenoids	17699-05-7	1435	2.47481e+07	5.02228e+07	1.3728e+07	1.72508e+07	1.16309e+07	1.17088e+07	1.66553e+07	1.37831e+07	1.52192e+07	1.58658e+07	2.0343e+07	1.81044e+07	3.86632e+07	3.95669e+07	3.3232e+07	2.90166e+07	3.31241e+07	C17088	-
XMW0470	119	92	162.116	C10H14N2	1-ButanAmine, N-(2-pyridinylmethylene)-	Heterocyclic compound	7032-24-8	1401	316204	640553	195635	1385208	1273351	694289	676216	93806.8	385011	117690	107825	112758	363958	368788	317362	261758	318210	-	-
XMW0471	82	105	204.115	C13H16O2	3-Hexen-1-ol, benzoate, (Z)-	Ester	25152-85-6	1570	49532.7	97003	31668.2	339754	267601	401072	722642	673312	697977	873969	955035	914502	250750	266736	209125	158464	234911	-	-
XMW0472	105	77	166.063	C9H10O3	1,2-Ethanediol, monobenzoate	Ester	94-33-7	1402	313978	658915	175579	72146	48184.7	18608.2	5556.94	2052.69	3804.81	10164.6	5653.63	7909.14	396253	422229	371121	308034	355437	-	-
XMW0473	105	123	206.131	C13H18O2	Benzoic acid, hexyl ester	Ester	6789-88-4	1580	1.50706e+06	3.28149e+06	962386	728701	851195	932529	1.80892e+06	1.47645e+06	1.64268e+06	1.80244e+06	1.9853e+06	1.89387e+06	2.0499e+06	2.17604e+06	1.92119e+06	1.57226e+06	1.88332e+06	-	-
XMW0479	121	120	220.11	C13H16O3	cis-3-Hexenyl salicylate	Ester	65405-77-8	1670	252992	559116	200839	1.56139e+06	1.65242e+06	1.93426e+06	4.66032e+06	3.96393e+06	4.31213e+06	5.11051e+06	5.07768e+06	5.0941e+06	2.97278e+06	3.302e+06	2.88663e+06	2.42477e+06	2.82384e+06	-	-
XMW0480	105	115	238.099	C16H14O2	(Z)-Cinnamyl benzoate	Ester	117204-78-1	2016					2.18639e+06	1.05864e+06	2.59546e+06	236486	1.41597e+06	595940	738434	667187	214289	264809	280768	145032	229565	-	-
XMW0484	81	53	110.073	C7H10O	Furan, 2-propyl-	Heterocyclic compound	4229-91-8	791	74056.4	133989	31992.8	182200	202672	326812	358556	373964	366260	281375	256925	269150	264319	327215	247450	237359	226683	-	-
XMW0485	76	91	125.936	C2H3ClS2	Carbonochloridodithioic acid, methyl ester	Others	16696-91-6	1033	23974.5	36754.4	15671.7	551988	288260	299389	358117	382902	370509	505562	539567	522564	146333	198324	142268	130293	151671	-	-
XMW0486	82	56	140.12	C9H16O	Cyclohexanone, 2,2,6-trimethyl-	Ketone	2408-37-9	1036	491603	675067	431562	8.11963e+06	3.41797e+06	7.10998e+06	1.4761e+07	1.63593e+07	1.55601e+07	1.75907e+07	1.89961e+07	1.82934e+07	7.60148e+06	8.64559e+06	7.50322e+06	6.87567e+06	6.5959e+06	-	-
XMW0487	92	65	138.043	C6H6N2O2	2-Picoline, 6-nitro-	Heterocyclic compound	18368-61-1	1183	19981.4	27847.8	18003.2	3.73487e+06	1.74811e+06	2.36167e+06	3.57017e+06	4.93146e+06	4.25082e+06	6.07806e+06	6.69869e+06	6.38838e+06	1.47584e+06	1.56011e+06	1.59005e+06	1.51641e+06	1.49209e+06	-	-
XMW0488	70	43	113.084	C6H11NO	2-Acetylpyrrolidine	Heterocyclic compound	60026-20-2	1042	155320	202617	124885	2.58629e+06	1.02119e+06	2.22523e+06	4.56726e+06	5.10652e+06	4.83689e+06	5.47171e+06	5.88866e+06	5.68018e+06	2.33279e+06	2.69456e+06	2.3476e+06	2.15643e+06	2.04649e+06	-	-
XMW0490	117	132	132.094	C10H12	1-Methyl-2-phenylcyclopropane	Aromatics	3145-76-4	1056	24897.5	33166.7	15571.7	789584	382431	482226	598813	674657	636735	894802	1.07065e+06	982727	223235	238238	218465	193439	221150	-	-
XMW0491	113	42	113.07	C3H7N5	3-Methyl-4,5-diamino-1,2,4(4H)-triazole	Heterocyclic compound	21532-07-0	1219	2051.13	2099.93	1826.68	157462	67364.6	46553.5	153295	187576	170436	156978	159491	158235	65241.5	73237.6	69512.1	61082.9	57822.9	-	-
XMW0492	56	127	127.063	C6H9NO2	2,5-Pyrrolidinedione, 1-ethyl-	Heterocyclic compound	2314-78-5	1191	2928.91	5207.22	1796.71	35614	20228	20979.8	13460.6	11985.8	12723.2	13997.8	17832.5	15915.2	82694	101144	77667.9	65482	75647.2	-	-
XMW0495	82	39	112.052	C6H8O2	Dehydromevalonic lactone	Ester	2381-87-5	1169	22417.9	23927.2	26164.4	4.60372e+06	2.30891e+06	1.85419e+06	5.38655e+06	6.60735e+06	5.99695e+06	7.04533e+06	7.69891e+06	7.37212e+06	1.78724e+06	1.86206e+06	1.77103e+06	1.63458e+06	1.58204e+06	-	-
XMW0497	140	139	139.993	C6H4O2S	2,5-ThiophenedicarboxAldehyde	Heterocyclic compound	932-95-6	1220				827766	368893	213311	828282	993680	910981	805300	838907	822103	331437	375028	363882	308517	288720	-	-
XMW0499	126	57	184.219	C13H28	Undecane, 3,4-dimethyl-	Hydrocarbons	17312-78-6	1247	84650.7	91023	112576	271559	164335	153329	124250	162387	143318	217636	207177	212406	116406	120470	120331	100139	107751	-	-
XMW0503	154	98	154.063	C8H10O3	2-Acetyl-1,3-cyclohexanedione	Ketone	4056-73-9	1359	294338	441166	164131	5849.24	628863	327707	479950	9083.33	244517	14167.8	14154.9	14161.4	337426	389341	366985	321791	350505	-	-
XMW0504	119	41	204.188	C15H24	1H-Benzocycloheptene, 2,4a,5,6,7,8-hexahydro-3,5,5,9-tetramethyl-, (R)-	Terpenoids	1461-03-6	1500	579201	964938	416171	5.10087e+06	6.20192e+06	5.23527e+06	7.5478e+06	4.01011e+06	5.77896e+06	5.50701e+06	6.467e+06	5.98701e+06	3.14334e+06	3.01218e+06	2.93243e+06	2.25706e+06	2.77061e+06	-	-
XMW0505	99	44	158.08	C5H10N4O2	Biuret, 1-[(dimethylamino)methylene]-	Nitrogen compounds	10264-58-1	1593	31747.9	64403.5	22970.8	21567.6	25560.3	32355.3	50996	40069.7	45532.9	50371.9	54636.2	52504	41240	46669.1	42361.8	35434.8	41115.7	-	-
XMW0507	124	123	180.115	C11H16O2	1,3-Benzenediol, 5-pentyl-	Phenol	500-66-3	1761	5605.28	11997.3	4543.23	16516.1	13786.7	3382.69	6371.88	3330.15	4851.01	8549.88	9820.14	9185.01	11778.8	13520	13986.1	11067	16418.6	-	-
XMW0517	97	112	112.035	C6H8S	Thiophene, 3-ethyl-	Heterocyclic compound	1795-01-3	869	184674	219634	246873	217298	192753	240203	188029	164023	176026	206391	200975	203683	207061	307122	247548	236110	232256	-	-
XMW0519	91	106	134.11	C10H14	Cyclobutanespiro-2'-bicyclo[1.1.0]butane-4'-spirocyclobutane	Hydrocarbons	76308-11-7	930	87515.2	170863	40664.2	3.69367e+07	1.50693e+07	2.69922e+07	2.97487e+07	3.2164e+07	3.09564e+07	4.02243e+07	5.79136e+07	4.90689e+07	1.48364e+07	1.90741e+07	1.40893e+07	1.14616e+07	1.40234e+07	-	-
XMW0522	92	121	121.089	C8H11N	Pyridine, 3-propyl-	Heterocyclic compound	4673-31-8	986	4.95598e+06	6.89768e+06	2.67203e+06	2.44891e+06	9.44313e+06	6.80363e+06	1.15025e+07	6.08183e+06	8.79218e+06	7.56565e+06	1.00656e+07	8.81562e+06	5.87088e+06	7.08008e+06	6.29099e+06	5.43001e+06	5.88671e+06	-	-
XMW0523	92	65	92.037	C5H4N2	1H-Pyrrole-2-carbonitrile	Heterocyclic compound	9513-94-4	1044	11262	10856.9	8726.32	312603	221182	226736	135959	188656	162308	148519	137438	142979	125463	108208	105101	91926.7	102096	-	-
XMW0526	137	109	152.12	C10H16O	AcetAldehyde, (3,3-dimethylcyclohexylidene)-, (Z)-	Aldehyde	26532-24-1	1226	25324.8	48637.3	16439.8	804651	281578	394104	627452	825325	726389	930574	1.09467e+06	1.01262e+06	159656	199398	170841	150175	166071	-	-
XMW0527	139	93	154.136	C10H18O	2-Cyclohexen-1-ol, 1-methyl-4-(1-methylethyl)-, cis-	Alcohol	29803-82-5	1122	5962.27	8208.28	4900.44	7.9228e+06	3.71374e+06	2.34269e+06	3.89612e+06	5.5434e+06	4.71976e+06	7.33772e+06	7.98746e+06	7.66259e+06	900735	1.11773e+06	1.24604e+06	1.23658e+06	1.20861e+06	-	-
XMW0528	97	140	140.066	C8H12S	Thiophene, 2-butyl-	Heterocyclic compound	1455-20-5	1069	5156.14	6417.86	4746.94	46739.8	29086.6	40128.1	371960	355391	363676	101420	87404.7	94412.4	300342	363332	322009	236559	213004	-	-
XMW0529	95	93	172.102	C10H17Cl	Bicyclo[2.2.1]heptane, 2-chloro-1,7,7-trimethyl-, (1R-endo)-	Terpenoids	30462-53-4	1116	241635	150229	83490.6	4.1675e+07	1.67767e+07	2.46311e+08	7.02662e+07	8.63321e+07	7.82991e+07	5.78248e+07	1.43188e+07	3.60718e+07	1.08502e+08	1.17323e+08	1.0383e+08	9.50764e+07	9.31238e+07	-	-
XMW0530	59	94	152.12	C10H16O	p-Mentha-1,5-dien-8-ol	Terpenoids	1686-20-0	1167	236576	268800	674436	1.67886e+06	918909	972230	2.23908e+06	2.78333e+06	2.5112e+06	3.01074e+06	3.23946e+06	3.1251e+06	1.28396e+06	1.39157e+06	1.35705e+06	1.22124e+06	1.1669e+06	-	-
XMW0531	55	69	152.12	C10H16O	Bicyclo[3.1.1]heptan-3-one, 2,6,6-trimethyl-, (1.alpha.,2.beta.,5.alpha.)-	Terpenoids	15358-88-0	1173	108183	117453	251898	5.29393e+06	2.87274e+06	2.3677e+06	6.31779e+06	7.24145e+06	6.77962e+06	7.64858e+06	8.27186e+06	7.96022e+06	2.43727e+06	2.55286e+06	2.46162e+06	2.30462e+06	2.203e+06	-	-
XMW0533	147	148	148.035	C9H8S	3-Methylbenzothiophene	Heterocyclic compound	1455-18-1	1315	48570.1	34961.7	33296.6	36754.2	61909.4	39291.5	35731.7	52489.2	44110.5	37188.7	40155.1	38671.9	62906	40916	50344.8	36177.5	37314.6	-	-
XMW0534	107	135	150.104	C10H14O	Bicyclo[3.1.1]hept-3-en-2-one, 4,6,6-trimethyl-, (1S)-	Terpenoids	1196-01-6	1204	11607.6	10183.1	13029.4	1.45539e+06		474974	320708	456533	388621	647204	611524	629364	278427	300731	282449	268602	268430	-	-
XMW0537	133	134	134.073	C9H10O	1H-Inden-5-ol, 2,3-dihydro-	Phenol	1470-94-6	1335	7322.15	16902.4	3731.41	8198.91	3477.85	4265.94	1900.1	1700.27	1800.19	2455.65	3521.05	2988.35	16433.5	15602.5	14255.8	11249	14456.1	-	-
XMW0544	161	81	204.188	C15H24	Azulene, 1,2,3,3a,4,5,6,7-octahydro-1,4-dimethyl-7-(1-methylethenyl)-, [1R-(1.alpha.,3a.beta.,4.alpha.,7.beta.)]-	Terpenoids	22567-17-5	1473	4.95847e+06	1.04168e+07	2.58609e+06	516212	280143	128648	112040	51904.1	81972.1	64102.9	113143	88622.7	6.40357e+06	6.68943e+06	5.84135e+06	4.88284e+06	5.56647e+06	-	-
XMW0545	91	134	149.12	C10H15N	Benzenemethanamine, N-(1-methylethyl)-	Amine	102-97-6	1226	50788.6	67675.9	52902.1	1244941	411495	630706	1096719	1439494	1.26811e+06	1670803	2040755	1855779	400358	455449	343057	315587	327372	-	-
XMW0546	124	96	167.167	C11H21N	(5R,8aR)-5-Propyloctahydroindolizine	Heterocyclic compound	120057-35-4	1293				386707	359876	218477	585049	586940	585995	693620	747621	720620	194199	207973	179163	159160	157598	-	-
XMW0549	108	91	204.188	C15H24	(1S,4aR,7R)-1,4a-Dimethyl-7-(prop-1-en-2-yl)-1,2,3,4,4a,5,6,7-octahydronaphthalene	Terpenoids	52026-55-8	1447	24904.5	48011.6	10636.9	361707	313197	162992	237124	112563	174843	177624	246872	212248	133390	127028	113099	85638.8	113217	-	-
XMW0550	148	41	148.075	C7H8N4	N-Cyanomethyl-2-cyanimino-pyrrolidine	Heterocyclic compound	134881-46-2	1595	209316	376645	153769	160942	182383	240160	377914	310524	344219	378226	407969	393098	304864	316368	285132	242696	283805	-	-
XMW0552	189	204	204.115	C13H16O2	2,2'-Isopropylidenebis(5-methylfuran)	Heterocyclic compound	59212-75-8	1458	130505	315519	72151.6	3.38824e+06	3.08313e+06	1.79835e+06	3.03225e+06	2.16202e+06	2.59713e+06	2.549e+06	2.95827e+06	2.75364e+06	1.35668e+06	1.33761e+06	1.1328e+06	932541	1.17721e+06	-	-
XMW0553	121	136	178.063	C10H10O3	2-Acetoxyacetophenone	Ketone	7250-94-4	1409	638741	723168	268961	310383	905240	390949	105001	112145	108573	133247	346289	239768	706465	641084	614677	453762	610414	-	-
XMW0557	189	204	204.061	C12H12OS	3-Acetyl-2,5-dimethylbenzo(b)thiophene	Heterocyclic compound	6179-04-0	1697	20762.3	37132	14995.5	17148.9	76963.7	45176.6	63995.7	17630.5	40813.1	24455.3	20212.8	22334	48923.5	53465.4	40506.5	34293.9	47353.4	-	-
XMW0558	204	85	222.198	C15H26O	1,4-Methanoazulen-9-ol, decahydro-1,5,5,8a-tetramethyl-, [1R-(1.alpha.,3a.beta.,4.alpha.,8a.beta.,9S*)]-	Terpenoids	465-24-7	1592	50930.3	79935.9	37254.1	39250.5	45985.8	37971.8	51352.2	40275	45813.6	46876.4	51272.4	49074.4	59425.5	64717.6	59083.4	51891.4	57225.5	-	-
XMW0573	83	84	84.069	C4H8N2	1,5-Diazabicyclo[3.1.0]hexane	Heterocyclic compound	13090-31-8	951	5813.76	7602.17	7679.79	34674.4	29653.8	31348.8	29240.1	31989.6	30614.9	33389.8	46200.7	39795.3	31003.8	50597.5	37077.8	26085.5	34717.1	-	-
XMW0574	57	68	142.099	C8H14O2	4-Penten-1-ol, propanoate	Ester	30563-30-5	974	4509.48	5827.32	2610.71	506118	339698	395281	122061	154519	138290	266287	248118	257203	124354	165008	122460	100633	115352	-	-
XMW0578	71	43	128.12	C8H16O	Furan, 2-butyltetrahydro-	Heterocyclic compound	1004-29-1	1004	15717.7	56993.9	7970.68	25826.7	2.99632e+06	1.67712e+06	1.05728e+06	43264.1	550272	75517.6	40682.4	58100	955726	1.2716e+06	986801	879561	871360	-	-
XMW0580	57	71	212.25	C15H32	Dodecane, 2,6,10-trimethyl-	Hydrocarbons	3891-98-3	1366	49271.8	70481.9	28474.1	7976.08	89855.9	51542.6	71042.7	5397.1	38219.9	9386.19	11588.2	10487.2	54828	61268.8	56381.2	48481	52461.1	-	-
XMW0581	138	95	138.068	C8H10O2	Benzene, 1,2-dimethoxy-	Aromatics	91-16-7	1148				41703.2	16911.9	9522.63	2796.06	4471.75	3633.91	6230.96	4392.94	5311.95	372699	392525	360308	339742	320961	-	-
XMW0583	121	93	136.052	C8H8O2	Ethanone, 1-(3-hydroxyphenyl)-	Ketone	121-71-1	1439	8.90064e+06	1.90095e+07	4.86592e+06	6.17324e+06	4.19523e+06	4.20226e+06	5.93934e+06	4.91459e+06	5.42697e+06	5.66961e+06	7.27276e+06	6.47119e+06	1.42305e+07	1.46427e+07	1.22604e+07	1.06517e+07	1.22666e+07	-	-
XMW0585	42	84	143.058	C6H9NO3	5-Isoxazolecarboxylic acid, 4,5-dihydro-5-methyl-, methyl ester, (R)-	Heterocyclic compound	64018-42-4	1010	13971.2	25735.6	1738.32	12761.6	391883	225104	134884	14356.2	74619.9	19652	13339.5	16495.7	139029	174180	141054	121965	122586	-	-
XMW0586	126	57	184.219	C13H28	Dodecane, 5-methyl-	Hydrocarbons	17453-93-9	1255	828990	1136945	495467	60566	1560869	920819	1219034	25434.4	622234	37841.4	35971	36906.2	1029324	1120520	965697	820758	859509	-	-
XMW0588	42	155	155.106	C7H13N3O	1,3,5-Triazaadamantan-7-ol	Heterocyclic compound	130267-10-6	1187	1169.74	3592	980.235	414730	179748	236216	362078	512607	437342	626792	693179	659986	141492	143088	158370	152704	144800	-	-
XMW0592	71	43	226.266	C16H34	Pentadecane, 4-methyl-	Hydrocarbons	2801-87-8	1556	8307.63	26208.9	7044.93	787985	1.35143e+06	537041	723092	6187.97	364640	54442.6	45094.2	49768.4	266441	313615	297135	213359	248426	-	-
XMW0598	118	117	118.078	C9H10	.alpha.-Methylstyrene	Aromatics	98-83-9	986	802.717	1136.08	650.854	17583.4	12795.8	10432.8	22348.8	17377.2	19863	13718.5	16299.3	15008.9	11533	14207.4	10782.9	10334.1	9298.26	C14395	-
XMW0599	69	84	142.063	C7H10O3	2,2,6-Trimethyl-4H-1,3-dioxin-4-one	Heterocyclic compound	5394-63-8	1140	215930	194749	193245	5.87672e+06	2.81962e+06	2.06243e+06	2.22298e+06	3.54989e+06	2.88643e+06	5.02739e+06	5.85439e+06	5.44089e+06	1.18959e+06	1.36236e+06	1.37176e+06	1.28146e+06	1.27313e+06	-	-
XMW0600	71	70	142.172	C10H22	Octane, 3,3-dimethyl-	Hydrocarbons	4110-44-5	932	3723.63	5545.19	3760.2	8901.6	7753.27	8295.56	6490.64	5501.91	5996.28	5199.77	7739.43	6469.6	6250.35	8081.19	8062.2	7421.73	7583.87	-	-
XMW0607	104	91	150.068	C9H10O2	Formic acid, 2-phenylethyl ester	Ester	104-62-1	1178	3575.95	3530.81	1814.41	62179.1	37050.3	41423.9	52179.7	68189.7	60184.7	83412.6	91368.2	87390.4	31345.8	29646.9	27441.2	26063.7	26683.1	-	-
XMW0612	85	57	184.219	C13H28	Undecane, 4,7-dimethyl-	Hydrocarbons	17301-32-5	1185	4211.34	5369.4	4056.48	514677	218188	290947	456307	653070	554689	812816	913525	863170	179177	192848	202323	189452	190173	-	-
XMW0614	88	101	186.162	C11H22O2	Nonanoic acid, ethyl ester	Ester	123-29-5	1295	1026.52	1928.23	544.294	4508.96	2856.33	1166.87							8828.2	8437.83	7722.94	7511.95	7053.01	-	-
XMW0615	135	107	150.104	C10H14O	Phenol, m-tert-butyl-	Phenol	585-34-2	1296	50538.2	100489	25601	583687	316749	322518							708221	759132	671735	574335	606153	C14188	-
XMW0617	71	56	216.173	C12H24O3	Propanoic acid, 2-methyl-, 3-hydroxy-2,2,4-trimethylpentyl ester	Ester	77-68-9	1374	21903.4	39900.1	23504.6	90736.9	136770	64429.6	32400.1	9400.24	20900.2	22968.2	24145.9	23557	31173.5	35661.4	34272.1	27009.6	30418	-	-
XMW0618	88	55	198.162	C12H22O2	Ethyl 9-decenoate	Ester	67233-91-4	1388	2711.38	4616.12	1405.58	1723.7	4908.38	3201.85	3073.56	291.649	1682.6	367.433	62.9716	215.202	4873.29	4770.25	4413.74	3905.36	4080.86	-	-
XMW0627	149	177	222.089	C12H14O4	Diethyl Phthalate	Ester	84-66-2	1594	540426	1068010	371311	361808	409232	592855	1010120	813551	911836	996898	1084958	1040928	840563	895420	784484	644401	781959	C14175	-
XMW0629	204	189	204.188	C15H24	3H-3a,7-Methanoazulene, 2,4,5,6,7,8-hexahydro-1,4,9,9-tetramethyl-, [3aR-(3a.alpha.,4.beta.,7.alpha.)]-	Terpenoids	2387-78-2	1399	545093	1.1009e+06	290565	199122	160088	85934.6	80465.8	14784.7	47625.3	20080.3	25069.5	22574.9	719882	714438	624460	516103	615680	C17505	-
XMW0630	57	55	126.141	C9H18	1-Hexene, 3,5,5-trimethyl-	Hydrocarbons	4316-65-8	769				255943	216554	239658	52868.4	22460.5	37664.5	39736.9	39800.9	39768.9	121054	154508	104161	107938	127303	-	-
XMW0632	93	92	136.125	C10H16	Bicyclo[3.1.1]hept-2-ene, 3,6,6-trimethyl-	Terpenoids	4889-83-2	948	30187.7	45051.5	13776	7.51236e+06	3.57014e+06	4.51324e+06	4.24126e+06	4.61305e+06	4.42715e+06	6.50729e+06	8.45311e+06	7.4802e+06	6.47832e+06	8.60723e+06	6.38047e+06	5.2557e+06	6.22507e+06	-	-
XMW0636	85	71	268.069	C10H21I	1-iodo-Decane	Halogenated hydrocarbons	2050-77-3	1433	24706	52348	13972	10339.2	10700.9	10742.1	15167.3	11889.4	13528.4	12453.6	15002.6	13728.1	28870	29622.9	24173.6	21718.5	22573.7	-	-
XMW0637	70	42	112.089	C7H12O	Cyclobutanone, 2,2,3-trimethyl-	Ketone	1449-49-6	847	1.48098e+06	2.10345e+06	963636	535763	944002	911925	1.07982e+06	947861	1.01384e+06	806999	729185	768092	1.62933e+06	2.16044e+06	1.54819e+06	1.55979e+06	1.42941e+06	-	-
XMW0639	79	91	202.172	C15H22	1,4-Methanobenzocyclodecene, 1,2,3,4,4a,5,8,9,12,12a-decahydro-	Terpenoids	74708-73-9	1567	85520.8	174380	50867.2	575567	406399	659484	1.25917e+06	1.21806e+06	1.23861e+06	1.55453e+06	1.74308e+06	1.64881e+06	417707	454399	393764	325406	397540	-	-
XMW0640	121	105	204.188	C15H24	Panaxene	Terpenoids	871660-95-6	1314	2940.61	9868.88	2783.05	528854	367268	251626	252433	248885	250659	376203	358076	367140	186917	205010	173406	158327	158956	-	-
XMW0641	71	70	142.172	C10H22	Heptane, 3,3,4-trimethyl-	Hydrocarbons	20278-87-9	937	2046.29	3254.25	2911.81	955.186	100085	46368.7	28361.9	10248.1	19305	14485.9	17544.8	16015.3	21058.8	20160.1	16545.8	20010.4	18648.2	-	-
XMW0642	71	95	128.12	C8H16O	Cyclohexanol, 3,5-dimethyl-	Alcohol	5441-52-1	1030	2.22801e+06	2.65699e+06	1.83983e+06	3.6564e+07	1.36576e+07	3.23493e+07	6.43623e+07	7.13296e+07	6.7846e+07	7.55544e+07	8.08977e+07	7.8226e+07	3.58158e+07	4.05793e+07	3.52151e+07	3.24975e+07	3.09023e+07	-	-
XMW0643	82	97	140.095	C7H12N2O	Butyramide, 2-cyano-2-ethyl-	Amine	18705-38-9	1287				31405	1.11784e+07	4.79895e+06	5.34806e+06	11297.4	2.67968e+06	54468.1	38113	46290.6	1.1828e+07	1.31785e+07	1.05765e+07	8.73323e+06	8.95687e+06	-	-
XMW0646	165	95	224.141	C13H20O3	2-Benzofurancarboxylic acid, 2,4,5,6,7,7a-hexahydro-4,4,7a-trimethyl-, methyl ester, cis-	Ester	77383-92-7	1517	17488	45966	13716	315300	334200	159018	377649	157857	267753	234843	288801	261822	160775	179837	170101	146429	175898	-	-
XMW0651	107	106	107.073	C7H9N	Pyridine, 2,3-dimethyl-	Heterocyclic compound	583-61-9	943	10374.9	14236	4015.48	2.73425e+06	1.20034e+06	1.53905e+06	1.4562e+06	1.58125e+06	1.51873e+06	2.22861e+06	2.90667e+06	2.56764e+06	2.17618e+06	2.90724e+06	2.14989e+06	1.77344e+06	2.09962e+06	-	-
XMW0652	45	42	104.084	C5H12O2	1,4-Pentanediol	Alcohol	626-95-9	923	3531	3375	2790.06		14740	8546.5	7903	6530.78	7216.89	6065	6214	6139.5	6825	7819	6871	6033	5479.33	-	-
XMW0653	69	55	126.141	C9H18	2,3-Dimethyl-3-heptene, (Z)-	Hydrocarbons	59643-73-1	837	3.23518e+06	5.0782e+06	1.90594e+06	1.37642e+06	1.95612e+06	2.52271e+06	2.93431e+06	2.92598e+06	2.93015e+06	2.49886e+06	2.21702e+06	2.35794e+06	4.70844e+06	6.19264e+06	4.54563e+06	4.6005e+06	4.17587e+06	-	-
XMW0654	109	67	152.12	C10H16O	Ethanone, 1-(1,4-dimethyl-3-cyclohexen-1-yl)-	Terpenoids	43219-68-7	1149	33162.3	21499.7	11675.8	3.61856e+06	1.52682e+06	1.17939e+06	491165	663908	577537	804129	849388	826758	1.92557e+07	2.03167e+07	1.88178e+07	1.74836e+07	1.68761e+07	-	-
XMW0656	59	83	130.136	C8H18O	3-Heptanol, 6-methyl-	Alcohol	18720-66-6	915	9582.81	10543.1	11579.8	27679.6	58624.3	46256.6	61616	42230.5	51923.2	40419.6	50330.7	45375.1	35340.3	46774.6	35323.7	28917.8	27562.1	-	-
XMW0657	133	64	133.053	C8H7NO	Benzoxazole, 2-methyl-	Heterocyclic compound	95-21-6	1145	4941.56	6930.22	3435.96	365638	178813	102266	30589.3	38555.1	34572.2	61806.5	57127.7	59467.1	73191.2	77378.8	76136.7	70387.1	68336.4	-	-
XMW0658	41	73	128.084	C7H12O2	2-Heptenoic Acid	Acid	18999-28-5	1081	4831.14	15823.3	3728.59	8175.38	65672	42774.8	16186	3134.19	9660.12	3311.18	2049.03	2680.11	30644.2	37517.7	27851.9	25249.3	22788.1	-	-
XMW0659	91	92	134.11	C10H14	Benzene, n-butyl-	Aromatics	104-51-8	1054	333706	453175	185553	1.70251e+07	8.16966e+06	1.04213e+07	1.35802e+07	1.49212e+07	1.42507e+07	1.99964e+07	2.39691e+07	2.19828e+07	3.60087e+06	4.23036e+06	4.0908e+06	3.53454e+06	4.13636e+06	C18150	-
XMW0660	73	41	142.099	C8H14O2	2-Octenoic Acid	Acid	1470-50-4	1181				173769	86040.7	84559.2	108866	141735	125301	183399	197113	190256	40484.9	43043	45239.3	43376.1	41889.1	-	-
XMW0662	142	141	142.078	C11H10	Naphthalene, 2-methyl-	Aromatics	91-57-6	1297	13146	26255.5	8309.53	24420.1	23021.7	24614.1	18831.8	16444.3	17638.1	28291.1	22098.5	25194.8	24487	23025.2	22172.9	18379.1	21441.8	C14098	-
XMW0664	165	166	166.063	C9H10O3	BenzAldehyde, 2,4-dihydroxy-3,6-dimethyl-	Aldehyde	34883-14-2	1650	51670.1	98353.9	47304.8	9076.55	12750	30452.8	35832.3	29902.1	32867.2	35502.1	34008	34755.1	97140.5	105390	94472.2	75098.2	88581.1	-	-
XMW0670	94	68	95.048	C4H5N3	Acetonitrile, 2,2'-iminobis-	Nitrogen compounds	628-87-5	1108	25813	19956.6	17867.6	1.84393e+06	850822	1.19329e+07	3.22317e+06	3.98459e+06	3.60388e+06	2.64627e+06	700322	1.6733e+06	4.98004e+06	5.3971e+06	4.81236e+06	4.39977e+06	4.30735e+06	-	-
XMW0671	70	69	98.084	C5H10N2	1,7-Diazabicyclo[2.2.0]heptane	Heterocyclic compound	279-42-5	939	1425.28	2924.38	2447.28		78928.9	38809.2	25576	8014.48	16795.3	11738.9	14945	13342	15046.1	19402.2	14609.7	14720.7	14173.6	-	-
XMW0672	42	113	113.023	C3H3N3O2	1,2,4-Triazine-3,5(2H,4H)-dione	Heterocyclic compound	461-89-2	1066	2631.51	3083.96	2747.83	8351.53	15931.4	10071.6	70559.5	67339.3	68949.4	24628.1	23958.1	24293.1	59942.7	64524.6	59882.6	39274.2	37690.5	-	-
XMW0676	119	91	134.073	C9H10O	Ethanone, 1-(3-methylphenyl)-	Ketone	585-74-0	1182	11091.7	12514.4	8550.97	538478	308988	378565	553559	725447	639503	856717	924248	890483	441974	357249	305180	290371	280486	-	-
XMW0678	121	105	136.125	C10H16	1,3-Cyclohexadiene, 1,5,5,6-tetramethyl-	Terpenoids	514-94-3	976	37933.3	71766.3	17411.2	1.52452e+07	8.95263e+06	1.15118e+07	3.38149e+06	3.43142e+06	3.40645e+06	5.80059e+06	5.73522e+06	5.7679e+06	3.31847e+06	4.56013e+06	3.23024e+06	2.82327e+06	3.13543e+06	-	-
XMW0679	45	43	176.105	C8H16O4	AcetAldehyde, tetramer	Aldehyde	108-62-3	1160				21719.8	20160.2	13030.6							28367.9	32031.1	33433.4	30568.7	30981.1	C18744	-
XMW0681	69	41	152.12	C10H16O	6-Octenal, 7-methyl-3-methylene-	Aldehyde	55050-40-3	1147	41445.8	29516.2	25332.1	1.02362e+06	421441	653644	190052	308294	249173	307444	386249	346847	1.28022e+07	1.36404e+07	1.25193e+07	1.15507e+07	1.11126e+07	-	-
XMW0682	121	77	176.12	C12H16O	Benzenemethanol, .alpha.-methyl-.alpha.-(1-methyl-2-propenyl)-	Alcohol	61967-11-1	1308	53329.5	78005.5	27253.3	195012	235084	181113	248692	166813	207752	198815	240522	219669	164322	180289	159406	130327	149432	-	-
XMW0689	150	107	150.079	C8H10N2O	Ethanone, 1-(3,5-dimethylpyrazinyl)-	Heterocyclic compound	54300-08-2	1174	16725.3	34909.5	12884	2.93507e+06	2.16898e+06	3.06147e+06	3.72964e+06	4.20546e+06	3.96755e+06	4.8545e+06	4.73194e+06	4.79322e+06	2.09906e+06	2.15083e+06	2.0287e+06	1.80679e+06	1.72608e+06	-	-
XMW0690	93	150	150.141	C11H18	Cyclohexene, 2,4-dimethyl-1-(1-methylethenyl)-	Hydrocarbons	56763-60-1	1108				1991562	867023	1.38592e+07	4.95879e+06	6364549	5.66167e+06	4206079	1030211	2618145	7846016	8427798	7449861	6838115	6723528	-	-
XMW0693	69	41	182.131	C11H18O2	2,6-Octadienoic acid, 3,7-dimethyl-, methyl ester	Ester	2349-14-6	1323	8790.97	12137.4	3967.16	337339	137104	272441	1.05542e+06	1.2598e+06	1.15761e+06	1.50372e+06	1.77259e+06	1.63816e+06	347771	363247	312889	266810	292921	-	-
XMW0698	108	41	204.188	C15H24	1,4-Methano-1H-indene, octahydro-4-methyl-8-methylene-7-(1-methylethyl)-, [1S-(1.alpha.,3a.beta.,4.alpha.,7.alpha.,7a.beta.)]-	Terpenoids	3650-28-0	1396	412534	621110	325418	1.82422e+06	1.94687e+06	976092	950116	147044	548580	198930	208482	203706	646996	640764	598657	478763	600451	-	-
XMW0700	189	133	204.188	C15H24	4a,8-Dimethyl-2-(prop-1-en-2-yl)-1,2,3,4,4a,5,6,7-octahydronaphthalene	Terpenoids	103827-22-1	1492	1.53915e+06	3.09369e+06	813614	237686	149266	81227	77647.9	48216	62931.9	59093.7	91848.8	75471.2	2.25685e+06	2.2254e+06	1.76657e+06	1.56932e+06	1.75337e+06	-	-
XMW0701	145	131	160.1	C10H12N2	1H-Pyrrolo[2,3-b]pyridine, 2-(1-methylethyl)-	Heterocyclic compound	27257-18-7	1392	7189.22	11752.5	3230.01	54822.1	46709.3	26521.8	31645	15714.2	23679.6	22272.8	28701.6	25487.2	24092.2	20944.8	19078.2	14449.3	19079.4	-	-
XMW0703	112	117	228.209	C14H28O2	Hexanoic acid, octyl ester	Ester	4887-30-3	1570	3074.02	5945.85	2105.25	22981.8	24789.6	24703.3	47241.6	36082.2	41661.9	50083.9	54996.5	52540.2	14955.6	15899.6	14204.9	11298.7	14154.6	-	-
XMW0705	59	149	222.198	C15H26O	2-Naphthalenemethanol, 1,2,3,4,4a,5,6,8a-octahydro-.alpha.,.alpha.,4a,8-tetramethyl-, [2R-(2.alpha.,4a.alpha.,8a.beta.)]-	Terpenoids	473-16-5	1653	4.12661e+06	7.76733e+06	3.68305e+06	1.00647e+06	1.39623e+06	2.41581e+06	3.26933e+06	2.2812e+06	2.77527e+06	2.74876e+06	2.58464e+06	2.6667e+06	7.33993e+06	8.08243e+06	7.27532e+06	5.91351e+06	6.76003e+06	C09663	-
XMW0711	121	93	121.053	C7H7NO	Formamide, N-phenyl-	Amine	103-70-8	1221	23448	29427.8	20909.8	1.54137e+06	534345	795966	1.33148e+06	1.6796e+06	1.50554e+06	1.90778e+06	2.41303e+06	2.16041e+06	416891	485173	347130	304167	336612	-	-
XMW0712	115	116	116.063	C9H8	Benzene, 1-propynyl-	Aromatics	673-32-5	1052	176160	249226	94927.9	3809.65	346308	189077	262095	6740.24	134418	7323.44	16513.2	11918.3	193642	228696	215224	185330	202031	-	-
XMW0717	119	91	134.073	C9H10O	Ethanone, 1-(2-methylphenyl)-	Ketone	577-16-2	1173	6833.92	10449.4	5858.46	676734	311834	291764	589662	732972	661317	788465	846359	817412	264872	268060	251839	229595	226107	-	-
XMW0719	91	134	134.11	C10H14	p-Mentha-1,5,8-triene	Terpenoids	21195-59-5	1111				3.73236e+06	1.62225e+06	2.28356e+07	6.02101e+06	7.38894e+06	6.70497e+06	4.94617e+06	1.27978e+06	3.11298e+06	9.66972e+06	1.03204e+07	9.13538e+06	8.42236e+06	8.2639e+06	-	-
XMW0721	121	150	150.104	C10H14O	Benzene, 1-methoxy-4-propyl-	Aromatics	104-45-0	1182	11904.9	13630.3	9590.24	1.07124e+06	475344	625246	964365	1.37749e+06	1.17093e+06	1.71565e+06	1.91866e+06	1.81715e+06	507269	473827	454897	449573	446210	-	-
XMW0722	96	68	152.084	C9H12O2	1-Cyclohexene-1-carboxAldehyde, 5,5-dimethyl-3-oxo-	Aldehyde	56621-35-3	1285				8600.6	399641	167202	180405						411802	454225	362662	302152	310893	-	-
XMW0724	95	94	162.141	C12H18	Albene	Hydrocarbons	38451-64-8	1159	22894.4	19567.2	22752.1	969419	1.12821e+06	659303	579746	368379	474062	428046	451061	439554	1.45898e+06	1.6154e+06	1.68853e+06	1.6132e+06	1.59106e+06	-	-
XMW0725	84	83	152.12	C10H16O	(-)-cis-Isopiperitenol	Terpenoids	96555-02-1	1228	8582.03	13744	3478.09	1.62159e+07	6.98238e+06	4.30958e+06	1.61212e+07	1.95492e+07	1.78352e+07	1.59475e+07	1.6567e+07	1.62572e+07	6.21559e+06	6.78597e+06	7.15072e+06	6.14158e+06	5.72211e+06	-	-
XMW0726	121	77	150.104	C10H14O	Benzene, (1-methoxypropyl)-	Aromatics	59588-12-4	1104	2.89987e+07	3.07853e+07	2.21116e+07	1.47195e+06	5.59902e+07	2.90961e+07	4.12774e+07	3.07589e+06	2.21766e+07	2.25293e+06	2.11855e+06	2.18574e+06	3.17235e+07	3.43025e+07	3.1622e+07	2.87373e+07	2.76073e+07	-	-
XMW0727	134	133	134.073	C9H10O	BenzAldehyde, 2,5-dimethyl-	Aldehyde	5779-94-2	1208				446784	188496	375594	68576.1	86320.8	77448.5	67119.7	32996.2	50058	132309	152440	140912	124025	116038	-	-
XMW0728	121	93	176.12	C12H16O	Benzenemethanol, 4-methyl-.alpha.-(1-methyl-2-propenyl)-, (R*,R*)-	Alcohol	83173-76-6	1393	69296.5	112145	36228.3	1.05126e+06	956374	489158	632079	248466	440272	385748	542089	463918	310566	277010	276328	200991	260430	-	-
XMW0729	69	79	150.141	C11H18	Cyclohexane, 2-ethenyl-1,1-dimethyl-3-methylene-	Hydrocarbons	95452-08-7	1071	18439.8	22447.9	13586.6	148689	84389.7	104448	931594	880856	906225	248713	241799	245256	800392	969886	785002	601551	540622	-	-
XMW0731	133	148	148.125	C11H16	Benzene, pentamethyl-	Aromatics	700-12-9	1260	364421	568457	246957	202447	799261	483804	583682	231305	407494	383767	324273	354020	547956	560012	517985	450501	475796	-	-
XMW0733	69	41	168.115	C10H16O2	7-Oxabicyclo[4.1.0]heptan-2-one, 3-methyl-6-(1-methylethyl)-	Terpenoids	5729-99-7	1261	9.49337e+07	1.30946e+08	5.70818e+07	442087	1.73917e+08	1.06898e+08	1.35849e+08	158886	6.8004e+07	240979	211092	226036	1.21325e+08	1.27704e+08	1.06696e+08	9.58618e+07	9.93482e+07	-	-
XMW0735	107	79	148.089	C10H12O	Benzenemethanol, .alpha.-2-propenyl-	Alcohol	936-58-3	1244	869580	985209	1.18901e+06	2.86143e+06	1.63936e+06	1.49146e+06	1.18941e+06	1.55625e+06	1.37283e+06	2.23398e+06	2.15178e+06	2.19288e+06	947852	1.08585e+06	1.10559e+06	945141	984014	-	-
XMW0738	120	151	151.063	C8H9NO2	Benzoic acid, 4-amino-, methyl ester	Ester	619-45-4	1372	86785.9	149134	59059.3	15795.2	126448	71971.3	113705	17395.3	65550.2	19475.4	19470.5	19473	90525.8	94564.3	88014.7	74400	86706.4	-	-
XMW0740	132	133	133.064	C7H7N3	3-Methyl-pyrrolo(2,3-b)pyrazine	Heterocyclic compound	20321-99-7	1252	1644.37	2263.3	2382.35	72900	35604	39605	15342	18565.9	16953.9	28692.3	23161.4	25926.8	26910	21761	19767	17561.8	21155	-	-
XMW0741	165	150	208.074	C11H12O4	1,3-Benzodioxole, 2-acetyl-4-methoxy-2-methyl-	Heterocyclic compound	91057-65-7	1584	17440.7	33214.6	8980.68	6210.73	7776.98	7374.76	19730.3	12703.6	16217	14726	19041.6	16883.8	19414.9	20040.2	20856.8	15708.3	19136.5	-	-
XMW0742	120	69	204.188	C15H24	10,10-Dimethyl-2,6-dimethylenebicyclo[7.2.0]undecane	Terpenoids	357414-37-0	1440	436386	946708	227665	33996.6	19087.9	12385.4	9314.2	10433.5	9873.86	12627.2	16925.1	14776.1	613538	626066	546115	443809	536153	-	-
XMW0743	105	161	204.188	C15H24	(-)-Aristolene	Terpenoids	6831-16-9	1447	284827	471818	118026	4.50489e+06	3.93889e+06	2.02788e+06	3.02897e+06	1.46761e+06	2.24829e+06	2.27713e+06	3.13917e+06	2.70815e+06	1.65539e+06	1.5655e+06	1.42404e+06	1.08789e+06	1.36897e+06	-	-
XMW0746	159	118	220.183	C15H24O	(1R,2R,4S,6S,7S,8S)-8-Isopropyl-1-methyl-3-methylenetricyclo[4.4.0.02,7]decan-4-ol	Terpenoids	124753-76-0	1586	301100	617039	207704	128545	139196	164399	288854	244627	266740	299820	324708	312264	398903	419138	381313	316859	397029	-	-
XMW0749	67	81	222.235	C16H30	8-Hexadecyne	Hydrocarbons	19781-86-3	1695	70529.4	143986	60374.2	28822	144391	101402	122448	40840.8	81644.3	49196	39740.8	44468.4	113914	124907	102924	80155.5	101127	-	-
XMW0750	70	41	210.198	C14H26O	(E)-Tetradec-2-enal	Aldehyde	51534-36-2	1673	8914.45	20848.6	4168.63	13364.7	10421.8	7287.98	12796	9925.24	11360.6	13873.3	15590.4	14731.9	13624.1	13305.7	11337.3	11734.1	13912.5	-	-
XMW0751	93	119	220.183	C15H24O	Bergamotol, Z-.alpha.-trans-	Terpenoids	88034-74-6	1700	316413	578204	160593	1.35779e+06	946244	449289	369335	148780	259057	315655	300551	308103	368152	332486	305505	202056	372428	-	-
XMW0754	135	107	218.167	C15H22O	Methanol, (cyclohexyl)(2,3-dimethylphenyl)-	Alcohol	349498-47-1	1842	4015.88	8361.97	1336.93	161080	66488.2	52275.8	50517.2	36204.7	43361	75909.2	57079.5	66494.3	17306.3	21919.6	19981.6	14660.8	21563.9	-	-
XMW0762	60	44	103.038	C2H5N3O2	Imidodicarbonic diamide	Nitrogen compounds	108-19-0	1237	171839	200721	237792	410990	284185	262032	217597	272640	245118	354345	343192	348768	193911	213215	221378	187859	191539	C06555	ko01100
XMW0764	68	79	152.12	C10H16O	(S)-(-)-(4-Isopropenyl-1-cyclohexenyl)methanol	Terpenoids	18457-55-1	1312	1959.65	3528.83	1006.64	270763	183181	133365	141600	132498	137049	207718	203151	205435	99699.6	109658	87026.9	79077.3	76781.7	C02452	ko00902,ko00903,ko01110
XMW0766	81	67	152.12	C10H16O	Cyclohexanone, 5-methyl-2-(1-methylethylidene)-	Terpenoids	15932-80-6	1212				964005	452679	264033	759870	972159	866014	804430	832435	818433	342853	386069	354864	344134	292531	-	-
XMW0767	111	93	156.115	C9H16O2	2-Furanmethanol, 5-ethenyltetrahydro-.alpha.,5-dimethyl-	Heterocyclic compound	104188-13-8	1066	34437.4	51344.3	39001.9	199335	110800	161290	1.71984e+06	1.74636e+06	1.7331e+06	482782	464039	473410	1.42416e+06	1.73571e+06	1.57036e+06	1.07946e+06	951628	-	-
XMW0770	117	118	118.078	C9H10	Indane	Aromatics	496-11-7	1029	49633.4	66476.6	29547.4	611159	355630	353683	333320	306722	320021	490165	515945	503055	197825	244728	194767	169553	182159	-	-
XMW0772	139	154	154.063	C8H10O3	1,3-Cyclopentanedione, 2-acetyl-4-methyl-	Ketone	4056-69-3	1300	6943.9	12230.3	3184.96	1933501	1068213	770778	2868063	3183145	3025604	3737668	4098742	3918205	802118	852308	755219	659010	686046	-	-
XMW0773	45	46	151.048	C4H9NO5	Ethanol, 2-(2-hydroxyethoxy)-, 1-nitrate	Alcohol	20633-16-3	1195	26578.9	62979.1	43877.9	76917	82855.7	53982.1	199639	247318	223479	253658	285637	269648	117071	120669	116708	109347	105922	-	-
XMW0774	59	55	158.131	C9H18O2	3-Hexene, 1-(1-methoxyethoxy)-, (Z)-	Hydrocarbons	54340-96-4	1012	727.026	1017.74	78.6575	4060.58	9782.57	9861.49	8189.54	4270.47	6230.01	5800.83	4588.46	5194.65	4197.19	5473.99	4566.69	4777.37	3635.22	-	-
XMW0776	105	77	162.068	C10H10O2	Benzoic acid, 2-propenyl ester	Ester	583-04-0	1254	5.3624e+07	7.66066e+07	3.02023e+07	84514.8	1.05332e+08	6.1259e+07	7.97051e+07	812376	4.02587e+07	1.48908e+06	789880	1.13948e+06	6.75589e+07	7.17275e+07	6.13138e+07	5.3762e+07	5.73417e+07	-	-
XMW0780	91	119	134.11	C10H14	2,6-Dimethyl-1,3,5,7-octatetraene, E,E-	Terpenoids	460-01-5	1131	112789	124059	209804	3.60303e+07	2.19427e+07	1.71299e+07	1.55607e+06	2.37328e+06	1.96468e+06	3.04966e+06	3.4415e+06	3.24558e+06	1.62085e+07	1.69544e+07	1.52861e+07	1.43841e+07	1.41408e+07	-	-
XMW0781	139	181	181.038	C8H7NO4	2-Nitrophenyl acetate	Ester	610-69-5	1383	126923	193751	70186.4	6186.66	284481	147902	207473	5550.86	106512	7653.58	6378.79	7016.18	156657	179473	168149	146729	157552	-	-
XMW0783	95	152	152.12	C10H16O	1-Adamantanol	Alcohol	768-95-6	1333	303599	426029	296290	157892	274992	40792.4							124855	138755	163100	146099	191594	-	-
XMW0788	153	77	195.053	C9H9NO4	Phenol, 4-methyl-2-nitro-, acetate (ester)	Ester	54646-55-8	1569	2752.22	5672.1	2037.6	19939.3	30212.6	19427.7	29481.5	14332.5	21907	20731.2	23006.3	21868.7	15709.8	14148.1	14475.5	12352.6	15167.7	-	-
XMW0790	105	119	162.141	C12H18	6,7-Dimethyl-1,2,3,5,8,8a-hexahydronaphthalene	Terpenoids	107914-92-1	1273					36015.9	37694.2	32677.8	38509.2	35593.5	34771.3	35580.9	35176.1	51535.7	53142.2	47597.8	39780.3	46789.9	-	-
XMW0793	79	41	162.141	C12H18	1,7-Octadiene, 2,7-dimethyl-3,6-bis(methylene)-	Hydrocarbons	16714-60-6	1083	520322	712084	363815	2.52992e+06	2.07472e+06	1.82133e+06	2.67679e+06	2.13142e+06	2.40411e+06	2.83316e+06	3.46874e+06	3.15095e+06	1.04803e+06	1.22436e+06	1.13565e+06	954360	1.03856e+06	-	-
XMW0794	79	91	162.141	C12H18	1,5-Cyclooctadiene, 3-(1-methyl-2-propenyl)-	Hydrocarbons	16538-88-8	1209	31415.6	29757.8	34220.4	1.77533e+06	829428	575128	1.69202e+06	1.94077e+06	1.8164e+06	1.66124e+06	1.62202e+06	1.64163e+06	1.16981e+06	1.12049e+06	912886	822447	753155	-	-
XMW0797	105	161	204.188	C15H24	Naphthalene, 1,2,4a,5,6,8a-hexahydro-4,7-dimethyl-1-(1-methylethyl)-,[1R-(1.alpha.,4a.alpha.,8a.alpha.)]-	Terpenoids	17627-24-6	1440	1.28462e+06	2.97788e+06	658455										1.88769e+06	1.97831e+06	1.66586e+06	1.44232e+06	1.68716e+06	-	-
XMW0798	147	119	162.141	C12H18	Benzene, 1,3-bis(1-methylethyl)-	Aromatics	99-62-7	1119				29160.8	20671.6	11596.8	3172.9	1458.69	2315.8	4720.73	3937.36	4329.04	9996.58	11090.5	11514.3	10799.4	10917.7	-	-
XMW0801	93	108	162.141	C12H18	Cyclohexene, 3,4-diethenyl-1,6-dimethyl-	Hydrocarbons	61142-14-1	1153	39899.4	28563.4	17886.4	3.89986e+06	1.84346e+06	2.51801e+06	746742	968743	857743	764574	756545	760559	9.13459e+06	9.58634e+06	8.80954e+06	8.17734e+06	7.92905e+06	-	-
XMW0802	148	147	148.064	C8H8N2O	2-Hydroxymethylbenzimidazole	Heterocyclic compound	22128-99-0	1437	9.54075e+06	2.05077e+07	5.15996e+06	6.53141e+06	4.38767e+06	4.38215e+06	6.32397e+06	5.19399e+06	5.75898e+06	5.98627e+06	7.76152e+06	6.8739e+06	1.51708e+07	1.55925e+07	1.3096e+07	1.13162e+07	1.31167e+07	-	-
XMW0803	93	43	196.146	C12H20O2	Iso-3-thujyl acetate	Ester	62181-90-2	1298	258342	532285	133872	3.04438e+06	1.73745e+06	1.68324e+06	372637	292869	332753	402330	187599	294965	3.75915e+06	4.08994e+06	3.42279e+06	2.88436e+06	3.03011e+06	-	-
XMW0805	162	147	162.05	C10H10S	Benzo[b]thiophene, 2-ethyl-	Heterocyclic compound	1196-81-2	1412	48441.3	60388.7	22028.9	27315.3	69524.3	30934.3	7187.81	9718.59	8453.2	13422.7	29041	21231.8	51869.5	46347.7	44475.7	32564.2	44692.3	-	-
XMW0809	147	69	204.115	C13H16O2	1,3-Pentanedione, 4,4-dimethyl-1-phenyl-	Ketone	13988-67-5	1578	1.08129e+06	2.34219e+06	724175	486774	556350	704562	1.28101e+06	1.12922e+06	1.20512e+06	1.37421e+06	1.51319e+06	1.4437e+06	1.44386e+06	1.5652e+06	1.41038e+06	1.15977e+06	1.39452e+06	-	-
XMW0812	105	91	204.188	C15H24	Benzene, (1-methyl-1-propylpentyl)-	Aromatics	54932-91-1	1504	3.21915e+06	9.14413e+06	1.55719e+06	1.99752e+06	1.55694e+06	892043	743914	242480	493197	382088	465215	423652	6.07836e+06	6.37593e+06	5.41622e+06	4.5063e+06	5.04148e+06	-	-
XMW0814	105	46	105.036	C2H7N3S	2-Methyl-3-thiosemicarbazide	Others	21185-13-7	1141	52435.2	47077.9	36593.6	3.29522e+06	1.69952e+06	972372	414469	423408	418938	689521	657725	673623	710929	764618	741478	685381	678138	-	-
XMW0817	69	93	204.188	C15H24	(1S,5S,6R)-6-Methyl-2-methylene-6-(4-methylpent-3-en-1-yl)bicyclo[3.1.1]heptane	Terpenoids	15438-94-5	1492	8.68366e+06	1.63667e+07	4.99624e+06	2.21621e+06	1.66539e+06	833979	759023	375466	567244	588232	866716	727474	1.12714e+07	1.16956e+07	9.7896e+06	8.37455e+06	9.1797e+06	-	-
XMW0819	161	105	204.188	C15H24	(1S,4S,4aR)-1-Isopropyl-4-methyl-7-methylene-1,2,3,4,4a,5,6,7-octahydronaphthalene	Terpenoids	157477-72-0	1463	1.22058e+06	3.17588e+06	596522	488377	333035	322642	624843	305209	465026	381605	521570	451587	2.05004e+06	2.11576e+06	1.77064e+06	1.47558e+06	1.76069e+06	-	-
XMW0825	119	93	204.188	C15H24	Bicyclo[3.1.1]heptane, 6-methyl-2-methylene-6-(4-methyl-3-pentenyl)-, [1R-(1.alpha.,5.alpha.,6.beta.)]-	Terpenoids	55123-21-2	1446	235789	398576	92820.9	3.78272e+06	3.1754e+06	1.65401e+06	2.46644e+06	1.21955e+06	1.843e+06	1.88504e+06	2.62052e+06	2.25278e+06	1.54045e+06	1.34462e+06	1.17241e+06	925236	1.194e+06	-	-
XMW0826	93	134	134.048	C7H6N2O	3-Methylisoxazolo[4,5-b]pyridine	Heterocyclic compound	83988-39-0	1139	104911	105086	82648.6	1.18977e+07	5.75616e+06	3.61684e+06	3.72127e+06	5.25678e+06	4.48903e+06	7.4602e+06	7.98087e+06	7.72053e+06	2.79688e+06	2.75701e+06	2.58322e+06	2.49848e+06	2.50544e+06	-	-
XMW0830	162	204	204.126	C12H16N2O	Ethanone, 1-[4-(1-piperazinyl)phenyl]-	Heterocyclic compound	51639-48-6	1610	64191.2	126732	48475.4	205805	470110	182048	289185	1674.75	145430	20076.1	12003.7	16039.9	131789	151467	125676	105833	114612	-	-
XMW0835	105	133	162.141	C12H18	Benzene, 1-methyl-2-(1-ethylpropyl)-	Aromatics	54410-74-1	1240	16211.1	18468	21597.8	2.18397e+06	1.24344e+06	1.0639e+06	634353	863028	748691	1.28368e+06	1.25214e+06	1.26791e+06	583339	592997	583518	511716	512410	-	-
XMW0836	59	93	222.198	C15H26O	3,7-Cyclodecadiene-1-methanol, .alpha.,.alpha.,4,8-tetramethyl-, [s-(Z,Z)]	Terpenoids	21657-90-9	1559	64408.4	174112	51304.8	5.05592e+06	8.69228e+06	3.49969e+06	4.71474e+06	45065.6	2.3799e+06	360613	295975	328294	1.70144e+06	2.04612e+06	1.89819e+06	1.37642e+06	1.58337e+06	-	-
XMW0837	147	148	204.188	C15H24	1-(3-Methylbutyl)-2,3,5,6-tetramethylbenzene	Aromatics	116761-73-0	1580	1.03405e+06	2.26666e+06	694824	437903	505519	652901	1.29325e+06	1.08022e+06	1.18674e+06	1.31861e+06	1.45389e+06	1.38625e+06	1.37703e+06	1.4851e+06	1.33799e+06	1.09355e+06	1.32158e+06	-	-
XMW0841	161	204	204.115	C13H16O2	1-Penten-3-one, 1-(4-methoxyphenyl)-4-methyl-	Ketone	103-13-9	1560	98540.4	265460	79092.9	7.84087e+06	1.34422e+07	5.442e+06	7.10855e+06	67873.2	3.58821e+06	545832	461697	503764	2.74502e+06	3.20769e+06	2.93023e+06	2.1558e+06	2.48274e+06	-	-
XMW0842	41	55	222.198	C15H26O	Palustrol (Ledum)	Terpenoids	5986-49-2	1568	42714.2	78153.6	23903.9	215416	226867	241528	407429	329233	368331	436008	473091	454549	158133	163460	143262	119225	144341	-	-
XMW0843	81	123	222.198	C15H26O	(2E,4S,7E)-4-Isopropyl-1,7-dimethylcyclodeca-2,7-dienol	Alcohol	198991-79-6	1574	95456.1	175029	57734.9	435781	566388	472474	760885	511052	635968	683072	735237	709154	309850	320861	291744	230980	278525	-	-
XMW0847	177	206	206.167	C14H22O	Phenol, 2,5-bis(1-methylpropyl)-	Phenol	54932-77-3	1566	17293.4	34932.1	10979.9	106592	60335.5	128899	241072	250318	245695	317152	352004	334578	82525.8	84743.5	79064.5	65307.9	76713.4	-	-
XMW0853	81	135	222.198	C15H26O	(1S,4aR,7R,8aR)-1,4a-Dimethyl-7-(prop-1-en-2-yl)decahydronaphthalen-1-ol	Terpenoids	5945-72-2	1660				1.74463e+06	1.85369e+06	1.98477e+06	4.54679e+06	3.69344e+06	4.12012e+06	4.67427e+06	4.71057e+06	4.69242e+06	2.7713e+06	3.01685e+06	2.73929e+06	2.19524e+06	2.58846e+06	-	-
XMW0854	119	161	222.198	C15H26O	4a(2H)-Naphthalenol, 1,3,4,5,6,8a-hexahydro-4,7-dimethyl-1-(1-methylethyl)-, (1S,4S,4aS,8aR)-	Terpenoids	73365-77-2	1614	146790	303907	108965	502987	1.06741e+06	441756	676265	19065.9	347666	71456.3	66436.9	68946.6	345198	387957	344441	266615	311532	-	-
XMW0855	119	59	162.017	C6H10OS2	Ethanone, 1-(2-methyl-1,3-dithiolan-2-yl)-	Heterocyclic compound	33266-07-8	1252	22962.4	30596.1	24449.7	2.94757e+06	1.77516e+06	1.45631e+06	1.08254e+06	1.53771e+06	1.31013e+06	2.12525e+06	2.12359e+06	2.12442e+06	997151	942685	823339	691214	788836	-	-
XMW0856	105	77	164.084	C10H12O2	1-Butanone, 2-hydroxy-1-phenyl-	Ketone	16183-46-3	1390	186570	315803	95543.5	2.35208e+06	2.04692e+06	1.09046e+06	1.37545e+06	589347	982400	927949	1.29131e+06	1.10963e+06	745497	720021	659180	511608	640650	-	-
XMW0862	189	161	222.126	C13H18O3	3,5-Diisopropylsalicylic Acid	Acid	2215-21-6	1866	11269	21066.7	9232.32	1926.38	1416.12	8343.14	11295	6680.04	8987.53	8142.95	10806.6	9474.78	8993.54	10021.3	9317.01	6004.51	8566.05	-	-
XMW0865	175	91	218.167	C15H22O	8-Isopropyl-1-methyltricyclo[4.4.0.02,7]dec-3-ene-3-carbAldehyde	Aldehyde	41610-68-8	1675	53571.9	103509	38503	437691	547555	372590	613982	346594	480288	441572	439501	440537	442983	448591	379425	324760	365096	-	-
XMW0866	149	59	240.209	C15H28O2	7-(2-Hydroxypropan-2-yl)-1,4a-dimethyldecahydronaphthalen-1-ol	Terpenoids	92857-25-5	1799	10545.1	20410.4	5483.77	50500.1	44741.4	24081.2	31659.2	16191.1	23925.2	30311.6	31833	31072.3	30002.6	28036.3	22170.1	15845	28100.7	-	-
XMW0873	203	109	282.098	C15H23Br	7-bromodecahydro-4,8,8-trimethyl-9-methylene-1,4-Methanoazulene	Aromatics	24503-54-6	1656	238922	456870	213101	34292.2	39595	62486	82051	61353	71702	70014	68472	69243	396169	432547	389482	310510	355679	-	-
XMW0877	55	97	322.36	C23H46	9-Tricosene, (Z)-	Hydrocarbons	27519-02-4	2275				48951.3	63636.2	31519.2	4570.67	1206.2	2888.43	6936.92	2612.28	4774.6	6685.51	9220.02	9219.88	4381.86	7506.5	-	-
XMW0878	79	77	94.078	C7H10	1,4-Cyclohexadiene, 1-methyl-	Hydrocarbons	4313-57-9	790	21150.6	35416.6	10198.6	42925.9	51736.4	74305.2	87286.5	90168.5	88727.5	69068.7	63902.6	66485.7	68258.6	82913.9	66613.2	62009.9	56842.7	-	-
XMW0879	67	54	110.073	C7H10O	Norbornadieone	Ketone	10218-02-7	913	231226	324912	79122.8	170359	274628	162936	202416	139100	170758	146781	155020	150901	193036	235701	168730	184305	219202	-	-
XMW0883	69	41	124.125	C9H16	1,5-Heptadiene, 2,6-dimethyl-	Hydrocarbons	6709-39-3	856	4.01152e+06	6.02089e+06	2.72665e+06	1.77369e+06	1.95155e+06	2.41025e+06	2.61355e+06	2.77905e+06	2.6963e+06	2.27296e+06	2.11373e+06	2.19335e+06	4.63503e+06	6.0302e+06	4.32565e+06	4.3997e+06	3.98619e+06	-	-
XMW0884	67	68	110.073	C7H10O	5-Hexenal, 4-methylene-	Hydrocarbons	17844-21-2	897	41754.5	45426.2	43389.8	11735.9	100261	96397.5	75592.1	36504.5	56048.3	18605.7	17864.3	18235	51568	63217	54147.4	49890.1	46031.2	-	-
XMW0885	93	121	136.125	C10H16	Santolina triene	Hydrocarbons	2153-66-4	908					49923	19331.2	21269.6						51575.7	70158.7	57013.3	47896.8	49812.8	-	-
XMW0887	57	43	144.115	C8H16O2	Butanoic acid, 2-methyl-, propyl ester	Ester	37064-20-3	946	9368.45	13732.4	9619.35	135550	362745	307297	160914	36616.9	98765.6	57781.1	62398.3	60089.7	295191	392090	288128	262650	241421	-	-
XMW0888	85	103	144.115	C8H16O2	Butanoic acid, 3-methyl-, propyl ester	Ester	557-00-6	946	476.704	839.188		98666.9	283600	217584	118643	10645.9	64644.5	27453.3	23083	25268.2	269984	360315	263856	231134	215316	-	-
XMW0889	91	92	134.11	C10H14	Bicyclo[3.1.0]hex-2-ene, 4-methylene-1-(1-methylethyl)-	Terpenoids	36262-09-6	956	7253.83	7111.17	6332.58	1.61337e+06	621566	557365	173062	154509	163786	248793	235199	241996	473828	655817	473685	460997	458980	-	-
XMW0890	108	58	126.104	C8H14O	1-Hepten-6-one, 2-methyl-	Ketone	10408-15-8	966	6315.15	9533.13	2985.31	2.25977e+06	1.35014e+06	1.71044e+06	510652	517526	514089	871416	861978	866697	493822	690570	510870	405276	476781	-	-
XMW0892	59	44	102.043	C3H6N2O2	Propanediamide	Amine	108-13-4	1138	2485.9	3856.82	3327.69	28926.8	15165.4	10279.5	4691.03	3280.44	3985.74	2703.86	2092.26	2398.06	8824.18	8681.02	9555.16	7874.1	8136.68	-	-
XMW0894	57	84	128.157	C9H20	Hexane, 3-ethyl-2-methyl-	Hydrocarbons	16789-46-1	845	2.02685e+06	2.94804e+06	1.145e+06	2.30611e+06	3.82564e+06	2.79737e+06	2.35854e+06	1.65383e+06	2.00618e+06	1.75744e+06	1.34916e+06	1.5533e+06	3.09183e+06	3.995e+06	3.08893e+06	3.14849e+06	2.64557e+06	-	-
XMW0898	94	121	136.1	C8H12N2	4-Isobutylpyrimidine	Heterocyclic compound	98489-37-3	1015	95951.9	100895	60604.2	2.19162e+06	961681	898555	1.13088e+06	1.07616e+06	1.10352e+06	1.47958e+06	1.76191e+06	1.62075e+06	412027	484817	416006	361886	392707	-	-
XMW0900	96	81	138.104	C9H14O	3-Cyclohexen-1-one, 3,5,5-trimethyl-	Ketone	471-01-2	1044	1.38106e+06	1.78647e+06	1.20589e+06	2.60327e+07	9.56251e+06	2.26315e+07	4.84148e+07	5.40112e+07	5.1213e+07	5.78733e+07	6.21308e+07	6.0002e+07	2.50787e+07	2.85997e+07	2.47053e+07	2.26561e+07	2.15988e+07	-	-
XMW0901	134	119	134.013	C5H7ClO2	3-Chloro-2,4-pentanedione	Ketone	1694-29-7	931	641.377	1951.74		51136.8	24186.2	37655.5	40954.6	44874.6	42914.6	54632.8	72317.1	63474.9	39997.2	34756.4	26638.6	22435.4	27424.2	-	-
XMW0902	69	41	138.141	C10H18	2,6-Dimethyl-2-trans-6-octadiene	Terpenoids	2609-23-6	993	1.61173e+07	2.23956e+07	9.06349e+06	7.78851e+06	3.0651e+07	2.21038e+07	3.68848e+07	1.95457e+07	2.82153e+07	2.40686e+07	3.19666e+07	2.80176e+07	1.91229e+07	2.28118e+07	1.98818e+07	1.74122e+07	1.9041e+07	-	-
XMW0907	108	81	168.079	C9H12O3	2-(2-Acetoxy-1-propyl)furan, (S)	Heterocyclic compound	60830-70-8	1143	34033.6	31866.2	28441.9	1.55655e+06	797646	501234	295620	409705	352663	607241	655550	631395	374150	400488	377522	352926	335491	-	-
XMW0909	80	79	150.104	C10H14O	2,6,6-Trimethylbicyclo[3.2.0]hept-2-en-7-one	Ketone	4613-37-0	1108				6299152	2798193	3.57732e+07	12573236	15513143	1.40432e+07	10385237	2572338	6.47879e+06	19267514	20880701	18475449	16926538	16605508	-	-
XMW0910	68	43	110.048	C5H6N2O	1H-Imidazole, 1-acetyl-	Heterocyclic compound	2466-76-4	950	4026.26	5823.83	2359.74	915518	399964	522205	490159	528599	509379	741057	973139	857098	731604	981367	717901	598465	705656	C02560	-
XMW0911	99	128	170.131	C10H18O2	1-Octen-1-ol, acetate	Alcohol	77149-68-9	1191	923.746	971.47	554.938	11007.4	4108.95	4185.54	4585.83	7932.37	6259.1	10721.5	14059.9	12390.7	5554.67	8472.43	6070.75	4996.11	4866.43	-	-
XMW0913	109	81	152.12	C10H16O	cis-Chrysanthenol	Terpenoids	55722-60-6	1162	33647.3	31970.3	37378.9	678391	295341	430074	303496	430157	366826	540950	521618	531284	437110	486384	472970	440760	435852	-	-
XMW0914	95	110	110.048	C5H6N2O	Ethanone, 1-(1H-pyrazol-4-yl)-	Heterocyclic compound	25016-16-4	1156	77317.2	22417.6	11149.6	3.5381e+06	1.52623e+06	2.34273e+06	1.08647e+06	1.67112e+06	1.3788e+06	1.42991e+06	1.7003e+06	1.5651e+06	5.70215e+07	5.99448e+07	5.47146e+07	5.07176e+07	4.92203e+07	-	-
XMW0916	91	92	226.036	C11H15Br	(5-bromopentyl)-Benzene	Aromatics	14469-83-1	1487	3.36415e+06	7.18779e+06	1.34948e+06	5.56751e+07	5.36184e+07	3.17229e+07	4.33018e+07	1.77589e+07	3.05304e+07	2.6213e+07	3.38378e+07	3.00254e+07	2.49207e+07	2.41327e+07	2.24085e+07	1.78306e+07	1.97774e+07	-	-
XMW0917	83	55	140.12	C9H16O	3-Nonen-5-one	Ketone	82456-34-6	1052	14218.9	15637.3	9852.76	13183.9	30967.4	23275.1	33093.5	20621.8	26857.7	24852.2	23672.1	24262.1	19777.4	19685.2	17268.6	18542.9	15222.7	-	-
XMW0918	121	67	152.12	C10H16O	Isocyclocitral	Aldehyde	1335-66-6	1163				131024	190315	129492	266296	53072.2	159684	50926.9	58571.3	54749.1	1.47588e+06	1.39157e+06	1.3144e+06	1.26976e+06	1.26567e+06	-	-
XMW0925	93	108	150.104	C10H14O	Camphenone, 6-	Ketone	55659-42-2	1114				3.06843e+06	1.53584e+06	1.91231e+07	5.26302e+06	6.40219e+06	5.8326e+06	4.19271e+06	1.02496e+06	2.60883e+06	8.37698e+06	8.99262e+06	7.91043e+06	7.26564e+06	7.12526e+06	-	-
XMW0926	133	105	148.089	C10H12O	Ethanone, 1-(2,4-dimethylphenyl)-	Ketone	89-74-7	1253	8502.07	6000.24	7428.75	1.59115e+06	718388	840013	219925	271095	245510	411814	237583	324699	392907	407584	409986	366508	388195	-	-
XMW0927	68	96	152.084	C9H12O2	2,6,6-Trimethyl-2-cyclohexene-1,4-dione	Ketone	1125-21-9	1145				446184	204158	288741	209808	280241	245024	226520	283273	254897	6.11733e+06	6.58998e+06	5.99935e+06	5.5368e+06	5.25883e+06	-	-
XMW0932	93	79	150.141	C11H18	3-Nonen-5-yne, 4-ethyl-, (Z)-	Hydrocarbons	74744-26-6	1117	201197	300001	141856	3.71375e+07	2.05678e+07	1.57497e+07	2.46101e+06	1.55595e+06	2.00848e+06	4.53573e+06	1.62148e+06	3.07861e+06	1.45125e+07	1.49669e+07	1.32885e+07	1.25144e+07	1.20865e+07	-	-
XMW0933	119	134	194.131	C12H18O2	Bicyclo[3.1.1]hept-2-en-6-ol, 2,7,7-trimethyl-, acetate, [1S-(1.alpha.,5.alpha.,6.beta.)]-	Ester	50764-55-1	1239	21493.7	33497.4	26366.4	2.7701e+06	1.90771e+06	1.37876e+06	1.13409e+06	1.52631e+06	1.3302e+06	2.16709e+06	2.16882e+06	2.16795e+06	961623	906828	790279	660643	750627	-	-
XMW0937	119	109	194.131	C12H18O2	(1R,5S,6R)-2,7,7-Trimethylbicyclo[3.1.1]hept-2-en-6-yl acetate	Ester	67999-48-8	1262	1.33177e+07	1.92683e+07	7.43884e+06	198940	2.57274e+07	1.50129e+07	1.94292e+07	227419	9.82832e+06	370429	211086	290758	1.6737e+07	1.76493e+07	1.5032e+07	1.32442e+07	1.40709e+07	-	-
XMW0939	69	93	196.146	C12H20O2	4-Hexen-1-ol, 5-methyl-2-(1-methylethenyl)-, acetate	Ester	25905-14-0	1270	9.43557e+07	1.29986e+08	5.66089e+07		1.7015e+08	1.05397e+08	1.34893e+08						1.20065e+08	1.26228e+08	1.05526e+08	9.52075e+07	9.8647e+07	-	-
XMW0940	107	79	188.12	C13H16O	Benzenemethanol, .alpha.-2-cyclohexen-1-yl-	Alcohol	5723-89-7	1598	1394465	2928933	963938	960510	1088364	1688208	2528255	2027397	2277826	2499787	2705861	2602824	2129287	2268885	2014476	1650355	1973677	-	-
XMW0941	91	105	148.125	C11H16	exo-7-(trans-1-Propenyl)bicyclo[4.2.0]oct-1(2)-ene	Hydrocarbons	107983-42-6	1140	199451	219111	123900	2.91937e+07	1.47538e+07	8.08625e+06	2.61859e+06	3.01435e+06	2.81647e+06	5.07918e+06	4.70188e+06	4.89053e+06	6.115e+06	6.54713e+06	6.20227e+06	5.82767e+06	5.71752e+06	-	-
XMW0943	57	71	184.219	C13H28	Undecane, 3,5-dimethyl-	Hydrocarbons	17312-81-1	1207	49702.5	36803.7	20116.5	271280	167700	94528.5	305003	332770	318886	257720	275670	266695	129825	146481	136172	109868	105236	-	-
XMW0944	135	93	150.141	C11H18	Cyclohexene, 2-ethenyl-1,3,3-trimethyl-	Hydrocarbons	5293-90-3	1105	355881	388090	276102	2285.04	663982	364288	551434	99073.6	325254	98397.1	105207	101802	374841	406560	372920	341854	323940	-	-
XMW0948	105	204	204.188	C15H24	Valerena-4,7(11)-diene	Terpenoids	351222-66-7	1460	558420	1.35626e+06	293523	8.55105e+06	7.77087e+06	4.55816e+06	7.61704e+06	5.53427e+06	6.57566e+06	6.44751e+06	7.45538e+06	6.95144e+06	3.82783e+06	3.7877e+06	3.29968e+06	2.70714e+06	3.28873e+06	C20480	-
XMW0949	70	55	154.136	C10H18O	1-Decen-3-one	Ketone	56606-79-2	1141	42161.7	44064.9	27514.9	5.287e+06	2.54815e+06	1.70858e+06	639402	801465	720433	1.20944e+06	1.08801e+06	1.14873e+06	1.05554e+06	1.15921e+06	1.15023e+06	1.07395e+06	1.05829e+06	-	-
XMW0950	159	132	174.141	C13H18	Naphthalene, 1,2,3,4-tetrahydro-1,4,6-trimethyl-	Aromatics	22824-32-4	1402	32343	62523.4	19041.8	26229.5	23219.9	13459.4	12059.6	2759.94	7409.76	2665.62	3168.61	2917.11	51547.9	45484.5	40607	34002.9	40493.2	-	-
XMW0952	70	57	200.178	C12H24O2	4-Methylhexyl 3-methylbutanoate	Ester	1215127-80-2	1312				238439	193450	129767	112780	115484	114132	166011	146535	156273	94223.9	94168.9	79141.1	77590.1	72562.9	-	-
XMW0953	91	92	178.099	C11H14O2	Phenylacetic acid propyl ester	Ester	4606-15-9	1331	5813.36	11082.8	2772.65	779031	349136	342589	647524	747629	697577	1.30172e+06	1.37685e+06	1.33929e+06	502442	554227	488012	407588	428188	-	-
XMW0954	109	67	168.115	C10H16O2	Cyclopropanecarboxylic Acid, 2,2-dimethyl-3-(2-methyl-1-propenyl)-, (1R-trans)-	Terpenoids	4638-92-0	1284					629394	307646	227979						506956	541192	442549	386345	384901	C09842	-
XMW0956	119	84	194.131	C12H18O2	2-Cyclohexen-1-ol, 2-methyl-5-(1-methylethenyl)-, acetate, cis-	Ester	1205-42-1	1362	114055	170565	73614.5		222685	111341	164496						147369	165667	152160	127534	150914	-	-
XMW0958	57	41	282.084	C11H23I	1-Iodoundecane	Halogenated hydrocarbons	4282-44-4	1534	54102.1	96877.1	36994	529181	485845	251579	343977	126437	235207	203621	260278	231950	189189	181175	166188	127042	164816	-	-
XMW0961	95	93	196.146	C12H20O2	Bornyl acetate	Terpenoids	76-49-3	1285				22295.2	3.81466e+06	1.64628e+06	1.80573e+06						4.11284e+06	4.50585e+06	3.63038e+06	3.01444e+06	3.09652e+06	C09837	-
XMW0962	91	192	192.115	C12H16O2	Butanoic acid, 2-methyl-, phenylmethyl ester	Ester	56423-40-6	1392	7110.05	24904.3	8726.01	118727	544195	351732	307566	99684.5	203625	167761	165962	166862	325922	354715	288186	186515	196495	-	-
XMW0964	137	121	204.188	C15H24	Petasitene	Terpenoids	443124-67-2	1402	2427.57	3721.68	1543.47	50795.7	34077	15829.2	5558.05	5107.64	5332.85	15687.1	15298.3	15492.7	138045	152103	133507	91181.9	86324	-	-
XMW0968	107	150	150.104	C10H14O	4,7,7-Trimethylbicyclo[4.1.0]hept-3-en-2-one	Ketone	81800-50-2	1314	2629.8	10935.2	3925.13	949828	541701	387685	383596	443160	413378	651159	591188	621173	298991	315969	277772	264350	252622	-	-
XMW0973	136	151	151.1	C9H13NO	Ketone, methyl 2,4,5-trimethylpyrrol-3-yl	Heterocyclic compound	19005-95-9	1303	59341	81775	25347	413878	321281	301341	241222	172798	207010	228360	225928	227144	212093	249469	233476	191942	229889	-	-
XMW0974	94	41	204.188	C15H24	1,2,4-Methenoazulene, decahydro-1,5,5,8a-tetramethyl-, [1S-(1.alpha.,2.alpha.,3a.beta.,4.alpha.,8a.beta.,9R*)]-	Terpenoids	1137-12-8	1374	15667	31335	6704.18	64510	117161	64051	109147	61724	85435.5	131551	142451	137001	50717	49874	42646	32533	39151	-	-
XMW0975	93	119	204.188	C15H24	4-(1,5-dimethyl-1,4-hexadienyl)-1-methyl-Cyclohexene	Terpenoids	17627-44-0	1518	216440	346262	104631	4.0473e+06	3.73462e+06	1.8252e+06	2.42575e+06	937889	1.68182e+06	1.47322e+06	2.05564e+06	1.76443e+06	1.21043e+06	1.1687e+06	1.1702e+06	829602	1.05415e+06	C19749	ko00909,ko01110
XMW0979	105	91	204.188	C15H24	(4R,4aS,6S)-4,4a-Dimethyl-6-(prop-1-en-2-yl)-1,2,3,4,4a,5,6,7-octahydronaphthalene	Terpenoids	823810-22-6	1476	1021102	2246270	536225										1392165	1411709	1260075	1027848	1204048	-	-
XMW0980	119	121	204.188	C15H24	(1R,3aR,4aR,8aR)-1,4,4,6-Tetramethyl-1,2,3,3a,4,4a,7,8-octahydrocyclopenta[1,4]cyclobuta[1,2]benzene	Terpenoids	94482-89-0	1395	749719	1.22011e+06	308605	1.39546e+07	1.23612e+07	6.49065e+06	8.34196e+06	3.58699e+06	5.96448e+06	5.71574e+06	7.98793e+06	6.85183e+06	4.18324e+06	4.00291e+06	3.63495e+06	2.78057e+06	3.55139e+06	-	-
XMW0981	104	57	206.131	C13H18O2	Butanoic acid, 3-methyl-, 2-phenylethyl ester	Ester	140-26-1	1491	2881465	6331457	1583397	1000759	666408	382907	129672	78966	104319	172322	151243	161782	3973330	4146191	3410983	2988716	3268600	-	-
XMW0982	105	106	218.167	C15H22O	Benzene, [1-[[1-(1-methylethyl)-3-butenyl]oxy]ethyl]-, [S-(R*,R*)]-	Aromatics	98088-51-8	1463	1.21418e+06	2.92011e+06	595388	903712	690482	636655	928973	701471	815222	852377	1.12796e+06	990167	1.98628e+06	2.0393e+06	1.72397e+06	1.44558e+06	1.72862e+06	-	-
XMW0987	131	119	202.172	C15H22	Eudesma-2,4,11-triene	Terpenoids	82462-31-5	1479	2.3236e+06	2.77415e+06	1.24021e+06	2.44519e+07	2.06101e+07	1.1935e+07	1.62169e+07	9.04675e+06	1.26318e+07	1.30251e+07	1.65045e+07	1.47648e+07	1.02607e+07	9.47134e+06	8.84501e+06	6.77881e+06	8.94673e+06	-	-
XMW0992	119	161	202.172	C15H22	(2R,8R,8aS)-8,8a-Dimethyl-2-(prop-1-en-2-yl)-1,2,3,7,8,8a-hexahydronaphthalene	Terpenoids	5090-61-9	1456	540845	1.36264e+06	290390	1.02494e+07	9.31477e+06	5.38574e+06	9.14537e+06	6.57707e+06	7.86122e+06	7.73369e+06	8.9322e+06	8.33294e+06	4.29021e+06	4.24264e+06	3.70079e+06	3.02402e+06	3.68486e+06	-	-
XMW0997	83	55	236.178	C15H24O2	Bornyl tiglate	Ester	101223-92-1	1615	19929.8	41615	15722.4	57100.9	102654	40954	71398	14454	42926	23412.8	25895.5	24654.1	46242	57535.2	51679	40771	45449	-	-
XMW1000	93	121	218.167	C15H22O	(E)-5-((1R,3R,6S)-2,3-Dimethyltricyclo[2.2.1.02,6]heptan-3-yl)-2-methylpent-2-enal	Terpenoids	19903-70-9	1679	321270	766082	209459	1.96513e+06	2.12204e+06	2.2336e+06	4.98726e+06	3.95566e+06	4.47146e+06	5.04765e+06	5.04663e+06	5.04714e+06	3.29956e+06	3.57497e+06	3.22986e+06	2.61137e+06	2.79385e+06	-	-
XMW1001	161	204	204.163	C13H20N2	3-Butyl-2-methyl-6,7-dihydro-5H-cyclopenta[b]pyridine-4-Amine	Heterocyclic compound	124790-36-9	1877	11363.2	15970.5	9045.3										7635.22	6830.63	6629.73	4448.5	6663.78	-	-
XMW1006	41	82	220.183	C15H24O	(1S,4R,7S,8R,11R,13R)-4,7,11-Trimethyl-5-oxatetracyclo[5.4.2.01,8.04,13]tridecane	Terpenoids	18319-31-8	1546	785412	1.35156e+06	461607	2.51001e+06	4.27426e+06	2.19162e+06	2.71702e+06	45157	1.38109e+06	387261	252861	320061	1.70085e+06	1.73874e+06	1.50917e+06	1.24543e+06	1.49453e+06	-	-
XMW1016	147	105	206.131	C13H18O2	(4,4-Dimethyl-2,4,5,6-tetrahydro-1H-inden-2-yl)acetic Acid	Acid	113522-67-1	1654	3.79253e+06	7.02082e+06	3.46345e+06	826681	953386	2.48271e+06	3.29636e+06	2.72351e+06	3.00993e+06	3.2152e+06	3.04379e+06	3.1295e+06	7.10257e+06	7.59768e+06	6.71417e+06	5.48327e+06	6.28037e+06	-	-
XMW1017	67	82	220.219	C16H28	1,E-11,Z-13-Hexadecatriene	Hydrocarbons	80634-97-5	1618	46130.5	84095.8	33344.8	120767	289766	105094	166027	700.246	83363.8	10867.9	6939.43	8903.65	79458.5	84480.6	73777.8	58023.9	65491.7	-	-
XMW1018	132	175	175.136	C12H17N	1-PhenylcyclohexylAmine	Amine	2201-24-3	1517	95123.3	127580	58118	463498	417595	293280	348534	227830	288182	298510	357108	327809	293920	260630	235901	202306	226198	-	-
XMW1020	91	92	242.031	C11H15BrO	(3-Bromo-1-methylpropoxymethyl)benzene	Aromatics	51666-29-6	1499	4.94869e+07	9.87681e+07	2.83861e+07	6.22086e+06	4.40759e+06	1.93092e+06	1.44638e+06	409227	927802	472318	1.11746e+06	794890	6.67488e+07	6.90272e+07	5.67115e+07	4.90722e+07	5.46671e+07	-	-
XMW1021	68	67	218.167	C15H22O	1,7-Dimethyl-4-(propan-2-ylidene)tricyclo[4.4.0.02,7]decan-3-one	Terpenoids	62332-96-1	1746	8003.38	8644.15	3811.17	23746.2	17816.3	8783.58	9929.39	4933.79	7431.59	9477.47	8539.95	9008.71	8156.74	10046.4	7682.32	6154.11	9930.91	-	-
XMW1022	107	135	218.167	C15H22O	3,7-Cyclodecadien-1-one, 3,7-dimethyl-10-(1-methylethylidene)-, (E,E)-	Terpenoids	6902-91-6	1694	77441.7	154861	62067.2	24687.2	135094	90852.6	123309	48700.6	86004.7	49446.2	36077.4	42761.8	115466	122904	104209	79307.4	103946	C16966	-
XMW1035	205	41	220.183	C15H24O	(-)-Spathulenol	Terpenoids	77171-55-2	1577	13524.4	25692.9	8419.35	75008.1	50985.8	87409.9	165519	160829	163174	204309	226214	215261	58655.2	63881.5	56173.2	45614.9	55245.4	-	-
XMW1036	79	67	216.188	C16H24	Cyclobuta[1,2:3,4]dicyclooctene, 1,2,5,6,6a,6b,7,8,11,12,12a,12b-dodecahydro-, (6a.alpha.,6b.beta.,12a.alpha.,12b.beta.)-	Hydrocarbons	61277-44-9	1687						89506.9	169013	143712	156362	178770	196669	187719	56927.8	62415	66780.8	56919.8	67956.2	-	-
XMW1037	136	121	218.167	C15H22O	Phenol, 5-(1,5-dimethyl-4-hexenyl)-2-methyl-, (R)-	Phenol	30199-26-9	1753	9320.76	13480.8	6432.04	18471.5	23029	8023.11	11869.6	5776.19	8822.91	12550.9	14635.3	13593.1	10014.8	10693.9	11121.2	7703.16	10149.3	-	-
XMW1038	95	109	220.183	C15H24O	Longifolenaldehyde	Terpenoids	19890-84-7	1591	806666	1771580	533723	348992	480260	520651	1028667	851825	940246	1037962	1144887	1.09142e+06	1077412	1162517	1039988	851314	1019628	-	-
XMW1042	161	147	218.167	C15H22O	2(3H)-Naphthalenone, 4,4a,5,6,7,8-hexahydro-4a,5-dimethyl-3-(1-methylethylidene)-, (4ar-cis)-	Terpenoids	19598-45-9	1817	7690.18	12287	5256.98	432639	187356	111667	56483.3	37315.9	46899.6	101478	72871.2	87174.4	43004.8	44922.9	43648.5	32162.6	42956.9	-	-
XMW1056	69	41	114.068	C6H10O2	2-Butenoic acid, ethyl ester, (Z)-	Ester	6776-19-8	830	3108.19	4423.29	3078	4233.98	9407.47	6474.93	4389.23	2381.2	3385.21	2386.8	3070.03	2728.41	17419.5	20912.4	19459.7	18465.4	18328.9	-	-
XMW1057	85	39	85.053	C4H7NO	Methacrylamide	Amine	79-39-0	1149				67581.1	28235.9	52313.6							57941.2	68220.2	59315.7	57832.1	55577.8	-	-
XMW1058	68	58	128.084	C7H12O2	Cyclopentanol, acetate	Ester	933-05-1	927	7146.3	13416.1	4437.01	2.70224e+06	1.07797e+06	2.00449e+06	2.18114e+06	2.3824e+06	2.28177e+06	2.93993e+06	4.28804e+06	3.61399e+06	1.04726e+06	1.34145e+06	1.00969e+06	814199	991847	-	-
XMW1061	97	98	168.097	C10H16S	Thiophene, 2-hexyl-	Heterocyclic compound	18794-77-9	1277					292042	126395	136397						299583	337000	268023	223648	231242	-	-
XMW1063	136	54	136.05	C4H4N6	4,4'-Bitriazolyl	Heterocyclic compound	16227-15-9	1286					1.90879e+06	828300	892674	5159.27	448917	12694.6	8058.5	10376.5	2.11916e+06	2.27836e+06	1.80739e+06	1.50369e+06	1.56369e+06	-	-
XMW1064	93	91	136.1	C8H12N2	1,4-Methano-1H-Cyclopropa[d]pyridazine, 4,4a,5,5a-tetrahydro-6,6-dimethyl-, (1.alpha.,4.alpha.,4a.alpha.,5a.alpha.)-	Heterocyclic compound	109746-10-3	1225	87329.8	117110	93371.1	3.28131e+06	1.14375e+06	1.64015e+06	3.12427e+06	3.79209e+06	3.45818e+06	4.4527e+06	5.52891e+06	4.9908e+06	1.00538e+06	1.10011e+06	855416	737692	786863	-	-
XMW1067	71	43	156.115	C9H16O2	Butanoic acid, 2-pentenyl ester, (Z)-	Ester	42125-13-3	1091	30866.9	25780.5	28334.2	23241.9	64967.1	47983.1	43323.2	17392.2	30357.7	13549.2	13290.1	13419.7	36233.6	37024.5	39765.4	34025.6	32941.8	-	-
XMW1069	67	82	170.131	C10H18O2	Butanoic acid, 3-hexenyl ester, (E)-	Ester	53398-84-8	1185	18850.4	25065.7	16552.4	4.27765e+06	1.81322e+06	2.45202e+06	3.84594e+06	5.52621e+06	4.68608e+06	6.82244e+06	7.59068e+06	7.20656e+06	1.45706e+06	1.55981e+06	1.641e+06	1.59722e+06	1.579e+06	-	-
XMW1070	73	74	118.027	C4H6O4	Acetic Acid, (acetyloxy)-	Acid	13831-30-6	1020	12721.7	12252.9	4595.44	31049.2	144480	80447	83727.9	39177.4	61452.7	29180.7	35368.2	32274.5	68713	89509.2	74529.6	67068.2	57782.8	-	-
XMW1074	93	111	154.136	C10H18O	1-Cyclopentene-1-methanol, 2-methyl-5-(1-methylethyl)-	Alcohol	80113-82-2	1199	215983	294683	167837	2.57671e+06	1.63148e+06	1.021e+06	1.54697e+06	1.62477e+06	1.58587e+06	2.30318e+06	2.40546e+06	2.35432e+06	1.08335e+06	1.07362e+06	996294	962981	962025	-	-
XMW1077	117	99	162.089	C7H14O4	1,3-Dioxolane-2,2-diethanol	Alcohol	5694-95-1	1396	229593	395905	148437	162809	198611	91672.5	90041.7	12641.1	51341.4	15666.8	18115.2	16891	268831	268898	234347	196599	235669	-	-
XMW1079	71	41	186.162	C11H22O2	Butanoic acid, 1-methylhexyl ester	Ester	39026-94-3	1218				1.23635e+06	479738	320649	1.22022e+06	1.49273e+06	1.35648e+06	1.21086e+06	1.27202e+06	1.24144e+06	460673	541166	527895	453913	423982	-	-
XMW1083	71	68	172.146	C10H20O2	7-Octene-2,6-diol, 2,6-dimethyl-	Alcohol	29210-77-3	1237													53390.1	63696.3	55417.4	44244	56698.9	-	-
XMW1086	71	89	186.162	C11H22O2	Butanoic acid, heptyl ester	Ester	5870-93-9	1296	22417.8	33029.4	15975.1	4.04933e+06	2.4238e+06	1.74609e+06	5.63323e+06	6.18183e+06	5.90753e+06	7.07814e+06	7.65273e+06	7.36543e+06	1.87995e+06	2.03076e+06	1.78467e+06	1.55616e+06	1.57076e+06	-	-
XMW1087	99	71	158.058	C7H10O4	2(3H)-Furanone, 5-(acetyloxy)dihydro-5-methyl-	Heterocyclic compound	57681-51-3	1226				2298.61	4765	1868.75							5854.86	6162.71	5114.37	3994.99	5011.01	-	-
XMW1091	85	69	188.141	C10H20O3	1-Pentanol, 5-[(tetrahydro-2H-pyran-2-yl)oxy]-	Heterocyclic compound	76102-74-4	1486	15673.5	34033.7	9889.11	231456	263141	153470	213493	67544.3	140519	102193	140883	121538	99274.8	100087	91042	69120.9	76038.6	-	-
XMW1092	79	91	164.084	C10H12O2	spiro[3-oxatricyclo[3.3.1.02,4]nonane-8,1'-cyclopropane]-6-one	Ketone	109637-57-2	1198	598247	955598	832200	3.10592e+06	1.54383e+06	2.78958e+06	3.57298e+06	4.86332e+06	4.21815e+06	4.80763e+06	5.18772e+06	4.99767e+06	2.53731e+06	2.76662e+06	2.69423e+06	2.53273e+06	2.44623e+06	-	-
XMW1095	175	190	190.172	C14H22	Benzene, 1,2-diethyl-3,4,5,6-tetramethyl-	Aromatics	33884-69-4	1558	9532.88	23566.3	7773.72	589613	998442	403339	537286	5721.81	271504	43671.8	37217.6	40444.7	225440	251609	226862	168261	193743	-	-
XMW1096	54	71	198.162	C12H22O2	Butanoic acid, 1-ethenylhexyl ester	Ester	16491-54-6	1307				161279	108060	74526.7	72735.4	77094.4	74914.9	115021	108018	111520	54766.1	59257.7	50317.1	45444.2	44764.4	-	-
XMW1097	82	67	198.162	C12H22O2	Hexanoic acid, 3-hexenyl ester	Ester	84434-19-5	1386	260148	413467	142437	22624.3	486510	240140	361412	5153.7	183283	6698.3	15495.9	11097.1	353853	385275	342068	298758	335283	-	-
XMW1098	71	89	200.178	C12H24O2	Butanoic acid, octyl ester	Ester	110-39-4	1393				24262.3	72484.1	30255.5	99460.8	53350.1	76405.5	68994.1	78742	73868.1	38719.7	40598.6	40128.1	31750.5	39362.1	-	-
XMW1101	175	133	190.172	C14H22	Benzene, 1,4-dimethyl-2,5-bis(1-methylethyl)-	Aromatics	10375-96-9	1403	24442	48613.2	13267.5	569434	506017	272170	268808	45636	157222	62627.1	66482.1	64554.6	132566	127129	115220	89451.4	110264	-	-
XMW1102	131	103	174.068	C11H10O2	Vinyl trans-cinnamate	Ester	17719-70-9	1357	952134	2.13644e+06	668838	49187.4	111133	65530.1	53330.3	19888	36609.1	33157.3	28607.8	30882.6	310375	336667	392082	343627	423543	-	-
XMW1114	55	56	112.125	C8H16	1-Octene	Hydrocarbons	111-66-0	789	355443	654688	160576	857049	956516	1.50037e+06	1.64277e+06	1.73522e+06	1.689e+06	1.30958e+06	1.19923e+06	1.25441e+06	1.30362e+06	1.5768e+06	1.17258e+06	1.13725e+06	1.07555e+06	-	-
XMW1115	69	41	98.073	C6H10O	Isopropenyl ethyl ketone	Ketone	25044-01-3	748	2611.72	5637.32		11108.4	13320.4	16723.1	16446.8	20766.8	18606.8	18554.9	17142.7	17848.8	10571.6	16830.1	11444.1	13523.9	11482.4	-	-
XMW1117	55	70	142.099	C8H14O2	2-Propenoic acid, pentyl ester	Ester	2998-23-4	974	4695.66	8264.73	3225.97	1.89557e+06	1.19332e+06	1.48239e+06	463921	495067	479494	787193	769920	778557	481906	632577	463755	382686	451087	-	-
XMW1120	41	39	99.014	C4H5NS	Thiocyanic acid, 2-propenyl ester	Others	764-49-8	905	112204	154606	53786.6	87165.4	175532	113341	108617	69551.7	89084.2	89633.6	76948.1	83290.8	123088	149498	109611	113211	125088	-	-
XMW1121	57	41	128.12	C8H16O	trans-3,4-Epoxyoctane	Hydrocarbons	28180-72-5	869	71915	78853	18540	101681	49052	95756	58664	55317	56990.5	55607	51583	53595	46499	56830.4	48379	51287	46570	-	-
XMW1123	119	134	134.11	C10H14	Benzene, 2-ethyl-1,4-dimethyl-	Aromatics	1758-88-9	1076	51064.1	48056.5	55687	18291.6	30706.6	20785.1	26300.2	70097.2	48198.7	37401.5	45175.9	41288.7	33674.4	38214	35661.9	31341.4	37169.7	-	-
XMW1124	96	125	125.084	C7H11NO	2-Azabicyclo[3.2.1]octan-3-one	Ketone	26396-67-8	1025	1.47485e+06	1.79353e+06	1.21388e+06	2.60684e+07	9.5803e+06	2.26546e+07	4.82298e+07	5.41538e+07	5.11918e+07	5.79883e+07	6.19004e+07	5.99443e+07	2.50909e+07	2.86364e+07	2.47242e+07	2.26476e+07	2.16007e+07	-	-
XMW1126	139	93	154.136	C10H18O	2-Cyclohexen-1-ol, 1-methyl-4-(1-methylethyl)-, trans-	Terpenoids	29803-81-4	1140	86721.1	88365.5	70836.5	241566	249344	152153	149283	93811.8	121547	141978	133789	137884	212405	229664	217576	217117	207737	-	-
XMW1127	56	70	158.131	C9H18O2	Formic acid, octyl ester	Ester	112-32-3	1114				1.69922e+06	1.01649e+06	8.12921e+06	2.55862e+06	3.05432e+06	2.80647e+06	2.16427e+06	591960	1.37812e+06	4.09123e+06	4.40836e+06	3.84428e+06	3.51972e+06	3.43645e+06	-	-
XMW1129	107	79	180.079	C10H12O3	Ethyl mandelate	Ester	774-40-3	1421	1.22311e+07	2.52979e+07	6.72286e+06	8.37814e+06	5.65804e+06	5.68373e+06	8.12379e+06	6.71544e+06	7.41962e+06	7.70734e+06	9.94288e+06	8.82511e+06	1.92351e+07	1.97043e+07	1.65695e+07	1.43915e+07	1.64627e+07	-	-
XMW1131	126	67	154.063	C8H10O3	2,5-Furandione, 3-methyl-4-propyl-	Heterocyclic compound	16493-20-2	1356	44331.1	79352.8	38100.3		77301.9	20915.9	27410.2	12088.3	19749.2	13815.9	13288.5	13552.2	26063.4	29213	26580.4	25887.3	35325.9	-	-
XMW1133	137	152	152.12	C10H16O	5-Isopropyl-3,3-dimethyl-2-methylene-2,3-dihydrofuran	Heterocyclic compound	81250-44-4	996	415931	455425	345843	106595	548707	334054	526416	255781	391098	320568	427469	374019	313683	380632	351326	309550	347035	-	-
XMW1136	55	93	170.131	C10H18O2	Lilac Alcohol C	Alcohol	33081-36-6	1219				1.31134e+06	546608	316638	1.27052e+06	1.52963e+06	1.40007e+06	1.23821e+06	1.29165e+06	1.26493e+06	504747	639997	563979	487943	431881	-	-
XMW1137	109	67	152.12	C10H16O	Ethanone, 1-(1,3-dimethyl-3-cyclohexen-1-yl)-	Ketone	51733-68-7	1161	33683.8	31702.7	37372.4	1.04391e+06	467306	582353	298086	370860	334473	494745	489473	492109	452403	496109	493612	437037	447374	-	-
XMW1138	69	41	154.136	C10H18O	6-Octen-1-ol, 7-methyl-3-methylene-	Terpenoids	13066-51-8	1195	482125	573825	633987	495522	351599	439694	199604	226761	213183	263512	239827	251670	346405	392258	413057	341470	345965	-	-
XMW1141	137	66	137.048	C7H7NO2	1H-Pyrrole-2,5-dione, 3-ethenyl-4-methyl-	Heterocyclic compound	21494-57-5	1261	1.59142e+07	2.25836e+07	8.81925e+06	4.58266e+06	3.15919e+07	1.83245e+07	2.36378e+07	319360	1.19786e+07	889268	624057	756663	2.02714e+07	2.15558e+07	1.83153e+07	1.61374e+07	1.70673e+07	-	-
XMW1142	79	107	150.104	C10H14O	5-propan-2-ylbicyclo[3.1.0]hex-2-ene-2-carbAldehyde	Aldehyde	57129-54-1	1190	21050.7	27131.1	28787.7	409750	137461	296956	213560	336329	274944	400664	393545	397105	266121	292412	304524	269203	265765	-	-
XMW1147	121	93	152.12	C10H16O	Tricyclo[2.2.1.0(2,6)]heptane-3-methanol, 2,3-dimethyl-	Terpenoids	29550-55-8	1286					2.18277e+07	9.48263e+06	1.04715e+07	25274.9	5.24839e+06	116545	79688.5	98116.8	2.3771e+07	2.609e+07	2.10145e+07	1.74522e+07	1.79459e+07	-	-
XMW1149	189	133	204.188	C15H24	(1R,3aS,8aS)-1,4,4,6-Tetramethyl-1,2,3,3a,4,5,7,8-octahydrocyclopenta[c]pentalene	Terpenoids	871660-96-7	1338	47015.8	125370	22631.5	30001.1	38447	20833	22662.3	5165.67	13914	7895.79	10195.9	9045.82	136773	142897	129997	110994	121895	-	-
XMW1156	93	135	135.105	C9H13N	Cyclopentanecarbonitrile, 3-(1-methylethylidene)-	Nitrogen compounds	89683-72-7	1166	40095.2	35436.4	29209.5	1.2179e+07	6.67706e+06	5.37427e+06	1.4666e+07	1.65769e+07	1.56214e+07	1.71365e+07	1.94784e+07	1.83075e+07	6.7161e+06	7.02434e+06	6.80958e+06	6.33582e+06	6.18225e+06	-	-
XMW1158	135	93	181.11	C10H15NO2	Tricyclo[3.3.1.1(3,7)]decane, 2-nitro-	Nitrogen compounds	54564-31-7	1224	17893.5	18872	16729.2	130015	53750.3	66035.4	205889	269330	237610	321256	380749	351002	59756	67590.8	60923.5	57918	57679.9	-	-
XMW1161	165	180	180.079	C10H12O3	4',6'-Dihydroxy-2',3'-dimethylacetophenone	Ketone	7743-14-8	1697	13600.8	22223.1	6854.14	228134	126945	59408.6	14069.3	1590.95	7830.13	19919.8	15859.6	17889.7	22232.5	24086.2	24007.9	17266.1	24301.3	-	-
XMW1164	202	204	201.963	C7H7BrO2	2-bromo-4-methoxy-Phenol	Phenol	17332-11-5	1410	5596.46	6181.21	3214.45	4486.04	4558.68	3715.62		2011.42		2772.79	4673.36	3723.08	7539.21	6323.22	4679.49	4155.35	5430.3	-	-
XMW1167	109	67	220.183	C15H24O	(1R,3E,7E,11R)-1,5,5,8-Tetramethyl-12-oxabicyclo[9.1.0]dodeca-3,7-diene	Terpenoids	19888-34-7	1606	1764647	3654888	1183807	1.10003e+06	1268297	1791005	3014539	2261763	2638151	2797190	3035930	2916560	2438715	2722132	2485729	2017161	2424931	-	-
XMW1169	69	57	238.193	C15H26O2	Butanoic acid, 2-methyl-, 3,7-dimethyl-2,6-octadienyl ester, (E)-	Ester	68705-63-5	1596	1149390	2454495	805729	780780	950225	1367238	2131818	1710507	1.92116e+06	2098377	2272584	2.18548e+06	1735441	1886401	1699586	1393303	1661526	-	-
XMW1170	69	93	238.193	C15H26O2	Butanoic acid, 2-methyl-, 3,7-dimethyl-2,6-octadienyl ester, (Z)-	Terpenoids	51117-19-2	1576	62128.8	114045	41118.9	335457	337737	371187	662593	545769	604181	715414	774122	744768	246485	261160	235617	190281	230440	-	-
XMW1171	200	185	200.084	C13H12O2	Benzene, 1-methoxy-4-phenoxy-	Aromatics	1655-69-2	1632	11027.4	14179.6	8003.54	15769.7	16843	10159.9	13882.3	5527.88	9705.08	8526.29	10931.2	9728.74	12855.8	13334.4	12164.6	9913.22	13433	-	-
XMW1172	164	149	164.047	C9H8O3	3,6-Dimethyl-4H-furo[3,2-c]pyran-4-one	Heterocyclic compound	36745-38-7	1378	5420.9	11352.8	4485.08	9809.51	7227.15	5255.13	2044.11	1126.12	1585.11	953.25	419.07	686.16	13316.7	15161	14094.7	12074.8	13873	-	-
XMW1177	136	69	220.183	C15H24O	11,11-Dimethyl-4,8-dimethylenebicyclo[7.2.0]undecan-3-ol	Alcohol	79580-01-1	1646	299254	573565	262029	78645.9	112793	237450	317933	236029	276981	270708	264841	267774	573390	619591	547916	441254	521626	-	-
XMW1179	91	55	198.058	C8H16Cl2O	Butane, 1,1'-oxybis[4-chloro-	Ether	6334-96-9	1343	110385	290888	64140.3	5888204	4284977	2197569	1.15845e+06	538212	848332	1248085	989373	1.11873e+06	2603814	2515880	1999071	1724040	1874059	-	-
XMW1182	119	120	204.188	C15H24	Di-epi-.alpha.-cedrene-(I)	Terpenoids	21996-77-0	1382	2.72473e+06	5.68364e+06	1.36639e+06	1.50675e+06	1.81589e+06	1.06074e+06	721360	227711	474535	296763	448652	372707	4.68202e+06	4.67685e+06	4.0633e+06	3.39386e+06	4.08271e+06	-	-
XMW1191	191	41	206.167	C14H22O	3-Buten-2-one, 4-(2,5,6,6-tetramethyl-1-cyclohexen-1-yl)-	Ketone	79-70-9	1551		3072.21	1703.21	43947.3	76921.3	30004.6	38542.9	1212.86	19877.9	5640.08	3641.37	4640.73	17273.8	18901.4	18585.4	13070.8	16013.7	-	-
XMW1192	69	41	148.029	C6H9ClO2	2-Propenoic acid, 2-methyl-, 2-chloroethyl ester	Ester	1888-94-4	977	36308.8	74397.8	21170.9	7.74753e+06	3.2632e+06	5.73766e+06	6.84795e+06	7.60444e+06	7.22619e+06	1.00807e+07	1.28463e+07	1.14635e+07	2.34056e+06	2.84935e+06	2.13705e+06	1.7559e+06	2.23345e+06	-	-
XMW1193	101	75	132.115	C7H16O2	1,2-Hexanediol, 2-methyl-	Alcohol	56255-50-6	1051	7100.35	9756.85	3238.78	3454.23	19262.7	10409.1	12971.9	848.546	6910.23	804.208	405.258	604.733	8671.62	8892.03	9834.58	9166.64	9699.06	-	-
XMW1200	67	68	128.084	C7H12O2	2-Methylbut-2-en-1-yl acetate	Alcohol	33425-30-8	921	12786.9	22936.5	10866.6	5.28318e+06	2.14441e+06	3.95113e+06	4.30124e+06	4.69886e+06	4.50005e+06	5.93987e+06	8.5025e+06	7.22119e+06	2.1157e+06	2.72753e+06	2.0071e+06	1.62143e+06	1.99537e+06	-	-
XMW1203	42	41	114.032	C5H6O3	2,5-Furandione, dihydro-3-methyl-	Heterocyclic compound	4100-80-5	1057	4380.6	4342.52	2988.4	85992.4	49393.1	62376.2	83710.2	91765.4	87737.8	117136	137343	127239	17742.1	24171	20332.5	19509.6	20544.3	-	-
XMW1204	61	134	134.04	C5H10O2S	Ethyl (methylthio)acetate	Ester	4455-13-4	989	21267	28776.4	13211.4	11487.4	35326.9	30281.3	47456.1	28394.1	37925.1	34741.7	36215.1	35478.4	21029	26929	27592.4	22056.3	23637.4	-	-
XMW1209	71	70	158.131	C9H18O2	Propanoic acid, 2-methyl-, 2-methylbutyl ester	Ester	2445-69-4	1016	41333.9	40323.8	24043.8	169312	853149	531465	202133	36549.9	119341	88486.3	57908.3	73197.3	402417	536947	415483	362376	341496	-	-
XMW1211	98	87	158.131	C9H18O2	2-Heptanol, acetate	Ester	5921-82-4	1043	96601.5	107198	78563	1.71527e+06	614268	1.48875e+06	3.19924e+06	3.58432e+06	3.39178e+06	3.87218e+06	4.16122e+06	4.0167e+06	1.6548e+06	1.87792e+06	1.63291e+06	1.49279e+06	1.42273e+06	-	-
XMW1218	58	43	172.146	C10H20O2	2-Nonanone, 3-(hydroxymethyl)-	Ketone	67801-33-6	1093	47835.3	65407	32516	167414	143862	131544	219503	205381	212442	255067	312982	284024	98005.8	113009	107037	92479	94587.8	-	-
XMW1221	74	75	148.056	C6H12O2S	Acetic acid, (propylthio)-, methyl ester	Ester	20600-65-1	1036	16376.8	24666.9	11483.9		43200.3	14990.2	36484.4						15304.4	20375.1	21434.4	19172.9	21492	-	-
XMW1222	101	103	207.969	C7H6Cl2O3	2,4-Dioxabicyclo[3.2.0]hept-6-en-3-one, 1,5-dichloro-6,7-dimethyl-	Ketone	35436-20-5	1380	83486.6	129235	46132.1	1895.39	178380	93510.4	131298	1628.29	66463.3	2629.09	2139.45	2384.27	99268.3	113479	103044	90866.8	99352.9	-	-
XMW1224	44	45	88.027	C2H4N2O2	Ethanediamide	Amine	471-46-5	1039	59246.8	71506.1	49798.1	979049	412364	867825	1.74453e+06	1.92407e+06	1.8343e+06	2.0668e+06	2.24314e+06	2.15497e+06	946356	1.04751e+06	912841	811894	804130	-	-
XMW1226	99	56	172.146	C10H20O2	Hexanoic acid, 2-methylpropyl ester	Ester	105-79-3	1149				60787.2	29722.4	61123.5	30935.2	41170.6	36052.9	34709.8	37678.9	36194.4	36362.3	39276.8	36213.2	33600.2	33618	-	-
XMW1229	80	79	122.11	C9H14	Bicyclo(3.3.1)non-2-ene	Hydrocarbons	6671-66-5	964	53540	110899	26142.6	2.17447e+07	1.4858e+07	1.69086e+07	5.24023e+06	5.30878e+06	5.27451e+06	8.84256e+06	8.75054e+06	8.79655e+06	5.04287e+06	6.94765e+06	5.17578e+06	4.29181e+06	4.81777e+06	-	-
XMW1233	67	82	128.12	C8H16O	3-Cyclopentyl-1-propanol	Alcohol	767-05-5	1102	1.5522e+07	1.6383e+07	1.21541e+07	635116	2.8886e+07	1.51092e+07	2.08803e+07	1.72441e+06	1.13024e+07	1.57795e+06	1.55252e+06	1.56524e+06	1.67217e+07	1.81235e+07	1.66533e+07	1.51176e+07	1.45535e+07	-	-
XMW1244	70	99	186.162	C11H22O2	Hexanoic acid, pentyl ester	Ester	540-07-8	1287	188.859	558.552	224.948	286484	316900	157693	84465	9250.57	46857.8	22730.1	24369.5	23549.8	213249	219500	186173	158893	167385	-	-
XMW1252	108	93	150.104	C10H14O	2(1H)-Naphthalenone, 3,4,5,6,7,8-hexahydro-	Ketone	13837-12-2	1312	11500	20648.6	5330.46	379774	243720	177057	126111	121192	123652	187107	163879	175493	264279	288433	247508	222054	220349	-	-
XMW1256	119	121	192.151	C13H20O	2-Butanone, 4-(2,6,6-trimethyl-1,3-cyclohexadien-1-yl)-	Ketone	20483-36-7	1424	1.19834e+07	2.50828e+07	6.57347e+06	8.13796e+06	5.42335e+06	5.45287e+06	7.827e+06	6.46799e+06	7.14749e+06	7.46698e+06	9.60407e+06	8.53552e+06	1.88281e+07	1.93217e+07	1.62143e+07	1.41146e+07	1.61848e+07	-	-
XMW1258	133	119	252.173	C15H24O3	Acetic acid, (4,6,8,9-tetramethyl-3-oxabicyclo[3.3.1]non-6-en-1-yl)methyl ester	Ester	309722-81-4	1667	129394	252867	75775.4	1.13535e+06	1.38688e+06	1.17147e+06	2.29647e+06	1.73631e+06	2.01639e+06	2.22516e+06	2.21289e+06	2.21903e+06	1.66832e+06	1.74055e+06	1.55252e+06	1.27268e+06	1.50114e+06	-	-
XMW1260	123	93	196.183	C13H24O	1-Cyclohexene-1-propanol, .alpha.,2,6,6-tetramethyl-	Alcohol	3293-47-8	1452	15961.3	27166.4	10065.9	155856	149952	74500.4	108097	49092.3	78594.9	77666.2	107654	92660.2	59115.7	60403	51495	41471.9	49916.3	-	-
XMW1264	136	163	238.193	C15H26O2	Acetic acid, 1-methyl-3-(2,6,6-trimethylcyclohex-1-enyl)propyl ester	Ester	86756-12-9	1615	23088.1	37473.3	16620.4	32771.9	82381.7	34374.8	52229.8	5620.67	28925.2	8718.07	11079.8	9898.93	28900	32532	27867.6	21949.8	26189.2	-	-
XMW1273	163	136	178.111	C10H14N2O	1-(5-Dimethylethyl)pyrazin-2-yl-ethan-1-one	Heterocyclic compound	182306-61-2	1344	2760.13	7954.21	1672.05	6448.91	6395.58	4481.3	3539.32	1324.47	2431.9	2336.94	2775.12	2556.03	15569.8	17743.7	15772.3	13492.4	13445.3	-	-
XMW1282	99	114	114.068	C6H10O2	2,5-Hexanedione	Ketone	110-13-4	921	6071.27	7532.93	8523.36	25092.4	59134.8	58834.7	85517.6	59242.9	72380.2	59952.9	64522.8	62237.9	37680.4	51285	36017.5	32391.1	31160.2	-	-
XMW1290	98	97	126.079	C6H10N2O	3-n-Propyl-2-pyrazolin-5-one	Heterocyclic compound	29211-70-9	1071	3867.99	2634.96	1724.51	14416.7	9630.6	13820.1	108477	104236	106357	31455.5	27406.7	29431.1	94713.4	113471	89350.9	73763.9	67547	-	-
XMW1291	87	59	144.115	C8H16O2	1,3-Dioxolane, 4-methyl-2-(2-methylpropyl)-	Heterocyclic compound	18433-93-7	940	1040.75	1455.46	1190.65	516.088	37112.8	19753.3	12395.4	4653.8	8524.58	5825.22	7753.34	6789.28	7048.91	9167.55	7150.54	6446.45	6278.15	-	-
XMW1295	58	42	172.194	C10H24N2	1,6-HexanediAmine, N,N,N',N'-tetramethyl-	Amine	111-18-2	1206	4351	4174	1890	82011.7	42352.7	24017.2	81136.6	96585.8	88861.2	82046.7	83662.5	82854.6	62395	58399	46150	40830	39238	-	-
XMW1299	71	57	142.172	C10H22	Heptane, 3,3,5-trimethyl-	Hydrocarbons	7154-80-5	908	7122.06	12108.5	4962.85	36830.7	247946	176182	74007.4	8762.76	41385.1	18662.8	16524.8	17593.8	80404.2	113846	81055.1	71348	65525	-	-
XMW1300	41	69	126.141	C9H18	Cyclopentane, butyl-	Hydrocarbons	2040-95-1	937	16583.2	23059.8	10103.7	3.26319e+06	1.32754e+06	2.32587e+06	2.57808e+06	2.82322e+06	2.70065e+06	3.50693e+06	4.94993e+06	4.22843e+06	1.33931e+06	1.71812e+06	1.28663e+06	1.05234e+06	1.23961e+06	-	-
XMW1305	88	43	158.131	C9H18O2	Ethyl 5-methylhexanoate	Ester	10236-10-9	1068	3459.87	941.409	941.574	3750.28	11926.8	7253.21	5564.23	2823.99	4194.11	1412.78	1213.27	1313.02	15502.3	16574	13567.2	12159.6	10222.6	-	-
XMW1308	69	55	226.118	C10H17F3O2	1-Octyl trifluoroacetate	Ester	2561-21-9	1059	6893.71	7847.62	8175.25	60357.8	45052.6	46690	59329	69774.4	64551.7	87862.6	110846	99354.5	21636.2	25824	20795.2	20802.9	20422.3	-	-
XMW1311	65	122	122.037	C7H6O2	2-Propenal, 3-(2-furanyl)-	Heterocyclic compound	623-30-3	1111				3.0239e+06	1.33195e+06	1.63377e+07	4.66732e+06	5.60938e+06	5.13835e+06	3.89295e+06	1.10467e+06	2.49881e+06	7.27379e+06	7.70958e+06	6.84007e+06	6.2952e+06	6.15935e+06	-	-
XMW1318	136	79	136.052	C8H8O2	2-Methyl-3(2-furyl)acrolein	Heterocyclic compound	874-66-8	1114	1.16001e+07	1.23332e+07	8.73822e+06	726815	2.25976e+07	1.1723e+07	1.71037e+07	1.72897e+06	9.41634e+06	1.16177e+06	1.10404e+06	1.1329e+06	1.32472e+07	1.41516e+07	1.28385e+07	1.16756e+07	1.12083e+07	-	-
XMW1320	69	41	154.099	C9H14O2	4-Isopropyl-1,3-cyclohexanedione	Ketone	62831-62-3	1258	9.48753e+07	1.30692e+08	5.70534e+07	510317	1.73646e+08	1.06843e+08	1.35718e+08	1.69266e+06	6.87056e+07	3.04054e+06	1.58586e+06	2.3132e+06	1.21229e+08	1.27577e+08	1.06613e+08	9.57827e+07	9.92678e+07	-	-
XMW1322	148	120	148.039	C6H4N4O	7(1H)-Pteridinone	Heterocyclic compound	2432-27-1	1577	477324	1.03776e+06	320010	229545	250293	317590	645240	509944	577592	617702	678724	648213	653940	695504	626193	514304	614069	-	-
XMW1323	120	91	148.052	C9H8O2	2(3H)-Benzofuranone, 3-methyl-	Heterocyclic compound	32267-71-3	1333				47787.5	20841.8	17391.3	30926.2	37175.9	34051.1	60126.5	65136.4	62631.5	23318.2	26716.2	23969.4	19679.1	20652	-	-
XMW1326	113	41	141.079	C7H11NO2	2,6-Piperidinedione, 3-ethyl-	Heterocyclic compound	25115-69-9	1215	2337.48	1974.25	1816.52	158949	64991	42030	151269	185131	168200	155622	157346	156484	62469	70261	66378	60090	54072	-	-
XMW1327	127	85	156.163	C9H20N2	Propanal, dipropylhydrazone	Amine	34687-35-9	1181				14031.9	9340.59	8688.39	11255	15538.2	13396.6	19881.2	22184.1	21032.6	5188.37	4362.93	4925.6	5531.8	5427.68	-	-
XMW1330	57	71	184.219	C13H28	Dodecane, 3-methyl-	Hydrocarbons	17312-57-1	1271				870289	1.30549e+06	591769	447656	30108	238882	71064.7	74371.7	72718.2	1.03042e+06	1.18573e+06	938060	762948	811157	-	-
XMW1331	121	164	164.084	C10H12O2	2-Propanone, 1-(4-methoxyphenyl)-	Ketone	122-84-9	1385	4.80658e+06	7.36383e+06	2.62052e+06	300167	9.76522e+06	5.09655e+06	7.07861e+06	147624	3.61312e+06	227417	256352	241885	5.87885e+06	6.61132e+06	6.03797e+06	5.25572e+06	5.77879e+06	-	-
XMW1332	71	43	142.099	C8H14O2	2,2'-Bifuran, octahydro-	Heterocyclic compound	1592-33-2	1079	44379.4	48781.3	34209.3	346336	204050	292118	2.64571e+06	2.53699e+06	2.59135e+06	737934	664315	701125	2.21359e+06	2.76279e+06	2.25912e+06	1.71388e+06	1.53816e+06	-	-
XMW1336	91	92	207.09	C11H13NO3	N-Benzyloxy-2-carbomethoxyaziridine	Heterocyclic compound	53084-33-6	1550	909792	1.67952e+06	534340	2.17495e+06	3.68393e+06	1.91151e+06	2.6253e+06	147657	1.38648e+06	487513	408108	447811	1.87993e+06	1.94232e+06	1.70772e+06	1.39083e+06	1.69205e+06	-	-
XMW1337	57	71	184.219	C13H28	Nonane, 3-methyl-5-propyl-	Hydrocarbons	31081-18-2	1185	1125.14	2135.23	3509.3	486654	228508	235216	308894	413489	361191	522005	568205	545105	128001	135502	137353	130417	131473	-	-
XMW1340	153	154	153.991	C7H6S2	Thieno[2,3-b]thiophene,2-methyl-	Heterocyclic compound	13393-75-4	1364	27071.2	40012.8	15000.1	6435.87	61937.1	32105.7	46568.5	2747.34	24657.9	6042.59	5386.5	5714.55	32147.8	38570.1	35925.4	32668.6	33466.9	-	-
XMW1342	156	141	156.094	C12H12	Naphthalene, 1,4-dimethyl-	Aromatics	571-58-4	1436	15628.9	27996.3	9664.21	13631.5	10288.8	10689.1	8505.48	7555.8	8030.64	11589.1	11471.7	11530.4	22398.3	22866.5	18984.4	16753.6	19232.4	-	-
XMW1351	136	121	204.188	C15H24	Dauca-4(11),8-diene	Terpenoids	395070-76-5	1532	16603.7	33506.3	9843.5	39374.4	81523.1	34055.4	42949.3	6469.17	24709.2	15154.7	16584.1	15869.4	34336.4	36788	33880.3	23890.4	33312.3	-	-
XMW1354	55	41	198.162	C12H22O2	cis-5-Dodecenoic Acid	Acid	2430-94-6	1561	263489	543994	164446	327583	447876	508966	787319	548274	667797	684422	737103	710763	628174	680752	590231	477259	589697	-	-
XMW1356	57	71	226.266	C16H34	Dodecane, 2-methyl-6-propyl-	Hydrocarbons	55045-08-4	1483	117663	238040	36694.4	1.86733e+06	1.86058e+06	1.14025e+06	1.54055e+06	585359	1.06295e+06	866484	1.12453e+06	995509	845578	860893	789250	614434	668066	-	-
XMW1357	81	67	224.178	C14H24O2	(Z)-Oxacyclopentadec-6-en-2-one	Ketone	63958-52-1	2006				735751	988954	478161	1.16689e+06	114603	640747	265267	312881	289074	93364.9	118480	127458	68280.4	101716	-	-
XMW1362	82	55	282.292	C19H38O	Oxirane, heptadecyl-	Heterocyclic compound	67860-04-2	2000	37701	156270	60528										41820	54610	43824	34021	42825	-	-
XMW1364	135	93	206.203	C15H26	7-Octylidenebicyclo[4.1.0]heptane	Terpenoids	82253-11-0	1522	254478	561463	130383	49549	121257	67629.1	169336	58382.6	113859	78722.2	111770	95246.2	367631	377504	334301	267757	311499	-	-
XMW1372	55	69	296.272	C19H36O2	(Z)-Ethyl heptadec-9-enoate	Ester	1089325-29-0	2071			396.338	58097.2	103313	44574.1	10782.7	4717.1	7749.92	15862.4	8637.08	12249.8	17171.2	19585.2	17564.7	9871.84	17373.7	-	-
XMW1374	55	54	55.042	C3H5N	EthenAmine, N-methylene-	Amine	38239-27-9	727	75815.2	75224.9	84134.2	48274.5	483934	417314	365353	76115.2	220734	91862	51081.8	71471.9	298259	367264	296976	320523	297765	-	-
XMW1375	41	98	98.073	C6H10O	2-Pentenal, 2-methyl-	Aldehyde	623-36-9	837	1.85074e+06	2.89587e+06	1.07606e+06	1.04365e+06	1.77961e+06	1.70835e+06	2.31182e+06	1.86099e+06	2.0864e+06	1.69595e+06	1.51457e+06	1.60526e+06	3.12571e+06	4.06316e+06	3.2004e+06	3.30555e+06	2.69088e+06	-	-
XMW1379	121	41	164.157	C12H20	Cyclooctane, 1,5-dimethyl-2,6-bis(methylene)-	Hydrocarbons	74301-13-6	1215	12298.6	10181.2	10116.7	1.64824e+06	726802	555837	1.41275e+06	1.58227e+06	1.49751e+06	1.3467e+06	1.36851e+06	1.3576e+06	1.44435e+06	1.27263e+06	968260	874609	854955	-	-
XMW1381	91	105	134.11	C10H14	Bicyclo[3.2.1]oct-2-ene, 3-methyl-4-methylene-	Terpenoids	49826-53-1	1168	39826.9	48713.1	38714.8	4.7447e+06	2.70145e+06	2.27826e+06	4.70648e+06	5.30068e+06	5.00358e+06	5.67669e+06	6.20878e+06	5.94273e+06	2.49755e+06	2.60765e+06	2.48393e+06	2.31445e+06	2.25592e+06	-	-
XMW1383	69	41	147.989	C5H9Br	bromo-Cyclopentane	Halogenated hydrocarbons	137-43-9	857	4.20371e+06	6.02089e+06	2.76549e+06	1.77369e+06	1.95159e+06	2.43224e+06	2.86362e+06	2.89813e+06	2.88087e+06	2.46428e+06	2.21584e+06	2.34006e+06	4.64017e+06	6.23534e+06	4.53284e+06	4.5014e+06	4.1196e+06	-	-
XMW1385	81	121	121.064	C6H7N3	3-Imidazol-1-ylpropanenitrile	Heterocyclic compound	23996-53-4	1159	37684.6	37667.3	29030.7	814918	1.22623e+06	934070	1.516e+06	119256	817630	133110	90833	111972	6.08484e+06	6.80526e+06	7.24712e+06	6.81981e+06	6.79648e+06	-	-
XMW1389	136	121	136.089	C9H12O	2,3-Dimethylanisole	Ether	2944-49-2	1144	41081.1	43766.3	26811.8	3.36093e+06	1.73974e+06	1.08006e+06	1.59494e+06	2.10639e+06	1.85066e+06	2.98365e+06	3.2323e+06	3.10798e+06	770234	753732	716337	701988	712261	-	-
XMW1391	93	106	163.136	C11H17N	Pyridine, 2-hexyl-	Heterocyclic compound	1129-69-7	1284					6.68233e+06	3.01338e+06	3.20505e+06	6652.69	1.60585e+06	29028.7	22698.5	25863.6	7.87554e+06	8.3148e+06	6.52484e+06	5.45537e+06	5.60663e+06	-	-
XMW1392	91	105	148.125	C11H16	2-Methyl-7-exo-vinylbicyclo[4.2.0]oct-1(2)-ene	Hydrocarbons	107914-89-6	1112				2993387	1391286	18661281	5973857	7419972	6.69691e+06	4966410	1.26008e+06	3.11324e+06	9462275	10088933	8965141	8271600	8120981	-	-
XMW1399	57	43	184.219	C13H28	Decane, 2,5,9-trimethyl-	Hydrocarbons	62108-22-9	1121	21113	29717	12207	1347191	1355265	1129340	234301	147136	190718	417630	135877	276754	1072290	1142000	1009654	912642	884279	-	-
XMW1400	99	42	168.072	C6H14FO2P	n-Pentyl methylphosphonofluoridate	Others	13454-59-6	1073	6164.3	6701.29	5426.78	15613.7	12017.6	7843.98	10028.8	10957.7	10493.2	11155.9	13349.4	12252.6	4768.46	5755.77	6888.33	6283.45	7438.74	-	-
XMW1401	82	67	184.146	C11H20O2	n-Valeric acid cis-3-hexenyl ester	Ester	35852-46-1	1237	122489	179892	17729	18661	13588.2	158742	26983	34905	30944	25484	27172	26328	95202	110735	94468	80630	88680	-	-
XMW1402	175	190	190.045	C11H10OS	2-Acetyl-3-methylbenzo[b]thiophene	Heterocyclic compound	18781-31-2	1584	1.69794e+06	3.71304e+06	1.13758e+06	630476	692278	1.08742e+06	2.1574e+06	1.86122e+06	2.00931e+06	2.25668e+06	2.49136e+06	2.37402e+06	2.26118e+06	2.40862e+06	2.17908e+06	1.77668e+06	2.1339e+06	-	-
XMW1403	82	67	184.146	C11H20O2	cis-3-Hexenyl isovalerate	Ester	35154-45-1	1238	375338	441715	510728	822734	602518	472069	424232	518909	471570	691599	670295	680947	364304	396878	413990	350973	368151	-	-
XMW1405	153	154	154.078	C12H10	1,8-Ethylenenaphthalene	Aromatics	83-32-9	1482	2669.65	5137.31	1342.1				790.652	1023.17	906.913	2175.27	1720	1947.63	10097	10680	11056	8426.61	7914	C19312	-
XMW1408	189	161	204.188	C15H24	1H-Cyclopropa[a]naphthalene, 1a,2,3,3a,4,5,6,7b-octahydro-1,1,3a,7-tetramethyl-, [1aR-(1a.alpha.,3a.alpha.,7b.alpha.)]-	Terpenoids	489-29-2	1398	87832.6	172157	43381.6	2.16556e+06	1.92995e+06	1.03979e+06	1.02626e+06	169128	597694	234969	248553	241761	486774	467220	430744	326564	413460	-	-
XMW1409	120	93	135.105	C9H13N	(R)-(+)-1-(p-Tolyl)ethylAmine	Amine	4187-38-6	1185	1479.17	867.521	829.998	83918.8	44967.2	55181.6	78918.1	104503	91710.5	129749	139538	134643	56461.9	44071.4	42551.9	41267.3	39485.9	-	-
XMW1411	41	93	204.188	C15H24	1,3,6,10-Dodecatetraene, 3,7,11-trimethyl-, (Z,E)-	Terpenoids	26560-14-5	1491	7.83421e+06	1.51148e+07	4.6824e+06	1.46964e+06	1.03497e+06	505578	402292	191736	297014	244924	378536	311730	1.05099e+07	1.07637e+07	8.92019e+06	7.77459e+06	8.40363e+06	-	-
XMW1412	119	93	204.188	C15H24	1H-3a,7-Methanoazulene, 2,3,4,7,8,8a-hexahydro-3,6,8,8-tetramethyl-, (3R,3aS,7S,8aR)-	Terpenoids	65354-33-8	1389	2.72719e+06	5.67999e+06	1.36379e+06	1.50623e+06	1.83676e+06	1.07091e+06	726946	229625	478285	296763	451822	374293	4.70271e+06	4.68605e+06	4.07551e+06	3.37307e+06	4.0695e+06	-	-
XMW1417	82	67	226.193	C14H26O2	Octanoic acid, 3-hexenyl ester, (Z)-	Ester	61444-41-5	1588	368115	814002	241017	295664	392207	284953	566133	389228	477680	487037	536478	511757	531848	589316	533454	423673	513505	-	-
XMW1421	91	57	220.11	C13H16O3	3,4-Hexanedione, 1-(phenylmethoxy)-	Ketone	118006-73-8	1738	7161.02	9684.06	5514.78	43421.8	34000.9	21986.9	22139.1	10355.3	16247.2	19034.1	18433.6	18733.8	28420	31189.2	27867.3	20286.9	33535	-	-
XMW1424	69	40	69.033	C2H3N3	1H-1,2,3-Triazole	Heterocyclic compound	288-36-8	927	15427.8	20094.4	12067.1	550669	230903	399445	419218	447234	433226	564929	801641	683285	242394	303693	238874	205609	231672	-	-
XMW1432	81	39	96.094	C7H12	2,4-Dimethyl 1,4-pentadiene	Hydrocarbons	4161-65-3	780	74774	133001	31520.9	183216	199876	328511	357952	378402	368177	283266	259002	271134	265479	329799	243609	240405	224039	-	-
XMW1433	128	71	170.094	C9H14O3	2,6-Heptanedione, 3-acetyl-	Ketone	29214-57-1	1260	444701	598248	263207	4549.55	796280	487148	613256	6632.84	309944	11283.9	7802.1	9543	553298	580518	491539	434952	458761	-	-
XMW1435	91	119	222.162	C14H22O2	(6,6-dimethyl-2-bicyclo[3.1.1]hept-2-enyl)methyl 2-methylpropanoate	Ester	29021-37-2	1466	1.4572e+06	3.30606e+06	738394	1.35503e+06	1.07168e+06	920778	1.37142e+06	1.0003e+06	1.18586e+06	1.21427e+06	1.62972e+06	1.42199e+06	2.46995e+06	2.501e+06	2.12802e+06	1.81801e+06	2.12181e+06	-	-
XMW1439	91	119	165.079	C9H11NO2	Benzene, (1-nitropropyl)-	Aromatics	5279-14-1	1310	82250.8	159765	51865.3	1728489	1139260	806217	394297	309934	352116	512081	392627	452354	1617226	1767333	1544717	1353844	1389678	-	-
XMW1440	69	41	154.063	C8H10O3	2-methylprop-2-enoyl 2-methylprop-2-enoate	Others	760-93-0	1054	6847.11	8061.89	4885.61	33165	44186.6	35392.5	36802.4	52076.4	44439.4	62606.8	70201.1	66404	14703.5	19636	20357.6	16271	18019.7	-	-
XMW1441	134	135	233.099	C12H15N3S	Thiazol-2-Amine, N-(4-dimethylaminobenzyl)-	Heterocyclic compound	13159-95-0	1966				79305	117919	69182	144333	49541.3	96937.1	60976	112242	86609	30531	36306	42387	32096	40469	-	-
XMW1442	69	84	154.136	C10H18O	Ketone, methyl 2,2,3-trimethylcyclopentyl	Ketone	17983-22-1	1092	40229	39977.8	40425.6	63597.2	127137	107117	106585	73890.2	90237.8	79986.2	88613.3	84299.7	71543.3	86408.1	84298.6	76931.4	72779.3	-	-
XMW1444	110	95	152.12	C10H16O	Carvenone	Terpenoids	499-74-1	1257	3.6105e+06	5.04206e+06	2.09278e+06	1.26624e+07	8.72508e+06	5.29894e+06	5.71507e+06	1.03699e+06	3.37603e+06	2.7063e+06	1.90061e+06	2.30346e+06	6.00351e+06	6.32174e+06	5.57496e+06	4.92902e+06	5.13431e+06	-	-
XMW1448	137	109	152.12	C10H16O	3,6-Dimethyl-2,3,3a,4,5,7a-hexahydrobenzofuran	Heterocyclic compound	70786-44-6	1192	7062.43	11650	8459.97	401254	168504	152555	340608	479826	410217	494330	531460	512895	108548	122605	130155	126630	126147	-	-
XMW1454	111	126	126.032	C6H6O3	Isomaltol	Heterocyclic compound	3420-59-5	989	1.98828e+06	2.47267e+06	1.8444e+06	389587	1.06632e+06	653157	687899	336092	511996	374558	405857	390208	1.06168e+06	1.22272e+06	1.08967e+06	1.02912e+06	953963	-	-
XMW1455	124	139	139.063	C7H9NO2	5-Amino-2-methoxyphenol	Phenol	1687-53-2	1402	199894	294546	164676	56826.8	226492	69304.3	62435.4	4927.7	33681.5	7160.42	7343.22	7251.82	99076.4	108562	125347	106295	141974	-	-
XMW1457	136	135	136.052	C8H8O2	BenzAldehyde, 3-methoxy-	Aldehyde	591-31-1	1196	2643975	3946566	3710168	5826713	4379560	3802315	14931185	19974719	17452952	20429429	23284934	2.18572e+07	7761902	8131693	8086427	7447170	7253857	-	-
XMW1458	135	150	264.136	C15H20O4	Pentandioic Acid, (p-t-butylphenyl) ester	Acid	212762-88-4	2042				223336	307571	140342	381268	32813	207040	75346	98539	86942.5	26800	35236	36940	19256	27799	-	-
XMW1459	125	168	168.097	C10H16S	Thiophene, 2-butyl-5-ethyl-	Heterocyclic compound	54411-06-2	1282				88929.5	181877	83656	59706.9						143016	156140	128601	109255	112492	-	-
XMW1463	108	126	212.141	C12H20O3	2-Oxabicyclo[2.2.2]octan-6-ol, 1,3,3-trimethyl-, acetate	Ester	57709-95-2	1344	55917.3	109962	39416.1	2.05811e+06	1.03951e+06	910289	796527	806411	801469	1.24726e+06	1.03487e+06	1.14106e+06	587325	605415	592986	537012	522651	-	-
XMW1464	91	92	164.12	C11H16O	Benzene, (butoxymethyl)-	Ether	588-67-0	1267	8.87914e+07	1.26622e+08	5.00319e+07	1.32829e+06	1.73167e+08	1.01206e+08	1.31314e+08	1.38408e+06	6.6349e+07	2.61954e+06	1.37507e+06	1.9973e+06	1.13241e+08	1.18997e+08	1.0077e+08	8.90966e+07	9.43989e+07	-	-
XMW1465	69	55	168.115	C10H16O2	7-Oxabicyclo[4.1.0]heptan-2-one, 6-methyl-3-(1-methylethyl)-	Ketone	5286-38-4	1256	94942979	130782265	57088621	60410	172458621	106060340	135003554	1571832	68287693	2821593	1433663	2127628	120508411	127340212	105914122	95106910	98620394	-	-
XMW1467	110	109	110.084	C6H10N2	1H-Pyrazole, 1,3,5-trimethyl-	Heterocyclic compound	1072-91-9	1032	290822	350645	270070	2.60382e+06	1.07808e+06	2.26396e+06	4.76049e+06	5.34176e+06	5.05112e+06	5.76123e+06	6.17518e+06	5.96821e+06	2.41739e+06	2.79711e+06	2.46023e+06	2.28423e+06	2.16131e+06	-	-
XMW1468	41	84	168.151	C11H20O	(2,2,6-Trimethyl-bicyclo[4.1.0]hept-1-yl)-methanol	Alcohol	78996-11-9	1266	5.26134e+07	7.3946e+07	3.03e+07	1.05998e+06	1.00623e+08	5.942e+07	7.67068e+07	957101	3.88319e+07	1.72675e+06	904501	1.31562e+06	6.57298e+07	7.0919e+07	5.91096e+07	5.25169e+07	5.48414e+07	-	-
XMW1470	84	67	152.12	C10H16O	[1,1'-Bicyclopentyl]-2-one	Ketone	4884-24-6	1273	65559	125363	59031	100367	76927	90050	165129	113253	139191	125875	130654	128264	101597	111100	107845	91201	96368	-	-
XMW1471	84	42	127.136	C8H17N	1-ButanAmine, N-methyl-N-2-propenyl-	Amine	24209-62-9	856	129345	147396	165898	142491	118674	153812	118153	105786	111970	132217	129045	130631	122052	183537	142924	132690	135459	-	-
XMW1473	98	126	168.115	C10H16O2	2-Cyclohexen-1-one, 4-hydroxy-3-methyl-6-(1-methylethyl)-, trans-	Ketone	55955-53-8	1432	31857.2	64096.1	18270.5	23084.5	27949.1	21050.2	26497.9	18075	22286.5	22109.7	27996.4	25053.1	51511.1	51320.1	43198.1	37941.7	44638	-	-
XMW1478	69	68	224.178	C14H24O2	Geranyl isobutyrate	Ester	2345-26-8	1514	210373	354354	98766.5	866906	1.70922e+06	1.0597e+06	1.21451e+06	322999	768754	443509	574006	508757	558652	525610	500956	361076	485961	-	-
XMW1481	163	178	178.099	C11H14O2	5'-Hydroxy-2',3',4'-trimethylacetophenone	Ketone	13667-28-2	1589	347694	751953	230886	132010	153738	217839	424326	363227	393776	440410	486022	463216	463556	489075	438246	358655	431472	-	-
XMW1491	93	69	252.209	C16H28O2	Lavandulyl caproate	Ester	59550-36-6	1650	3.84315e+06	7.14033e+06	3.48445e+06	686217	1.05596e+06	1.79474e+06	2.37019e+06	1.73744e+06	2.05382e+06	2.11625e+06	1.9545e+06	2.03538e+06	7.08493e+06	7.61307e+06	6.76343e+06	5.50517e+06	6.31725e+06	-	-
XMW1501	135	96	218.167	C15H22O	(E,E,E)-2,6,9,9-tetramethyl-2,6,10-Cycloundecatrien-1-one	Terpenoids	471-05-6	1732	8732.18	12006.3	7203.76	31548.3	24414.3	9356.99	12318.5	8074.27	10196.4	15073.4	15549.6	15311.5	12500.5	14098.2	14436.3	10399	16278.7	C20262	-
XMW3734	122	121	122.037	C7H6O2	2-hydroxy-BenzAldehyde	Aldehyde	90-02-8	1047	321090	457548	180623	17618.7	637998	363547	494835	13203.2	254019	18067.8	16628.7	17348.3	350990	421711	386709	343671	366848	C06202	ko01100
ZMW0001	57	71	324.376	C23H48	Tricosane	Hydrocarbons	638-67-5	2300	1246	767.834	528.187	274747	367048	175176	17740	6574	12157	35491	11588	23539.5	34541	49183	42806	22066	38343	C17433	-
