# Supplementary material for: Analysis of terpenoids and their gene regulatory networks on the basis of the transcriptome and metabolome of Opisthopappus longilobus
Source: Front Plant Sci. 2022 Sep 21;13:1015942. doi: 10.3389/fpls.2022.1015942 (PMC9533026; doi:10.3389/fpls.2022.1015942)
Supplement: Supplementary File 4 — Relative contents of metabolites in O. longilobus leaves and inflorescences. [file DataSheet_4.xlsx]

## Sheet: Sheet1
Index	Quantitative ion	Qualitative ion	Molecular weight (Da)	Formula	Compounds	Class I	CAS	NIST_RI	CTLeaf-1	CTLeaf-2	CTLeaf-3	CTBloom-1	CTBloom-2	CTBloom-3	CTcolour-1	CTcolour-2	CTcolour-3	CTFlower-1	CTFlower-2	CTFlower-3	QC01	QC02	QC03	QC04	QC05
NMW0114	138	109	138.068	C8H10O2	3-Methoxybenzyl Alcohol	Alcohol	6971-51-3	1282	1.1886e-07	1.82076e-07	3.73159e-09	1.39501e-09	1.08393e-05	4.85974e-06	5.2167e-06	6.25928e-08	0	2.40965e-08	2.44391e-08	0	1.24579e-05	1.26441e-05	1.16421e-05	1.0995e-05	1.0729e-05
XMW0618	88	55	198.162	C12H22O2	Ethyl 9-decenoate	Ester	67233-91-4	1388	6.88456e-07	7.6849e-07	5.82784e-07	2.67176e-07	5.28041e-07	3.6193e-07	3.31309e-07	5.50034e-08	0	6.10453e-08	1.02181e-08	0	5.51822e-07	5.00737e-07	5.34283e-07	5.33197e-07	5.34376e-07
D181	61	43	92.047	C3H8O3	Glycerin	Alcohol	56-81-5	967	7.91588e-08	3.73597e-08	3.73159e-09	5.14722e-08	2.59732e-07	1.62086e-07	5.94715e-08	3.09943e-08	0	7.0565e-08	1.71386e-08	0	5.88384e-07	7.06204e-07	6.02096e-07	5.59736e-07	5.01572e-07
NMW0226	139	65	139.027	C6H5NO3	Phenol, 3-nitro-	Phenol	554-84-7	1514	9.99778e-07	1.94633e-06	9.08806e-07	2.0994e-07	1.67754e-07	1.39034e-07	9.75787e-08	1.43389e-07	0	1.3207e-07	7.60157e-08	0	9.22357e-07	7.93438e-07	7.25443e-07	8.3158e-07	6.72635e-07
XMW1193	101	75	132.115	C7H16O2	1,2-Hexanediol, 2-methyl-	Alcohol	56255-50-6	1051	1.80287e-06	1.62432e-06	1.34287e-06	5.3541e-07	2.07228e-06	1.17662e-06	1.39829e-06	1.60031e-07	0	1.33611e-07	6.57589e-08	0	9.81922e-07	9.33403e-07	1.19047e-06	1.25152e-06	1.27006e-06
NMW0270	105	77	182.073	C13H10O	Benzophenone	Ketone	119-61-9	1635	0.000297868	0.000436668	0.000301879	8.11323e-06	4.03929e-06	1.6456e-06	1.09464e-06	1.69735e-09	0	1.52849e-07	5.29306e-07	0	8.35616e-05	8.75516e-05	8.53192e-05	8.20302e-05	9.33407e-05
D134	145	103	176.068	C7H12O5	Glycerol 1,2-diacetate	Ester	102-62-5	1218	2.28522e-09	1.49832e-09	3.73159e-09	1.39501e-09	9.68216e-10	1.01734e-09	7.37348e-08	2.48353e-07	0	1.57372e-07	3.09833e-07	0	6.31506e-07	6.69084e-07	5.38672e-07	5.63731e-07	5.68964e-07
XMW1172	164	149	164.047	C9H8O3	3,6-Dimethyl-4H-furo[3,2-c]pyran-4-one	Heterocyclic compound	36745-38-7	1378	1.37644e-06	1.89001e-06	1.85961e-06	1.52049e-06	7.77493e-07	5.94028e-07	2.20341e-07	2.1238e-07	0	1.58373e-07	6.80001e-08	0	1.5079e-06	1.59146e-06	1.70616e-06	1.64857e-06	1.81662e-06
D138	145	103	218.079	C9H14O6	Triacetin	Ester	102-76-1	1344	1.45131e-06	1.98304e-06	9.45517e-07	6.12567e-07	6.4948e-07	4.3526e-07	3.46487e-07	1.49502e-07	0	1.72501e-07	1.7424e-07	0	2.22481e-06	2.0156e-06	2.17561e-06	2.26584e-06	2.07075e-06
KMW0161	128	57	128.12	C8H16O	3-Octanone	Ketone	106-68-3	986	1.41364e-06	1.15415e-06	1.97187e-06	1.28171e-07	2.55338e-07	2.30058e-07	1.58689e-07	1.68826e-07	0	1.76415e-07	2.00603e-07	0	4.84206e-07	5.49048e-07	5.90921e-07	5.51931e-07	5.39446e-07
D357	58	43	145.11	C7H15NO2	2-Propanol, 1-(dimethylamino)-, acetate (ester)	Ester	32188-28-6	869	3.20841e-06	1.41342e-06	3.63654e-06	2.72627e-07	3.46096e-06	2.01259e-06	8.21034e-07	3.32507e-07	0	1.78657e-07	1.96398e-07	0	1.13447e-06	1.32941e-06	1.06175e-06	1.1554e-06	1.00158e-06
NMW0223	126	52	126.032	C6H6O3	1,2,4-Benzenetriol	Alcohol	533-73-3	1507	9.22274e-07	1.44079e-06	1.01506e-06	1.90747e-07	8.9977e-08	1.22158e-07	1.78762e-07	1.58413e-07	0	1.83493e-07	2.67543e-07	0	5.63825e-07	6.98538e-07	6.27082e-07	6.7511e-07	6.53269e-07
XMW1305	88	43	158.131	C9H18O2	Ethyl 5-methylhexanoate	Ester	10236-10-9	1068	8.78505e-07	1.56726e-07	3.90397e-07	5.81298e-07	1.28308e-06	8.19885e-07	5.99787e-07	5.32588e-07	0	2.3472e-07	1.9687e-07	0	1.75539e-06	1.73978e-06	1.64231e-06	1.66015e-06	1.33862e-06
KMW0519	151	152	152.047	C8H8O3	Vanillin	Aldehyde	121-33-5	1404	0.000134195	0.000128697	0.00018538	5.43641e-07	5.13203e-05	1.11078e-05	1.06404e-05	1.93356e-07	0	2.67376e-07	3.2709e-07	0	2.69366e-05	2.65381e-05	3.60848e-05	3.62228e-05	4.56175e-05
WMW0210	100	67	142.099	C8H14O2	2-Hexen-1-ol, acetate, (E)-	Ester	2497-18-9	1015	2.61014e-07	2.65283e-07	3.11059e-07	5.28885e-07	6.08169e-07	5.76788e-07	3.38643e-07	2.02766e-07	0	3.03184e-07	3.2869e-07	0	5.18468e-07	6.35559e-07	6.10877e-07	5.59252e-07	5.2524e-07
NMW0235	156	127	156.058	C11H8O	1-NaphthalenecarboxAldehyde	Aldehyde	66-77-3	1547	1.98941e-05	1.89883e-05	2.02688e-05	1.13416e-06	3.70712e-07	3.1629e-07	2.01881e-07	3.53626e-07	0	3.09987e-07	4.82496e-07	0	7.98135e-06	7.06697e-06	7.91358e-06	7.53718e-06	8.98033e-06
QWM0005	61	129	175.049	C7H13NS2	Berteroin	Others	4430-42-6	1553	1.42067e-07	2.00645e-07	1.87556e-07	2.94843e-06	3.38787e-06	1.50012e-06	1.83068e-06	1.69735e-09	0	3.13897e-07	2.64135e-07	0	6.90555e-07	8.10047e-07	8.2561e-07	6.95312e-07	7.74439e-07
NMW0268	118	146	164.047	C9H8O3	2-Propenoic Acid, 3-(2-hydroxyphenyl)-	Acid	583-17-5	1630	4.85781e-06	3.48867e-06	6.27728e-06	1.39501e-09	9.68216e-10	1.01734e-09	1.44314e-07	3.74069e-07	0	3.30677e-07	4.24539e-07	0	9.53836e-07	9.47501e-07	1.08563e-06	9.44066e-07	1.0546e-06
D403	191	131	206.131	C13H18O2	Benzeneacetic acid, 4-(1,1-dimethylethyl)-, methyl ester	Ester	3549-23-3	1491	5.6517e-06	7.93052e-06	5.25769e-06	7.58431e-07	5.6175e-07	4.64709e-07	3.52819e-07	3.85737e-07	0	3.43992e-07	4.38295e-07	0	3.92558e-06	3.38435e-06	3.07839e-06	2.94453e-06	3.34775e-06
NMW0164	162	104	162.068	C10H10O2	Benzene, 1,2-(methylenedioxy)-4-propenyl-, (E)-	Aromatics	4043-71-4	1374	1.94794e-06	2.3583e-06	1.48412e-06	2.943e-06	3.81715e-06	2.00883e-06	2.07796e-06	1.31825e-07	0	3.46616e-07	2.61952e-07	0	1.88604e-06	1.68748e-06	1.74892e-06	1.5481e-06	1.84479e-06
XMW1405	153	154	154.078	C12H10	1,8-Ethylenenaphthalene	Aromatics	83-32-9	1482	6.77859e-07	8.55259e-07	5.56463e-07	1.39501e-09	9.68216e-10	1.01734e-09	8.5227e-08	1.92965e-07	0	3.61399e-07	2.79095e-07	0	1.14332e-06	1.12109e-06	1.33833e-06	1.15048e-06	1.03631e-06
NMW0263	130	131	174.116	C11H14N2	GrAmine	Heterocyclic compound	87-52-5	1620	1.61777e-06	1.82993e-06	2.15808e-06	2.22978e-06	2.65843e-06	1.44488e-06	1.89751e-06	9.33643e-08	0	3.76171e-07	2.72477e-07	0	1.18796e-06	1.21822e-06	1.11362e-06	1.00041e-06	1.1348e-06
XMW1273	163	136	178.111	C10H14N2O	1-(5-Dimethylethyl)pyrazin-2-yl-ethan-1-one	Heterocyclic compound	182306-61-2	1344	7.00833e-07	1.32422e-06	6.93269e-07	9.9959e-07	6.88034e-07	5.06556e-07	3.81515e-07	2.49788e-07	0	3.88259e-07	4.50303e-07	0	1.76302e-06	1.86257e-06	1.90923e-06	1.84212e-06	1.76062e-06
XMW1056	69	41	114.068	C6H10O2	2-Butenoic acid, ethyl ester, (Z)-	Ester	6776-19-8	830	7.89209e-07	7.36389e-07	1.27621e-06	6.56273e-07	1.01205e-06	7.31911e-07	4.73129e-07	4.49081e-07	0	3.96543e-07	4.98156e-07	0	1.97248e-06	2.19519e-06	2.3556e-06	2.52108e-06	2.4001e-06
D222	68	99	184.146	C11H20O2	Hexanoic acid, 3-methyl-2-butenyl ester	Ester	76649-22-4	1284	1.9193e-07	1.78669e-07	3.11311e-07	3.80084e-06	4.51147e-05	2.14263e-05	2.29006e-05	2.78898e-07	0	4.07114e-07	4.94656e-07	0	5.23509e-05	5.39231e-05	4.95332e-05	4.5925e-05	4.55685e-05
XMW0537	133	134	134.073	C9H10O	1H-Inden-5-ol, 2,3-dihydro-	Phenol	1470-94-6	1335	1.85919e-06	2.81391e-06	1.54712e-06	1.27084e-06	3.74146e-07	4.82211e-07	2.04818e-07	3.20662e-07	0	4.07982e-07	5.7134e-07	0	1.86083e-06	1.63781e-06	1.72566e-06	1.53582e-06	1.89298e-06
D442	99	41	156.115	C9H16O2	2(3H)-Furanone, 5-butyldihydro-4-methyl-	Heterocyclic compound	39212-23-2	1302	4.77413e-06	4.85807e-06	9.80331e-06	1.04043e-06	2.5325e-05	8.23818e-06	2.10285e-06	2.90702e-07	0	4.10753e-07	4.63055e-07	0	2.04334e-06	1.91246e-06	1.96161e-06	1.60491e-06	1.8639e-06
XMW1222	101	103	207.969	C7H6Cl2O3	2,4-Dioxabicyclo[3.2.0]hept-6-en-3-one, 1,5-dichloro-6,7-dimethyl-	Ketone	35436-20-5	1380	2.11983e-05	2.1515e-05	1.91273e-05	2.93787e-07	1.919e-05	1.05702e-05	1.41531e-05	3.07086e-07	0	4.36798e-07	3.47156e-07	0	1.12405e-05	1.1912e-05	1.24735e-05	1.2406e-05	1.30099e-05
XMW0950	159	132	174.141	C13H18	Naphthalene, 1,2,3,4-tetrahydro-1,4,6-trimethyl-	Aromatics	22824-32-4	1402	8.21231e-06	1.04089e-05	7.89515e-06	4.06561e-06	2.49799e-06	1.52142e-06	1.29994e-06	5.20509e-07	0	4.42867e-07	5.14152e-07	0	5.83697e-06	4.77454e-06	4.91547e-06	4.64241e-06	5.30246e-06
XMW0892	59	44	102.043	C3H6N2O2	Propanediamide	Amine	108-13-4	1138	6.31204e-07	6.42083e-07	1.37973e-06	4.48369e-06	1.63148e-06	1.16197e-06	5.05662e-07	6.18673e-07	0	4.4922e-07	3.395e-07	0	9.99197e-07	9.11253e-07	1.15665e-06	1.07505e-06	1.06547e-06
NMW0061	120	65	137.048	C7H7NO2	1-methyl-2-nitro-Benzene	Aromatics	88-72-2	1161	2.28522e-09	1.49832e-09	3.73159e-09	3.68572e-06	1.30583e-06	2.26021e-06	1.19594e-06	3.91295e-07	0	4.57625e-07	3.61444e-07	0	6.09696e-06	5.50593e-06	5.68557e-06	6.62334e-06	6.57182e-06
XMW1164	202	204	201.963	C7H7BrO2	2-bromo-4-methoxy-Phenol	Phenol	17332-11-5	1410	1.42101e-06	1.02905e-06	1.33278e-06	6.95341e-07	4.90421e-07	4.20004e-07	9.7014e-10	3.79342e-07	0	4.60672e-07	7.58321e-07	0	8.53695e-07	6.63753e-07	5.66452e-07	5.67328e-07	7.1108e-07
NMW0169	126	52	126.032	C6H6O3	1,2,3-Benzenetriol	Phenol	87-66-1	1385	1.99251e-05	2.0546e-05	1.79724e-05	4.66711e-07	1.85855e-05	1.03149e-05	1.34954e-05	3.16885e-07	0	4.61738e-07	4.31878e-07	0	1.1291e-05	1.17098e-05	1.23327e-05	1.21251e-05	1.3065e-05
WMW0096	83	55	228.245	C15H32O	n-Pentadecanol	Alcohol	629-76-5	1778	1.42315e-06	1.78952e-06	1.61879e-06	7.80872e-07	2.89298e-06	1.19325e-06	2.14968e-06	2.45134e-07	0	4.85439e-07	6.82996e-07	0	9.29713e-07	8.61129e-07	1.00459e-06	7.50958e-07	1.05234e-06
w35	99	117	232.146	C15H20O2	Hexanoic acid, 3-phenyl-2-propenyl ester	Ester	6994-20-3	1764	8.65206e-07	7.33877e-07	1.45773e-06	6.69298e-07	5.52142e-07	2.30707e-07	5.0434e-07	3.14443e-07	0	5.1632e-07	5.86761e-07	0	6.47447e-07	4.82322e-07	5.60963e-07	4.86074e-07	6.94935e-07
KMW0544	178	163	178.099	C11H14O2	Methyleugenol	Phenol	93-15-2	1403	1.79297e-06	1.71397e-06	1.31729e-06	4.39643e-07	4.53872e-07	4.33764e-07	4.8586e-07	5.02843e-07	0	5.21604e-07	3.02164e-07	0	7.94749e-07	9.64457e-07	9.47923e-07	1.06924e-06	1.02296e-06
KMW0469	137	152	152.084	C9H12O2	Phenol, 4-ethyl-2-methoxy-	Phenol	2785-89-9	1282	2.28522e-09	1.49832e-09	3.73159e-09	1.39501e-09	8.43725e-05	3.80132e-05	3.96319e-05	8.47559e-08	0	5.24565e-07	2.60749e-07	0	9.51545e-05	9.71648e-05	8.94161e-05	8.35016e-05	8.27814e-05
XMW0034	83	42	138.116	C8H14N2	2-Dimethylamino-4-methyl-pent-4-enenitrile	Amine	94492-10-1	1014	6.64306e-07	8.0014e-07	1.17629e-07	6.13413e-07	4.62275e-07	4.02826e-07	4.03571e-07	6.37645e-07	0	5.41175e-07	6.1303e-07	0	6.27066e-07	6.72127e-07	5.3614e-07	7.23884e-07	7.782e-07
D306	85	41	154.136	C10H18O	1,5-Heptadien-4-ol, 3,3,6-trimethyl-	Terpenoids	27644-04-8	1084	2.66124e-07	2.91487e-07	4.02708e-07	1.39501e-09	4.58116e-06	1.01734e-09	5.10308e-06	8.30597e-07	0	5.45979e-07	8.86056e-07	0	7.56938e-06	9.93295e-06	8.09265e-06	1.13524e-05	8.32613e-06
XMW0658	41	73	128.084	C7H12O2	2-Heptenoic Acid	Acid	18999-28-5	1081	1.22669e-06	2.63427e-06	1.54595e-06	1.26719e-06	7.06496e-06	4.83516e-06	1.74475e-06	5.91091e-07	0	5.5012e-07	3.32485e-07	0	3.46997e-06	3.93826e-06	3.37147e-06	3.44728e-06	2.98403e-06
XMW0276	83	55	112.089	C7H12O	4-Hexen-3-one, 5-methyl-	Ketone	13905-10-7	1080	1.03144e-06	4.22469e-07	8.23561e-07	1.39501e-09	2.44437e-07	3.23403e-07	2.40824e-07	3.90214e-07	0	5.64778e-07	1.10637e-06	0	4.05172e-07	4.59812e-07	4.40191e-07	4.57511e-07	3.52885e-07
XMW0436	139	43	154.136	C10H18O	2H-Pyran, 2-ethenyltetrahydro-2,6,6-trimethyl-	Heterocyclic compound	7392-19-0	972	4.24679e-07	2.68892e-07	8.80736e-07	1.68429e-06	1.04497e-06	1.05091e-06	3.89448e-07	3.4527e-07	0	5.7795e-07	4.56128e-07	0	4.59503e-07	4.98075e-07	4.59075e-07	4.71195e-07	5.34402e-07
KMW0533	130	131	131.073	C9H9N	Indole, 3-methyl-	Heterocyclic compound	83-34-1	1391	9.89311e-06	1.39476e-05	8.14654e-06	2.28612e-06	1.6903e-06	1.23369e-06	8.25303e-07	6.76705e-07	0	6.04011e-07	7.96153e-07	0	7.00275e-06	6.33097e-06	6.19748e-06	6.02415e-06	7.05316e-06
KMW0647	83	41	224.141	C13H20O3	Methyl jasmonate	Ester	1211-29-6	1638	0.000138181	0.000200945	0.000141257	4.84332e-06	4.29293e-06	1.15202e-06	1.22001e-06	3.20269e-07	0	6.66447e-07	7.38002e-07	0	4.04507e-05	4.18725e-05	4.13159e-05	3.88868e-05	4.54325e-05
NMW0230	42	128	128.059	C5H8N2O2	5,6-Dihydro-5-methyluracil	Heterocyclic compound	696-04-8	1524	2.5654e-06	3.3376e-06	2.71159e-06	1.39501e-09	9.68216e-10	1.01734e-09	6.95037e-07	6.22183e-07	0	7.34414e-07	6.20009e-07	0	1.41518e-06	1.13595e-06	1.28362e-06	1.24968e-06	1.28923e-06
NMW0190	138	56	181.183	C12H23N	CyclohexanAmine, N-cyclohexyl-	Amine	101-83-7	1443	2.28522e-09	1.49832e-09	3.73159e-09	1.4308e-06	1.1667e-06	5.20759e-07	7.28401e-07	5.08836e-07	0	7.43082e-07	1.01417e-06	0	4.09984e-07	3.72312e-07	3.6641e-07	2.70954e-07	3.56134e-07
NMW0054	61	120	120.025	C4H8O2S	Propanoic acid, 3-(methylthio)-	Sulfur compounds	646-01-5	1150	1.02147e-06	5.99526e-07	1.42769e-06	5.74471e-06	1.65931e-06	1.20397e-06	2.48251e-07	5.92852e-07	0	7.68629e-07	4.81075e-07	0	5.39086e-06	5.49214e-06	5.67667e-06	6.21339e-06	5.56276e-06
D375	191	135	206.167	C14H22O	4H-Inden-4-one, 1,2,3,5,6,7-hexahydro-1,1,2,3,3-pentamethyl-	Ketone	33704-61-9	1508	2.94869e-06	5.97862e-06	2.10959e-06	2.27526e-06	1.09882e-06	9.81167e-07	8.32811e-07	6.65571e-07	0	7.82022e-07	9.53628e-07	0	2.99277e-06	2.92155e-06	2.81598e-06	2.51024e-06	2.82374e-06
XMW0798	147	119	162.141	C12H18	Benzene, 1,3-bis(1-methylethyl)-	Aromatics	99-62-7	1119	2.28522e-09	1.49832e-09	3.73159e-09	4.51997e-06	2.22385e-06	1.31087e-06	3.42018e-07	2.751e-07	0	7.84303e-07	6.38893e-07	0	1.13195e-06	1.16418e-06	1.3938e-06	1.47444e-06	1.42963e-06
NMW0198	156	141	156.094	C12H12	Naphthalene, 1,2-dimethyl-	Aromatics	573-98-8	1452	1.06648e-06	1.16856e-06	1.28586e-06	1.35348e-06	7.05509e-07	6.69469e-07	4.49755e-07	4.26447e-07	0	7.92306e-07	5.7998e-07	0	6.63218e-07	6.92933e-07	7.52286e-07	7.38227e-07	8.71047e-07
XMW0221	57	71	254.297	C18H38	Heptadecane, 7-methyl-	Hydrocarbons	20959-33-5	1740	7.1383e-07	5.46993e-07	1.24188e-06	1.49556e-06	6.9846e-07	4.89329e-07	4.54775e-07	4.8552e-07	0	7.94851e-07	5.818e-07	0	4.79651e-07	3.86292e-07	4.56815e-07	4.21164e-07	5.5437e-07
KMW0557	120	92	166.063	C9H10O3	Benzoic acid, 2-hydroxy-, ethyl ester	Ester	118-61-6	1270	2.28522e-09	1.49832e-09	3.73159e-09	5.15139e-06	9.68216e-10	1.0338e-06	9.7014e-10	3.92391e-07	0	7.97796e-07	5.69593e-07	0	6.9797e-07	7.73953e-07	6.01367e-07	6.00925e-07	5.54296e-07
XMW0462	164	79	164.12	C11H16O	2-Cyclopenten-1-one, 3-methyl-2-(2-pentenyl)-, (Z)-	Ketone	488-10-8	1395	4.0205e-06	5.0375e-06	6.56678e-06	7.04936e-06	4.61619e-06	2.58853e-06	2.35028e-06	7.18627e-07	0	7.9953e-07	8.60653e-07	0	1.59922e-06	1.5038e-06	1.83582e-06	1.647e-06	2.03249e-06
KMW0348	149	150	150.116	C9H14N2	Pyrazine, 3,5-diethyl-2-methyl-	Heterocyclic compound	18138-05-1	1162	2.28522e-09	1.49832e-09	3.73159e-09	3.81708e-06	1.19205e-06	1.22925e-06	1.91917e-07	5.06441e-07	0	8.47e-07	4.59101e-07	0	7.73398e-07	7.58172e-07	6.44198e-07	8.26381e-07	7.6918e-07
WMW0185	104	78	104.063	C8H8	1,3,5,7-Cyclooctatetraene	Ester	629-20-9	850	2.28522e-09	1.49832e-09	3.73159e-09	1.56312e-06	2.84162e-06	2.20496e-06	1.20127e-06	4.01604e-07	0	8.58008e-07	6.66466e-07	0	1.13455e-06	1.30369e-06	1.1602e-06	1.28744e-06	1.01313e-06
XMW0600	71	70	142.172	C10H22	Octane, 3,3-dimethyl-	Hydrocarbons	4110-44-5	932	9.4548e-07	9.23162e-07	1.55906e-06	1.37976e-06	8.34093e-07	9.37711e-07	6.99648e-07	1.03763e-06	0	8.63891e-07	1.25583e-06	0	7.07751e-07	8.48289e-07	9.75928e-07	1.01329e-06	9.93083e-07
D434	54	41	198.162	C12H22O2	5-Decen-1-ol, acetate, (E)-	Ester	38421-90-8	1398	8.47791e-06	8.29269e-06	1.1701e-05	8.34806e-06	7.30089e-06	3.47862e-06	3.06877e-06	7.24202e-07	0	8.65757e-07	8.25439e-07	0	3.20554e-06	3.02547e-06	3.41179e-06	3.21882e-06	3.88192e-06
XMW0208	55	57	256.24	C16H32O2	Octanoic acid, octyl ester	Ester	2306-88-9	1779	3.62397e-06	4.94141e-06	4.30647e-06	1.08498e-06	7.06155e-06	2.68548e-06	5.79552e-06	4.97011e-07	0	8.74253e-07	6.58419e-07	0	2.69746e-06	2.31993e-06	2.38018e-06	1.77261e-06	2.62394e-06
NMW0447	98	70	246.173	C15H22N2O	Mepivacaine	Heterocyclic compound	96-88-8	2063	2.28522e-09	1.49832e-09	3.73159e-09	3.97036e-06	5.13133e-06	2.30382e-06	1.40475e-07	1.98126e-07	0	8.78041e-07	3.29418e-07	0	7.69424e-07	8.74197e-07	8.75311e-07	6.10234e-07	9.80636e-07
NMW0143	134	149	149.12	C10H15N	BenzenAmine, 2,6-diethyl-	Amine	579-66-8	1342	0.000133445	0.000107462	0.000207095	3.78874e-06	4.27661e-05	1.1526e-05	1.15488e-05	4.00315e-07	0	8.98271e-07	7.65675e-07	0	5.21512e-05	4.1181e-05	4.0818e-05	4.46638e-05	5.27975e-05
NMW0111	72	91	163.136	C11H17N	BenzeneethanAmine, N,.alpha.,.alpha.-trimethyl-	Amine	100-92-5	1275	2.28522e-09	1.49832e-09	3.73159e-09	1.39501e-09	0.000150421	6.67601e-05	7.20332e-05	1.97975e-07	0	9.31369e-07	5.6072e-07	0	0.00016367	0.000171575	0.00015871	0.000147279	0.000144801
XMW1191	191	41	206.167	C14H22O	3-Buten-2-one, 4-(2,5,6,6-tetramethyl-1-cyclohexen-1-yl)-	Ketone	79-70-9	1551	2.28522e-09	5.11461e-07	7.06187e-07	6.81188e-06	8.27516e-06	3.39164e-06	4.15467e-06	2.28738e-07	0	9.37045e-07	5.90865e-07	0	1.95598e-06	1.98409e-06	2.24976e-06	1.78456e-06	2.09694e-06
WMW0078	191	57	206.167	C14H22O	2,4-Di-tert-butylphenol	Phenol	96-76-4	1514	2.99771e-06	5.92893e-06	2.4744e-06	2.53369e-06	1.26694e-06	1.1634e-06	9.54098e-07	7.59742e-07	0	9.41788e-07	1.11408e-06	0	3.0857e-06	3.00142e-06	3.07083e-06	2.4493e-06	2.8311e-06
XMW0774	59	55	158.131	C9H18O2	3-Hexene, 1-(1-methoxyethoxy)-, (Z)-	Hydrocarbons	54340-96-4	1012	1.84601e-07	1.69433e-07	3.26131e-08	6.29395e-07	1.0524e-06	1.11472e-06	8.82778e-07	8.05387e-07	0	9.6375e-07	7.44544e-07	0	4.75264e-07	5.74609e-07	5.52797e-07	6.52253e-07	4.76021e-07
XMW1291	87	59	144.115	C8H16O2	1,3-Dioxolane, 4-methyl-2-(2-methylpropyl)-	Heterocyclic compound	18433-93-7	940	2.64261e-07	2.42304e-07	4.93669e-07	7.99943e-08	3.99258e-06	2.23287e-06	1.33614e-06	8.7768e-07	0	9.67803e-07	1.25809e-06	0	7.98176e-07	9.62325e-07	8.65572e-07	8.80133e-07	8.22103e-07
XMW0227	187	145	202.172	C15H22	aR-Himachalene	Terpenoids	19419-67-1	1542	3.18959e-06	2.5024e-06	3.76939e-06	2.61915e-06	2.47248e-06	1.75083e-06	1.95397e-06	1.69735e-09	0	9.78717e-07	6.83724e-07	0	1.77444e-06	1.67176e-06	1.52051e-06	1.56077e-06	1.64662e-06
XMW1340	153	154	153.991	C7H6S2	Thieno[2,3-b]thiophene,2-methyl-	Heterocyclic compound	13393-75-4	1364	6.87375e-06	6.66132e-06	6.21935e-06	9.97569e-07	6.66317e-06	3.62915e-06	5.01977e-06	5.18134e-07	0	1.00392e-06	8.74038e-07	0	3.64022e-06	4.04874e-06	4.34876e-06	4.46024e-06	4.38238e-06
XMW0652	45	42	104.084	C5H12O2	1,4-Pentanediol	Alcohol	626-95-9	923	8.96567e-07	5.61869e-07	1.15682e-06	1.39501e-09	1.58572e-06	9.66077e-07	8.51891e-07	1.23167e-06	0	1.00764e-06	1.00831e-06	0	7.72821e-07	8.20766e-07	8.31733e-07	8.23684e-07	7.175e-07
D354	136	79	210.162	C13H22O2	3-Cyclohexene-1-carboxAldehyde, 4-(4-hydroxy-4-methylpentyl)-	Aldehyde	31906-04-4	1687	3.75278e-06	5.12784e-06	4.87734e-06	5.27543e-07	1.6833e-06	1.72221e-06	1.96772e-06	1.25018e-06	0	1.02644e-06	8.84434e-07	0	2.35052e-06	2.05353e-06	2.04099e-06	1.89889e-06	2.47034e-06
XMW0581	138	95	138.068	C8H10O2	Benzene, 1,2-dimethoxy-	Aromatics	91-16-7	1148	2.28522e-09	1.49832e-09	3.73159e-09	6.46405e-06	1.81937e-06	1.07642e-06	3.01396e-07	8.43348e-07	0	1.03521e-06	7.12818e-07	0	4.22022e-05	4.12036e-05	4.36152e-05	4.63848e-05	4.20287e-05
XMW0311	192	149	220.183	C15H24O	Dehydroxy-isocalamendiol	Terpenoids	1005276-30-1	1646	1.08177e-05	1.29454e-05	1.51317e-05	8.2079e-07	6.71734e-07	7.88734e-07	7.84577e-07	1.03781e-06	0	1.07236e-06	1.03291e-06	0	7.86489e-06	7.67889e-06	8.40349e-06	7.48353e-06	8.30372e-06
XMW0101	101	70	130.099	C7H14O2	1-Ethylpropyl acetate	Ester	620-11-1	793	3.40074e-07	4.27944e-07	3.69718e-07	4.80629e-07	4.4439e-07	8.5094e-07	9.15029e-07	1.72204e-06	0	1.07884e-06	8.10028e-07	0	6.60517e-07	7.44207e-07	6.85014e-07	5.72164e-07	5.35892e-07
KMW0594	88	101	228.209	C14H28O2	Dodecanoic acid, ethyl ester	Ester	106-33-2	1594	5.45405e-07	5.83179e-07	6.72516e-07	5.37855e-07	3.15854e-07	4.73854e-07	7.36229e-07	8.79793e-07	0	1.07891e-06	1.3958e-06	0	4.50331e-07	3.45354e-07	4.40258e-07	3.67948e-07	4.80313e-07
XMW1097	82	67	198.162	C12H22O2	Hexanoic acid, 3-hexenyl ester	Ester	84434-19-5	1386	6.60551e-05	6.88338e-05	5.90576e-05	3.5068e-06	5.23385e-05	2.71448e-05	3.89578e-05	9.71959e-07	0	1.11286e-06	2.51444e-06	0	4.00682e-05	4.04427e-05	4.14073e-05	4.07893e-05	4.39042e-05
WMW0128	45	43	76.052	C3H8O2	Propylene Glycol	Alcohol	57-55-6	749	2.28522e-09	1.49832e-09	3.73159e-09	6.48957e-06	8.88808e-06	5.70905e-06	1.75576e-06	1.69735e-09	0	1.11354e-06	1.13689e-06	0	2.04944e-06	2.39914e-06	2.02746e-06	2.5233e-06	2.03944e-06
w24	123	41	224.141	C13H20O3	3-Buten-2-one, 4-(4-hydroxy-2,2,6-trimethyl-7-oxabicyclo[4.1.0]hept-1-yl)-	Ketone	38274-01-0	1690	2.74587e-06	3.40445e-06	4.07968e-06	1.18134e-06	3.30899e-06	2.30453e-06	2.65402e-06	1.05954e-06	0	1.12014e-06	8.08783e-07	0	2.04553e-06	2.22964e-06	2.26769e-06	2.00297e-06	2.43215e-06
NMW0327	150	122	168.042	C8H8O4	Benzoic Acid, 2,4-dihydroxy-6-methyl-	Acid	480-64-8	1745	1.18935e-06	1.12238e-06	1.21998e-06	1.71848e-06	1.19587e-06	5.1764e-07	6.99e-07	7.1578e-07	0	1.13338e-06	1.07572e-06	0	5.36984e-07	5.69878e-07	6.27519e-07	4.93101e-07	9.44216e-07
D447	102	74	144.115	C8H16O2	Pentanoic acid, 2-methyl-, ethyl ester	Ester	39255-32-8	941	2.28522e-09	1.49832e-09	3.73159e-09	1.48982e-06	3.15723e-06	2.79909e-06	1.31352e-06	6.03017e-07	0	1.14872e-06	8.60445e-07	0	2.86964e-06	3.49895e-06	2.9505e-06	3.00098e-06	2.40973e-06
XMW0877	55	97	322.36	C23H46	9-Tricosene, (Z)-	Hydrocarbons	27519-02-4	2275	2.28522e-09	1.49832e-09	3.73159e-09	7.58752e-06	6.84595e-06	3.56285e-06	4.92687e-07	2.27482e-07	0	1.1525e-06	4.2388e-07	0	7.57027e-07	9.67832e-07	1.11606e-06	5.98254e-07	9.82951e-07
D80	69	84	144.115	C8H16O2	Acetic acid, 2-ethylbutyl ester	Ester	10031-87-5	925	4.48864e-07	4.94671e-07	1.2699e-06	1.39501e-09	1.70163e-06	7.6957e-07	1.04312e-06	1.42942e-06	0	1.16197e-06	1.4497e-06	0	7.53133e-07	8.2573e-07	6.64568e-07	7.46869e-07	7.04153e-07
KMW0184	127	71	127.046	C6H9NS	Thiazole, 2,4,5-trimethyl-	Heterocyclic compound	13623-11-5	995	1.86028e-06	1.4235e-06	1.5068e-06	5.84266e-07	1.16209e-06	8.98543e-07	1.41284e-06	1.35803e-06	0	1.17491e-06	2.03255e-06	0	7.70021e-07	8.54621e-07	9.66246e-07	7.70686e-07	8.71002e-07
XMW1455	124	139	139.063	C7H9NO2	5-Amino-2-methoxyphenol	Phenol	1687-53-2	1402	5.07557e-05	4.90359e-05	6.8278e-05	8.80822e-06	2.4366e-05	7.834e-06	6.73012e-06	9.29337e-07	0	1.18963e-06	1.19154e-06	0	1.12188e-05	1.13958e-05	1.51732e-05	1.45124e-05	1.8591e-05
KMW0672	156	141	156.094	C12H12	Naphthalene, 2,6-dimethyl-	Aromatics	581-42-0	1407	2.44727e-06	2.88386e-06	2.28615e-06	1.87653e-06	1.36419e-06	1.16296e-06	6.81157e-07	9.60476e-07	0	1.18984e-06	1.27738e-06	0	1.35937e-06	1.31641e-06	1.31879e-06	1.22359e-06	1.63443e-06
NMW0359	69	41	236.178	C15H24O2	3,7,11-Trimethyl-dodeca-2,6,10-trienoic Acid	Acid	7548-13-2	1822	1.17641e-06	1.33214e-06	1.85623e-06	7.41016e-06	3.14086e-06	2.02217e-06	1.17837e-06	9.36089e-07	0	1.2055e-06	1.1531e-06	0	1.12322e-06	1.1767e-06	1.09225e-06	1.66501e-06	1.47129e-06
XMW0712	115	116	116.063	C9H8	Benzene, 1-propynyl-	Aromatics	673-32-5	1052	4.47293e-05	4.14911e-05	3.93591e-05	5.90501e-07	3.72557e-05	2.13728e-05	2.82521e-05	1.27117e-06	0	1.21672e-06	2.6795e-06	0	2.19268e-05	2.40064e-05	2.60529e-05	2.5303e-05	2.64553e-05
NMW0229	144	115	144.058	C10H8O	2-Naphthalenol	Phenol	135-19-3	1521	2.84224e-06	3.99795e-06	2.4266e-06	1.5973e-07	2.31334e-06	1.06213e-06	1.59835e-06	8.55382e-07	0	1.21715e-06	1.38955e-06	0	2.17335e-06	2.34467e-06	2.20723e-06	2.20926e-06	2.17892e-06
XMW0461	82	67	196.146	C12H20O2	cis-3-Hexenyl cis-3-hexenoate	Ester	61444-38-0	1389	6.51518e-05	6.6994e-05	5.78382e-05	3.27084e-06	5.12659e-05	2.97607e-05	3.83139e-05	1.13898e-06	0	1.22344e-06	2.51444e-06	0	3.83837e-05	3.87481e-05	3.95002e-05	3.85937e-05	4.15038e-05
D371	67	41	128.084	C7H12O2	3-Hexen-1-ol, formate, (Z)-	Ester	33467-73-1	920	2.28522e-09	1.49832e-09	3.73159e-09	2.40936e-06	3.981e-07	5.01387e-07	4.48481e-07	8.72651e-07	0	1.23033e-06	1.73128e-06	0	9.59685e-07	1.26309e-06	9.51108e-07	8.95678e-07	9.87672e-07
XMW0226	58	85	142.136	C9H18O	2-Heptanone, 4,6-dimethyl-	Ketone	19549-80-5	1045	2.33717e-05	2.21706e-05	2.09535e-05	4.68043e-07	1.88584e-05	1.19822e-05	1.57516e-05	1.11059e-06	0	1.25207e-06	9.37124e-07	0	1.16213e-05	1.3114e-05	1.3832e-05	1.32876e-05	1.38495e-05
XMW0781	139	181	181.038	C8H7NO4	2-Nitrophenyl acetate	Ester	610-69-5	1383	3.22274e-05	3.22556e-05	2.91008e-05	9.58941e-07	3.06044e-05	1.67185e-05	2.23642e-05	1.04686e-06	0	1.27157e-06	1.03505e-06	0	1.77389e-05	1.88394e-05	2.03544e-05	2.00328e-05	2.0631e-05
NMW0204	152	108	151.997	C4H8O2S2	trans-O-Dithiane-4,5-diol	Heterocyclic compound	14193-38-5	1466	9.20032e-07	1.65214e-06	6.21877e-07	4.33579e-07	9.49112e-08	1.58423e-07	6.24077e-07	6.0763e-07	0	1.28542e-06	1.41196e-06	0	6.09561e-07	7.27234e-07	6.97836e-07	6.05594e-07	6.28608e-07
XMW0162	100	85	142.063	C7H10O3	3-Penten-2-one, 4-(acetyloxy)-, (Z)-	Ketone	38365-58-1	1005	8.62679e-07	7.26308e-07	8.77106e-07	1.23345e-06	7.5906e-07	6.83717e-07	6.873e-07	1.45367e-06	0	1.30104e-06	1.2556e-06	0	5.65238e-07	6.48222e-07	6.81207e-07	6.53946e-07	6.58215e-07
XMW1149	189	133	204.188	C15H24	(1R,3aS,8aS)-1,4,4,6-Tetramethyl-1,2,3,3a,4,5,7,8-octahydrocyclopenta[c]pentalene	Terpenoids	871660-96-7	1338	1.19379e-05	2.08715e-05	9.3835e-06	4.6502e-06	4.13611e-06	2.35492e-06	2.44284e-06	9.74217e-07	0	1.31181e-06	1.65442e-06	0	1.54874e-05	1.5e-05	1.57361e-05	1.5154e-05	1.59618e-05
XMW0862	189	161	222.126	C13H18O3	3,5-Diisopropylsalicylic Acid	Acid	2215-21-6	1866	2.86135e-06	3.50718e-06	3.82792e-06	2.98591e-07	1.52346e-07	9.43089e-07	1.21753e-06	1.25982e-06	0	1.35287e-06	1.75353e-06	0	1.01837e-06	1.05194e-06	1.12782e-06	8.19794e-07	1.1217e-06
KMW0706	55	69	242.261	C16H34O	1-Hexadecanol	Alcohol	36653-82-4	1880	2.60615e-06	4.13127e-06	3.02087e-06	1.74396e-06	1.76588e-06	1.12693e-06	2.28628e-06	1.09235e-06	0	1.39949e-06	1.68596e-06	0	9.26375e-07	1.22641e-06	1.12818e-06	9.70669e-07	1.17915e-06
NMW0779	45	75	106.063	C4H10O3	Ethanol, 2,2'-oxybis-	Alcohol	111-46-6	927	9.55407e-07	7.05922e-07	1.79e-06	6.59779e-07	1.66144e-06	1.27734e-06	9.64411e-07	1.22385e-06	0	1.41335e-06	1.21941e-06	0	9.42191e-07	1.12077e-06	1.0969e-06	1.06105e-06	9.76025e-07
XMW1171	200	185	200.084	C13H12O2	Benzene, 1-methoxy-4-phenoxy-	Aromatics	1655-69-2	1632	2.79999e-06	2.36062e-06	3.31844e-06	2.44432e-06	1.81197e-06	1.14845e-06	1.49642e-06	1.04253e-06	0	1.41656e-06	1.77374e-06	0	1.45571e-06	1.39972e-06	1.47252e-06	1.35345e-06	1.759e-06
XMW0507	124	123	180.115	C11H16O2	1,3-Benzenediol, 5-pentyl-	Phenol	500-66-3	1761	1.42325e-06	1.9973e-06	1.88372e-06	2.56001e-06	1.48316e-06	3.82371e-07	6.86846e-07	6.28047e-07	0	1.42048e-06	1.59346e-06	0	1.33376e-06	1.4192e-06	1.69302e-06	1.51097e-06	2.14997e-06
XMW1264	136	163	238.193	C15H26O2	Acetic acid, 1-methyl-3-(2,6,6-trimethylcyclohex-1-enyl)propyl ester	Ester	86756-12-9	1615	5.86236e-06	6.23854e-06	6.89117e-06	5.07968e-06	8.86258e-06	3.88564e-06	5.63002e-06	1.06003e-06	0	1.44842e-06	1.79786e-06	0	3.27246e-06	3.41491e-06	3.37336e-06	2.9968e-06	3.42939e-06
XMW0054	41	119	220.183	C15H24O	Farnesene epoxide, E-	Terpenoids	83637-40-5	1624	8.78358e-06	1.01472e-05	1.10227e-05	1.20647e-05	1.789e-05	7.75087e-06	1.13536e-05	3.14688e-07	0	1.45777e-06	9.18082e-07	0	5.84702e-06	6.19007e-06	6.32461e-06	5.53697e-06	6.22016e-06
KMW0045	94	79	93.991	C2H6S2	DiSulfur compounds, dimethyl	Sulfur compounds	624-92-0	746	1.9126e-05	3.1674e-05	1.43243e-05	1.48608e-06	7.63009e-06	3.31968e-06	4.07385e-06	2.00179e-06	0	1.47844e-06	2.01455e-06	0	6.35289e-06	8.83734e-06	7.31105e-06	7.12107e-06	5.99807e-06
D296	138	123	138.079	C7H10N2O	2-Ethyl-3-methoxypyrazine	Heterocyclic compound	25680-58-4	1054	6.25884e-06	1.95369e-06	3.37742e-06	7.7907e-07	4.7671e-07	3.02851e-07	6.57715e-07	1.46702e-06	0	1.47909e-06	1.54042e-06	0	5.82748e-07	5.91331e-07	6.64004e-07	7.11152e-07	6.68676e-07
XMW0109	140	71	184.219	C13H28	Dodecane, 4-methyl-	Hydrocarbons	6117-97-1	1259	0.000287555	0.00026381	0.000271155	2.47804e-06	0.000227539	0.000144308	0.000175506	1.15448e-06	0.0001	1.49429e-06	1.67308e-06	0	0.000156476	0.000156938	0.000154157	0.00015312	0.000154772
KMW0395	148	147	148.089	C10H12O	Estragole	Aromatics	140-67-0	1200	1.97875e-06	1.76019e-06	2.39237e-06	1.64162e-06	2.23238e-06	2.01422e-06	1.35011e-06	1.61173e-06	0	1.50191e-06	1.35815e-06	0	5.85125e-06	6.19065e-06	6.61477e-06	6.77802e-06	6.67763e-06
NMW0107	129	102	129.058	C9H7N	Isoquinoline	Heterocyclic compound	119-65-3	1261	2.0951e-05	1.81891e-05	1.95423e-05	3.85846e-06	1.68996e-05	1.0827e-05	1.25933e-05	7.18975e-07	0	1.51373e-06	1.12951e-06	0	1.16779e-05	1.19014e-05	1.10564e-05	1.10638e-05	1.08896e-05
XMW0392	185	200	200.157	C15H20	.alpha.-Corocalene	Terpenoids	20129-39-9	1623	4.58116e-06	4.12124e-06	5.90352e-06	2.37578e-06	1.68656e-06	9.89069e-07	1.35979e-06	9.98093e-07	0	1.51432e-06	1.73416e-06	0	1.67471e-06	1.8223e-06	1.98283e-06	1.88123e-06	2.22554e-06
NMW0124	126	41	168.115	C10H16O2	2-Cyclohexen-1-one, 2-hydroxy-3-methyl-6-(1-methylethyl)-	Terpenoids	490-03-9	1302	2.28522e-09	1.49832e-09	3.73159e-09	3.35423e-06	1.08483e-06	4.87079e-07	2.33049e-07	9.90686e-07	0	1.53065e-06	1.05894e-06	0	7.81993e-07	7.83187e-07	7.92997e-07	7.2429e-07	7.51896e-07
NMW0771	44	87	87.068	C4H9NO	N,N-Dimethylacetamide	Amine	127-19-5	942	4.15906e-07	4.4663e-07	1.36547e-06	2.03683e-07	6.55783e-06	3.39279e-06	2.13593e-06	9.81642e-07	0	1.5471e-06	1.67401e-06	0	1.6854e-06	1.6303e-06	1.65283e-06	1.85073e-06	1.97215e-06
XMW0580	57	71	212.25	C15H32	Dodecane, 2,6,10-trimethyl-	Hydrocarbons	3891-98-3	1366	1.25108e-05	1.17338e-05	1.1806e-05	1.2363e-06	9.66666e-06	5.82625e-06	7.65793e-06	1.01786e-06	0	1.55942e-06	1.88034e-06	0	6.20838e-06	6.43143e-06	6.82493e-06	6.61909e-06	6.86961e-06
XMW1021	68	67	218.167	C15H22O	1,7-Dimethyl-4-(propan-2-ylidene)tricyclo[4.4.0.02,7]decan-3-one	Terpenoids	62332-96-1	1746	2.03216e-06	1.43908e-06	1.58019e-06	3.6807e-06	1.91667e-06	9.92875e-07	1.07032e-06	9.30485e-07	0	1.57459e-06	1.38573e-06	0	9.2362e-07	1.05458e-06	9.29943e-07	8.40219e-07	1.30042e-06
KMW0626	159	160	202.172	C15H22	Naphthalene, 1,2,3,4-tetrahydro-1,6-dimethyl-4-(1-methylethyl)-, (1S-cis)-	Terpenoids	483-77-2	1523	1.35535e-05	1.70156e-05	1.29031e-05	8.57349e-07	1.06152e-06	7.72097e-07	1.48552e-06	1.68303e-06	0	1.59359e-06	1.87793e-06	0	8.40396e-06	7.74365e-06	7.42307e-06	7.49287e-06	7.7163e-06
NMW0355	144	145	145.053	C9H7NO	1H-Indole-3-carboxaldehyde	Heterocyclic compound	487-89-8	1816	2.28522e-09	1.49832e-09	3.73159e-09	7.28546e-06	2.26481e-06	1.08967e-06	6.87897e-07	7.09271e-07	0	1.5937e-06	1.08878e-06	0	4.63713e-07	4.79868e-07	4.59627e-07	3.8598e-07	5.46082e-07
XMW0050	119	91	220.183	C15H24O	Isospathulenol	Terpenoids	88395-46-4	1638	0.000191687	0.000279855	0.000196231	5.99716e-06	2.90293e-06	1.01734e-09	1.25418e-06	9.29779e-07	0	1.59378e-06	1.7008e-06	0	5.18111e-05	5.44862e-05	5.34452e-05	5.14519e-05	5.95622e-05
NMW0325	84	91	233.142	C14H19NO2	Methylphenidate	Heterocyclic compound	113-45-1	1744	1.2409e-06	1.08417e-06	1.74562e-06	3.40847e-06	2.52819e-06	7.76165e-07	9.89749e-07	8.24658e-07	0	1.6191e-06	1.22492e-06	0	9.76081e-07	1.01404e-06	9.95385e-07	8.56996e-07	1.46441e-06
XMW0136	157	142	200.157	C15H20	4-Isopropyl-6-methyl-1-methylene-1,2,3,4-tetrahydronaphthalene	Terpenoids	50277-34-4	1563	0.00010871	0.00011283	0.000113463	7.79459e-06	3.12935e-06	1.71468e-06	1.57528e-06	1.88654e-06	0	1.62158e-06	2.60529e-06	0	4.45218e-05	4.13062e-05	4.47998e-05	4.3005e-05	4.96407e-05
XMW0036	98	70	168.115	C10H16O2	1,3-Cyclopentanedione, 4-(3-methylbutyl)-	Ketone	939-86-6	1337	3.26693e-06	2.99106e-06	4.91241e-06	1.18469e-05	1.67703e-06	1.00675e-06	1.10608e-06	8.93894e-07	0	1.65162e-06	1.8058e-06	0	9.96558e-07	8.8271e-07	1.10068e-06	1.14203e-06	1.30317e-06
XMW0472	105	77	166.063	C9H10O3	1,2-Ethanediol, monobenzoate	Ester	94-33-7	1402	7.97232e-05	0.000109696	7.2799e-05	1.11827e-05	5.18368e-06	2.10343e-06	5.99001e-07	3.87126e-07	0	1.68876e-06	9.17384e-07	0	4.48693e-05	4.43217e-05	4.49242e-05	4.20558e-05	4.65433e-05
NMW0794	105	134	134.11	C10H14	Benzene, (1-methylpropyl)-	Aromatics	135-98-8	1001	2.28522e-09	1.49832e-09	3.73159e-09	3.39123e-06	2.54513e-06	1.87394e-06	1.71277e-06	8.75339e-07	0	1.70346e-06	1.56441e-06	0	2.81044e-06	2.17459e-06	2.19544e-06	2.49657e-06	2.22914e-06
NMW0379	117	189	217.11	C13H15NO2	Glutethimide	Heterocyclic compound	77-21-4	1862	7.2099e-06	8.75673e-06	8.93935e-06	7.12769e-07	7.36234e-07	8.11384e-07	1.61973e-06	1.32486e-06	0	1.72929e-06	1.95608e-06	0	2.18009e-06	2.56573e-06	2.59893e-06	1.93953e-06	2.71741e-06
WMW0046	57	41	170.167	C11H22O	trans-2-Undecen-1-ol	Alcohol	75039-84-8	1365	1.26211e-05	1.19875e-05	1.1806e-05	1.09427e-06	9.73494e-06	5.82625e-06	7.76071e-06	1.06745e-06	0	1.73035e-06	1.6272e-06	0	6.2855e-06	6.42438e-06	6.85298e-06	6.66803e-06	6.90945e-06
KMW0159	70	56	116.12	C7H16O	1-Heptanol	Alcohol	111-70-6	970	2.05184e-06	1.8349e-06	1.34105e-06	1.39501e-09	1.04075e-05	9.0501e-06	7.24337e-06	2.14705e-06	0	1.7367e-06	1.48444e-06	0	6.84389e-06	8.6076e-06	7.31776e-06	7.38864e-06	6.57175e-06
KMW0654	74	87	242.225	C15H30O2	Methyl tetradecanoate	Ester	124-10-7	1725	2.28522e-09	1.49832e-09	3.73159e-09	1.74899e-06	1.42762e-06	1.12836e-06	1.19324e-06	1.33897e-06	0	1.74787e-06	1.45772e-06	0	5.94344e-07	5.77274e-07	6.57868e-07	4.54796e-07	7.27038e-07
D421	221	97	236.214	C16H28O	Naphtho[2,1-b]furan, dodecahydro-3a,6,6,9a-tetramethyl-	Heterocyclic compound	3738-00-9	1766	2.61431e-07	2.61326e-07	3.03588e-07	2.77156e-06	1.5427e-06	5.32985e-07	8.40573e-07	7.58294e-07	0	1.74876e-06	1.73159e-06	0	7.04926e-07	8.76098e-07	9.28435e-07	7.34895e-07	1.23633e-06
XMW0911	99	128	170.131	C10H18O2	1-Octen-1-ol, acetate	Alcohol	77149-68-9	1191	2.34551e-07	1.6173e-07	2.30089e-07	1.70616e-06	4.4204e-07	4.73124e-07	4.94322e-07	1.496e-06	0	1.78127e-06	2.28142e-06	0	6.28977e-07	8.89357e-07	7.34864e-07	6.82117e-07	6.37243e-07
KMW0683	57	71	240.282	C17H36	Heptadecane	Hydrocarbons	629-78-7	1700	9.31635e-06	7.80327e-06	1.11082e-05	5.52039e-06	3.19196e-06	2.60787e-06	8.9776e-07	1.21764e-06	0	1.7848e-06	2.21251e-06	0	1.50266e-06	1.65071e-06	1.72319e-06	1.54653e-06	1.94212e-06
D436	180	121	180.079	C10H12O3	Methyl p-tolyloxyacetate	Ester	38768-63-7	1381	7.60603e-07	1.34974e-06	3.40163e-07	1.17364e-06	1.00107e-06	1.08952e-06	1.28535e-06	1.92692e-06	0	1.80261e-06	1.62114e-06	0	1.88619e-06	1.92533e-06	1.92634e-06	1.89888e-06	2.08932e-06
XMW1017	67	82	220.219	C16H28	1,E-11,Z-13-Hexadecatriene	Hydrocarbons	80634-97-5	1618	1.17131e-05	1.40003e-05	1.38255e-05	1.87191e-05	3.1173e-05	1.18795e-05	1.78966e-05	1.32063e-07	0	1.80559e-06	1.12602e-06	0	8.9974e-06	8.868e-06	8.93079e-06	7.92199e-06	8.57592e-06
D156	118	117	206.131	C13H18O2	Propanoic acid, 2-methyl-, 3-phenylpropyl ester	Ester	103-58-2	1408	1.20356e-05	8.91072e-06	8.96258e-06	3.23988e-06	6.70012e-06	3.02716e-06	7.21565e-07	1.96138e-06	0	1.81297e-06	4.0948e-06	0	5.0406e-06	4.40938e-06	4.89872e-06	3.91075e-06	5.27716e-06
XMW0230	57	71	268.313	C19H40	Pentadecane, 2,6,10,14-tetramethyl-	Hydrocarbons	1921-70-6	1690	3.37089e-06	4.64764e-06	4.37087e-06	1.92569e-06	2.92686e-06	2.10012e-06	2.80947e-06	1.73033e-06	0	1.8157e-06	2.66365e-06	0	2.26777e-06	2.44513e-06	2.61074e-06	1.85453e-06	2.16942e-06
XMW0258	57	71	198.235	C14H30	Tridecane, 2-methyl-	Hydrocarbons	1560-96-9	1364	1.26258e-05	1.1993e-05	1.18081e-05	1.05998e-06	9.73494e-06	5.82625e-06	7.82556e-06	1.01597e-06	0	1.82841e-06	1.78083e-06	0	6.37177e-06	6.54476e-06	6.95226e-06	6.70132e-06	6.97515e-06
KMW0723	41	55	282.256	C18H34O2	Oleic Acid	Acid	112-80-1	2141	2.28522e-09	1.49832e-09	3.73159e-09	6.58877e-06	8.12179e-06	3.91405e-06	6.56969e-07	1.69735e-09	0	1.84031e-06	9.59713e-07	0	1.32894e-06	1.43694e-06	1.39932e-06	1.11143e-06	1.65143e-06
WMW0104	69	55	142.136	C9H18O	Cyclooctanemethanol	Alcohol	3637-63-6	1073	5.25622e-06	2.73448e-06	7.85007e-06	6.80964e-06	6.45746e-06	4.42205e-06	4.12209e-06	1.07931e-06	0	1.84684e-06	9.81916e-07	0	4.02746e-06	5.31598e-06	6.00178e-06	6.1152e-06	5.71342e-06
XMW1400	99	42	168.072	C6H14FO2P	n-Pentyl methylphosphonofluoridate	Others	13454-59-6	1073	1.5652e-06	1.11563e-06	2.25006e-06	2.42015e-06	1.29285e-06	8.86665e-07	1.08104e-06	2.06656e-06	0	1.85345e-06	2.16613e-06	0	5.39951e-07	6.04187e-07	8.33831e-07	8.57877e-07	9.74079e-07
XMW1433	128	71	170.094	C9H14O3	2,6-Heptanedione, 3-acetyl-	Ketone	29214-57-1	1260	0.000112916	9.95962e-05	0.000109131	7.05187e-07	8.56635e-05	5.50661e-05	6.61049e-05	1.25092e-06	0	1.87471e-06	1.266e-06	0	6.26521e-05	6.09374e-05	5.95007e-05	5.93838e-05	6.00732e-05
NMW0170	148	120	148.052	C9H8O2	Hydrocoumarin	Heterocyclic compound	119-84-6	1387	2.32887e-05	3.16502e-05	1.89783e-05	5.67486e-06	5.65014e-06	3.12886e-06	1.79992e-06	1.9404e-06	0	1.90263e-06	3.53649e-06	0	1.46437e-05	1.34581e-05	1.37421e-05	1.25298e-05	1.48056e-05
KMW0671	69	119	222.198	C15H26O	(1R,4R)-1-methyl-4-(6-Methylhept-5-en-2-yl)cyclohex-2-enol	Terpenoids	58334-55-7	1616	1.50768e-05	1.62008e-05	1.82729e-05	1.81597e-05	2.96309e-05	1.15005e-05	1.56329e-05	5.82021e-07	0	1.91019e-06	1.74318e-06	0	8.11494e-06	8.70875e-06	8.92432e-06	8.19765e-06	8.98322e-06
w14	57	71	242.261	C16H34O	Octane, 1,1'-oxybis-	Hydrocarbons	629-82-3	1688	2.45353e-06	4.10104e-06	3.04593e-06	2.02518e-06	2.80853e-06	2.08008e-06	2.83929e-06	1.76445e-06	0	1.92416e-06	2.70218e-06	0	2.12536e-06	2.36325e-06	2.54738e-06	1.76904e-06	2.28759e-06
XMW1342	156	141	156.094	C12H12	Naphthalene, 1,4-dimethyl-	Aromatics	571-58-4	1436	3.96838e-06	4.66081e-06	4.00699e-06	2.1129e-06	1.10686e-06	1.20827e-06	9.16834e-07	1.42498e-06	0	1.92541e-06	1.86144e-06	0	2.53625e-06	2.40031e-06	2.29806e-06	2.28737e-06	2.51842e-06
KMW0534	56	57	200.178	C12H24O2	Butyl caprylate	Ester	589-75-3	1389	2.86699e-05	3.11044e-05	2.55005e-05	4.3755e-06	2.04172e-05	1.18153e-05	1.43798e-05	2.02983e-06	0	1.94438e-06	2.49608e-06	0	1.86265e-05	1.857e-05	1.8672e-05	1.82511e-05	1.99609e-05
NMW0168	111	157	202.121	C10H18O4	Diethyl adipate	Ester	141-28-6	1385	3.68455e-05	3.65233e-05	3.24708e-05	2.28475e-06	3.38307e-05	1.89329e-05	2.51095e-05	1.61157e-06	0	1.95008e-06	1.99829e-06	0	2.07088e-05	2.19862e-05	2.30444e-05	2.25735e-05	2.36928e-05
XMW0671	70	69	98.084	C5H10N2	1,7-Diazabicyclo[2.2.0]heptane	Heterocyclic compound	279-42-5	939	3.61898e-07	4.8685e-07	1.0147e-06	1.39501e-09	8.49113e-06	4.3869e-06	2.75693e-06	1.51149e-06	0	1.95031e-06	2.42505e-06	0	1.70372e-06	2.03667e-06	1.76851e-06	2.00981e-06	1.85598e-06
D378	72	113	113.03	C5H7NS	1-Butene, 4-isothiocyanato-	Others	3386-97-8	983	1.9082e-05	1.48936e-05	2.84145e-05	2.17723e-06	4.03234e-06	2.38404e-06	2.52205e-06	2.10614e-06	0	1.98357e-06	2.38674e-06	0	5.44826e-06	5.87044e-06	6.02216e-06	6.31247e-06	5.7389e-06
XMW0103	97	98	98.019	C5H6S	Thiophene, 3-methyl-	Heterocyclic compound	616-44-4	786	1.75053e-06	1.82189e-06	1.3067e-06	1.42884e-06	1.01144e-06	1.2967e-06	1.32275e-06	2.24953e-06	0	2.04501e-06	1.68578e-06	0	1.50948e-06	1.88262e-06	1.71493e-06	1.66106e-06	1.42622e-06
NMW0348	174	77	174.079	C10H10N2O	3H-Pyrazol-3-one, 2,4-dihydro-5-methyl-2-phenyl-	Heterocyclic compound	89-25-8	1790	6.46358e-07	5.73457e-07	6.7698e-07	9.90055e-06	2.95798e-06	1.78068e-06	7.88802e-07	7.31398e-07	0	2.0675e-06	1.49677e-06	0	1.42647e-06	1.47855e-06	1.58165e-06	1.20166e-06	1.75376e-06
XMW0636	85	71	268.069	C10H21I	1-iodo-Decane	Halogenated hydrocarbons	2050-77-3	1433	6.27318e-06	8.71488e-06	5.79309e-06	1.60259e-06	1.1512e-06	1.21426e-06	1.63494e-06	2.24228e-06	0	2.06904e-06	2.43439e-06	0	3.26906e-06	3.10954e-06	2.92621e-06	2.96522e-06	2.95596e-06
WMW0042	70	92	152.12	C10H16O	Bicyclo[3.1.1]heptan-3-ol, 6,6-dimethyl-2-methylene-	Terpenoids	5947-36-4	1138	2.28522e-09	1.49832e-09	3.73159e-09	4.20778e-05	1.53047e-05	8.58592e-06	1.44374e-06	1.12934e-06	0	2.07714e-06	2.37659e-06	0	8.77407e-06	8.93925e-06	1.04941e-05	1.04517e-05	1.03939e-05
XMW1037	136	121	218.167	C15H22O	Phenol, 5-(1,5-dimethyl-4-hexenyl)-2-methyl-, (R)-	Phenol	30199-26-9	1753	2.36666e-06	2.24429e-06	2.66686e-06	2.86311e-06	2.47745e-06	9.06913e-07	1.27947e-06	1.08936e-06	0	2.08521e-06	2.37478e-06	0	1.13402e-06	1.12255e-06	1.34622e-06	1.05171e-06	1.32902e-06
XMW0742	120	69	204.188	C15H24	10,10-Dimethyl-2,6-dimethylenebicyclo[7.2.0]undecane	Terpenoids	357414-37-0	1440	0.000110804	0.000157608	9.43949e-05	5.26952e-06	2.05347e-06	1.40002e-06	1.00401e-06	1.9677e-06	0	2.09788e-06	2.74633e-06	0	6.94733e-05	6.57187e-05	6.61071e-05	6.05931e-05	7.02075e-05
XMW1063	136	54	136.05	C4H4N6	4,4'-Bitriazolyl	Heterocyclic compound	16227-15-9	1286	2.28522e-09	1.49832e-09	3.73159e-09	1.39501e-09	0.000205346	9.36291e-05	9.62243e-05	9.73009e-07	0	2.10908e-06	1.30761e-06	0	0.000239961	0.000239161	0.000218784	0.000205299	0.00020476
KMW0475	81	41	152.12	C10H16O	(2E,4Z)-2,4-Decadienal	Aldehyde	25152-83-4	1295	1.22614e-05	1.96636e-05	1.15526e-05	2.30306e-05	9.74112e-06	1.326e-05	4.19242e-06	5.85982e-06	0	2.13866e-06	1.46038e-09	0	5.45051e-05	5.19476e-05	5.74929e-05	5.64077e-05	5.57747e-05
KMW0278	111	126	126.014	C6H6OS	Ethanone, 1-(2-thienyl)-	Heterocyclic compound	88-15-3	1092	1.73606e-05	9.49335e-06	3.21139e-05	2.58096e-06	3.03265e-05	2.06091e-05	1.79108e-05	4.0481e-06	0	2.19884e-06	1.4898e-06	0	1.1892e-05	1.35703e-05	1.51478e-05	1.6194e-05	1.57337e-05
KMW0699	57	71	254.297	C18H38	Octadecane	Hydrocarbons	593-45-3	1800	1.50091e-06	1.75332e-06	2.07976e-06	4.10253e-06	2.87321e-06	1.4228e-06	1.45845e-06	1.25882e-06	0	2.20081e-06	2.14063e-06	0	1.37162e-06	1.56005e-06	1.26565e-06	1.01935e-06	1.81875e-06
NMW0343	107	108	206.167	C14H22O	Phenol, 4-octyl-	Phenol	1806-26-4	1772	2.28522e-09	1.49832e-09	3.73159e-09	3.41059e-06	3.74532e-06	9.15626e-07	2.08904e-06	1.05244e-06	0	2.20838e-06	1.75506e-06	0	9.23469e-07	1.37564e-06	1.33706e-06	9.96678e-07	1.56447e-06
XMW0805	162	147	162.05	C10H10S	Benzo[b]thiophene, 2-ethyl-	Heterocyclic compound	1196-81-2	1412	1.22999e-05	1.00535e-05	9.13365e-06	4.2339e-06	7.4794e-06	3.49674e-06	7.74798e-07	1.83287e-06	0	2.23004e-06	4.71232e-06	0	5.87339e-06	4.86515e-06	5.38378e-06	4.44599e-06	5.85231e-06
XMW1067	71	43	156.115	C9H16O2	Butanoic acid, 2-pentenyl ester, (Z)-	Ester	42125-13-3	1091	7.83751e-06	4.29193e-06	1.1748e-05	3.60253e-06	6.98914e-06	5.42389e-06	4.66996e-06	3.28008e-06	0	2.25107e-06	2.15651e-06	0	4.10288e-06	3.88649e-06	4.81359e-06	4.64551e-06	4.31362e-06
D241	69	41	222.198	C15H26O	3-Cyclohexene-1-methanol, .alpha.,4-dimethyl-.alpha.-(4-methyl-3-pentenyl)-, [R-(R*,R*)]-	Terpenoids	23178-88-3	1625	1.50951e-05	1.62008e-05	1.82744e-05	1.8005e-05	2.812e-05	1.16888e-05	1.78791e-05	6.23686e-07	0	2.25781e-06	2.00209e-06	0	8.6268e-06	9.3388e-06	9.49662e-06	8.54586e-06	9.61643e-06
XMW0598	118	117	118.078	C9H10	.alpha.-Methylstyrene	Aromatics	98-83-9	986	2.0382e-07	1.89135e-07	2.69858e-07	2.72544e-06	1.37656e-06	1.1793e-06	2.40905e-06	3.27724e-06	0	2.27919e-06	2.64479e-06	0	1.30593e-06	1.49137e-06	1.30527e-06	1.41092e-06	1.21758e-06
XMW1131	126	67	154.063	C8H10O3	2,5-Furandione, 3-methyl-4-propyl-	Heterocyclic compound	16493-20-2	1356	1.12563e-05	1.32106e-05	1.57972e-05	1.39501e-09	8.3161e-06	2.36429e-06	2.95463e-06	2.27978e-06	0	2.29537e-06	2.15626e-06	0	2.95126e-06	3.06651e-06	3.21755e-06	3.53438e-06	4.62581e-06
NMW0350	124	41	222.126	C13H18O3	(S,E)-4-Hydroxy-3,5,5-trimethyl-4-(3-oxobut-1-en-1-yl)cyclohex-2-enone	Terpenoids	39763-33-2	1800	6.88337e-07	1.27923e-06	7.02029e-07	3.29212e-06	2.1862e-06	9.78069e-07	1.25855e-06	1.3913e-06	0	2.30008e-06	2.17677e-06	0	1.32873e-06	1.26763e-06	1.21939e-06	6.74372e-07	1.57645e-06
XMW0750	70	41	210.198	C14H26O	(E)-Tetradec-2-enal	Aldehyde	51534-36-2	1673	2.26349e-06	3.47087e-06	1.7284e-06	2.07155e-06	1.12117e-06	8.23816e-07	1.37933e-06	1.87185e-06	0	2.30491e-06	2.52977e-06	0	1.54271e-06	1.39671e-06	1.37238e-06	1.60205e-06	1.8218e-06
XMW0492	56	127	127.063	C6H9NO2	2,5-Pyrrolidinedione, 1-ethyl-	Heterocyclic compound	2314-78-5	1191	7.4369e-07	8.66897e-07	7.44952e-07	5.52022e-06	2.17612e-06	2.37151e-06	1.45096e-06	2.26046e-06	0	2.3256e-06	2.89359e-06	0	9.36377e-06	1.06172e-05	9.40168e-06	8.94024e-06	9.90576e-06
XMW0503	154	98	154.063	C8H10O3	2-Acetyl-1,3-cyclohexanedione	Ketone	4056-73-9	1359	7.47363e-05	7.34451e-05	6.80522e-05	9.0664e-07	6.76528e-05	3.70433e-05	5.17354e-05	1.71306e-06	0	2.35384e-06	2.29684e-06	0	3.8208e-05	4.08695e-05	4.44235e-05	4.3934e-05	4.58975e-05
XMW0641	71	70	142.172	C10H22	Heptane, 3,3,4-trimethyl-	Hydrocarbons	20278-87-9	937	5.19581e-07	5.41767e-07	1.2073e-06	1.48055e-07	1.07671e-05	5.24141e-06	3.05722e-06	1.93273e-06	0	2.40668e-06	2.8469e-06	0	2.38458e-06	2.11623e-06	2.00286e-06	2.73202e-06	2.44192e-06
D121	118	91	226.099	C15H14O2	Benzeneacetic acid, 4-methylphenyl ester	Ester	101-94-0	1799	1.05761e-06	1.08943e-06	1.07116e-06	6.34224e-06	2.62426e-06	1.38421e-06	1.23251e-06	1.57613e-06	0	2.41389e-06	2.35485e-06	0	1.33144e-06	1.07895e-06	1.21792e-06	8.53326e-07	1.40448e-06
w18	71	67	170.131	C10H18O2	2,7-Octadiene-1,6-diol, 2,6-dimethyl-, (Z)-	Alcohol	103619-06-3	1361	2.7469e-05	2.78568e-05	2.69156e-05	2.81598e-06	2.50715e-05	1.35932e-05	1.96423e-05	1.28693e-06	0	2.42207e-06	2.33609e-06	0	1.38094e-05	1.49365e-05	1.61607e-05	1.58557e-05	1.67361e-05
XMW0741	165	150	208.074	C11H12O4	1,3-Benzodioxole, 2-acetyl-4-methoxy-2-methyl-	Heterocyclic compound	91057-65-7	1584	4.42843e-06	5.52956e-06	3.72358e-06	9.62671e-07	8.36644e-07	8.33625e-07	2.1268e-06	2.39583e-06	0	2.44659e-06	3.08978e-06	0	2.19842e-06	2.10364e-06	2.52471e-06	2.14464e-06	2.50586e-06
NMW0245	58	135	193.11	C11H15NO2	N-Methyl-3,4-methylenedioxyamphetAmine	Amine	42542-10-9	1568	3.34247e-07	5.68482e-07	4.08104e-07	1.00839e-06	7.13316e-07	8.28392e-07	1.36379e-06	2.06899e-06	0	2.45818e-06	2.75603e-06	0	6.97906e-07	6.2326e-07	6.73566e-07	4.78511e-07	6.53221e-07
XMW0310	85	41	116.084	C6H12O2	2H-Pyran-2-methanol, tetrahydro-	Heterocyclic compound	100-72-1	992	7.34085e-06	3.7525e-06	7.30775e-06	2.0343e-06	1.94862e-06	1.85614e-06	2.01221e-06	2.23806e-06	0	2.46319e-06	2.5919e-06	0	1.06378e-06	1.34518e-06	1.72378e-06	1.81738e-06	1.79896e-06
KMW0635	222	177	222.089	C12H14O4	1,3-Benzodioxole, 4,5-dimethoxy-6-(2-propenyl)-	Heterocyclic compound	484-31-1	1622	6.97676e-06	1.01073e-05	8.23873e-06	1.45837e-05	2.34054e-05	9.87211e-06	1.50876e-05	7.94773e-07	0	2.50134e-06	1.95209e-06	0	6.58495e-06	7.06103e-06	7.61904e-06	6.65898e-06	7.69052e-06
XMW1501	135	96	218.167	C15H22O	(E,E,E)-2,6,9,9-tetramethyl-2,6,10-Cycloundecatrien-1-one	Terpenoids	471-05-6	1732	2.21722e-06	1.99881e-06	2.98683e-06	4.89003e-06	2.62648e-06	1.05769e-06	1.32785e-06	1.52276e-06	0	2.50429e-06	2.52315e-06	0	1.41548e-06	1.4799e-06	1.74751e-06	1.41977e-06	2.13164e-06
XMW1351	136	121	204.188	C15H24	Dauca-4(11),8-diene	Terpenoids	395070-76-5	1532	4.21589e-06	5.57813e-06	4.08132e-06	6.10309e-06	8.77022e-06	3.84954e-06	4.62965e-06	1.22005e-06	0	2.5178e-06	2.69101e-06	0	3.88805e-06	3.86167e-06	4.1012e-06	3.26175e-06	4.36214e-06
XMW0441	42	103	102.994	C2H2ClN3	1H-1,2,4-Triazole, 3-chloro-	Heterocyclic compound	6818-99-1	1237	7.63389e-07	9.09627e-07	3.50356e-07	1.75478e-06	5.64588e-07	1.59964e-06	1.48883e-06	2.78318e-06	0	2.52961e-06	2.90977e-06	0	1.42678e-06	1.30542e-06	1.20817e-06	1.35849e-06	1.29966e-06
NMW0280	143	85	238.193	C15H26O2	2-Furanmethanol, tetrahydro-.alpha.,.alpha.,5-trimethyl-5-(4-methyl-3-cyclohexen-1-yl)-, [2S-[2.alpha.,5.beta.(R*)]]-	Terpenoids	26184-88-3	1655	1.07607e-05	1.17966e-05	1.31194e-05	2.10741e-06	1.43116e-06	1.21827e-06	1.58129e-06	2.024e-06	0	2.54202e-06	2.85971e-06	0	2.00431e-06	1.77508e-06	2.1853e-06	2.00176e-06	2.85896e-06
WMW0119	105	70	234.162	C15H22O2	Benzoic acid, 2-ethylhexyl ester	Ester	5444-75-7	1735	1.75889e-06	1.35355e-06	1.62001e-06	6.42326e-06	3.78694e-06	1.96379e-06	2.22064e-06	1.24418e-06	0	2.55869e-06	2.3536e-06	0	1.46264e-06	1.39374e-06	1.33201e-06	1.06942e-06	1.802e-06
KMW0113	58	71	114.104	C7H14O	2-Heptanone	Ketone	110-43-0	895	7.80703e-07	5.64965e-07	4.47678e-07	3.30462e-06	1.47082e-05	3.55049e-06	8.3605e-06	2.53997e-06	0	2.58303e-06	2.10336e-06	0	3.29184e-06	3.88405e-06	3.84281e-06	3.87081e-06	3.75317e-06
XMW1077	117	99	162.089	C7H14O4	1,3-Dioxolane-2,2-diethanol	Alcohol	5694-95-1	1396	5.82967e-05	6.59102e-05	6.15451e-05	2.52356e-05	2.13665e-05	1.03624e-05	9.70589e-06	2.38404e-06	0	2.60289e-06	2.93946e-06	0	3.04408e-05	2.82265e-05	2.83677e-05	2.68416e-05	3.086e-05
XMW0964	137	121	204.188	C15H24	Petasitene	Terpenoids	443124-67-2	1402	6.16392e-07	6.19584e-07	6.39956e-07	7.8734e-06	3.66599e-06	1.7893e-06	5.99121e-07	9.63273e-07	0	2.60626e-06	2.48238e-06	0	1.56314e-05	1.59664e-05	1.6161e-05	1.2449e-05	1.13038e-05
KMW0522	161	119	204.188	C15H24	Copaene	Terpenoids	3856-25-5	1376	1.26572e-05	1.70204e-05	1.03412e-05	2.0424e-05	2.54241e-05	1.28662e-05	1.32218e-05	6.14266e-07	0	2.60894e-06	1.58436e-06	0	1.252e-05	1.0931e-05	1.15013e-05	1.08279e-05	1.23472e-05
XMW0362	127	56	142.099	C8H14O2	2H-Pyran-2-one, tetrahydro-4,6,6-trimethyl-	Heterocyclic compound	20628-36-8	1141	1.68942e-07	1.27206e-07	2.47947e-07	4.08799e-06	1.47795e-06	1.01944e-06	9.21156e-07	2.25179e-06	0	2.63364e-06	2.77798e-06	0	6.11111e-07	5.16533e-07	7.01458e-07	7.57487e-07	6.45696e-07
XMW1372	55	69	296.272	C19H36O2	(Z)-Ethyl heptadec-9-enoate	Ester	1089325-29-0	2071	2.28522e-09	1.49832e-09	1.6433e-07	9.00515e-06	1.11143e-05	5.03855e-06	1.16231e-06	8.89619e-07	0	2.63539e-06	1.40149e-06	0	1.94436e-06	2.05587e-06	2.1262e-06	1.3478e-06	2.27503e-06
WMW0085	122	66	122.022	C4H10S2	Diethyl diSulfur compounds	Sulfur compounds	110-81-6	927	2.28522e-09	1.49832e-09	3.73159e-09	3.68824e-06	2.19134e-06	2.25385e-06	1.71665e-06	2.02166e-06	0	2.6455e-06	2.7723e-06	0	1.88289e-06	1.94709e-06	2.42914e-06	2.06891e-06	2.22233e-06
NMW0233	84	105	162.116	C10H14N2	Anabasine	Heterocyclic compound	494-52-0	1514	2.77371e-06	5.12711e-06	1.95093e-06	6.09113e-06	2.87392e-06	1.56556e-06	1.37241e-06	2.07156e-06	0	2.66815e-06	2.85903e-06	0	3.53278e-06	3.70496e-06	3.49221e-06	3.21016e-06	3.472e-06
KMW0205	112	84	112.089	C7H12O	Cyclohexene, 1-methoxy-	Aromatics	931-57-7	1014	4.75376e-07	2.07142e-07	9.31865e-07	2.5471e-06	1.46768e-06	1.12027e-06	2.6383e-06	3.69448e-06	0	2.68131e-06	2.85386e-06	0	1.17415e-06	1.4299e-06	1.76727e-06	1.83745e-06	1.7852e-06
NMW0001	55	69	296.272	C19H36O2	9-Octadecenoic acid (Z)-, methyl ester	Ester	112-62-9	2095	2.28522e-09	1.49832e-09	3.73159e-09	8.94885e-06	1.1252e-05	5.15474e-06	9.24867e-07	9.5949e-07	0	2.68782e-06	1.40278e-06	0	1.85477e-06	2.20302e-06	2.15033e-06	1.2031e-06	2.30741e-06
NMW0053	103	77	132.058	C9H8O	2-Phenylpropenal	Aromatics	4432-63-7	1152	2.83147e-07	1.19659e-07	5.20361e-07	1.93371e-05	5.60424e-06	5.78388e-06	1.49876e-06	2.32104e-06	0	2.81286e-06	1.98653e-06	0	1.95516e-05	1.63944e-05	1.68881e-05	1.82991e-05	1.8775e-05
D99	164	132	179.095	C10H13NO2	Benzoic acid, 2-(dimethylamino)-, methyl ester	Ester	10072-05-6	1404	9.86712e-06	1.34667e-05	9.92585e-06	1.92056e-05	9.76742e-06	4.35352e-06	2.2611e-06	6.52761e-07	0	2.86433e-06	1.53868e-06	0	6.37544e-06	6.76668e-06	8.32742e-06	7.38068e-06	8.2456e-06
NMW0443	186	157	186.068	C12H10O2	[1,1'-Biphenyl]-4,4'-diol	Alcohol	92-88-6	2046	2.28522e-09	1.49832e-09	3.73159e-09	5.74869e-06	5.03236e-06	3.13295e-06	5.76597e-06	1.6172e-06	0	2.88453e-06	3.28164e-06	0	7.58214e-07	7.92004e-07	1.01519e-06	6.93736e-07	9.85374e-07
XMW0425	158	157	158.084	C10H10N2	6-Quinolinamine, 2-methyl-	Heterocyclic compound	65079-19-8	1650	8.7119e-06	1.00265e-05	1.24882e-05	1.52073e-06	1.46484e-06	1.69879e-06	2.15786e-06	3.01998e-06	0	2.8864e-06	2.94021e-06	0	7.0377e-06	6.7918e-06	6.63332e-06	6.27281e-06	7.07431e-06
XMW0269	85	57	186.126	C10H18O3	2-Methylbutanoic anhydride	Others	1468-39-9	1190	4.16836e-06	3.63097e-06	3.90825e-06	6.13277e-06	3.59051e-06	3.35392e-06	1.7395e-06	3.50009e-06	0	2.88754e-06	2.39802e-06	0	1.88386e-05	2.00874e-05	1.92814e-05	1.79154e-05	2.10043e-05
NMW0248	208	193	208.11	C12H16O3	.gamma.-Asarone	Aromatics	5353-15-1	1576	1.00393e-05	1.06209e-05	9.26269e-06	1.9054e-05	2.72312e-05	1.26276e-05	1.59531e-05	3.98186e-07	0	2.90036e-06	1.36181e-06	0	9.26284e-06	8.69787e-06	8.70488e-06	8.19004e-06	9.289e-06
XMW0146	108	79	194.131	C12H18O2	(3S,3aR)-3-Butyl-3a,4,5,6-tetrahydroisobenzofuran-1(3H)-one	Ester	4567-33-3	1752	3.42322e-06	3.68171e-06	4.44123e-06	4.21709e-06	2.88904e-06	1.33313e-06	1.91127e-06	1.35688e-06	0	2.96307e-06	3.11434e-06	0	1.77798e-06	1.60186e-06	1.80795e-06	1.55496e-06	2.39297e-06
XMW0042	85	42	85.028	C2H3N3O	3H-1,2,4-Triazol-3-one, 1,2-dihydro-	Heterocyclic compound	930-33-6	1012	1.14587e-06	1.2787e-06	1.23762e-06	1.54599e-06	8.97902e-06	5.48983e-06	4.51131e-06	3.01014e-06	0	2.96575e-06	2.38288e-06	0	3.87502e-06	4.43473e-06	4.24189e-06	4.15393e-06	4.11528e-06
XMW3734	122	121	122.037	C7H6O2	2-hydroxy-BenzAldehyde	Aldehyde	90-02-8	1047	8.1529e-05	7.61725e-05	7.48901e-05	2.73093e-06	6.86355e-05	4.10945e-05	5.334e-05	2.49005e-06	0	3.00178e-06	2.69825e-06	0	3.9744e-05	4.42673e-05	4.6811e-05	4.69213e-05	4.80375e-05
XMW1115	69	41	98.073	C6H10O	Isopropenyl ethyl ketone	Ketone	25044-01-3	748	6.6315e-07	9.38499e-07	3.73159e-09	1.72182e-06	1.43301e-06	1.89034e-06	1.77286e-06	3.91651e-06	0	3.08271e-06	2.78165e-06	0	1.19706e-06	1.76666e-06	1.38531e-06	1.84642e-06	1.50358e-06
XMW0884	67	68	110.073	C7H10O	5-Hexenal, 4-methylene-	Hydrocarbons	17844-21-2	897	1.0602e-05	7.56255e-06	1.79903e-05	1.81908e-06	1.0786e-05	1.08965e-05	8.14833e-06	6.88455e-06	0	3.09116e-06	2.89874e-06	0	5.83925e-06	6.63594e-06	6.55453e-06	6.81148e-06	6.02763e-06
WMW0109	71	43	144.115	C8H16O2	Propanoic acid, 2-methyl-, 2-methylpropyl ester	Ester	97-85-8	910	1.80963e-06	2.01582e-06	1.60669e-06	5.70881e-06	2.66739e-05	2.00971e-05	7.81372e-06	1.79487e-06	0	3.10065e-06	2.6767e-06	0	9.08193e-06	1.19163e-05	9.88982e-06	9.93662e-06	8.71498e-06
XMW1299	71	57	142.172	C10H22	Heptane, 3,3,5-trimethyl-	Hydrocarbons	7154-80-5	908	1.80838e-06	2.01582e-06	2.0577e-06	5.70881e-06	2.66739e-05	1.99152e-05	7.97751e-06	1.65261e-06	0	3.10065e-06	2.68139e-06	0	9.10448e-06	1.19505e-05	9.81171e-06	9.74112e-06	8.58029e-06
NMW0340	106	91	213.079	C13H11NO2	Nicotinic acid benzyl ester	Ester	94-44-0	1796	1.01328e-06	1.29291e-06	1.36345e-06	5.07686e-06	2.62016e-06	1.34455e-06	1.13158e-06	1.85388e-06	0	3.16006e-06	2.73399e-06	0	1.67136e-06	1.31454e-06	1.21368e-06	1.17967e-06	1.75784e-06
XMW1421	91	57	220.11	C13H16O3	3,4-Hexanedione, 1-(phenylmethoxy)-	Ketone	118006-73-8	1738	1.81828e-06	1.6122e-06	2.28655e-06	6.73044e-06	3.6578e-06	2.48534e-06	2.38645e-06	1.95295e-06	0	3.16233e-06	2.99112e-06	0	3.21811e-06	3.27396e-06	3.37333e-06	2.76977e-06	4.3913e-06
NMW0330	149	150	250.121	C14H18O4	1,2-Benzenedicarboxylic acid, dipropyl ester	Ester	131-16-8	1756	2.28522e-09	1.49832e-09	3.73159e-09	4.54403e-06	2.3502e-06	9.26965e-07	1.45365e-06	1.44805e-06	0	3.16396e-06	3.19326e-06	0	9.68262e-07	1.41277e-06	1.67612e-06	1.24538e-06	1.76932e-06
XMW0738	120	151	151.063	C8H9NO2	Benzoic acid, 4-amino-, methyl ester	Ester	619-45-4	1372	2.20361e-05	2.48277e-05	2.44872e-05	2.44827e-06	1.36032e-05	8.13547e-06	1.22567e-05	3.28065e-06	0	3.23565e-06	3.15937e-06	0	1.02506e-05	9.92649e-06	1.06542e-05	1.01578e-05	1.13539e-05
XMW0229	74	87	186.126	C10H18O3	Nonanoic acid, 9-oxo-, methyl ester	Ester	1931-63-1	1436	8.59826e-06	1.14019e-05	8.10626e-06	2.60202e-06	1.28867e-06	1.39367e-06	2.19526e-06	3.28343e-06	0	3.24443e-06	3.93175e-06	0	5.5753e-06	5.2689e-06	5.49082e-06	5.11222e-06	5.22949e-06
XMW0081	70	113	157.074	C7H11NO3	L-Proline, 1-acetyl-	Acid	68-95-1	1366	9.59353e-05	9.47201e-05	8.72716e-05	1.40484e-06	8.74106e-05	4.8236e-05	6.69063e-05	2.06383e-06	0	3.2567e-06	3.03894e-06	0	4.9225e-05	5.3241e-05	5.73528e-05	5.68203e-05	5.90465e-05
XMW0585	42	84	143.058	C6H9NO3	5-Isoxazolecarboxylic acid, 4,5-dihydro-5-methyl-, methyl ester, (R)-	Heterocyclic compound	64018-42-4	1010	3.54747e-06	4.28446e-06	7.20744e-07	1.97806e-06	4.21587e-05	2.54452e-05	1.45395e-05	2.7075e-06	0	3.26498e-06	2.16453e-06	0	1.57428e-05	1.82838e-05	1.70746e-05	1.66518e-05	1.60522e-05
XMW1327	127	85	156.163	C9H20N2	Propanal, dipropylhydrazone	Amine	34687-35-9	1181	2.28522e-09	1.49832e-09	3.73159e-09	2.17496e-06	1.00486e-06	9.82115e-07	1.21321e-06	2.93042e-06	0	3.30306e-06	3.59969e-06	0	5.875e-07	4.5798e-07	5.96243e-07	7.55256e-07	7.10738e-07
XMW1161	165	180	180.079	C10H12O3	4',6'-Dihydroxy-2',3'-dimethylacetophenone	Ketone	7743-14-8	1697	3.45342e-06	3.6997e-06	2.84187e-06	3.5361e-05	1.36567e-05	6.71541e-06	1.51658e-06	3.00043e-07	0	3.30948e-06	2.57345e-06	0	2.51747e-06	2.52835e-06	2.90615e-06	2.35734e-06	3.18217e-06
XMW0049	137	109	208.183	C14H24O	2,4,4-Trimethyl-3-(3-methylbutyl)cyclohex-2-enone	Ketone	88725-82-0	1520	3.35021e-06	5.1941e-06	2.63088e-06	2.87578e-06	1.74493e-06	6.43529e-07	2.64675e-06	3.38087e-06	0	3.31383e-06	3.91592e-06	0	2.14204e-06	2.41664e-06	2.30887e-06	1.97328e-06	2.63844e-06
XMW0830	162	204	204.126	C12H16N2O	Ethanone, 1-[4-(1-piperazinyl)phenyl]-	Heterocyclic compound	51639-48-6	1610	1.6299e-05	2.10984e-05	2.00989e-05	3.19e-05	5.05742e-05	2.05783e-05	3.11722e-05	3.15848e-07	0	3.33545e-06	1.94777e-06	0	1.4923e-05	1.58996e-05	1.5213e-05	1.44494e-05	1.5008e-05
XMW0629	204	189	204.188	C15H24	3H-3a,7-Methanoazulene, 2,4,5,6,7,8-hexahydro-1,4,9,9-tetramethyl-, [3aR-(3a.alpha.,4.beta.,7.alpha.)]-	Terpenoids	2387-78-2	1399	0.000138406	0.000183278	0.000120475	3.08641e-05	1.72222e-05	9.71385e-06	8.67368e-06	2.78832e-06	0	3.33614e-06	4.06789e-06	0	8.15151e-05	7.49951e-05	7.55908e-05	7.04634e-05	8.06212e-05
XMW0092	57	71	282.329	C20H42	Hexadecane, 2,6,10,14-tetramethyl-	Hydrocarbons	638-36-8	1795	2.11911e-06	2.49222e-06	2.63041e-06	4.61563e-06	4.50126e-06	1.98121e-06	2.77647e-06	1.92972e-06	0	3.33898e-06	3.41211e-06	0	2.17479e-06	1.91415e-06	1.83978e-06	1.47006e-06	2.24263e-06
KMW0275	59	94	170.131	C10H18O2	2-Furanmethanol, 5-ethenyltetrahydro-.alpha.,.alpha.,5-trimethyl-, cis-	Heterocyclic compound	5989-33-3	1074	3.10769e-05	1.76025e-05	5.47041e-05	2.00825e-05	3.674e-05	1.98803e-05	2.12555e-05	2.35189e-06	0	3.36001e-06	2.04447e-06	0	2.33777e-05	2.6627e-05	3.06983e-05	3.20435e-05	3.07204e-05
KMW0084	79	52	79.042	C5H5N	Pyridine	Heterocyclic compound	110-86-1	746	4.19002e-05	6.10945e-05	3.29368e-05	2.34467e-06	1.39565e-05	6.2067e-06	7.26597e-06	2.90405e-06	0	3.37079e-06	3.45269e-06	0	1.12556e-05	1.56598e-05	1.24708e-05	1.2855e-05	1.08092e-05
WMW0061	133	134	134.073	C9H10O	BenzAldehyde, 2-ethyl-	Aldehyde	22927-13-5	1176	5.68922e-07	4.56846e-07	6.50546e-07	2.39337e-06	8.08217e-07	1.37552e-06	1.46887e-06	3.08954e-06	0	3.37252e-06	3.33207e-06	0	1.05087e-06	1.01466e-06	9.43381e-07	1.18962e-06	8.75872e-07
XMW0105	185	200	200.095	C12H12N2O	Ethanone, 1-(5-methyl-1-phenyl-1H-pyrazol-4-yl)-	Heterocyclic compound	6123-63-3	1703	1.9948e-06	1.85927e-06	1.93532e-06	4.38893e-06	2.08695e-06	1.52564e-06	1.89594e-06	2.10038e-06	0	3.39823e-06	3.08992e-06	0	1.88914e-06	1.54619e-06	1.68924e-06	1.35719e-06	2.17202e-06
XMW0788	153	77	195.053	C9H9NO4	Phenol, 4-methyl-2-nitro-, acetate (ester)	Ester	54646-55-8	1569	6.98826e-07	9.4429e-07	8.44832e-07	3.09062e-06	3.25026e-06	2.19606e-06	3.17791e-06	2.70304e-06	0	3.44428e-06	3.7331e-06	0	1.77888e-06	1.48514e-06	1.75225e-06	1.6865e-06	1.98616e-06
KMW0473	79	107	150.104	C10H14O	4-Isopropylcyclohexa-1,3-dienecarbAldehyde	Aldehyde	1197-15-5	1283	2.28522e-09	1.49832e-09	3.73159e-09	6.65307e-06	0.000418373	0.000198334	0.000206151	1.37338e-06	0.0001	3.47772e-06	2.53476e-06	0	0.000506327	0.000500114	0.000454863	0.000430197	0.000424564
D386	121	105	218.167	C15H22O	Squamulosone	Terpenoids	34413-94-0	1771	2.28522e-09	1.49832e-09	3.73159e-09	5.05314e-06	3.96696e-06	1.44951e-06	2.21648e-06	1.5757e-06	0	3.52483e-06	3.09821e-06	0	1.02245e-06	1.27819e-06	1.63231e-06	1.52946e-06	1.63759e-06
KMW0100	55	70	112.089	C7H12O	1-Hepten-3-one	Ketone	2918-13-0	881	1.59342e-05	9.40308e-06	8.91905e-06	4.02304e-06	4.69163e-05	2.12454e-05	9.9597e-06	4.19817e-06	0	3.56453e-06	3.18929e-06	0	9.88595e-06	1.2733e-05	9.27903e-06	1.11296e-05	7.92274e-06
WMW0110	74	87	200.178	C12H24O2	Undecanoic acid, methyl ester	Ester	1731-86-8	1428	8.61644e-06	1.137e-05	8.10327e-06	3.24719e-06	1.44997e-06	1.47962e-06	2.42992e-06	3.54645e-06	0	3.5658e-06	4.45486e-06	0	6.24045e-06	5.97763e-06	5.55749e-06	5.47024e-06	5.86912e-06
KMW0263	126	141	141.061	C7H11NS	Thiazole, 5-ethyl-2,4-dimethyl-	Heterocyclic compound	38205-61-7	1078	8.55186e-07	6.81952e-07	1.20561e-06	1.70246e-06	9.85025e-07	1.18822e-06	7.8514e-06	1.26723e-05	0	3.57589e-06	3.2061e-06	0	7.06878e-06	7.65911e-06	7.74488e-06	6.77876e-06	5.9695e-06
KMW0105	70	55	130.099	C7H14O2	1-Butanol, 3-methyl-, acetate	Ester	123-92-2	876	2.20236e-05	1.15452e-05	2.54093e-05	4.31421e-06	9.47157e-05	4.69443e-05	1.90082e-05	3.71874e-06	0	3.58945e-06	2.77946e-06	0	2.30946e-05	2.91776e-05	2.28231e-05	2.33843e-05	1.96704e-05
D402	123	67	166.099	C10H14O2	Piperitenone oxide	Ketone	35178-55-3	1368	5.31822e-05	5.79236e-05	5.36214e-05	2.6413e-06	5.24355e-05	2.91697e-05	3.95784e-05	2.03112e-06	0	3.61442e-06	3.17429e-06	0	3.06684e-05	3.25929e-05	3.49182e-05	3.47002e-05	3.72233e-05
KMW0260	126	111	126.068	C7H10O2	2-Cyclopenten-1-one, 2-hydroxy-3,4-dimethyl-	Ketone	21835-00-7	1075	2.28522e-09	1.49832e-09	3.73159e-09	1.57133e-06	9.93733e-07	1.0915e-06	7.5809e-06	1.27481e-05	0	3.61535e-06	3.19214e-06	0	6.90661e-06	7.33991e-06	7.42335e-06	6.75429e-06	5.53083e-06
XMW0228	83	70	126.104	C8H14O	Cyclohexanol, 1-ethenyl-	Alcohol	1940-19-8	1020	3.52914e-06	1.95249e-06	2.39352e-06	6.98164e-07	9.91904e-06	5.64471e-06	5.45942e-06	2.84369e-06	0	3.61826e-06	3.58787e-06	0	2.8998e-06	3.50612e-06	3.54852e-06	3.78597e-06	3.4171e-06
D417	82	67	142.099	C8H14O2	3-Hexen-1-ol, acetate, (E)-	Ester	3681-82-1	1005	8.84085e-05	7.04205e-05	0.00011957	9.597e-06	8.85363e-05	4.25775e-05	1.69761e-05	3.4552e-06	0	3.64009e-06	2.93709e-06	0	5.86167e-05	7.00208e-05	5.62367e-05	5.36837e-05	4.75105e-05
XMW1473	98	126	168.115	C10H16O2	2-Cyclohexen-1-one, 4-hydroxy-3-methyl-6-(1-methylethyl)-, trans-	Ketone	55955-53-8	1432	8.08896e-06	1.06707e-05	7.57536e-06	3.57812e-06	3.00675e-06	2.37947e-06	2.8563e-06	3.40884e-06	0	3.67331e-06	4.54282e-06	0	5.8328e-06	5.38711e-06	5.22912e-06	5.18017e-06	5.8452e-06
GMW0087	83	41	154.136	C10H18O	(E)-2-Decenal	Aldehyde	3913-81-3	1263	0.00501266	0.00483391	0.00501076	0.000144771	0.00419283	0.00268108	0.00328324	2.79413e-06	0.0016	3.69679e-06	4.58837e-06	0	0.00291028	0.00290175	0.00285322	0.0028442	0.00285894
XMW0701	145	131	160.1	C10H12N2	1H-Pyrrolo[2,3-b]pyridine, 2-(1-methylethyl)-	Heterocyclic compound	27257-18-7	1392	1.82544e-06	1.95655e-06	1.33923e-06	8.4975e-06	5.02497e-06	2.99797e-06	3.41112e-06	2.96362e-06	0	3.70041e-06	4.65726e-06	0	2.72805e-06	2.19859e-06	2.30942e-06	1.97276e-06	2.49839e-06
XMW0168	97	98	140.066	C8H12S	3-Butylthiophene	Heterocyclic compound	34722-01-5	1093	2.28522e-09	1.49832e-09	3.73159e-09	1.39501e-09	1.14779e-06	1.01734e-09	1.41989e-06	3.33182e-06	0	3.74504e-06	2.91882e-06	0	9.66427e-07	1.06433e-06	1.06447e-06	1.12919e-06	1.07596e-06
XMW1244	70	99	186.162	C11H22O2	Hexanoic acid, pentyl ester	Ester	540-07-8	1287	4.79538e-08	9.29876e-08	9.32681e-08	4.44053e-05	3.40919e-05	1.78252e-05	9.10476e-06	1.7446e-06	0	3.77638e-06	3.95431e-06	0	2.4147e-05	2.30411e-05	2.25362e-05	2.16936e-05	2.19186e-05
XMW0241	141	71	184.219	C13H28	Undecane, 4,8-dimethyl-	Hydrocarbons	17301-33-6	1185	2.28522e-09	1.49832e-09	3.73159e-09	1.20627e-05	4.52806e-06	3.17297e-06	1.97912e-06	2.62743e-06	0	3.77701e-06	3.37369e-06	0	9.80167e-07	1.07894e-06	1.14557e-06	9.18836e-07	1.15025e-06
NMW0095	130	103	130.053	C8H6N2	Quinoxaline	Heterocyclic compound	91-19-0	1224	2.28522e-09	1.49832e-09	3.73159e-09	2.77142e-06	6.22284e-07	1.17277e-06	1.69365e-06	3.83243e-06	0	3.79365e-06	4.38065e-06	0	4.92228e-07	4.1334e-07	5.19183e-07	5.19223e-07	5.0755e-07
KMW0583	177	91	192.151	C13H20O	trans-.beta.-Ionone	Terpenoids	79-77-6	1486	4.89285e-06	5.57683e-06	3.52919e-06	6.71599e-06	4.62316e-06	2.77042e-06	4.16006e-06	3.60622e-06	0	3.81087e-06	5.21812e-06	0	5.04496e-06	4.54469e-06	5.05376e-06	4.37794e-06	5.24671e-06
XMW0617	71	56	216.173	C12H24O3	Propanoic acid, 2-methyl-, 3-hydroxy-2,2,4-trimethylpentyl ester	Ester	77-68-9	1374	5.56157e-06	6.64256e-06	9.74553e-06	1.40643e-05	1.47136e-05	7.28297e-06	3.49251e-06	1.77283e-06	0	3.81593e-06	3.91802e-06	0	3.52989e-06	3.7434e-06	4.14863e-06	3.68762e-06	3.98314e-06
NMW0031	84	42	141.115	C8H15NO	Hygrine	Heterocyclic compound	496-49-1	1092	4.35668e-06	2.58783e-06	7.56037e-06	2.72735e-06	6.07724e-06	4.93969e-06	4.39294e-06	3.93709e-06	0	3.8299e-06	3.79311e-06	0	3.69866e-06	4.19859e-06	4.72393e-06	4.77693e-06	4.76967e-06
XMW0263	152	110	217.183	C15H23N	(1R,4S,9aS)-1-Methyl-4-((Z)-pent-2-en-4-yn-1-yl)octahydro-1H-quinolizine	Heterocyclic compound	151805-13-9	1679	2.69903e-06	4.26369e-06	1.955e-06	1.11184e-06	6.15492e-07	6.35668e-07	1.8301e-06	3.5487e-06	0	3.85887e-06	4.49148e-06	0	1.51826e-06	1.83219e-06	1.8381e-06	1.6614e-06	2.09162e-06
XMW0997	83	55	236.178	C15H24O2	Bornyl tiglate	Ester	101223-92-1	1615	5.06045e-06	6.92805e-06	6.51883e-06	8.85072e-06	1.10435e-05	4.62934e-06	7.69623e-06	2.72595e-06	0	3.8898e-06	4.20191e-06	0	5.23616e-06	6.03951e-06	6.25573e-06	5.56645e-06	5.9514e-06
NMW0208	73	55	172.11	C9H16O3	9-Oxononanoic Acid	Acid	2553-17-5	1483	4.78203e-06	5.44221e-06	4.16268e-06	5.60516e-06	4.27369e-06	2.90014e-06	4.6645e-06	4.62273e-06	0	3.94688e-06	5.48483e-06	0	4.9289e-06	4.55314e-06	4.73168e-06	4.21342e-06	4.5153e-06
XMW0557	189	204	204.061	C12H12OS	3-Acetyl-2,5-dimethylbenzo(b)thiophene	Heterocyclic compound	6179-04-0	1697	5.27182e-06	6.18173e-06	6.21743e-06	2.65811e-06	8.27972e-06	5.10665e-06	6.89831e-06	3.32502e-06	0	4.06301e-06	3.27981e-06	0	5.53979e-06	5.61231e-06	4.90331e-06	4.68214e-06	6.20077e-06
XMW0672	42	113	113.023	C3H3N3O2	1,2,4-Triazine-3,5(2H,4H)-dione	Heterocyclic compound	461-89-2	1066	6.68174e-07	5.13418e-07	1.13931e-06	1.2945e-06	1.71389e-06	1.13847e-06	7.60585e-06	1.26998e-05	0	4.09173e-06	3.88755e-06	0	6.78755e-06	6.7732e-06	7.24878e-06	5.36209e-06	4.93545e-06
KMW0137	57	85	128.157	C9H20	Nonane	Hydrocarbons	111-84-2	900	6.66902e-06	4.37084e-06	6.4362e-06	2.46036e-06	7.35862e-06	7.17422e-06	5.73492e-06	6.63293e-06	0	4.12306e-06	3.34661e-06	0	3.80768e-06	4.49203e-06	4.47271e-06	4.35951e-06	4.01998e-06
XMW0917	83	55	140.12	C9H16O	3-Nonen-5-one	Ketone	82456-34-6	1052	3.61038e-06	2.6033e-06	4.08516e-06	2.04353e-06	3.33146e-06	2.63096e-06	3.56726e-06	3.88916e-06	0	4.12895e-06	3.84113e-06	0	2.23947e-06	2.06637e-06	2.09036e-06	2.53166e-06	1.99336e-06
KMW0151	117	45	132.079	C6H12O3	Butanoic acid, 3-hydroxy-, ethyl ester	Ester	5405-41-4	943	9.96741e-08	1.55474e-07	1.86562e-07	4.33738e-06	2.42228e-06	3.45115e-06	1.86593e-06	3.70846e-06	0	4.15013e-06	4.2116e-06	0	1.50529e-06	1.72801e-06	1.77715e-06	1.64961e-06	1.59712e-06
NMW0047	107	122	122.073	C8H10O	Phenol, 2-ethyl-	Phenol	90-00-6	1140	2.28522e-09	1.49832e-09	3.73159e-09	8.81342e-05	2.72637e-05	1.60567e-05	1.75595e-06	1.6406e-06	0	4.15072e-06	4.07381e-06	0	1.31638e-05	1.36571e-05	1.59888e-05	1.7314e-05	1.63724e-05
w43	42	55	114.068	C6H10O2	2-Oxepanone	Ester	502-44-3	1065	1.07134e-07	5.18471e-07	4.26724e-07	1.79133e-06	1.71389e-06	1.13847e-06	7.60585e-06	1.16988e-05	0	4.17091e-06	4.07667e-06	0	6.20575e-06	6.32065e-06	6.69385e-06	5.34507e-06	5.75906e-06
KMW0202	59	55	130.136	C8H18O	3-Octanol	Alcohol	589-98-0	994	3.85786e-06	2.95498e-06	7.04072e-06	6.59146e-07	3.53223e-06	1.11786e-06	2.70566e-06	3.62469e-06	0	4.19793e-06	4.84377e-06	0	1.40519e-06	1.66059e-06	1.56588e-06	1.25215e-06	1.49278e-06
XMW1401	82	67	184.146	C11H20O2	n-Valeric acid cis-3-hexenyl ester	Ester	35852-46-1	1237	3.11016e-05	2.99484e-05	7.35081e-06	2.89248e-06	1.46181e-06	1.79438e-05	2.90859e-06	6.58289e-06	0	4.23392e-06	4.40905e-06	0	1.07801e-05	1.16239e-05	1.14353e-05	1.10084e-05	1.16124e-05
KMW0384	104	105	151.063	C8H9NO2	Benzene, (2-nitroethyl)-	Aromatics	6125-24-2	1304	6.16905e-07	6.23459e-07	7.63343e-07	1.03719e-05	3.92997e-06	6.36371e-06	1.84582e-06	3.07732e-06	0	4.24489e-06	2.48226e-06	0	4.22452e-06	4.48966e-06	4.19511e-06	3.88536e-06	3.96839e-06
KMW0040	45	43	88.052	C4H8O2	Acetoin	Ketone	513-86-0	713	5.24451e-06	1.305e-06	4.09871e-06	2.28863e-06	5.86023e-06	5.13046e-06	4.49448e-06	3.89834e-06	0	4.28011e-06	1.46038e-09	0	3.81278e-06	4.81476e-06	4.37714e-06	4.89074e-06	3.96941e-06
XMW0265	57	71	240.282	C17H36	Tetradecane, 2,6,10-trimethyl-	Hydrocarbons	14905-56-7	1539	1.53389e-05	1.57226e-05	1.65084e-05	2.66324e-05	3.30211e-05	1.7472e-05	2.05398e-05	1.28948e-06	0	4.29624e-06	2.56035e-06	0	1.45145e-05	1.19371e-05	1.20781e-05	1.07218e-05	1.25379e-05
XMW0182	133	91	204.188	C15H24	(3S,3aS,6R,8aS)-3,8,8-Trimethyl-7-methyleneoctahydro-1H-3a,6-methanoazulene	Terpenoids	31145-21-8	1444	0.000170297	0.00027567	0.000142172	1.92067e-05	1.15251e-05	5.50509e-06	5.04675e-06	2.73795e-06	0	4.37964e-06	5.8712e-06	0	0.000118352	0.000112414	0.000111715	0.000104297	0.000120853
XMW0099	57	43	184.219	C13H28	Decane, 2,3,5-trimethyl-	Hydrocarbons	62238-11-3	1411	1.183e-05	1.0985e-05	1.38039e-05	1.39501e-09	8.08787e-06	5.49199e-06	4.35905e-06	4.10698e-06	0	4.38866e-06	5.89473e-06	0	4.81644e-06	4.17942e-06	4.51676e-06	4.13667e-06	5.68575e-06
NMW0167	110	152	152.047	C8H8O3	Resorcinol monoacetate	Ester	102-29-4	1385	2.14366e-05	2.15819e-05	1.84693e-05	6.80305e-06	1.70868e-05	1.02147e-05	1.25265e-05	4.01147e-06	0	4.44715e-06	4.03136e-06	0	1.49856e-05	1.50751e-05	1.5402e-05	1.5998e-05	1.65602e-05
XMW0888	85	103	144.115	C8H16O2	Butanoic acid, 3-methyl-, propyl ester	Ester	557-00-6	946	1.21041e-07	1.39708e-07	3.73159e-09	1.52935e-05	3.05096e-05	2.45952e-05	1.27889e-05	2.00776e-06	0	4.5611e-06	3.74556e-06	0	3.05713e-05	3.78225e-05	3.19397e-05	3.15567e-05	2.81949e-05
D213	140	139	168.058	C12H8O	2,4-Hexadiyn-1-one, 1-phenyl-	Ketone	495-74-9	1572	1.22634e-06	1.29555e-06	9.34336e-07	2.92566e-06	2.8784e-06	2.10861e-06	3.74554e-06	3.76328e-06	0	4.66544e-06	4.53617e-06	0	1.60379e-06	1.46442e-06	1.64756e-06	1.22363e-06	1.80983e-06
NMW0275	208	193	208.11	C12H16O3	Isoelemicin	Aromatics	487-12-7	1645	1.33103e-05	1.68927e-05	1.9746e-05	1.4308e-06	1.20035e-06	2.75285e-06	3.25578e-06	4.62255e-06	0	4.66892e-06	4.41978e-06	0	1.14383e-05	1.12163e-05	1.1572e-05	1.04827e-05	1.16078e-05
KMW0634	208	193	208.11	C12H16O3	Benzene, 1,2,3-trimethoxy-5-(1-propenyl)-, (E)-	Aromatics	5273-85-8	1654	1.28927e-05	1.66523e-05	1.87504e-05	1.56141e-06	1.14026e-06	2.74501e-06	3.21897e-06	4.62502e-06	0	4.67273e-06	4.41977e-06	0	1.10698e-05	1.10718e-05	1.12443e-05	1.03876e-05	1.18292e-05
XMW0274	129	101	129.043	C5H7NO3	3-Acetyl-2-oxo-1,3-oxazolidine	Heterocyclic compound	1432-43-5	1174	2.60808e-07	3.27834e-07	1.04747e-06	3.4224e-06	1.75482e-06	1.85011e-06	2.52093e-06	4.28924e-06	0	4.67282e-06	5.03252e-06	0	9.78339e-07	1.05069e-06	1.04532e-06	1.15963e-06	1.04561e-06
XMW0662	142	141	142.078	C11H10	Naphthalene, 2-methyl-	Aromatics	91-57-6	1297	3.33795e-06	4.37102e-06	3.44531e-06	3.78514e-06	2.47666e-06	2.78232e-06	2.02994e-06	3.10131e-06	0	4.7003e-06	3.58581e-06	0	2.77276e-06	2.41697e-06	2.68403e-06	2.50929e-06	2.80773e-06
D396	166	82	226.193	C14H26O2	9-Dodecen-1-ol, acetate, (E)-	Ester	35148-19-7	1607	4.39683e-06	5.76215e-06	4.34964e-06	2.24021e-06	1.54732e-06	2.00145e-06	2.82661e-06	3.97058e-06	0	4.75184e-06	4.76262e-06	0	2.95564e-06	2.94653e-06	3.16487e-06	2.93902e-06	3.09577e-06
XMW0740	132	133	133.064	C7H7N3	3-Methyl-pyrrolo(2,3-b)pyrazine	Heterocyclic compound	20321-99-7	1252	4.17527e-07	3.76794e-07	9.87773e-07	1.12996e-05	3.83026e-06	4.47686e-06	1.65377e-06	3.50142e-06	0	4.76695e-06	3.75827e-06	0	3.04712e-06	2.28427e-06	2.3928e-06	2.3977e-06	2.77018e-06
XMW1391	93	106	163.136	C11H17N	Pyridine, 2-hexyl-	Heterocyclic compound	1129-69-7	1284	2.28522e-09	1.49832e-09	3.73159e-09	1.39501e-09	0.000718883	0.000340625	0.000345483	1.25466e-06	0.0002	4.82283e-06	3.68315e-06	0	0.000891778	0.000872811	0.000789831	0.00074482	0.00073417
XMW1070	73	74	118.027	C4H6O4	Acetic Acid, (acetyloxy)-	Acid	13831-30-6	1020	3.2302e-06	2.03986e-06	1.90537e-06	4.81266e-06	1.55431e-05	9.09354e-06	9.02532e-06	7.38863e-06	0	4.84809e-06	5.73901e-06	0	7.78064e-06	9.39585e-06	9.02179e-06	9.15681e-06	7.56647e-06
KMW0250	59	41	156.151	C10H20O	7-Octen-2-ol, 2,6-dimethyl-	Terpenoids	18479-58-8	1064	7.74064e-07	5.21651e-07	8.77222e-07	2.18438e-06	1.45521e-06	1.4865e-06	1.09061e-05	1.75647e-05	0	4.86123e-06	4.21869e-06	0	1.12999e-05	1.20455e-05	1.06942e-05	9.19237e-06	8.03486e-06
D335	94	41	136.1	C8H12N2	Pyrazine, (2-methylpropyl)-	Heterocyclic compound	29460-92-2	1074	2.59782e-05	1.46148e-05	4.53774e-05	1.79678e-05	3.17816e-05	1.7103e-05	1.91547e-05	4.00994e-06	0	4.92017e-06	3.0598e-06	0	2.17293e-05	2.39363e-05	2.76308e-05	2.93249e-05	2.82373e-05
XMW0084	121	136	136.125	C10H16	2,4,6-Octatriene, 2,6-dimethyl-	Terpenoids	673-84-7	1131	3.30198e-05	2.72971e-05	3.13828e-05	1.39501e-09	2.84522e-05	1.89923e-05	2.2817e-05	3.61813e-06	0	4.96655e-06	5.9077e-06	0	1.59463e-05	1.76297e-05	1.97883e-05	1.79042e-05	1.88154e-05
XMW0866	149	59	240.209	C15H28O2	7-(2-Hydroxypropan-2-yl)-1,4a-dimethyldecahydronaphthalen-1-ol	Terpenoids	92857-25-5	1799	2.67755e-06	3.39792e-06	2.27369e-06	7.82758e-06	4.81326e-06	2.72208e-06	3.41265e-06	3.05355e-06	0	5.03598e-06	5.16537e-06	0	3.39731e-06	2.943e-06	2.68369e-06	2.16332e-06	3.67969e-06
NMW0026	120	61	120.007	C4H8S2	1,4-Dithiane	Amine	505-29-3	1068	2.30366e-06	1.46581e-06	3.20533e-06	3.95677e-06	2.14948e-06	2.24952e-06	6.16804e-06	9.78412e-06	0	5.04126e-06	4.46434e-06	0	1.10722e-05	8.37569e-06	7.21723e-06	7.58809e-06	6.28155e-06
D404	139	67	196.146	C12H20O2	Hexahydro-3-butylphthalide	Heterocyclic compound	3553-34-2	1653	1.49237e-05	1.00861e-05	1.86485e-05	2.73019e-06	2.08858e-06	2.30692e-06	2.59452e-06	4.30706e-06	0	5.0691e-06	4.03848e-06	0	2.36619e-06	2.32579e-06	2.90004e-06	2.65043e-06	2.621e-06
NMW0029	91	90	136.052	C8H8O2	Formic acid, phenylmethyl ester	Ester	104-57-4	1079	8.73481e-06	5.20793e-06	1.77499e-05	1.07568e-06	2.61123e-06	7.98832e-07	2.77269e-06	7.21976e-06	0	5.15636e-06	7.6965e-06	0	2.41168e-06	2.88846e-06	3.27274e-06	2.69388e-06	3.86548e-06
XMW1290	98	97	126.079	C6H10N2O	3-n-Propyl-2-pyrazolin-5-one	Heterocyclic compound	29211-70-9	1071	9.82134e-07	4.38667e-07	7.15017e-07	2.2346e-06	1.03606e-06	1.56219e-06	1.16931e-05	1.96584e-05	0	5.22602e-06	4.44713e-06	0	1.07248e-05	1.19111e-05	1.08159e-05	1.0071e-05	8.84506e-06
KMW0187	128	58	128.12	C8H16O	2-Octanone	Ketone	111-13-7	991	1.25427e-05	7.71353e-06	1.14282e-05	2.68926e-06	4.79516e-06	3.53597e-06	5.76619e-06	5.53332e-06	0	5.2952e-06	6.74604e-06	0	3.13014e-06	3.93793e-06	4.12935e-06	4.36535e-06	4.09959e-06
NMW0003	93	55	218.167	C15H22O	2,6,9,11-Dodecatetraenal, 2,6,10-trimethyl-, (E,E,E)-	Terpenoids	17909-77-2	1752	8.77803e-06	9.25637e-06	1.18425e-05	5.94962e-06	5.4364e-06	2.28924e-06	3.45505e-06	3.15233e-06	0	5.33411e-06	5.86141e-06	0	3.40914e-06	3.56708e-06	3.93922e-06	3.16163e-06	5.21879e-06
NMW0058	104	132	132.094	C10H12	Naphthalene, 1,2,3,4-tetrahydro-	Aromatics	119-64-2	1155	3.74121e-07	3.29717e-07	8.19233e-07	2.7593e-06	1.25068e-06	1.59187e-06	2.07483e-06	4.23537e-06	0	5.40321e-06	5.77866e-06	0	4.85465e-06	4.28496e-06	5.09593e-06	4.95368e-06	5.17812e-06
KMW0258	109	124	124.052	C7H8O2	2-methoxy-Phenol	Phenol	90-05-1	1089	6.46634e-06	3.98858e-06	9.62993e-06	1.23025e-05	1.03079e-05	4.63153e-06	5.781e-06	4.71991e-06	0	5.44073e-06	6.4878e-06	0	5.25148e-06	4.8453e-06	5.32162e-06	6.92131e-06	5.16302e-06
D113	75	91	166.099	C10H14O2	Benzene, (2,2-dimethoxyethyl)-	Aromatics	101-48-4	1222	2.28522e-09	1.49832e-09	3.73159e-09	3.86744e-06	9.24216e-07	1.49063e-06	2.1369e-06	5.48659e-06	0	5.45937e-06	6.12045e-06	0	8.63522e-07	9.10881e-07	9.41526e-07	8.82665e-07	9.64816e-07
XMW1102	131	103	174.068	C11H10O2	Vinyl trans-cinnamate	Ester	17719-70-9	1357	0.000241759	0.000355674	0.000277315	7.62411e-06	1.19556e-05	7.40736e-06	5.74865e-06	3.75076e-06	0	5.50876e-06	4.64203e-06	0	3.5145e-05	3.53401e-05	4.74614e-05	4.69153e-05	5.54616e-05
XMW0573	83	84	84.069	C4H8N2	1,5-Diazabicyclo[3.1.0]hexane	Heterocyclic compound	13090-31-8	951	1.47619e-06	1.26561e-06	3.1842e-06	5.37458e-06	3.19014e-06	3.54359e-06	3.15189e-06	6.03306e-06	0	5.54739e-06	7.49674e-06	0	3.51068e-06	5.31126e-06	4.48826e-06	3.56144e-06	4.54609e-06
D246	69	93	224.178	C14H24O2	Propanoic acid, 2-methyl-, 3,7-dimethyl-2,6-octadienyl ester, (Z)-	Ester	2345-24-6	1475	2.04258e-05	2.8969e-05	1.76973e-05	8.5105e-06	3.66287e-06	2.31139e-06	1.61421e-06	2.61335e-06	0	5.71855e-06	8.84211e-06	0	1.47794e-05	1.43343e-05	1.51322e-05	1.40264e-05	1.63051e-05
XMW0238	85	57	184.219	C13H28	Undecane, 4,4-dimethyl-	Hydrocarbons	17312-68-4	1229	3.32277e-06	5.30111e-06	3.13424e-06	2.36088e-05	1.09183e-05	1.12408e-05	5.59306e-06	4.66136e-06	0	5.76196e-06	4.04384e-06	0	1.23555e-05	1.365e-05	1.34595e-05	1.29305e-05	1.3772e-05
XMW1226	99	56	172.146	C10H20O2	Hexanoic acid, 2-methylpropyl ester	Ester	105-79-3	1149	2.28522e-09	1.49832e-09	3.73159e-09	9.4221e-06	3.19753e-06	6.90926e-06	3.3346e-06	7.76455e-06	0	5.76669e-06	6.11395e-06	0	4.11744e-06	4.12291e-06	4.38361e-06	4.58743e-06	4.40217e-06
XMW1204	61	134	134.04	C5H10O2S	Ethyl (methylthio)acetate	Ester	4455-13-4	989	5.39998e-06	4.7907e-06	5.47774e-06	1.78056e-06	3.80045e-06	3.42293e-06	5.11545e-06	5.35496e-06	0	5.77199e-06	5.87642e-06	0	2.38119e-06	2.82676e-06	3.34006e-06	3.01134e-06	3.09524e-06
XMW0790	105	119	162.141	C12H18	6,7-Dimethyl-1,2,3,5,8,8a-hexahydronaphthalene	Terpenoids	107914-92-1	1273	2.28522e-09	1.49832e-09	3.73159e-09	1.39501e-09	3.87458e-06	4.26086e-06	3.52244e-06	7.26262e-06	0	5.77691e-06	5.77351e-06	0	5.83558e-06	5.57838e-06	5.7617e-06	5.4312e-06	6.12699e-06
KMW0064	71	116	116.084	C6H12O2	Propanoic acid, 2-methyl-, ethyl ester	Ester	97-62-1	756	4.79605e-07	1.00424e-06	5.84026e-06	4.83792e-05	7.99136e-05	5.21299e-05	1.80736e-05	2.90445e-06	0	5.80424e-06	6.68846e-06	0	1.80923e-05	2.41027e-05	1.89283e-05	2.05387e-05	1.78537e-05
ZMW0001	57	71	324.376	C23H48	Tricosane	Hydrocarbons	638-67-5	2300	3.16376e-07	1.27829e-07	2.18997e-07	4.25862e-05	3.94869e-05	1.98015e-05	1.91225e-06	1.23982e-06	0	5.89648e-06	1.88032e-06	0	3.91121e-06	5.16278e-06	5.18166e-06	3.01266e-06	5.02089e-06
XMW0664	165	166	166.063	C9H10O3	BenzAldehyde, 2,4-dihydroxy-3,6-dimethyl-	Aldehyde	34883-14-2	1650	1.31197e-05	1.63739e-05	1.96136e-05	1.40688e-06	1.37164e-06	3.44231e-06	3.86248e-06	5.63938e-06	0	5.89833e-06	5.51829e-06	0	1.09996e-05	1.10629e-05	1.14358e-05	1.02531e-05	1.15994e-05
NMW0299	94	41	220.183	C15H24O	Santalol, E-cis,epi-.beta.-	Terpenoids	14490-17-6	1695	1.49198e-05	1.81466e-05	1.98543e-05	2.3167e-06	1.06507e-05	8.58403e-06	1.03572e-05	6.68377e-06	0	5.90429e-06	4.78039e-06	0	1.10577e-05	1.09918e-05	1.03322e-05	8.67461e-06	1.15716e-05
NMW0166	154	153	154.078	C12H10	Biphenyl	Aromatics	92-52-4	1381	0.000127167	0.000126451	0.000112789	6.1786e-06	0.000118322	6.53835e-05	8.72404e-05	3.92978e-06	0	5.94831e-06	5.29807e-06	0	6.77659e-05	7.21412e-05	7.77343e-05	7.60384e-05	7.91583e-05
D269	57	85	158.131	C9H18O2	Butanoic acid, 2-methyl-, 2-methylpropyl ester	Ester	2445-67-2	1004	4.62418e-06	4.22777e-06	2.67547e-06	1.2768e-05	2.11589e-05	1.84448e-05	7.93426e-06	6.98931e-06	0	5.97563e-06	7.15603e-06	0	1.19582e-05	1.36178e-05	1.28714e-05	1.23792e-05	1.16954e-05
D337	205	220	220.183	C15H24O	2H-2a,7-Methanoazuleno[5,6-b]oxirene, octahydro-3,6,6,7a-tetramethyl-	Terpenoids	29597-36-2	1585	3.06958e-05	3.9694e-05	3.56585e-05	1.68901e-05	1.59058e-05	7.30205e-06	6.42992e-06	4.34931e-06	0	6.04793e-06	6.37919e-06	0	1.92549e-05	1.95739e-05	2.41833e-05	2.10487e-05	2.56956e-05
KMW0622	69	41	204.188	C15H24	Cyclohexene, 3-(1,5-dimethyl-4-hexenyl)-6-methylene-, [S-(R*,S*)]-	Terpenoids	20307-83-9	1524	2.99714e-05	4.3079e-05	2.43181e-05	7.79395e-06	1.17974e-05	6.35133e-06	8.29642e-06	6.89816e-06	0	6.05292e-06	8.48069e-06	0	1.90767e-05	1.77062e-05	1.80438e-05	1.6445e-05	1.82365e-05
w29	68	43	128.084	C7H12O2	4-Pentenyl Acetate	Ester	1576-85-8	896	1.45632e-05	1.0915e-05	2.1034e-05	3.38401e-06	1.67304e-05	1.72482e-05	1.19579e-05	1.01129e-05	0	6.05602e-06	5.6919e-06	0	8.68946e-06	1.01285e-05	9.16129e-06	1.06955e-05	8.8742e-06
WMW0144	41	55	238.266	C17H34	1-Heptadecene	Hydrocarbons	6765-39-5	1692	1.40834e-05	1.91838e-05	1.82675e-05	2.88311e-06	1.07434e-05	8.26794e-06	1.01201e-05	6.57831e-06	0	6.1335e-06	5.24286e-06	0	1.00176e-05	1.03983e-05	1.04328e-05	8.51172e-06	1.10342e-05
GMW0078	69	93	204.188	C15H24	.beta.-Bisabolene	Terpenoids	495-61-4	1509	8.09332e-05	0.000159062	5.43524e-05	3.56526e-05	1.93901e-05	1.22637e-05	6.59929e-06	6.19968e-06	0	6.17332e-06	6.80703e-06	0	6.33995e-05	6.16785e-05	5.90057e-05	5.39898e-05	5.91211e-05
XMW0533	147	148	148.035	C9H8S	3-Methylbenzothiophene	Heterocyclic compound	1455-18-1	1315	1.23326e-05	5.82041e-06	1.38055e-05	5.69695e-06	6.66019e-06	4.44142e-06	3.85164e-06	9.89918e-06	0	6.17854e-06	6.51575e-06	0	7.12309e-06	4.29499e-06	6.09423e-06	4.9393e-06	4.88623e-06
KMW0646	81	123	240.209	C15H28O2	Citronellyl valerate	Ester	7540-53-6	1625	1.18493e-05	1.59553e-05	1.32325e-05	6.68533e-06	1.08827e-05	4.56598e-06	1.0045e-05	5.15904e-06	0	6.20561e-06	7.32702e-06	0	1.6215e-05	1.12247e-05	1.29959e-05	1.17218e-05	1.47288e-05
XMW1123	119	134	134.11	C10H14	Benzene, 2-ethyl-1,4-dimethyl-	Aromatics	1758-88-9	1076	1.29658e-05	8.00044e-06	2.3089e-05	2.83522e-06	3.3034e-06	2.3495e-06	2.83499e-06	1.32199e-05	0	6.2139e-06	7.33044e-06	0	3.81309e-06	4.01135e-06	4.31687e-06	4.27903e-06	4.86725e-06
XMW0586	126	57	184.219	C13H28	Dodecane, 5-methyl-	Hydrocarbons	17453-93-9	1255	0.000210491	0.000189278	0.000205431	9.38781e-06	0.000167918	0.000104087	0.000131404	4.79678e-06	0.0001	6.28698e-06	5.83681e-06	0	0.000116554	0.000117622	0.000116897	0.000112058	0.00011255
NMW0349	122	94	230.131	C15H18O2	Furanodienone	Terpenoids	24268-41-5	1793	3.42017e-06	4.69995e-06	4.22618e-06	1.33296e-05	7.93842e-06	4.31251e-06	4.39285e-06	3.97464e-06	0	6.45158e-06	5.80536e-06	0	4.23905e-06	3.09288e-06	4.30953e-06	3.45433e-06	5.57921e-06
KMW0057	57	41	86.073	C5H10O	2-Penten-1-ol, (Z)-	Alcohol	1576-95-0	768	2.28522e-09	1.49832e-09	3.73159e-09	3.95856e-05	2.23604e-05	2.83871e-05	5.64277e-06	4.3325e-06	0	6.46501e-06	6.33174e-06	0	1.14996e-05	1.48359e-05	1.12697e-05	1.26638e-05	1.39008e-05
XMW0467	93	146	189.115	C12H15NO	2-Pyridin-2-ylmethyl-cyclohexanone	Ketone	113777-22-3	1619	3.18909e-05	4.16374e-05	3.97866e-05	6.40494e-05	0.000101486	4.01438e-05	5.69825e-05	6.17912e-07	0	6.54008e-06	3.49716e-06	0	2.91652e-05	3.09204e-05	2.96681e-05	2.58122e-05	2.82153e-05
XMW0630	57	55	126.141	C9H18	1-Hexene, 3,5,5-trimethyl-	Hydrocarbons	4316-65-8	769	2.28522e-09	1.49832e-09	3.73159e-09	3.96716e-05	2.32968e-05	2.70903e-05	5.69887e-06	4.23592e-06	0	6.6019e-06	6.45827e-06	0	1.37074e-05	1.62188e-05	1.26087e-05	1.47367e-05	1.66699e-05
XMW0656	59	83	130.136	C8H18O	3-Heptanol, 6-methyl-	Alcohol	18720-66-6	915	2.4332e-06	1.75521e-06	4.80124e-06	4.29038e-06	6.30677e-06	5.22874e-06	6.64179e-06	7.96444e-06	0	6.71533e-06	8.16687e-06	0	4.00172e-06	4.90997e-06	4.27593e-06	3.94815e-06	3.60916e-06
KMW0294	57	41	128.12	C8H16O	2-Octen-1-ol, (E)-	Alcohol	18409-17-1	1067	1.64618e-06	1.41559e-06	1.32941e-06	3.14942e-06	2.85205e-06	2.58407e-06	1.01659e-05	1.58938e-05	0	6.81353e-06	6.42688e-06	0	1.01289e-05	1.06495e-05	9.90317e-06	9.09638e-06	8.028e-06
KMW0669	71	41	130.063	C6H10O3	Pantolactone	Ester	599-04-2	1148	2.28522e-09	1.49832e-09	3.73159e-09	4.78167e-05	1.36404e-05	5.16014e-06	4.60562e-06	5.41875e-06	0	6.82648e-06	5.64497e-06	0	1.72462e-05	1.71979e-05	1.96268e-05	1.98616e-05	1.73378e-05
NMW0742	41	69	100.052	C5H8O2	Methyl methacrylate	Ester	80-62-6	714	1.12016e-05	6.11977e-06	2.80123e-05	6.7513e-06	2.16911e-05	1.91444e-05	1.54132e-05	1.3907e-05	0	6.89941e-06	5.93802e-06	0	1.56962e-05	1.62692e-05	1.707e-05	2.08027e-05	1.75044e-05
KMW0343	41	43	140.12	C9H16O	2-Nonenal	Aldehyde	2463-53-8	1161	2.28522e-09	1.49832e-09	3.73159e-09	6.79546e-05	3.73342e-05	3.18596e-05	2.91328e-05	6.40124e-06	0	7.03606e-06	6.61506e-06	0	0.000126461	0.000124868	0.000151728	0.000162056	0.00015496
KMW0551	57	71	198.235	C14H30	Tetradecane	Hydrocarbons	629-59-4	1400	2.08341e-05	2.07897e-05	3.03545e-05	1.80772e-05	1.52757e-05	9.79654e-06	8.74539e-06	5.07766e-06	0	7.06759e-06	7.49222e-06	0	1.20036e-05	1.10992e-05	1.10912e-05	1.01146e-05	1.24645e-05
NMW0264	164	163	164.047	C9H8O3	2-Propenoic Acid, 3-(3-hydroxyphenyl)-	Acid	588-30-7	1621	2.05038e-05	2.96084e-05	2.50289e-05	8.86793e-06	9.49479e-06	7.92452e-06	9.79864e-06	4.50659e-06	0	7.11551e-06	6.31841e-06	0	1.92638e-05	2.08086e-05	2.35267e-05	2.12644e-05	2.51982e-05
KMW0532	117	99	200.178	C12H24O2	Hexanoic acid, hexyl ester	Ester	6378-65-0	1384	5.47897e-05	7.47144e-05	4.69454e-05	2.45397e-05	2.04213e-05	1.37983e-05	1.25679e-05	7.12814e-06	0	7.13903e-06	7.12991e-06	0	4.7818e-05	4.43494e-05	4.4533e-05	4.26129e-05	4.81652e-05
XMW1095	175	190	190.172	C14H22	Benzene, 1,2-diethyl-3,4,5,6-tetramethyl-	Aromatics	33884-69-4	1558	2.42052e-06	3.92332e-06	3.22315e-06	9.13908e-05	0.000107412	4.55925e-05	5.79158e-05	1.0791e-06	0	7.25565e-06	6.0391e-06	0	2.55274e-05	2.64116e-05	2.74616e-05	2.29727e-05	2.537e-05
NMW0180	122	78	122.048	C6H6N2O	Niacinamide	Amine	98-92-0	1419	3.3911e-05	2.55888e-05	2.52506e-05	9.02884e-06	2.02202e-05	9.06283e-06	3.28119e-06	6.63566e-06	0	7.27331e-06	1.24521e-05	0	1.58617e-05	1.35872e-05	1.47798e-05	1.25877e-05	1.62298e-05
KMW0599	74	87	214.193	C13H26O2	Dodecanoic acid, methyl ester	Ester	111-82-0	1526	4.55483e-07	7.64509e-07	2.85781e-07	2.38366e-06	1.80008e-06	3.92128e-06	5.66565e-06	7.296e-06	0	7.37533e-06	7.54899e-06	0	1.96325e-06	1.766e-06	1.72244e-06	1.56667e-06	1.98002e-06
NMW0319	69	41	220.183	C15H24O	2,6,10-Dodecatrienal, 3,7,11-trimethyl-, (E,E)-	Terpenoids	502-67-0	1737	5.49812e-06	5.70838e-06	6.9954e-06	1.19551e-05	7.16875e-06	3.22418e-06	4.21508e-06	4.52014e-06	0	7.38984e-06	7.2128e-06	0	3.74985e-06	3.97681e-06	4.23187e-06	3.88657e-06	5.63897e-06
NMW0344	55	41	226.193	C14H26O2	Myristoleic Acid	Acid	544-64-9	1764	2.25382e-06	3.27613e-06	2.9392e-06	1.04255e-05	6.55884e-06	1.87577e-06	3.34046e-06	2.81735e-06	0	7.47688e-06	8.66755e-06	0	2.49791e-06	2.62395e-06	2.92323e-06	2.46784e-06	4.20906e-06
KMW0338	83	55	140.12	C9H16O	2-Nonenal, (E)-	Aldehyde	18829-56-6	1162	3.99802e-06	4.14561e-06	6.1291e-06	1.51487e-05	1.39189e-05	6.94954e-06	1.36941e-05	1.09877e-05	0	7.63744e-06	8.47741e-06	0	4.61701e-05	4.42053e-05	5.5429e-05	5.64756e-05	5.46625e-05
KMW0472	117	90	117.058	C8H7N	Indole	Heterocyclic compound	120-72-9	1292	2.50285e-05	3.23477e-05	2.08405e-05	0.000104247	3.92505e-05	2.52975e-05	6.46569e-06	5.5425e-06	0	7.71862e-06	5.45988e-06	0	0.000129631	0.000128754	0.000131948	0.00012949	0.000130337
XMW0558	204	85	222.198	C15H26O	1,4-Methanoazulen-9-ol, decahydro-1,5,5,8a-tetramethyl-, [1R-(1.alpha.,3a.beta.,4.alpha.,8a.beta.,9S*)]-	Terpenoids	465-24-7	1592	1.29319e-05	1.33077e-05	1.54464e-05	6.08388e-06	4.94713e-06	4.29224e-06	5.53543e-06	7.59564e-06	0	7.78806e-06	8.31969e-06	0	6.72899e-06	6.79345e-06	7.15204e-06	7.08472e-06	7.49349e-06
WMW0226	96	69	96.021	C5H4O2	4H-Pyran-4-one	Heterocyclic compound	108-97-4	972	2.28522e-09	1.49832e-09	3.73159e-09	1.9369e-05	8.34366e-06	1.06979e-05	2.88614e-06	5.37301e-06	0	7.89307e-06	1.46038e-09	0	2.83997e-06	3.92477e-06	3.45155e-06	3.10876e-06	3.29509e-06
NMW0310	69	41	222.198	C15H26O	2,6,10-Dodecatrien-1-ol, 3,7,11-trimethyl-	Terpenoids	4602-84-0	1714	5.37897e-06	5.70748e-06	7.70931e-06	1.19981e-05	7.07688e-06	3.89869e-06	4.12783e-06	4.73359e-06	0	7.99288e-06	7.81312e-06	0	3.83855e-06	4.00467e-06	4.03885e-06	3.62452e-06	5.41823e-06
NMW0303	132	104	175.111	C10H13N3	Debrisoquine	Heterocyclic compound	1131-64-2	1704	1.8035e-05	1.90983e-05	1.47898e-05	5.62522e-05	2.3084e-05	1.14567e-05	4.19063e-06	2.7649e-06	0	8.04947e-06	7.1521e-06	0	6.94839e-06	6.67308e-06	6.3833e-06	5.6044e-06	8.48683e-06
NMW0744	73	72	72.999	C2H3NS	Methane, isothiocyanato-	Others	556-61-6	733	2.28522e-09	6.99205e-07	9.9596e-07	1.94837e-05	2.79258e-05	1.60474e-05	7.08419e-06	2.32624e-06	0	8.05231e-06	7.5815e-06	0	5.09713e-06	7.7179e-06	6.5063e-06	1.08854e-05	6.56138e-06
XMW0749	67	81	222.235	C16H30	8-Hexadecyne	Hydrocarbons	19781-86-3	1695	1.79083e-05	2.39708e-05	2.50324e-05	4.46745e-06	1.55335e-05	1.14622e-05	1.31991e-05	7.70234e-06	0	8.17344e-06	6.44852e-06	0	1.28989e-05	1.31116e-05	1.2459e-05	1.09436e-05	1.32423e-05
NMW0173	136	108	154.027	C7H6O4	2,6-dihydroxy-Benzoic Acid	Acid	303-07-1	1397	4.46421e-05	4.09023e-05	6.51789e-05	6.90821e-05	5.52579e-05	2.42076e-05	1.94274e-05	4.74036e-06	0	8.17376e-06	6.14851e-06	0	2.04578e-05	1.95674e-05	2.27582e-05	2.13208e-05	2.59857e-05
NMW0754	85	100	100.052	C5H8O2	Acetylacetone	Ketone	123-54-6	783	3.47704e-06	3.7692e-06	2.05829e-06	4.76109e-06	3.89959e-06	6.55305e-06	6.81463e-06	1.28553e-05	0	8.2146e-06	7.00975e-06	0	5.50858e-06	6.14003e-06	5.3841e-06	5.87381e-06	5.27417e-06
XMW1022	107	135	218.167	C15H22O	3,7-Cyclodecadien-1-one, 3,7-dimethyl-10-(1-methylethylidene)-, (E,E)-	Terpenoids	6902-91-6	1694	1.96635e-05	2.57812e-05	2.57344e-05	3.82654e-06	1.45333e-05	1.02698e-05	1.32919e-05	9.18465e-06	0	8.21501e-06	5.85408e-06	0	1.30746e-05	1.29013e-05	1.26145e-05	1.08278e-05	1.36113e-05
XMW0246	41	69	168.115	C10H16O2	OxiranecarboxAldehyde, 3-methyl-3-(4-methyl-3-pentenyl)-	Aldehyde	16996-12-6	1234	4.03058e-06	5.43641e-06	2.1934e-06	4.61589e-06	1.93558e-06	4.5662e-06	3.66986e-06	9.20693e-06	0	8.25393e-06	9.10845e-06	0	4.43257e-06	4.53228e-06	4.78258e-06	3.88558e-06	4.56496e-06
KMW0456	70	55	158.167	C10H22O	1-Decanol	Alcohol	112-30-1	1272	4.27307e-06	5.25696e-06	5.08057e-06	4.53167e-06	2.33027e-06	1.95075e-06	5.32194e-06	7.81742e-06	0	8.26194e-06	8.45631e-06	0	2.0421e-06	2.06077e-06	2.29543e-06	2.2828e-06	2.58691e-06
XMW0302	42	44	102.032	C4H6O3	Acetic anhydride	Others	108-24-7	722	1.16249e-05	8.61714e-06	2.04927e-05	4.84491e-06	2.94466e-05	2.67224e-05	2.16335e-05	9.87861e-06	0	8.28323e-06	5.03636e-06	0	1.83858e-05	2.14174e-05	1.9383e-05	2.13627e-05	2.05221e-05
XMW0703	112	117	228.209	C14H28O2	Hexanoic acid, octyl ester	Ester	4887-30-3	1570	7.80534e-07	9.89863e-07	8.7288e-07	3.56221e-06	2.66686e-06	2.7924e-06	5.09233e-06	6.80491e-06	0	8.32095e-06	8.92397e-06	0	1.69348e-06	1.66899e-06	1.7195e-06	1.54261e-06	1.85349e-06
XMW0505	99	44	158.08	C5H10N4O2	Biuret, 1-[(dimethylamino)methylene]-	Nitrogen compounds	10264-58-1	1593	8.06121e-06	1.07219e-05	9.52419e-06	3.34301e-06	2.74977e-06	3.65737e-06	5.49703e-06	7.55693e-06	0	8.3688e-06	8.86551e-06	0	4.66977e-06	4.89889e-06	5.12789e-06	4.8379e-06	5.38396e-06
D355	69	41	149.12	C10H15N	2,6-Octadienenitrile, 3,7-dimethyl-, (Z)-	Nitrogen compounds	31983-27-4	1231	2.34507e-05	3.00802e-05	4.88374e-05	2.91952e-06	2.19159e-05	1.05776e-05	2.43949e-05	9.13046e-06	0	8.38447e-06	8.92512e-06	0	7.96623e-06	1.04676e-05	1.3325e-05	1.67172e-05	1.37254e-05
KMW0637	99	71	184.146	C11H20O2	2H-Pyran-2-one, 6-hexyltetrahydro-	Ester	710-04-3	1609	7.99836e-06	1.05912e-05	9.40884e-06	3.14761e-06	2.60461e-06	3.60584e-06	5.46607e-06	7.62295e-06	0	8.39492e-06	8.82686e-06	0	4.30019e-06	4.79667e-06	5.0355e-06	4.75441e-06	5.23331e-06
XMW0918	121	67	152.12	C10H16O	Isocyclocitral	Aldehyde	1335-66-6	1163	2.28522e-09	1.49832e-09	3.73159e-09	2.03089e-05	2.0474e-05	1.46375e-05	2.87049e-05	1.00091e-05	0	8.461e-06	9.50403e-06	0	0.000167119	0.000146074	0.000159108	0.00017336	0.000165735
WMW0218	205	57	220.183	C15H24O	Butylated Hydroxytoluene	Aromatics	128-37-0	1513	9.78568e-05	0.000178273	7.24386e-05	2.76826e-05	1.98161e-05	1.27954e-05	1.29011e-05	8.12722e-06	0	8.47997e-06	1.05591e-05	0	8.37968e-05	8.03894e-05	7.86946e-05	7.34319e-05	7.91194e-05
NMW0289	73	60	214.193	C13H26O2	Tridecanoic Acid	Acid	638-53-9	1664	2.28522e-09	4.75318e-07	5.79774e-07	3.0602e-06	2.41037e-06	3.50594e-06	5.89562e-06	8.21832e-06	0	8.5079e-06	8.18748e-06	0	3.85181e-06	3.8034e-06	4.02029e-06	3.61156e-06	4.40767e-06
WMW0199	55	84	84.058	C5H8O	2-Butenal, 2-methyl-, (E)-	Aldehyde	497-03-0	745	2.54944e-06	3.27836e-06	1.70604e-06	3.99905e-06	4.65957e-06	5.89175e-06	5.43426e-06	1.14918e-05	0	8.63384e-06	7.78015e-06	0	3.96587e-06	4.8662e-06	4.11378e-06	4.49897e-06	4.19646e-06
KMW0047	55	84	84.058	C5H8O	2-Butenal, 2-methyl-	Aldehyde	1115-11-3	746	2.56589e-06	2.9654e-06	1.70604e-06	3.83009e-06	4.16981e-06	5.81584e-06	5.51348e-06	1.13935e-05	0	8.72864e-06	7.78901e-06	0	3.72401e-06	4.75019e-06	4.13847e-06	4.64699e-06	4.21747e-06
w40	99	71	198.162	C12H22O2	6,7-Dodecanedione	Ketone	13757-90-9	1486	2.18949e-05	2.04861e-05	4.63867e-05	1.24218e-05	8.38692e-06	6.48958e-06	5.0441e-06	6.45952e-06	0	8.90796e-06	8.74792e-06	0	8.87879e-06	7.94058e-06	9.40908e-06	8.64246e-06	8.6045e-06
KMW0321	55	87	142.099	C8H14O2	Cyclohexanecarboxylic acid, methyl ester	Ester	4630-82-4	1010	6.92238e-06	8.25187e-06	5.2707e-07	5.7381e-06	0.000130103	7.56881e-05	4.59353e-05	8.17567e-06	0	8.91253e-06	6.68662e-06	0	4.75947e-05	5.87066e-05	5.10013e-05	5.17942e-05	4.92355e-05
D76	75	71	174.162	C10H22O2	Octanal dimethyl acetal	Ether	10022-28-3	1178	1.59197e-07	1.75176e-07	1.74135e-07	9.70978e-06	3.69307e-06	3.82743e-06	4.07544e-06	8.10745e-06	0	8.97027e-06	9.0954e-06	0	2.20586e-06	2.13323e-06	2.35132e-06	2.46084e-06	2.27243e-06
XMW0417	79	93	136.125	C10H16	Cyclohexene, 4-methyl-1-(1-methylethenyl)-	Hydrocarbons	586-67-4	1073	9.59516e-06	4.74591e-06	1.54477e-05	6.93739e-06	7.72733e-06	6.2283e-06	4.45039e-06	5.64243e-06	0	8.9985e-06	4.2041e-06	0	6.85446e-06	7.04618e-06	7.71946e-06	7.94368e-06	7.59655e-06
XMW0299	71	43	144.115	C8H16O2	Butanoic acid, butyl ester	Ester	109-21-7	995	4.12711e-05	2.51858e-05	5.88046e-05	1.39781e-06	1.36689e-05	6.53752e-06	1.16139e-05	9.61056e-06	0	9.01082e-06	1.36504e-05	0	8.95707e-06	9.65658e-06	9.05143e-06	8.40058e-06	1.00352e-05
XMW0592	71	43	226.266	C16H34	Pentadecane, 4-methyl-	Hydrocarbons	2801-87-8	1556	2.10942e-06	4.36325e-06	2.92098e-06	0.000122139	0.000145386	6.07058e-05	7.79445e-05	1.16702e-06	0	9.04511e-06	7.31719e-06	0	3.01701e-05	3.29204e-05	3.59682e-05	2.91298e-05	3.25305e-05
XMW0643	82	97	140.095	C7H12N2O	Butyramide, 2-cyano-2-ethyl-	Amine	18705-38-9	1287	2.28522e-09	1.49832e-09	3.73159e-09	4.86781e-06	0.00120256	0.000542462	0.000576486	2.13062e-06	0.0003	9.04935e-06	6.18439e-06	0	0.00133933	0.00138336	0.00128028	0.00119235	0.00117287
XMW0901	134	119	134.013	C5H7ClO2	3-Chloro-2,4-pentanedione	Ketone	1694-29-7	931	1.62854e-07	3.24925e-07	3.73159e-09	7.92627e-06	2.60194e-06	4.25649e-06	4.41464e-06	8.4631e-06	0	9.07671e-06	1.17345e-05	0	4.52904e-06	3.64841e-06	3.22459e-06	3.0631e-06	3.59111e-06
KMW0686	131	103	176.084	C11H12O2	2-Propenoic acid, 3-phenyl-, ethyl ester, (E)-	Ester	4192-77-2	1463	2.02635e-05	3.03744e-05	1.59992e-05	9.21441e-06	5.02677e-06	4.70018e-06	6.40911e-06	8.55007e-06	0	9.08014e-06	1.14935e-05	0	1.65442e-05	1.56795e-05	1.48611e-05	1.4366e-05	1.70681e-05
XMW0107	120	91	138.068	C8H10O2	1,2-Benzenedimethanol	Alcohol	612-14-6	1392	0.000167536	0.000230597	0.0001396	3.95258e-05	5.10491e-05	2.92166e-05	2.65364e-05	8.41452e-06	0	9.10903e-06	1.34582e-05	0	0.000118746	0.000110111	0.000110368	0.000104618	0.000120002
NMW0239	166	98	184.11	C10H16O3	2(3H)-Furanone, dihydro-5,5-dimethyl-4-(3-oxobutyl)-	Heterocyclic compound	4436-81-1	1558	2.10538e-05	2.41151e-05	1.89716e-05	4.68884e-05	5.61951e-05	2.83808e-05	3.54915e-05	2.57262e-06	0	9.13457e-06	6.85503e-06	0	2.131e-05	2.05076e-05	2.03325e-05	1.90498e-05	2.18823e-05
WMW0176	42	70	114.068	C6H10O2	2H-Pyran-2-one, tetrahydro-6-methyl-	Heterocyclic compound	823-22-3	1095	4.50859e-06	3.50507e-06	6.77699e-06	8.04651e-06	5.68965e-06	5.21434e-06	7.16546e-06	8.28175e-06	0	9.13699e-06	1.10741e-05	0	3.5674e-06	3.8197e-06	4.27505e-06	5.01384e-06	3.56878e-06
KMW0122	70	41	114.104	C7H14O	Heptanal	Aldehyde	111-71-7	903	1.43601e-05	9.55843e-06	1.54757e-05	4.85249e-06	1.61923e-05	1.52541e-05	1.33233e-05	1.48165e-05	0	9.1907e-06	8.84862e-06	0	8.55767e-06	1.05205e-05	9.51486e-06	9.7768e-06	8.75001e-06
NMW0787	57	74	116.084	C6H12O2	4-methyl-Pentanoic Acid	Acid	646-07-1	949	2.42056e-06	2.44343e-06	3.99945e-06	2.1028e-05	3.96862e-05	2.96369e-05	1.80338e-05	7.21322e-06	0	9.19945e-06	9.33108e-06	0	3.33724e-05	3.93754e-05	3.50904e-05	3.49269e-05	3.20231e-05
XMW1121	57	41	128.12	C8H16O	trans-3,4-Epoxyoctane	Hydrocarbons	28180-72-5	869	1.82602e-05	1.31274e-05	7.68708e-06	1.57607e-05	5.27699e-06	1.0824e-05	6.32359e-06	1.04325e-05	0	9.23856e-06	8.37008e-06	0	5.26526e-06	5.96553e-06	5.85627e-06	7.0022e-06	6.09819e-06
D324	124	123	124.064	C6H8N2O	Pyrazine, 2-methoxy-6-methyl-	Heterocyclic compound	2882-21-5	994	8.35338e-06	4.82305e-06	1.49e-05	3.98547e-06	3.52098e-06	2.98785e-06	4.7857e-06	1.06919e-05	0	9.52765e-06	1.02212e-05	0	3.12758e-06	3.57634e-06	4.03681e-06	4.27323e-06	4.63685e-06
XMW0211	136	135	192.163	C12H20N2	3-Pentyl-4,5,6,7-tetrahydro-1H-indazole	Heterocyclic compound	22122-91-4	1757	2.89328e-06	2.70541e-06	3.46231e-06	1.50013e-05	9.46244e-06	3.03823e-06	5.55867e-06	4.77963e-06	0	9.57805e-06	9.14653e-06	0	3.37168e-06	3.64698e-06	3.9365e-06	3.38698e-06	4.88331e-06
XMW0887	57	43	144.115	C8H16O2	Butanoic acid, 2-methyl-, propyl ester	Ester	37064-20-3	946	2.37877e-06	2.28616e-06	3.98839e-06	2.10104e-05	3.90239e-05	3.47361e-05	1.73455e-05	6.90573e-06	0	9.59977e-06	1.0125e-05	0	3.34256e-05	4.11579e-05	3.48779e-05	3.58595e-05	3.16133e-05
XMW0372	57	41	212.25	C15H32	Tridecane, 4,8-dimethyl-	Hydrocarbons	55030-62-1	1384	2.51524e-05	2.60443e-05	2.2772e-05	5.45702e-05	3.91057e-05	2.74441e-05	1.90792e-05	6.81479e-06	0	9.64809e-06	7.28021e-06	0	5.12433e-05	5.06457e-05	4.98626e-05	4.7774e-05	5.24734e-05
NMW0218	58	59	165.115	C10H15NO	Hordenine	Amine	539-15-1	1495	5.98507e-05	7.03951e-05	7.10774e-05	1.34182e-05	6.7289e-06	4.28237e-06	3.94883e-06	7.73468e-06	0	9.65272e-06	1.18084e-05	0	3.09205e-05	3.04983e-05	2.9144e-05	2.86062e-05	2.95056e-05
KMW0276	56	55	130.136	C8H18O	1-Octanol	Alcohol	111-87-5	1072	2.60186e-06	2.18735e-06	1.25438e-06	2.26321e-06	3.48472e-06	2.34133e-06	1.24455e-05	2.01446e-05	0	9.65602e-06	8.38556e-06	0	1.10446e-05	1.18533e-05	1.14063e-05	1.27279e-05	8.45503e-06
KMW0597	161	105	204.188	C15H24	.gamma.-Muurolene	Terpenoids	30021-74-0	1477	0.00125861	0.00174177	0.00107673	9.24343e-05	3.39213e-05	1.72654e-05	1.16803e-05	9.69555e-06	0	9.73928e-06	2.32843e-05	0	0.000749942	0.000705131	0.000731922	0.000669868	0.000754258
D428	119	91	220.183	C15H24O	6-Methyl-2-(4-methylcyclohex-3-en-1-yl)hepta-1,5-dien-4-ol	Terpenoids	38142-56-2	1608	3.75697e-05	4.72897e-05	4.53252e-05	6.98838e-05	0.000104613	4.39246e-05	6.58594e-05	1.1356e-06	0	9.81394e-06	7.94247e-06	0	3.41468e-05	3.56925e-05	3.67495e-05	3.20627e-05	3.59034e-05
XMW0700	189	133	204.188	C15H24	4a,8-Dimethyl-2-(prop-1-en-2-yl)-1,2,3,4,4a,5,6,7-octahydronaphthalene	Terpenoids	103827-22-1	1492	0.000390809	0.000515037	0.000337342	3.68416e-05	1.6058e-05	9.1817e-06	8.36993e-06	9.09326e-06	0	9.81783e-06	1.49038e-05	0	0.000255552	0.000233602	0.000213843	0.000214259	0.000229598
D377	57	71	288.258	C18H37Cl	Octadecane, 1-chloro-	Halogenated hydrocarbons	3386-33-2	2070	3.86487e-07	1.19382e-07	2.29873e-07	5.05306e-05	6.38131e-05	2.80165e-05	2.26191e-06	1.60837e-06	0	9.8287e-06	2.83682e-06	0	9.28884e-06	1.04466e-05	1.10658e-05	6.88272e-06	1.17417e-05
KMW0036	100	71	100.089	C6H12O	3-Hexanone	Ketone	589-38-8	784	3.83811e-06	4.44409e-06	2.91135e-06	5.66718e-06	4.58199e-06	7.96332e-06	7.88787e-06	1.46892e-05	0	9.85509e-06	8.6129e-06	0	6.29296e-06	6.77064e-06	6.31638e-06	6.77911e-06	6.05415e-06
KMW0727	57	71	296.344	C21H44	Heneicosane	Hydrocarbons	629-94-7	2100	3.9764e-07	1.49998e-07	2.81666e-07	5.09547e-05	6.39958e-05	2.809e-05	2.31885e-06	1.32035e-06	0	9.8586e-06	2.69505e-06	0	9.29435e-06	1.03881e-05	1.11434e-05	6.97162e-06	1.18088e-05
XMW0240	57	71	142.172	C10H22	3-Ethyl-3-methylheptane	Hydrocarbons	17302-01-1	953	2.69974e-06	2.40676e-06	3.92948e-06	2.08466e-05	3.9526e-05	3.40544e-05	1.79561e-05	6.91262e-06	0	9.90879e-06	1.03123e-05	0	3.04962e-05	4.19585e-05	3.54434e-05	3.01777e-05	3.17683e-05
XMW1282	99	114	114.068	C6H10O2	2,5-Hexanedione	Ketone	110-13-4	921	1.54158e-06	1.25408e-06	3.53397e-06	3.88936e-06	6.3617e-06	6.65053e-06	9.21822e-06	1.11729e-05	0	9.96058e-06	1.04698e-05	0	4.2667e-06	5.38342e-06	4.35991e-06	4.42235e-06	4.08032e-06
XMW1323	120	91	148.052	C9H8O2	2(3H)-Benzofuranone, 3-methyl-	Heterocyclic compound	32267-71-3	1333	2.28522e-09	1.49832e-09	3.73159e-09	7.40712e-06	2.24215e-06	1.96587e-06	3.33364e-06	7.01116e-06	0	9.98944e-06	1.05693e-05	0	2.64041e-06	2.80442e-06	2.9015e-06	2.68679e-06	2.70431e-06
KMW0111	57	41	100.089	C6H12O	2-Hexen-1-ol, (E)-	Alcohol	928-95-0	862	1.96683e-05	1.33821e-05	1.00285e-05	1.62521e-05	7.41915e-06	1.03432e-05	6.2993e-06	1.09412e-05	0	1.00302e-05	9.15387e-06	0	5.75169e-06	6.83304e-06	6.35398e-06	7.63101e-06	6.7901e-06
NMW0125	120	92	138.032	C7H6O3	Salicylic Acid	Acid	69-72-7	1303	1.03821e-06	8.75784e-07	5.57067e-07	4.98477e-05	1.86419e-05	1.37114e-05	4.56769e-06	6.75395e-06	0	1.00327e-05	7.46993e-06	0	1.83201e-05	1.84951e-05	1.81954e-05	1.66422e-05	1.58227e-05
D449	119	132	218.167	C15H22O	6-(p-Tolyl)-2-methyl-2-heptenol, trans-	Alcohol	39599-18-3	1758	3.15362e-06	2.91737e-06	4.84064e-06	1.16467e-05	6.80449e-06	1.97975e-06	3.63514e-06	3.74784e-06	0	1.00876e-05	1.14913e-05	0	2.24441e-06	2.60361e-06	3.04138e-06	2.06848e-06	4.09179e-06
KMW0457	120	135	135.068	C8H9NO	Ethanone, 1-(2-aminophenyl)-	Ketone	551-93-9	1308	9.65719e-07	8.83697e-07	6.21407e-07	4.78581e-05	1.61331e-05	1.24032e-05	4.5256e-06	6.72169e-06	0	1.00957e-05	7.53097e-06	0	1.71143e-05	1.7413e-05	1.68114e-05	1.56358e-05	1.43811e-05
XMW1441	134	135	233.099	C12H15N3S	Thiazol-2-Amine, N-(4-dimethylaminobenzyl)-	Heterocyclic compound	13159-95-0	1966	2.28522e-09	1.49832e-09	3.73159e-09	1.22924e-05	1.26857e-05	7.82017e-06	1.55581e-05	9.34321e-06	0	1.01306e-05	1.82129e-05	0	3.45714e-06	3.81107e-06	5.13094e-06	4.38206e-06	5.29928e-06
NMW0743	56	41	102.068	C5H10O2	Formic acid butyl ester	Ester	592-84-7	724	1.75707e-05	7.25327e-06	1.55025e-05	1.16614e-05	8.39561e-06	1.15258e-05	9.04393e-06	1.35538e-05	0	1.01601e-05	9.09082e-06	0	9.80489e-06	1.26306e-05	1.3395e-05	1.44193e-05	1.37474e-05
D359	136	135	164.131	C10H16N2	Pyrazine, 2,3-dimethyl-5-(1-methylpropyl)-	Heterocyclic compound	32263-00-6	1229	1.24692e-05	1.36071e-05	1.22521e-05	6.43907e-06	1.95706e-05	1.00973e-05	1.62199e-05	1.05722e-05	0	1.02339e-05	1.21865e-05	0	7.89456e-06	9.127e-06	9.48329e-06	1.11863e-05	1.04188e-05
XMW0657	133	64	133.053	C8H7NO	Benzoxazole, 2-methyl-	Heterocyclic compound	95-21-6	1145	1.25473e-06	1.15374e-06	1.42462e-06	5.66744e-05	1.92366e-05	1.15599e-05	3.29733e-06	7.27127e-06	0	1.02685e-05	9.26979e-06	0	8.28773e-06	8.12251e-06	9.21634e-06	9.60993e-06	8.94843e-06
NMW0158	77	106	153.043	C7H7NO3	Benzene, 1-methoxy-2-nitro-	Aromatics	91-23-6	1368	4.91439e-05	3.77185e-05	4.39164e-05	1.13305e-05	8.33939e-05	5.10614e-05	6.16855e-05	6.97888e-06	0	1.02781e-05	1.00994e-05	0	3.96345e-05	4.00434e-05	3.83257e-05	3.90315e-05	3.87444e-05
KMW0372	89	71	172.146	C10H20O2	Butanoic acid, hexyl ester	Ester	2639-63-6	1192	1.86505e-06	1.87725e-06	5.24924e-06	2.66806e-06	1.03154e-06	1.06062e-06	4.63748e-06	1.1402e-05	0	1.03365e-05	1.14124e-05	0	2.86343e-06	2.59912e-06	2.95753e-06	3.15266e-06	2.98107e-06
XMW1440	69	41	154.063	C8H10O3	2-methylprop-2-enoyl 2-methylprop-2-enoate	Others	760-93-0	1054	1.73857e-06	1.34214e-06	2.02568e-06	5.14063e-06	4.75357e-06	4.00069e-06	3.96705e-06	9.82132e-06	0	1.04015e-05	1.13911e-05	0	1.66494e-06	2.06121e-06	2.46429e-06	2.22147e-06	2.35963e-06
XMW1101	175	133	190.172	C14H22	Benzene, 1,4-dimethyl-2,5-bis(1-methylethyl)-	Aromatics	10375-96-9	1403	6.20615e-06	8.09311e-06	5.50098e-06	8.8263e-05	5.44371e-05	3.07655e-05	2.89757e-05	8.6067e-06	0	1.04049e-05	1.07877e-05	0	1.5011e-05	1.33448e-05	1.39474e-05	1.22128e-05	1.44387e-05
XMW0544	161	81	204.188	C15H24	Azulene, 1,2,3,3a,4,5,6,7-octahydro-1,4-dimethyl-7-(1-methylethenyl)-, [1R-(1.alpha.,3a.beta.,4.alpha.,7.beta.)]-	Terpenoids	22567-17-5	1473	0.00125902	0.00173419	0.00107225	8.00135e-05	3.01377e-05	1.45421e-05	1.20772e-05	9.78883e-06	0	1.06501e-05	1.8359e-05	0	0.000725101	0.000702195	0.000707094	0.000666653	0.000728911
D445	81	98	196.11	C11H16O3	Furfuryl hexanoate	Ester	39252-02-3	1368	0.000211698	0.000209612	0.000194676	6.27504e-06	0.000186173	0.000102697	0.000141806	5.91017e-06	0.0001	1.07395e-05	9.26891e-06	0	0.000109903	0.000116606	0.000123337	0.00012323	0.000128895
KMW0315	125	82	125.084	C7H11NO	2-Acetyl-3,4,5,6-tetrahydropyridine	Heterocyclic compound	27300-27-2	1064	1.30344e-06	7.15331e-07	1.72653e-06	4.70078e-06	1.66219e-06	2.58773e-06	2.25388e-05	3.86745e-05	0	1.07838e-05	8.81865e-06	0	2.06587e-05	2.32446e-05	2.21572e-05	1.92467e-05	1.67428e-05
w39	121	136	194.167	C13H22O	2-Butanone, 4-(2,6,6-trimethyl-2-cyclohexen-1-yl)-	Ketone	31499-72-6	1406	9.17917e-06	1.26315e-05	8.4093e-06	4.19031e-05	1.77848e-05	7.94784e-06	1.75129e-06	2.48856e-06	0	1.0803e-05	6.8349e-06	0	1.08856e-05	1.11247e-05	1.15662e-05	1.04594e-05	1.11107e-05
XMW0239	57	85	184.219	C13H28	Decane, 3-ethyl-3-methyl-	Hydrocarbons	17312-66-2	1229	5.33129e-06	9.85488e-06	3.46165e-06	4.2924e-05	1.85962e-05	2.49931e-05	1.02049e-05	9.57591e-06	0	1.08986e-05	9.53784e-06	0	2.68211e-05	2.93731e-05	2.86896e-05	2.80275e-05	2.9585e-05
D376	135	39	150.104	C10H14O	(Z)-2,6-Dimethylocta-2,5,7-trien-4-one	Ketone	33746-71-3	1231	2.84655e-06	3.46335e-06	3.40222e-06	8.63525e-06	3.97608e-06	4.74015e-06	4.52864e-06	6.58108e-06	0	1.10533e-05	9.09071e-06	0	3.05912e-06	3.04637e-06	3.74517e-06	3.80694e-06	3.71001e-06
D249	101	57	194.094	C11H14O3	Ethanol, 2-phenoxy-, propanoate	Ester	23495-12-7	1434	5.64119e-06	7.10569e-06	5.89716e-06	7.08232e-06	8.00378e-06	5.43072e-06	9.9282e-06	9.5887e-06	0	1.11156e-05	1.27746e-05	0	9.30839e-06	8.69735e-06	8.80565e-06	8.09389e-06	9.55676e-06
XMW0184	77	135	256.183	C18H24O	1-(1-Adamantyl)-1-phenylethanol	Aromatics	303797-64-0	1818	3.77963e-07	1.49832e-09	3.73159e-09	3.20481e-05	8.84014e-06	5.96974e-06	4.55912e-06	4.7439e-06	0	1.11497e-05	8.07282e-06	0	2.39909e-06	2.32993e-06	2.48673e-06	1.9506e-06	3.01727e-06
XMW0727	134	133	134.073	C9H10O	BenzAldehyde, 2,5-dimethyl-	Aldehyde	5779-94-2	1208	2.28522e-09	1.49832e-09	3.73159e-09	6.92521e-05	2.02784e-05	4.24562e-05	7.39205e-06	1.62796e-05	0	1.11513e-05	5.35412e-06	0	1.49819e-05	1.60017e-05	1.70574e-05	1.69331e-05	1.51948e-05
D242	55	41	254.225	C16H30O2	9-Tetradecen-1-ol, acetate, (E)-	Ester	23192-82-7	1800	5.73934e-06	7.68074e-06	5.18903e-06	1.31983e-05	1.27641e-05	4.9919e-06	7.6934e-06	6.7584e-06	0	1.12305e-05	1.11794e-05	0	6.99736e-06	6.58719e-06	6.05832e-06	4.764e-06	8.63214e-06
w06	57	56	170.203	C12H26	Heptane, 2,2,4,6,6-pentamethyl-	Hydrocarbons	13475-82-6	990	1.37321e-05	1.09186e-05	1.45197e-05	4.34261e-06	7.79093e-06	6.65606e-06	8.45239e-06	1.19246e-05	0	1.12439e-05	1.53793e-05	0	4.57831e-06	5.49868e-06	5.47196e-06	5.37424e-06	5.66484e-06
XMW1098	71	89	200.178	C12H24O2	Butanoic acid, octyl ester	Ester	110-39-4	1393	2.28522e-09	1.49832e-09	3.73159e-09	3.76069e-06	7.79781e-06	3.42001e-06	1.07212e-05	1.00615e-05	0	1.14627e-05	1.2777e-05	0	4.38438e-06	4.26167e-06	4.8575e-06	4.33488e-06	5.15434e-06
XMW0878	79	77	94.078	C7H10	1,4-Cyclohexadiene, 1-methyl-	Hydrocarbons	4313-57-9	790	5.37042e-06	5.89614e-06	4.22858e-06	6.65358e-06	5.56578e-06	8.39929e-06	9.40891e-06	1.70053e-05	0	1.14751e-05	1.03691e-05	0	7.72919e-06	8.70354e-06	8.06352e-06	8.46619e-06	7.44337e-06
XMW0873	203	109	282.098	C15H23Br	7-bromodecahydro-4,8,8-trimethyl-9-methylene-1,4-Methanoazulene	Aromatics	24503-54-6	1656	6.06655e-05	7.60596e-05	8.8356e-05	5.31534e-06	4.25961e-06	7.06327e-06	8.84455e-06	1.15708e-05	0	1.16321e-05	1.11106e-05	0	4.48598e-05	4.54048e-05	4.71467e-05	4.23938e-05	4.6575e-05
D206	55	112	112.052	C6H8O2	1,2-Cyclohexanedione	Ketone	765-87-7	1062	1.6484e-05	9.7061e-06	2.41013e-05	9.79176e-06	1.2333e-05	8.93603e-06	7.84093e-06	1.17903e-05	0	1.16626e-05	1.09899e-05	0	9.4821e-06	1.01049e-05	1.04942e-05	1.1031e-05	9.38329e-06
KMW0504	134	91	134.073	C9H10O	Benzene, 1-ethenyl-4-methoxy-	Aromatics	637-69-4	1156	1.37868e-06	1.08339e-06	1.48782e-06	6.18656e-05	1.92977e-05	1.24605e-05	4.93239e-06	9.08321e-06	0	1.16762e-05	9.77694e-06	0	3.50784e-05	2.95883e-05	2.86093e-05	3.06641e-05	2.90048e-05
D83	69	68	252.209	C16H28O2	Hexanoic acid, 3,7-dimethyl-2,6-octadienyl ester, (E)-	Ester	10032-02-7	1755	3.59356e-06	4.06976e-06	4.91065e-06	1.76309e-05	1.26335e-05	3.6185e-06	6.5661e-06	4.53017e-06	0	1.17555e-05	1.36068e-05	0	3.68526e-06	3.99584e-06	4.47689e-06	3.61842e-06	6.54887e-06
NMW0353	105	77	179.058	C9H9NO3	Hippuric Acid	Acid	495-69-2	1806	8.68132e-06	1.03267e-05	1.02329e-05	1.39027e-05	1.07393e-05	7.54184e-06	7.78789e-06	8.32413e-06	0	1.17776e-05	1.1379e-05	0	9.33632e-06	7.9903e-06	7.87719e-06	7.76411e-06	1.0887e-05
XMW1330	57	71	184.219	C13H28	Dodecane, 3-methyl-	Hydrocarbons	17312-57-1	1271	2.28522e-09	1.49832e-09	3.73159e-09	0.000134896	0.000140444	6.68922e-05	4.82544e-05	5.6782e-06	0	1.18067e-05	1.20679e-05	0	0.000116678	0.000124467	0.000113552	0.000104165	0.000106218
WMW0021	159	160	202.172	C15H22	trans-Calamenene	Terpenoids	73209-42-4	1529	0.00025547	0.000264359	0.000284283	2.66134e-05	1.30317e-05	7.81359e-06	9.70699e-06	1.01664e-05	0	1.18572e-05	1.54383e-05	0	0.000111467	0.00010164	0.000108138	0.000104632	0.000116317
XMW0854	119	161	222.198	C15H26O	4a(2H)-Naphthalenol, 1,3,4,5,6,8a-hexahydro-4,7-dimethyl-1-(1-methylethyl)-, (1S,4S,4aS,8aR)-	Terpenoids	73365-77-2	1614	3.7272e-05	5.05944e-05	4.51794e-05	7.79637e-05	0.000114832	4.9935e-05	7.28969e-05	3.59571e-06	0	1.18718e-05	1.07803e-05	0	3.90882e-05	4.07242e-05	4.16945e-05	3.64009e-05	4.07941e-05
XMW0390	71	159	286.214	C16H30O4	2,2,4-Trimethyl-1,3-pentanediol diisobutyrate	Ester	6846-50-0	1588	1.92891e-05	2.9345e-05	2.00309e-05	1.26442e-05	1.01056e-05	6.7728e-06	1.16641e-05	1.06254e-05	0	1.19399e-05	1.32563e-05	0	1.27409e-05	1.30073e-05	1.37153e-05	1.21826e-05	1.42847e-05
KMW0613	41	93	204.188	C15H24	.alpha.-Farnesene	Terpenoids	502-61-4	1508	0.000150845	0.000278003	0.000109772	0.0001343	5.82773e-05	3.32287e-05	1.43158e-05	5.46925e-06	0	1.19558e-05	1.49555e-05	0	0.000145716	0.000138545	0.000136244	0.000126601	0.000137841
D347	56	57	228.209	C14H28O2	n-Capric acid isobutyl ester	Ester	30673-38-2	1546	3.60047e-05	4.10569e-05	3.44436e-05	7.33851e-05	8.82297e-05	4.68062e-05	5.56174e-05	1.91706e-06	0	1.19769e-05	7.75216e-06	0	3.57137e-05	3.45105e-05	3.44685e-05	3.13039e-05	3.63368e-05
XMW0170	134	133	134.073	C9H10O	BenzAldehyde, 3-ethyl-	Aldehyde	34246-54-3	1168	6.91442e-06	5.50106e-06	5.18797e-06	2.08711e-05	1.06051e-05	8.92332e-06	7.45349e-06	1.11791e-05	0	1.19912e-05	1.17619e-05	0	7.87899e-06	8.16151e-06	7.83338e-06	8.31006e-06	7.80844e-06
XMW0422	57	71	198.235	C14H30	3,5-Dimethyldodecane	Hydrocarbons	107770-99-0	1285	2.6031e-07	1.40788e-07	1.90556e-07	0.000136595	0.000153692	7.3263e-05	5.62397e-05	5.56107e-06	0	1.21097e-05	1.24374e-05	0	0.000132845	0.00013584	0.000125345	0.000116138	0.000118415
NMW0308	93	55	218.167	C15H22O	2,6,9,11-Dodecatetraenal, 2,6,10-trimethyl-	Terpenoids	4955-32-2	1712	6.02109e-06	1.08766e-05	6.88805e-06	9.49943e-05	9.21863e-05	3.40452e-05	3.89958e-05	1.69735e-09	0	1.22813e-05	9.75006e-06	0	1.18311e-05	1.35211e-05	1.50575e-05	1.08936e-05	1.57948e-05
XMW1458	135	150	264.136	C15H20O4	Pentandioic Acid, (p-t-butylphenyl) ester	Acid	212762-88-4	2042	2.28522e-09	1.49832e-09	3.73159e-09	3.46174e-05	3.30884e-05	1.58639e-05	4.10982e-05	6.18835e-06	0	1.2518e-05	1.59894e-05	0	3.03467e-06	3.69875e-06	4.47158e-06	2.62902e-06	3.64019e-06
XMW0578	71	43	128.12	C8H16O	Furan, 2-butyltetrahydro-	Heterocyclic compound	1004-29-1	1004	3.99092e-06	9.48833e-06	3.30481e-06	4.00317e-06	0.000322343	0.000189578	0.000113968	8.15937e-06	0.0001	1.25465e-05	6.60131e-06	0	0.000108221	0.00013348	0.000119452	0.000120086	0.000114102
XMW0754	135	107	218.167	C15H22O	Methanol, (cyclohexyl)(2,3-dimethylphenyl)-	Alcohol	349498-47-1	1842	1.01969e-06	1.3921e-06	5.54321e-07	2.49676e-05	7.15277e-06	5.90913e-06	5.44542e-06	6.828e-06	0	1.26116e-05	9.26196e-06	0	1.95966e-06	2.30092e-06	2.41877e-06	2.00164e-06	2.82372e-06
XMW1260	123	93	196.183	C13H24O	1-Cyclohexene-1-propanol, .alpha.,2,6,6-tetramethyl-	Alcohol	3293-47-8	1452	4.05278e-06	4.52266e-06	4.17353e-06	2.41579e-05	1.61318e-05	8.42135e-06	1.16522e-05	9.25854e-06	0	1.29035e-05	1.74684e-05	0	6.69391e-06	6.34055e-06	6.23346e-06	5.66215e-06	6.53638e-06
XMW0204	57	41	226.266	C16H34	Dodecane, 5,8-diethyl-	Hydrocarbons	24251-86-3	1572	2.06787e-06	2.226e-06	3.02508e-06	7.04419e-06	6.21638e-06	5.37223e-06	8.69655e-06	1.05385e-05	0	1.29586e-05	1.38351e-05	0	3.64262e-06	3.47264e-06	3.60741e-06	2.94017e-06	3.75634e-06
XMW1364	135	93	206.203	C15H26	7-Octylidenebicyclo[4.1.0]heptane	Terpenoids	82253-11-0	1522	6.46153e-05	9.34722e-05	5.40594e-05	7.68016e-06	1.30448e-05	7.64463e-06	1.82533e-05	1.10106e-05	0	1.30789e-05	1.81363e-05	0	4.16283e-05	3.96269e-05	4.04671e-05	3.65568e-05	4.07897e-05
KMW0604	121	93	204.188	C15H24	(1S,2E,6E,10R)-3,7,11,11-Tetramethylbicyclo[8.1.0]undeca-2,6-diene	Terpenoids	24703-35-3	1495	0.00212025	0.00282441	0.00205181	0.000171397	7.79163e-05	3.88079e-05	4.94264e-05	4.86703e-05	0	1.30926e-05	3.33546e-05	0	0.00127781	0.00123043	0.00115849	0.00112817	0.00120585
KMW0549	112	41	182.167	C12H22O	4a(2H)-Naphthalenol, octahydro-4,8a-dimethyl-,(4.alpha.,4a.alpha.,8a.beta.)-	Aromatics	19700-21-1	1430	3.13275e-05	4.33823e-05	2.88551e-05	1.37485e-05	6.34904e-06	6.46668e-06	9.83592e-06	1.41353e-05	0	1.31978e-05	1.65154e-05	0	2.25063e-05	2.14173e-05	2.08639e-05	2.00446e-05	2.2225e-05
XMW1442	69	84	154.136	C10H18O	Ketone, methyl 2,2,3-trimethylcyclopentyl	Ketone	17983-22-1	1092	1.02147e-05	6.65549e-06	1.67613e-05	9.85765e-06	1.36773e-05	1.21082e-05	1.14892e-05	1.39353e-05	0	1.32889e-05	1.43788e-05	0	8.10113e-06	9.07032e-06	1.02043e-05	1.05034e-05	9.53022e-06
XMW0356	55	56	112.125	C8H16	Cyclopentane, 1,1,3-trimethyl-	Hydrocarbons	4516-69-2	725	1.97474e-05	1.25234e-05	3.47694e-05	7.51891e-06	5.42231e-05	4.70707e-05	4.01132e-05	1.43502e-05	0	1.3498e-05	9.28478e-06	0	3.42122e-05	3.62194e-05	3.58435e-05	4.37599e-05	3.80771e-05
XMW1295	58	42	172.194	C10H24N2	1,6-HexanediAmine, N,N,N',N'-tetramethyl-	Amine	111-18-2	1206	1.10478e-06	6.94887e-07	7.83634e-07	1.27119e-05	4.55629e-06	2.71484e-06	8.74599e-06	1.82155e-05	0	1.36313e-05	1.35754e-05	0	7.06523e-06	6.13019e-06	5.58645e-06	5.57451e-06	5.13809e-06
NMW0213	158	157	158.084	C10H10N2	Nicotyrine	Heterocyclic compound	487-19-4	1488	2.28522e-09	1.49832e-09	3.73159e-09	2.20149e-05	1.34912e-05	7.30506e-06	9.58542e-06	1.04975e-05	0	1.36421e-05	1.74118e-05	0	4.64406e-06	3.70914e-06	4.27947e-06	3.75375e-06	5.31893e-06
XMW0195	41	67	206.203	C15H26	1H-Cycloprop[e]azulene, decahydro-1,1,4,7-tetramethyl-, [1aR-(1a.alpha.,4.beta.,4a.beta.,7.beta.,7a.beta.,7b.alpha.)]-	Terpenoids	28580-43-0	1373	0.000467844	0.000446186	0.00041925	4.26936e-06	0.000398101	0.0002243	0.00030794	9.02912e-06	0.0002	1.36789e-05	1.34185e-05	0	0.000239834	0.000251677	0.000268377	0.00026629	0.000277917
XMW0303	67	82	198.162	C12H22O2	Hexanoic acid, 5-hexenyl ester	Ester	108058-81-7	1371	0.000419912	0.000403314	0.000377269	7.35054e-06	0.000364951	0.000202834	0.000279864	8.9239e-06	0.0001	1.37319e-05	1.34771e-05	0	0.000217372	0.000236165	0.000243534	0.000247473	0.000254911
KMW0558	93	41	224.178	C14H24O2	1,5-Dimethyl-1-vinyl-4-hexenyl butyrate	Ester	78-36-4	1418	0.000136545	0.000112352	0.000108953	2.56819e-05	6.56431e-05	2.68531e-05	7.92095e-06	1.38197e-05	0	1.37426e-05	3.33794e-05	0	5.04074e-05	4.2473e-05	4.77614e-05	4.04575e-05	5.41709e-05
D74	135	150	150.068	C9H10O2	4-Acetylanisole	Ketone	100-06-1	1348	1.37851e-05	9.84315e-06	4.29681e-06	0.000135879	4.29182e-05	4.00286e-05	5.89992e-06	1.01378e-05	0	1.3807e-05	5.71294e-06	0	2.1382e-05	1.90247e-05	1.85658e-05	1.99037e-05	1.84219e-05
KMW0429	95	93	182.131	C11H18O2	Isobornyl formate	Ester	1200-67-5	1233	1.09447e-05	1.21097e-05	9.9704e-06	9.05154e-06	2.15465e-05	1.20565e-05	1.69243e-05	1.40825e-05	0	1.38551e-05	1.55611e-05	0	6.02359e-06	6.58387e-06	8.28308e-06	8.44368e-06	8.11595e-06
XMW0607	104	91	150.068	C9H10O2	Formic acid, 2-phenylethyl ester	Ester	104-62-1	1178	9.0798e-07	5.87809e-07	7.52294e-07	9.63784e-06	3.98585e-06	4.68246e-06	5.62462e-06	1.28602e-05	0	1.38582e-05	1.48258e-05	0	3.5494e-06	3.11206e-06	3.32175e-06	3.55847e-06	3.49406e-06
WMW0014	55	69	152.12	C10H16O	Pinocamphone	Terpenoids	547-60-4	1160	5.86676e-06	4.8275e-06	1.01079e-05	4.29755e-05	3.42524e-05	2.56164e-05	3.0213e-05	1.3317e-05	0	1.39455e-05	1.22864e-05	0	0.000124823	0.000125544	0.000152798	0.000160254	0.00015326
KMW0133	70	69	116.12	C7H16O	1-Hexanol, 4-methyl-	Alcohol	818-49-5	953	2.28522e-09	1.49832e-09	3.73159e-09	1.66047e-05	5.13013e-06	7.04414e-06	6.6957e-06	1.19677e-05	0	1.40408e-05	1.81598e-05	0	9.55049e-06	1.15885e-05	1.01938e-05	9.44002e-06	1.05512e-05
KMW0297	59	94	170.131	C10H18O2	trans-Linalool oxide (furanoid)	Heterocyclic compound	34995-77-2	1086	3.64462e-05	2.15253e-05	6.26594e-05	1.27179e-05	6.0522e-05	3.60218e-05	4.15137e-05	1.64135e-05	0	1.41921e-05	1.8412e-05	0	2.43224e-05	2.73356e-05	3.16526e-05	3.06472e-05	2.96718e-05
D364	81	82	138.079	C7H10N2O	2-Ethoxy-3-methylpyrazine	Heterocyclic compound	32737-14-7	1065	2.53262e-05	1.6898e-05	3.56482e-05	1.06227e-05	8.66153e-06	8.24667e-06	8.51764e-06	1.50501e-05	0	1.42959e-05	1.37095e-05	0	8.31493e-06	7.89895e-06	1.00642e-05	9.63494e-06	9.27292e-06
XMW0203	220	205	220.146	C14H20O2	2,5-di-tert-Butyl-1,4-benzoquinone	Aromatics	2460-77-7	1602	2.09957e-05	2.23582e-05	2.14763e-05	6.72441e-06	4.56013e-06	5.92367e-06	8.57827e-06	1.2921e-05	0	1.43241e-05	1.51761e-05	0	1.24127e-05	1.08693e-05	1.05784e-05	1.01839e-05	1.15756e-05
WMW0143	55	111	252.282	C18H36	1-Octadecene	Hydrocarbons	112-88-9	1793	7.30319e-06	1.04336e-05	6.98422e-06	2.14715e-05	1.64483e-05	6.8258e-06	9.1706e-06	8.10884e-06	0	1.43313e-05	1.27323e-05	0	9.09405e-06	8.47973e-06	7.94481e-06	6.38928e-06	9.31767e-06
NMW0216	166	165	166.063	C9H10O3	BenzAldehyde, 3,4-dimethoxy-	Aldehyde	120-14-9	1489	3.24932e-05	2.78405e-05	7.60285e-05	1.11116e-05	8.82708e-06	9.10108e-06	6.84732e-06	1.07545e-05	0	1.43975e-05	1.22741e-05	0	1.14195e-05	1.01438e-05	1.3547e-05	1.11964e-05	1.1891e-05
XMW1308	69	55	226.118	C10H17F3O2	1-Octyl trifluoroacetate	Ester	2561-21-9	1059	1.7504e-06	1.30647e-06	3.38963e-06	9.35553e-06	4.84674e-06	5.27773e-06	6.39527e-06	1.31591e-05	0	1.45975e-05	1.79864e-05	0	2.44995e-06	2.71077e-06	2.51726e-06	2.84022e-06	2.67424e-06
D216	121	93	206.167	C14H22O	.alpha.-Irone	Terpenoids	79-69-6	1526	5.1865e-05	7.37823e-05	4.37844e-05	1.37248e-05	1.92418e-05	1.11095e-05	2.19704e-05	1.25709e-05	0	1.46003e-05	2.16721e-05	0	3.68387e-05	3.5042e-05	3.58973e-05	3.23858e-05	3.55101e-05
NMW0112	135	107	150.104	C10H14O	Phenol, 2-(1,1-dimethylethyl)-	Phenol	88-18-6	1274	2.28522e-09	1.49832e-09	3.73159e-09	3.02279e-05	4.07037e-05	2.00216e-05	2.21163e-05	9.42243e-06	0	1.468e-05	1.15457e-05	0	4.07289e-05	4.11724e-05	4.03102e-05	3.88283e-05	3.94102e-05
XMW1209	71	70	158.131	C9H18O2	Propanoic acid, 2-methyl-, 2-methylbutyl ester	Ester	2445-69-4	1016	1.04952e-05	6.7131e-06	9.96907e-06	2.62436e-05	9.17814e-05	6.00755e-05	2.17885e-05	6.8931e-06	0	1.47011e-05	9.39645e-06	0	4.55673e-05	5.63637e-05	5.02941e-05	4.94751e-05	4.47178e-05
WMW0083	57	41	156.151	C10H20O	2-Decen-1-ol, (E)-	Alcohol	18409-18-2	1257	0.000580481	0.000522337	0.00057866	3.20217e-05	0.000443382	0.000293068	0.000350696	9.51798e-06	0.0002	1.47147e-05	7.99899e-06	0	0.000319668	0.000317421	0.000309154	0.000313002	0.00031096
NMW0255	188	131	188.047	C11H8O3	Plumbagin	Phenol	481-42-5	1597	1.53305e-05	1.7544e-05	1.63158e-05	5.35003e-06	4.43981e-06	5.7205e-06	9.11371e-06	1.31162e-05	0	1.47561e-05	1.60307e-05	0	9.66882e-06	9.5579e-06	9.32011e-06	9.0982e-06	1.13998e-05
XMW1120	41	39	99.014	C4H5NS	Thiocyanic acid, 2-propenyl ester	Others	764-49-8	905	2.849e-05	2.57388e-05	2.23011e-05	1.35108e-05	1.88836e-05	1.28118e-05	1.17082e-05	1.31171e-05	0	1.48917e-05	1.24859e-05	0	1.39378e-05	1.5693e-05	1.32683e-05	1.54567e-05	1.63799e-05
NMW0160	136	52	154.027	C7H6O4	Benzoic Acid, 2,3-dihydroxy-	Acid	303-38-8	1372	0.000385259	0.000383813	0.000351784	1.12135e-05	0.000346416	0.000191279	0.000261748	9.06962e-06	0.0001	1.4927e-05	1.44501e-05	0	0.000213786	0.000214269	0.000228009	0.00023354	0.000245158
KMW0112	91	106	106.078	C8H10	o-Xylene	Aromatics	95-47-6	888	2.78437e-06	2.62583e-06	2.01375e-06	1.81213e-05	1.2717e-05	1.01022e-05	1.52465e-05	1.99391e-05	0	1.49698e-05	1.64022e-05	0	1.05682e-05	1.30947e-05	1.20306e-05	1.23469e-05	1.12669e-05
KMW0424	103	57	186.162	C11H22O2	Butanoic acid, 2-methyl-, hexyl ester	Ester	10032-15-2	1236	1.34371e-06	1.28668e-06	2.72421e-07	3.08901e-05	1.17468e-05	1.60022e-05	1.25659e-05	1.59174e-05	0	1.52202e-05	1.33477e-05	0	1.27078e-05	1.34788e-05	1.2723e-05	1.22541e-05	1.42892e-05
KMW0517	41	70	168.151	C11H20O	2-Undecenal, E-	Aldehyde	53448-07-0	1366	0.000464054	0.000451255	0.000426668	4.19515e-06	0.000398413	0.000224318	0.00030851	9.99707e-06	0.0002	1.52528e-05	1.33679e-05	0	0.000239939	0.000251975	0.000268718	0.00026656	0.000278116
XMW1374	55	54	55.042	C3H5N	EthenAmine, N-methylene-	Amine	38239-27-9	727	1.92505e-05	1.25234e-05	3.48839e-05	7.48261e-06	5.20614e-05	4.71722e-05	3.93826e-05	1.43549e-05	0	1.5262e-05	8.28876e-06	0	3.3773e-05	3.8552e-05	3.59489e-05	4.37609e-05	3.89913e-05
XMW0306	74	87	144.115	C8H16O2	Heptanoic acid, methyl ester	Ester	106-73-0	1023	2.28522e-09	1.49832e-09	3.73159e-09	2.0777e-05	9.08551e-06	7.6787e-06	6.7603e-06	1.15381e-05	0	1.53488e-05	1.33164e-05	0	2.71273e-06	3.29433e-06	3.11684e-06	3.17087e-06	3.59173e-06
KMW0548	204	161	204.188	C15H24	[1aR-(1a.alpha.,4.alpha.,4a.beta.,7b.alpha.)]-1a,2,3,4,4a,5,6,7b-octahydro-1,1,4,7-tetramethyl-1H-Cycloprop[e]azulene	Terpenoids	489-40-7	1409	0.000101535	7.54895e-05	6.85549e-05	3.36417e-05	6.05039e-05	2.84103e-05	5.68428e-06	1.43742e-05	0	1.56435e-05	3.65713e-05	0	4.97858e-05	4.171e-05	4.56835e-05	3.80664e-05	4.90502e-05
NMW0356	145	177	192.079	C11H12O3	3-Buten-2-one, 4-(4-hydroxy-3-methoxyphenyl)-	Ketone	1080-12-2	1825	7.61899e-07	1.12686e-06	9.49253e-07	5.70031e-05	1.60536e-05	1.09001e-05	6.52867e-06	7.22878e-06	0	1.57039e-05	1.21836e-05	0	3.87243e-06	3.86526e-06	4.12159e-06	3.7773e-06	5.0878e-06
D281	81	95	246.198	C17H26O	Avocadynofuran	Heterocyclic compound	24708-33-6	1827	1.9127e-06	2.08498e-06	2.73457e-06	4.36837e-05	1.2819e-05	8.77717e-06	6.15571e-06	7.63575e-06	0	1.574e-05	1.17574e-05	0	2.99262e-06	3.14124e-06	3.41678e-06	3.66783e-06	4.31313e-06
KMW0726	55	69	214.23	C14H30O	1-Tetradecanol	Alcohol	112-72-1	1676	1.52164e-05	2.87048e-05	1.31253e-05	2.21741e-05	1.22978e-05	8.37839e-06	8.95704e-06	1.37191e-05	0	1.60008e-05	2.04519e-05	0	1.30019e-05	1.28989e-05	1.34525e-05	1.22819e-05	1.46159e-05
XMW0944	135	93	150.141	C11H18	Cyclohexene, 2-ethenyl-1,3,3-trimethyl-	Hydrocarbons	5293-90-3	1105	9.03628e-05	6.46091e-05	0.000114478	3.54184e-07	7.14309e-05	4.11783e-05	5.9441e-05	1.86847e-05	0	1.63477e-05	1.70713e-05	0	4.24448e-05	4.26769e-05	4.51419e-05	4.66732e-05	4.24189e-05
KMW0377	57	82	184.146	C11H20O2	cis-3-Hexenyl-.alpha.-methylbutyrate	Ester	53398-85-9	1234	9.50612e-06	1.05037e-05	2.95442e-06	1.42911e-05	5.30884e-06	1.22603e-05	1.19227e-05	1.74134e-05	0	1.63838e-05	1.73583e-05	0	9.69279e-06	1.05337e-05	1.05534e-05	1.03901e-05	1.11581e-05
XMW0312	91	106	106.078	C8H10	Ethylbenzene	Aromatics	100-41-4	855	2.86086e-06	6.15088e-06	2.07139e-06	2.00737e-05	1.9256e-05	1.60659e-05	1.88212e-05	2.46231e-05	0	1.65812e-05	1.89375e-05	0	1.41147e-05	1.52296e-05	1.41879e-05	1.44366e-05	1.39732e-05
XMW0122	83	55	154.136	C10H18O	Cyclohexanol, 2-methyl-3-(1-methylethenyl)-, (1.alpha.,2.alpha.,3.alpha.)-	Alcohol	54244-81-4	1196	1.82013e-05	1.03633e-05	2.8087e-05	1.45677e-05	5.53357e-05	2.49931e-05	3.16936e-05	1.87475e-05	0	1.6652e-05	1.82674e-05	0	4.93345e-05	5.21399e-05	5.01363e-05	4.95303e-05	4.85884e-05
XMW0528	97	140	140.066	C8H12S	Thiophene, 2-butyl-	Heterocyclic compound	1455-20-5	1069	1.30921e-06	1.06844e-06	1.96818e-06	7.24474e-06	3.12913e-06	4.53598e-06	4.00949e-05	6.70248e-05	0.0001	1.685e-05	1.41827e-05	0	3.40089e-05	3.81392e-05	3.89791e-05	3.22973e-05	2.78922e-05
XMW1042	161	147	218.167	C15H22O	2(3H)-Naphthalenone, 4,4a,5,6,7,8-hexahydro-4a,5-dimethyl-3-(1-methylethylidene)-, (4ar-cis)-	Terpenoids	19598-45-9	1817	1.95264e-06	2.04554e-06	2.17966e-06	6.70596e-05	2.01557e-05	1.26225e-05	6.08852e-06	7.03757e-06	0	1.68595e-05	1.18244e-05	0	4.8696e-06	4.7156e-06	5.28365e-06	4.39116e-06	5.62506e-06
XMW1091	85	69	188.141	C10H20O3	1-Pentanol, 5-[(tetrahydro-2H-pyran-2-yl)oxy]-	Heterocyclic compound	76102-74-4	1486	3.9797e-06	5.66592e-06	4.10024e-06	3.5876e-05	2.83086e-05	1.73479e-05	2.30131e-05	1.27385e-05	0	1.69783e-05	2.28604e-05	0	1.12413e-05	1.05062e-05	1.10206e-05	9.43706e-06	9.957e-06
D438	69	41	218.167	C15H22O	Sesquirosefuran	Heterocyclic compound	39007-93-7	1557	5.02468e-06	8.5274e-06	6.50379e-06	0.000210963	0.000248036	0.00010641	0.000134993	2.8933e-06	0.0001	1.70082e-05	1.37997e-05	0	5.5994e-05	5.99163e-05	6.26377e-05	5.15319e-05	5.76296e-05
NMW0033	95	67	95.037	C5H5NO	2(1H)-Pyridinone	Heterocyclic compound	142-08-5	1094	9.43428e-06	6.88728e-06	1.22281e-05	1.79797e-05	1.50232e-05	1.34019e-05	1.52041e-05	1.35719e-05	0	1.70806e-05	1.84935e-05	0	6.8521e-06	7.9616e-06	8.35855e-06	8.53e-06	8.71119e-06
KMW0405	88	41	88.052	C4H8O2	Propanoic Acid, 2-methyl-	Acid	79-31-2	765	5.30611e-07	3.79339e-07	7.28402e-07	9.12153e-05	4.51068e-05	6.38157e-05	1.34959e-05	1.04406e-05	0	1.74826e-05	1.59884e-05	0	2.80719e-05	3.57203e-05	3.0169e-05	3.24493e-05	2.82753e-05
WMW0010	81	93	204.188	C15H24	beta-Elemen	Terpenoids	515-13-9	1391	0.000403851	0.000447172	0.000354737	3.07358e-05	0.000296988	0.000171752	0.000221609	1.72917e-05	0.0001	1.77841e-05	1.71632e-05	0	0.000245573	0.000248294	0.000256338	0.000250815	0.000268921
XMW0186	95	43	124.089	C8H12O	3,5-Octadien-2-one, (E,E)-	Ketone	30086-02-3	1073	1.50089e-05	1.07339e-05	1.61242e-05	1.06694e-05	1.10907e-05	9.1331e-06	1.47121e-05	2.02143e-05	0	1.78411e-05	1.90325e-05	0	9.86283e-06	1.20161e-05	1.24112e-05	1.33256e-05	1.23318e-05
KMW0645	93	109	222.198	C15H26O	Levomenol	Terpenoids	23089-26-1	1695	5.31041e-05	6.64802e-05	6.66067e-05	8.16224e-06	3.62597e-05	2.84169e-05	3.16815e-05	2.047e-05	0	1.82351e-05	1.53283e-05	0	3.61481e-05	3.4722e-05	3.14295e-05	2.82442e-05	3.43919e-05
QWM0003	68	67	152.12	C10H16O	2H-Pyran, 3,6-dihydro-4-methyl-2-(2-methyl-1-propenyl)-	Terpenoids	1786-08-9	1154	2.28522e-09	1.49832e-09	3.73159e-09	6.98388e-05	2.35547e-05	3.59485e-05	7.89781e-06	2.36267e-05	0	1.83249e-05	2.88487e-05	0	0.000709468	0.000698099	0.00073556	0.00076495	0.000706364
XMW0209	79	91	152.12	C10H16O	1,4-Cyclohexadiene-1-methanol, 4-(1-methylethyl)-	Alcohol	22539-72-6	1330	2.10631e-07	2.12546e-07	2.87927e-07	1.39501e-09	9.68216e-10	1.01734e-09	6.46094e-06	1.2739e-05	0	1.83572e-05	2.02781e-05	0	5.12618e-06	5.03645e-06	4.52621e-06	4.00256e-06	3.95461e-06
D390	84	41	166.136	C11H18O	Cyclopentanone, 2-(2-hexenyl)-	Ketone	34687-46-2	1320	8.58754e-07	9.80164e-07	9.47648e-07	3.22176e-06	1.42333e-06	2.20579e-06	8.35198e-06	1.71531e-05	0	1.85789e-05	2.03997e-05	0	2.42845e-06	2.53296e-06	2.78833e-06	2.8187e-06	2.85799e-06
KMW0466	121	136	170.113	C10H18S	3-Cyclohexene-1-methanethiol, .alpha.,.alpha.,4-trimethyl-	Sulfur compounds	71159-90-5	1283	5.00544e-06	5.26557e-06	2.88615e-06	5.34159e-05	0.00234374	0.00106805	0.00112724	4.44534e-06	0.0006	1.88015e-05	1.29306e-05	0	0.00268797	0.002735	0.00254076	0.00237903	0.00234718
NMW0177	135	134	135.068	C8H9NO	N-Benzylformamide	Amine	6343-54-0	1402	0.000435266	0.00041202	0.000600556	0.000162888	0.000249942	9.20936e-05	8.68505e-05	1.53993e-05	0.0001	1.88707e-05	1.95006e-05	0	0.000114985	0.000110251	0.000137557	0.000132775	0.000166066
XMW0405	127	126	127.1	C7H13NO	4-Piperidinone, 1,3-dimethyl-	Heterocyclic compound	4629-80-5	1065	4.45367e-05	2.76678e-05	6.282e-05	2.14233e-05	1.21516e-05	1.53109e-05	1.19222e-05	2.57553e-05	0	1.90833e-05	2.3496e-05	0	1.37628e-05	1.28932e-05	1.59068e-05	1.62908e-05	1.47659e-05
XMW1096	54	71	198.162	C12H22O2	Butanoic acid, 1-ethenylhexyl ester	Ester	16491-54-6	1307	2.28522e-09	1.49832e-09	3.73159e-09	2.49984e-05	1.16251e-05	8.42432e-06	7.84039e-06	1.45396e-05	0	1.91097e-05	1.75275e-05	0	6.20138e-06	6.22033e-06	6.09087e-06	6.20449e-06	5.86175e-06
NMW0776	55	84	84.021	C4H4O2	2(5H)-Furanone	Heterocyclic compound	497-23-4	918	1.47881e-05	1.09302e-05	3.23954e-05	8.74497e-06	3.0291e-05	2.0601e-05	1.81928e-05	1.69612e-05	0	1.92491e-05	2.476e-05	0	1.70114e-05	1.96371e-05	1.83189e-05	1.89176e-05	1.65902e-05
D313	73	45	172.146	C10H20O2	3-Hexene, 1-(1-ethoxyethoxy)-, (Z)-	Aldehyde	28069-74-1	1102	0.00020098	0.000134244	0.000297008	1.33473e-05	0.000136414	7.97082e-05	9.62696e-05	2.07567e-05	0.0001	1.9264e-05	1.76459e-05	0	8.50852e-05	8.65511e-05	9.01873e-05	9.11407e-05	8.48768e-05
XMW1147	121	93	152.12	C10H16O	Tricyclo[2.2.1.0(2,6)]heptane-3-methanol, 2,3-dimethyl-	Terpenoids	29550-55-8	1286	2.28522e-09	1.49832e-09	3.73159e-09	1.39501e-09	0.00234822	0.00107189	0.00112876	4.76671e-06	0.0006	1.93628e-05	1.29306e-05	0	0.00269168	0.00273869	0.0025438	0.00238275	0.00234995
KMW0351	150	135	150.116	C9H14N2	Pyrazine, 2,3-diethyl-5-methyl-	Heterocyclic compound	18138-04-0	1158	4.31926e-07	3.32407e-07	7.49296e-07	9.41279e-05	3.07466e-05	3.12256e-05	5.19131e-06	1.02096e-05	0	1.94168e-05	1.12406e-05	0	1.33114e-05	1.55801e-05	1.31324e-05	1.49353e-05	1.3851e-05
XMW1203	42	41	114.032	C5H6O3	2,5-Furandione, dihydro-3-methyl-	Heterocyclic compound	4100-80-5	1057	1.11229e-06	7.22941e-07	1.23905e-06	1.33289e-05	5.31369e-06	7.05086e-06	9.0234e-06	1.73064e-05	0	1.94609e-05	2.22859e-05	0	2.009e-06	2.53725e-06	2.46125e-06	2.66363e-06	2.69021e-06
XMW0470	119	92	162.116	C10H14N2	1-ButanAmine, N-(2-pyridinylmethylene)-	Heterocyclic compound	7032-24-8	1401	8.02885e-05	0.000106639	8.11146e-05	0.000214709	0.000136987	7.84808e-05	7.28916e-05	1.76914e-05	0	1.95531e-05	1.74962e-05	0	4.12124e-05	3.8712e-05	3.84166e-05	3.57377e-05	4.16686e-05
XMW0017	74	87	270.256	C17H34O2	Hexadecanoic acid, methyl ester	Ester	112-39-0	1926	5.09915e-07	4.6253e-07	4.46451e-07	9.96695e-06	1.37097e-05	1.17144e-05	1.12898e-05	1.26723e-05	0	1.97546e-05	1.33006e-05	0	4.1996e-06	4.07819e-06	4.33776e-06	3.14941e-06	6.77435e-06
XMW0130	131	41	242.225	C15H30O2	Heptanoic acid, octyl ester	Ester	5132-75-2	1680	9.44048e-06	1.37846e-05	1.12392e-05	6.2366e-06	3.42068e-06	5.03652e-06	1.10393e-05	1.696e-05	0	1.9958e-05	2.03121e-05	0	6.78691e-06	7.71086e-06	7.95854e-06	8.29577e-06	9.1487e-06
NMW0044	106	121	121.089	C8H11N	BenzenAmine, N-ethyl-	Amine	103-69-5	1128	2.70334e-06	1.86771e-06	6.90666e-06	0.000170884	6.65661e-05	5.66421e-05	7.08723e-06	1.75103e-05	0	1.99875e-05	2.11295e-05	0	5.02208e-05	4.90154e-05	5.12638e-05	5.41736e-05	5.09992e-05
NMW0437	69	41	290.261	C20H34O	(E,E)-3,7,11,15-tetramethyl-1,6,10,14-Hexadecatetraen-3-ol	Terpenoids	1113-21-9	2034	2.28522e-09	1.49832e-09	3.73159e-09	5.60828e-05	5.4496e-05	2.62188e-05	6.51748e-05	1.00582e-05	0	2.02634e-05	2.57248e-05	0	5.28403e-06	5.87535e-06	7.19189e-06	4.3513e-06	6.39063e-06
XMW0027	161	122	222.198	C15H26O	Ledol	Terpenoids	577-27-5	1565	3.5214e-05	5.24519e-05	3.95756e-05	1.19229e-05	1.44934e-05	1.45044e-05	1.82778e-05	2.01997e-05	0	2.03512e-05	2.11169e-05	0	2.25806e-05	2.42909e-05	2.53843e-05	2.19658e-05	2.71858e-05
KMW0232	74	87	158.131	C9H18O2	Octanoic acid, methyl ester	Ester	111-11-5	1126	1.44284e-06	1.27047e-06	1.28356e-06	0.000140456	5.4373e-05	4.54445e-05	7.56607e-06	8.49721e-06	0	2.04388e-05	7.17715e-06	0	4.14261e-05	4.08402e-05	4.19416e-05	4.42097e-05	4.14678e-05
KMW0693	189	204	222.198	C15H26O	10-epi-.gamma.-Eudesmol	Terpenoids	15051-81-7	1619	8.34338e-05	0.000118535	0.00010166	0.000177514	0.000280065	0.000119006	0.000179853	1.17654e-06	0.0001	2.05007e-05	1.28559e-05	0	8.38e-05	8.70426e-05	9.09491e-05	8.00274e-05	8.91543e-05
XMW0391	202	187	202.172	C15H22	3,5,11-Eudesmatriene	Terpenoids	193615-07-5	1495	1.26118e-05	1.73766e-05	1.58533e-05	1.679e-05	9.36073e-06	1.04773e-05	1.01493e-05	1.51452e-05	0	2.08085e-05	2.78671e-05	0	1.24456e-05	1.04083e-05	1.04159e-05	1.01662e-05	1.18568e-05
KMW0164	88	101	144.115	C8H16O2	Pentanoic acid, 4-methyl-, ethyl ester	Ester	25415-67-2	968	1.27684e-07	4.08165e-08	1.50692e-07	0.000170119	7.92028e-05	5.79677e-05	1.43696e-05	2.66276e-06	0	2.08604e-05	7.40859e-06	0	1.37565e-05	1.66185e-05	1.54086e-05	1.66715e-05	1.50615e-05
XMW1470	84	67	152.12	C10H16O	[1,1'-Bicyclopentyl]-2-one	Ketone	4884-24-6	1273	1.66463e-05	2.08704e-05	2.44755e-05	1.5557e-05	8.27577e-06	1.0179e-05	1.77998e-05	2.13589e-05	0	2.09129e-05	2.12005e-05	0	1.15042e-05	1.16623e-05	1.30546e-05	1.24516e-05	1.26191e-05
NMW0123	81	59	172.146	C10H20O2	p-Menthane-3,8-diol, cis-1,3,trans-1,4-	Terpenoids	3564-98-5	1301	1.6728e-05	2.36232e-05	1.32252e-05	0.000106827	4.06143e-05	3.70645e-05	1.43248e-05	2.07506e-05	0	2.09839e-05	1.55666e-05	0	0.000111342	0.000110225	0.000111666	0.000110655	0.000103623
KMW0255	138	137	138.079	C7H10N2O	3-Methoxy-2,5-dimethylpyrazine	Heterocyclic compound	19846-22-1	1057	1.06348e-06	8.10442e-07	1.39708e-06	1.64915e-05	5.68758e-06	7.47097e-06	9.01007e-06	1.69943e-05	0	2.11063e-05	2.46007e-05	0	2.48145e-06	2.92149e-06	3.24966e-06	2.74383e-06	3.38806e-06
XMW0233	119	91	238.172	C18H22	Benzene, 1,1'-(1,1,2,2-tetramethyl-1,2-ethanediyl)bis-	Aromatics	1889-67-4	1795	1.48945e-05	1.94617e-05	9.73165e-06	2.82603e-05	1.83696e-05	1.15395e-05	1.18347e-05	1.72301e-05	0	2.12669e-05	2.01973e-05	0	1.43125e-05	1.24572e-05	1.26296e-05	1.08334e-05	1.45932e-05
D457	97	69	200.178	C12H24O2	1-Hexanol, 5-methyl-2-(1-methylethyl)-, acetate	Ester	40853-55-2	1265	0.000899876	0.000837734	0.000855526	3.9256e-05	0.000712632	0.000461497	0.000567089	1.62754e-05	0.0003	2.13945e-05	1.97522e-05	0	0.000507307	0.000498441	0.000493153	0.000489759	0.00049858
KMW0552	81	80	204.188	C15H24	(-)-.beta.-Bourbonene	Terpenoids	5208-59-3	1384	0.000410245	0.000455252	0.000361079	3.15256e-05	0.000299609	0.000172035	0.00022634	1.84742e-05	0.0001	2.14125e-05	2.04879e-05	0	0.000251073	0.000254383	0.000262629	0.000255843	0.000274645
XMW1409	120	93	135.105	C9H13N	(R)-(+)-1-(p-Tolyl)ethylAmine	Amine	4187-38-6	1185	3.7558e-07	1.44425e-07	3.44135e-07	1.30075e-05	4.83755e-06	6.2376e-06	8.50685e-06	1.97087e-05	0	2.15565e-05	2.26421e-05	0	6.3934e-06	4.62621e-06	5.1509e-06	5.63422e-06	5.17054e-06
XMW0974	94	41	204.188	C15H24	1,2,4-Methenoazulene, decahydro-1,5,5,8a-tetramethyl-, [1S-(1.alpha.,2.alpha.,3a.beta.,4.alpha.,8a.beta.,9R*)]-	Terpenoids	1137-12-8	1374	3.97806e-06	5.21664e-06	2.7797e-06	9.99914e-06	1.26041e-05	7.24017e-06	1.17653e-05	1.16408e-05	0	2.18559e-05	2.31147e-05	0	5.74288e-06	5.23531e-06	5.16229e-06	4.44172e-06	5.1267e-06
XMW0409	95	124	124.052	C7H8O2	1-Propanone, 1-(2-furanyl)-	Heterocyclic compound	3194-15-8	1012	2.44763e-05	1.53631e-05	3.83636e-05	3.05448e-05	1.60634e-05	1.08546e-05	1.17717e-05	1.80064e-05	0	2.19628e-05	2.50692e-05	0	7.7582e-06	8.68007e-06	9.79423e-06	8.85722e-06	1.0149e-05
XMW1471	84	42	127.136	C8H17N	1-ButanAmine, N-methyl-N-2-propenyl-	Amine	24209-62-9	856	3.28425e-05	2.45385e-05	6.8785e-05	2.20862e-05	1.27669e-05	1.73865e-05	1.27361e-05	1.99507e-05	0	2.19666e-05	2.09395e-05	0	1.38204e-05	1.9266e-05	1.73009e-05	1.81162e-05	1.77379e-05
XMW0412	123	138	138.068	C8H10O2	3-Acetyl-2,5-dimethyl furan	Heterocyclic compound	10599-70-9	1099	0.000140794	9.83215e-05	0.000195977	7.05671e-06	0.000108725	6.17834e-05	8.5381e-05	2.94206e-05	0.0001	2.20219e-05	2.09399e-05	0	6.88906e-05	7.03987e-05	7.46457e-05	7.59823e-05	7.03921e-05
XMW1385	81	121	121.064	C6H7N3	3-Imidazol-1-ylpropanenitrile	Heterocyclic compound	23996-53-4	1159	9.56863e-06	6.27084e-06	1.20368e-05	0.000126313	0.000131917	0.000105585	0.000163415	2.2491e-05	0.0001	2.2115e-05	1.4739e-05	0	0.00068901	0.000714353	0.000877263	0.000931106	0.000889977
XMW0553	121	136	178.063	C10H10O3	2-Acetoxyacetophenone	Ketone	7250-94-4	1409	0.000162185	0.000120393	0.000111517	4.81098e-05	9.73853e-05	4.41919e-05	1.13184e-05	2.11499e-05	0	2.21377e-05	5.61903e-05	0	7.99958e-05	6.72951e-05	7.44065e-05	6.19521e-05	7.99317e-05
XMW0041	178	163	178.099	C11H14O2	Benzene, 1,2-dimethoxy-4-(1-propenyl)-	Aromatics	93-16-3	1492	5.63617e-05	5.38281e-05	0.000127627	1.62909e-05	1.1839e-05	1.24458e-05	1.179e-05	2.07863e-05	0	2.22852e-05	2.12852e-05	0	2.04694e-05	1.8118e-05	2.0873e-05	1.89466e-05	2.0646e-05
KMW0540	164	103	164.084	C10H12O2	Eugenol	Phenol	97-53-0	1358	0.00113642	0.00164122	0.00134341	3.45316e-05	4.90303e-05	2.95834e-05	2.22144e-05	1.56881e-05	0	2.23509e-05	1.93449e-05	0	0.00016412	0.000173273	0.000223189	0.000227413	0.000259107
KMW0489	68	79	150.104	C10H14O	1-Cyclohexene-1-carboxAldehyde, 4-(1-methylethenyl)-, (S)-	Aldehyde	18031-40-8	1207	6.86327e-07	1.02102e-06	2.14643e-06	2.24098e-05	7.54147e-06	5.08911e-06	1.43687e-05	2.99599e-05	0	2.25527e-05	2.29946e-05	0	7.16802e-06	7.18399e-06	7.84892e-06	7.73007e-06	7.42835e-06
w20	99	42	156.115	C9H16O2	.delta.-Nonalactone	Ester	3301-94-8	1396	2.04795e-05	1.97555e-05	2.89236e-05	1.30492e-06	1.23064e-05	4.14471e-06	1.17474e-05	2.03128e-05	0	2.26907e-05	2.23885e-05	0	8.55394e-06	8.64905e-06	1.05809e-05	9.88334e-06	1.11505e-05
NMW0048	44	91	135.105	C9H13N	DextroamphetAmine	Amine	51-64-9	1141	8.18158e-07	9.0893e-07	8.61662e-07	4.21925e-05	1.45677e-05	9.62051e-06	7.49346e-06	1.80502e-05	0	2.2908e-05	2.30948e-05	0	5.41105e-06	5.48584e-06	6.42175e-06	6.87069e-06	6.54012e-06
D346	105	77	180.115	C11H16O2	Methyl 6,6-dimethylbicyclo[3.1.1]hept-2-ene-2-carboxylate	Ester	30649-97-9	1301	3.1106e-06	2.20317e-06	1.83297e-06	0.000101901	3.87528e-05	3.21545e-05	1.24952e-05	2.15342e-05	0	2.3273e-05	2.05106e-05	0	3.63747e-05	3.77169e-05	3.58562e-05	3.3129e-05	3.27537e-05
XMW1126	139	93	154.136	C10H18O	2-Cyclohexen-1-ol, 1-methyl-4-(1-methylethyl)-, trans-	Terpenoids	29803-81-4	1140	2.20196e-05	1.47111e-05	2.93703e-05	3.7443e-05	2.68243e-05	1.71991e-05	1.60917e-05	1.76924e-05	0	2.35883e-05	2.17092e-05	0	2.40514e-05	2.4108e-05	2.63375e-05	2.96429e-05	2.72024e-05
D383	55	82	282.256	C18H34O2	11-Hexadecen-1-ol, acetate, (Z)-	Ester	34010-21-4	2004	2.28522e-09	1.49832e-09	3.73159e-09	6.37078e-05	6.12559e-05	3.01136e-05	7.28349e-05	1.18913e-05	0	2.3852e-05	2.97397e-05	0	6.13776e-06	6.81267e-06	8.60032e-06	5.09484e-06	6.9e-06
D316	136	79	136.125	C10H16	Adamantane	Hydrocarbons	281-23-2	1116	2.28522e-09	1.49832e-09	3.73159e-09	1.25693e-05	6.11831e-06	7.36102e-05	1.95743e-05	4.06589e-05	0	2.39284e-05	7.13565e-06	0	2.8787e-05	2.89486e-05	3.00998e-05	3.1246e-05	2.92289e-05
XMW0012	105	161	204.188	C15H24	Naphthalene, 1,2,4a,5,6,8a-hexahydro-4,7-dimethyl-1-(1-methylethyl)-, [1S-(1.alpha.,4a.beta.,8a.alpha.)]-	Terpenoids	24406-05-1	1538	0.00014893	0.00018908	0.000116615	0.000166347	0.000221483	0.000104731	0.00012339	2.67228e-06	0.0001	2.39734e-05	1.48715e-05	0	0.000105655	0.000114852	0.000101047	9.35503e-05	0.000121329
XMW0149	83	42	98.084	C5H10N2	1H-Pyrazole, 4,5-dihydro-5,5-dimethyl-	Heterocyclic compound	4320-85-8	983	0.000226283	0.000180808	0.000334725	2.4521e-05	4.54972e-05	2.96272e-05	2.94637e-05	2.59232e-05	0	2.41158e-05	2.64167e-05	0	5.16612e-05	5.5774e-05	5.62527e-05	6.08384e-05	5.3083e-05
XMW0879	67	54	110.073	C7H10O	Norbornadieone	Ketone	10218-02-7	913	5.87114e-05	5.40913e-05	3.2806e-05	2.64059e-05	2.95444e-05	1.84179e-05	2.18191e-05	2.62335e-05	0	2.43863e-05	2.51543e-05	0	2.18582e-05	2.47417e-05	2.04248e-05	2.51631e-05	2.87038e-05
D126	91	65	226.099	C15H14O2	Benzeneacetic acid, phenylmethyl ester	Ester	102-16-9	1818	9.33554e-07	1.49832e-09	3.73159e-09	7.29481e-05	2.0704e-05	1.39704e-05	8.89856e-06	1.00694e-05	0	2.44238e-05	1.72341e-05	0	5.27647e-06	5.33989e-06	6.00964e-06	4.98716e-06	6.54891e-06
D176	67	55	138.104	C9H14O	2-Methyl-2,5-divinyltetrahydrofuran	Heterocyclic compound	104188-15-0	914	5.78773e-05	5.39214e-05	3.2806e-05	2.27025e-05	2.99714e-05	1.87376e-05	2.11064e-05	2.46746e-05	0	2.46694e-05	2.73359e-05	0	2.24587e-05	2.65502e-05	2.22392e-05	2.71215e-05	3.12663e-05
XMW0523	92	65	92.037	C5H4N2	1H-Pyrrole-2-carbonitrile	Heterocyclic compound	9513-94-4	1044	2.85957e-06	1.80746e-06	3.61812e-06	4.84538e-05	2.37947e-05	2.56297e-05	1.46555e-05	3.55795e-05	0	2.4675e-05	2.23013e-05	0	1.42067e-05	1.13587e-05	1.27224e-05	1.25507e-05	1.33692e-05
XMW0450	122	137	137.084	C8H11NO	Ethanone, 1-(2,4-dimethyl-1H-pyrrol-3-yl)-	Heterocyclic compound	2386-25-6	1214	6.80879e-07	4.76793e-07	1.72638e-06	2.80515e-05	7.49286e-06	6.34866e-06	1.5521e-05	3.31763e-05	0	2.5002e-05	2.52149e-05	0	1.52081e-05	1.27079e-05	1.09442e-05	1.14483e-05	1.05918e-05
D392	106	78	121.053	C7H7NO	Ethanone, 1-(3-pyridinyl)-	Heterocyclic compound	350-03-8	1112	2.28522e-09	1.49832e-09	3.73159e-09	1.46273e-05	5.08083e-06	7.88823e-05	2.02422e-05	4.38482e-05	0	2.54032e-05	6.15369e-06	0	3.301e-05	3.2723e-05	3.43208e-05	3.62917e-05	3.35063e-05
D78	102	46	102.014	C4H6OS	Dihydro-3-(2H)-thiophenone	Heterocyclic compound	1003-04-9	964	1.7907e-07	3.52753e-07	6.65262e-08	4.74537e-05	2.12549e-05	2.58452e-05	9.23159e-06	1.66199e-05	0	2.54033e-05	2.38639e-05	0	9.66155e-06	1.1975e-05	1.00116e-05	9.72137e-06	1.10331e-05
WMW0103	67	68	114.104	C7H14O	2-Cyclopentylethanol	Alcohol	766-00-7	1003	0.000209266	0.000138092	0.000326013	3.53689e-05	0.000100909	4.34773e-05	2.38408e-05	2.55336e-05	0	2.56059e-05	2.65628e-05	0	8.82779e-05	0.000103855	8.63496e-05	9.15211e-05	8.01764e-05
D103	71	132	220.146	C14H20O2	Butanoic acid, 1,1-dimethyl-2-phenylethyl ester	Ester	10094-34-5	1493	0.000372747	0.000490508	0.000341878	0.000101227	9.28476e-05	4.4539e-05	3.03073e-05	2.24391e-05	0	2.57583e-05	3.78429e-05	0	0.00023047	0.00022116	0.000210068	0.000201606	0.000217464
XMW1326	113	41	141.079	C7H11NO2	2,6-Piperidinedione, 3-ethyl-	Heterocyclic compound	25115-69-9	1215	5.93516e-07	3.28674e-07	7.53166e-07	2.46373e-05	6.9917e-06	4.75097e-06	1.63058e-05	3.49147e-05	0	2.58551e-05	2.55317e-05	0	7.07361e-06	7.37535e-06	8.03505e-06	8.20407e-06	7.08055e-06
WMW0217	41	55	182.167	C12H22O	2-Octenal, 2-butyl-	Alcohol	13019-16-4	1378	0.00099492	0.000961592	0.000905293	2.69394e-05	0.000853526	0.000493255	0.000643079	1.79297e-05	0.0003	2.60457e-05	2.15931e-05	0	0.00054839	0.000566706	0.000594252	0.000586624	0.000610726
XMW0491	113	42	113.07	C3H7N5	3-Methyl-4,5-diamino-1,2,4(4H)-triazole	Heterocyclic compound	21532-07-0	1219	5.20808e-07	3.49596e-07	7.57379e-07	2.44068e-05	7.24705e-06	5.2623e-06	1.65242e-05	3.53758e-05	0	2.60804e-05	2.58797e-05	0	7.38755e-06	7.68781e-06	8.41443e-06	8.33964e-06	7.57172e-06
XMW0259	57	41	226.266	C16H34	Pentadecane, 2-methyl-	Hydrocarbons	1560-93-6	1563	1.31843e-05	1.73482e-05	1.47844e-05	1.30821e-05	1.20754e-05	1.36341e-05	1.88494e-05	2.29249e-05	0	2.6378e-05	2.78028e-05	0	1.55005e-05	1.52781e-05	1.54889e-05	1.1891e-05	1.62319e-05
NMW0035	120	121	121.089	C8H11N	BenzenAmine, N,N-dimethyl-	Amine	121-69-7	1101	0.000164185	0.000113709	0.000208411	7.25407e-06	0.000131148	7.41093e-05	0.000101908	2.96683e-05	0.0001	2.65485e-05	2.75813e-05	0	7.91696e-05	7.89055e-05	8.40429e-05	8.65221e-05	7.97703e-05
XMW0260	57	71	240.282	C17H36	Hexadecane, 2-methyl-	Hydrocarbons	1560-92-5	1664	2.92102e-06	4.05044e-06	3.155e-06	1.32345e-05	9.15837e-06	9.09512e-06	1.77145e-05	2.44958e-05	0	2.66344e-05	2.6655e-05	0	1.21371e-05	1.20249e-05	1.28378e-05	1.13782e-05	1.28062e-05
XMW0307	91	106	106.078	C8H10	p-Xylene	Aromatics	106-42-3	865	5.70214e-06	6.04573e-06	4.21735e-06	3.2867e-05	2.11862e-05	1.64044e-05	3.09634e-05	4.04433e-05	0	2.68146e-05	3.0252e-05	0	1.97037e-05	2.46194e-05	2.16719e-05	2.24964e-05	2.15912e-05
NMW0246	162	131	162.068	C10H10O2	trans-4-MethoxycinnamAldehyde	Aldehyde	24680-50-0	1570	3.29972e-06	3.80557e-06	2.91862e-06	8.98062e-06	5.21439e-06	8.11089e-06	1.45208e-05	2.43891e-05	0	2.71571e-05	3.00758e-05	0	5.09719e-06	4.0463e-06	5.19476e-06	4.63956e-06	5.59374e-06
KMW0070	91	106	106.078	C8H10	Benzene, 1,3-dimethyl-	Aromatics	108-38-3	866	5.74187e-06	5.96462e-06	4.17925e-06	3.29261e-05	2.11515e-05	1.65486e-05	3.09852e-05	4.05012e-05	0	2.73736e-05	3.0426e-05	0	1.97048e-05	2.46639e-05	2.16809e-05	2.29309e-05	2.16115e-05
XMW0416	79	136	136.125	C10H16	1,3-Cyclohexadiene, 5-butyl-	Hydrocarbons	30168-57-1	1043	0.00145873	0.00134739	0.00131248	2.43543e-05	0.00121763	0.000724326	0.000964905	2.49029e-05	0.0005	2.75228e-05	2.91453e-05	0	0.000715927	0.000788109	0.000836123	0.00082782	0.000849522
XMW0952	70	57	200.178	C12H24O2	4-Methylhexyl 3-methylbutanoate	Ester	1215127-80-2	1312	2.28522e-09	1.49832e-09	3.73159e-09	3.69584e-05	2.08113e-05	1.46686e-05	1.21569e-05	2.17796e-05	0	2.75811e-05	2.37773e-05	0	1.06693e-05	9.88498e-06	9.58001e-06	1.05934e-05	9.50188e-06
KMW0060	91	92	92.063	C7H8	Toluene	Aromatics	108-88-3	763	0.000674969	0.000759196	0.000635309	3.79199e-05	0.00022787	0.000141747	8.08791e-05	5.04975e-05	0.0001	2.76082e-05	5.04465e-05	0	0.000205788	0.000264068	0.000215552	0.000238225	0.000205122
NMW0008	59	114	174.089	C8H14O4	Hexanedioic acid, dimethyl ester	Ester	627-93-0	1243	1.24737e-05	1.00153e-05	2.51418e-05	2.86368e-05	1.25396e-05	1.11557e-05	1.09687e-05	2.37876e-05	0	2.76143e-05	2.58742e-05	0	7.89376e-06	7.70454e-06	9.8514e-06	9.07226e-06	9.02118e-06
XMW0121	111	41	168.188	C12H24	1-Nonene, 4,6,8-trimethyl-	Hydrocarbons	54410-98-9	1012	1.68198e-06	1.0709e-06	3.94947e-07	2.63966e-05	1.45322e-05	1.09916e-05	2.74338e-05	3.46421e-05	0	2.77594e-05	3.26117e-05	0	1.49291e-05	1.66478e-05	1.73641e-05	1.71762e-05	1.65152e-05
XMW0962	91	192	192.115	C12H16O2	Butanoic acid, 2-methyl-, phenylmethyl ester	Ester	56423-40-6	1392	1.80534e-06	4.14606e-06	3.61799e-06	1.84028e-05	5.85442e-05	3.97589e-05	3.31536e-05	1.87999e-05	0	2.78718e-05	2.69297e-05	0	3.69054e-05	3.72347e-05	3.48849e-05	2.54648e-05	2.57304e-05
KMW0598	57	41	198.198	C13H26O	Tridecanal	Aldehyde	10486-19-8	1513	1.64412e-06	1.61761e-06	1.14537e-06	4.03958e-05	2.28116e-05	1.24899e-05	2.33664e-05	2.68602e-05	0	2.82667e-05	3.54457e-05	0	1.38122e-05	1.33236e-05	1.40628e-05	1.21837e-05	1.49538e-05
NMW0120	135	107	150.104	C10H14O	Phenol, p-tert-butyl-	Phenol	98-54-4	1295	1.28323e-05	1.67188e-05	1.06147e-05	9.04723e-05	3.40252e-05	3.64567e-05	1.20163e-05	2.67205e-05	0	2.84257e-05	1.5374e-05	0	8.02528e-05	7.97097e-05	8.1338e-05	7.84668e-05	7.94068e-05
NMW0282	137	182	182.058	C9H10O4	Homovanillic Acid	Acid	306-08-1	1657	2.76435e-05	2.86195e-05	3.29748e-05	7.27514e-06	4.22497e-06	1.10669e-05	1.53974e-05	2.46108e-05	0	2.85299e-05	2.6951e-05	0	1.00879e-05	1.11498e-05	1.22586e-05	1.1275e-05	1.38421e-05
XMW0981	104	57	206.131	C13H18O2	Butanoic acid, 3-methyl-, 2-phenylethyl ester	Ester	140-26-1	1491	0.000731642	0.00105406	0.00065651	0.000155119	7.16919e-05	4.32829e-05	1.39778e-05	1.48925e-05	0	2.86296e-05	2.45414e-05	0	0.000449916	0.000435229	0.000412899	0.000408049	0.000428013
XMW0094	104	105	220.146	C14H20O2	Hexanoic acid, 2-phenylethyl ester	Ester	6290-37-5	1650	5.74418e-05	7.05965e-05	8.57099e-05	6.4893e-06	5.10475e-06	1.39916e-05	1.64074e-05	2.7285e-05	0	2.87394e-05	2.65871e-05	0	4.71088e-05	4.63944e-05	4.81582e-05	4.42197e-05	4.91089e-05
NMW0780	100	55	100.052	C5H8O2	2-Butenoic Acid, 2-methyl-	Acid	13201-46-2	928	3.12017e-05	2.124e-05	6.3802e-05	3.11902e-06	5.8956e-05	3.43277e-05	3.16384e-05	2.53633e-05	0	2.87516e-05	3.39703e-05	0	2.74954e-05	3.36752e-05	3.18458e-05	3.38969e-05	2.95619e-05
NMW0215	71	135	181.005	C5H11NS3	N,N-Dimethyl-1,2,3-trithian-5-Amine	Heterocyclic compound	31895-21-3	1491	0.000370448	0.00048922	0.000340653	0.000100948	0.000101657	4.43567e-05	2.9025e-05	2.24391e-05	0	2.90617e-05	3.95742e-05	0	0.000229017	0.000220972	0.000209862	0.000200557	0.000216743
w32	98	70	158.131	C9H18O2	Acetic acid, heptyl ester	Ester	112-06-1	1112	2.28522e-09	1.49832e-09	3.73159e-09	2.13205e-05	5.49784e-06	8.29548e-05	2.40309e-05	4.80623e-05	0	2.91271e-05	6.9965e-06	0	3.91543e-05	3.92454e-05	3.97495e-05	4.05192e-05	3.79379e-05
NMW0039	150	108	150.054	C6H14S2	DiSulfur compounds, dipropyl	Sulfur compounds	629-19-6	1107	8.56328e-07	5.28104e-07	9.79685e-07	1.98731e-05	7.42784e-06	6.01117e-05	2.1699e-05	4.55705e-05	0	2.91836e-05	1.10687e-05	0	2.83121e-05	3.21063e-05	3.55985e-05	3.93647e-05	3.71164e-05
XMW0549	108	91	204.188	C15H24	(1S,4aR,7R)-1,4a-Dimethyl-7-(prop-1-en-2-yl)-1,2,3,4,4a,5,6,7-octahydronaphthalene	Terpenoids	52026-55-8	1447	6.32359e-06	7.99296e-06	4.41028e-06	5.60651e-05	3.36936e-05	1.84243e-05	2.55603e-05	2.12287e-05	0	2.95105e-05	4.00585e-05	0	1.51042e-05	1.33343e-05	1.36906e-05	1.16922e-05	1.48255e-05
XMW1036	79	67	216.188	C16H24	Cyclobuta[1,2:3,4]dicyclooctene, 1,2,5,6,6a,6b,7,8,11,12,12a,12b-dodecahydro-, (6a.alpha.,6b.beta.,12a.alpha.,12b.beta.)-	Hydrocarbons	61277-44-9	1687	2.28522e-09	1.49832e-09	3.73159e-09	1.39501e-09	9.68216e-10	1.01176e-05	1.82184e-05	2.71033e-05	0	2.9701e-05	3.19123e-05	0	6.44615e-06	6.55176e-06	8.0838e-06	7.77124e-06	8.89865e-06
XMW0191	159	202	202.136	C14H18O	1,2,3,4-Tetrahydro-3-isopropyl-5-methyl-1-oxonaphthalene	Ketone	29107-42-4	1647	6.63499e-05	7.46126e-05	0.00010145	9.71715e-06	7.20112e-06	1.48345e-05	1.783e-05	3.06785e-05	0	2.97097e-05	2.77764e-05	0	5.50566e-05	5.2379e-05	5.23926e-05	5.01586e-05	5.43484e-05
KMW0625	145	84	228.209	C14H28O2	Octanoic acid, hexyl ester	Ester	1117-55-1	1581	1.64635e-06	2.40731e-06	1.9819e-06	1.09642e-05	5.11841e-06	8.2406e-06	1.55049e-05	2.60119e-05	0	2.97601e-05	3.24561e-05	0	5.44995e-06	5.63137e-06	6.00615e-06	5.49707e-06	6.02152e-06
KMW0408	135	91	150.104	C10H14O	Benzenemethanol, .alpha.,.alpha.,4-trimethyl-	Terpenoids	1197-01-9	1183	3.02798e-07	3.82491e-07	1.80577e-07	1.70313e-05	5.87046e-06	7.70065e-06	1.08761e-05	2.72959e-05	0	3.01345e-05	3.33653e-05	0	5.90817e-06	5.12496e-06	5.85894e-06	6.20536e-06	5.95967e-06
KMW0361	134	133	134.073	C9H10O	BenzAldehyde, 4-ethyl-	Aldehyde	4748-78-1	1180	1.03673e-06	8.95162e-07	1.21277e-06	1.82116e-05	7.52325e-06	7.54153e-06	1.28036e-05	3.06466e-05	0	3.01937e-05	3.25298e-05	0	1.21745e-05	8.31914e-06	8.44625e-06	9.64692e-06	8.33843e-06
XMW0660	73	41	142.099	C8H14O2	2-Octenoic Acid	Acid	1470-50-4	1181	2.28522e-09	1.49832e-09	3.73159e-09	2.69344e-05	9.25622e-06	9.55837e-06	1.1735e-05	2.67305e-05	0	3.04699e-05	3.19845e-05	0	4.58426e-06	4.51826e-06	5.47621e-06	5.92213e-06	5.48524e-06
KMW0342	154	95	154.136	C10H18O	Citronellal	Terpenoids	106-23-0	1153	3.39455e-06	1.43619e-06	2.87145e-06	0.000166139	6.39926e-05	7.5754e-05	1.13412e-05	3.01878e-05	0	3.05436e-05	3.59508e-05	0	0.000769057	0.000741338	0.000775821	0.000825008	0.000760562
XMW1252	108	93	150.104	C10H14O	2(1H)-Naphthalenone, 3,4,5,6,7,8-hexahydro-	Ketone	13837-12-2	1312	2.92001e-06	3.43757e-06	2.21012e-06	5.88654e-05	2.62192e-05	2.00141e-05	1.35939e-05	2.28562e-05	0	3.1086e-05	2.65918e-05	0	2.99254e-05	3.0277e-05	2.99608e-05	3.0317e-05	2.8854e-05
KMW0639	123	41	208.146	C13H20O2	3-Buten-2-one, 4-(2,2,6-trimethyl-7-oxabicyclo[4.1.0]hept-1-yl)-	Terpenoids	23267-57-4	1473	5.8136e-05	8.80745e-05	4.53949e-05	3.13712e-05	1.66025e-05	1.65498e-05	2.32406e-05	2.88528e-05	0	3.11592e-05	4.11489e-05	0	4.38161e-05	4.15281e-05	4.03281e-05	3.7662e-05	4.39337e-05
D406	85	41	152.12	C10H16O	2,7-Octadien-4-ol, 2-methyl-6-methylene-, (S)-	Terpenoids	35628-00-3	1147	1.35963e-06	8.90553e-07	2.55139e-06	1.04854e-05	3.0376e-06	5.93204e-06	5.05989e-06	1.99748e-05	0	3.19175e-05	3.5716e-05	0	7.2048e-06	7.77624e-06	7.69301e-06	8.27963e-06	7.56959e-06
XMW0165	81	41	222.198	C15H26O	Cyclohexanol, 3-ethenyl-3-methyl-2-(1-methylethenyl)-6-(1-methylethyl)-, [1R-(1.alpha.,2.alpha.,3.beta.,6.alpha.)]-	Terpenoids	35727-45-8	1701	5.96085e-05	6.45204e-05	4.53447e-05	0.000341588	0.000135718	6.56368e-05	1.48532e-05	3.56734e-06	0	3.19307e-05	2.34149e-05	0	2.4803e-05	2.40018e-05	2.57084e-05	2.11156e-05	3.11563e-05
NMW0025	94	43	136.052	C8H8O2	Acetic acid, phenyl ester	Ester	122-79-2	1067	3.21853e-06	2.18873e-06	4.88693e-06	1.54776e-05	5.95353e-06	7.0586e-06	6.81423e-05	0.000116286	0.0001	3.21335e-05	2.88588e-05	0	8.95982e-05	8.3792e-05	7.30214e-05	6.46394e-05	5.63975e-05
WMW0183	115	171	244.167	C13H24O4	Pentanedioic acid, dibutyl ester	Ester	6624-57-3	1648	0.00010889	0.000128308	0.000161287	1.23471e-05	1.07413e-05	1.77901e-05	2.17286e-05	3.07581e-05	0	3.24452e-05	2.94246e-05	0	8.89046e-05	8.63444e-05	8.72361e-05	8.03955e-05	8.93259e-05
D323	140	107	140.041	C6H8N2S	Pyrazine, 2-methyl-3-(methylthio)-	Heterocyclic compound	2882-20-4	1184	1.06486e-07	1.10987e-07	2.32562e-07	1.85557e-05	5.4871e-06	7.76896e-06	1.16158e-05	2.93013e-05	0	3.25946e-05	3.56234e-05	0	4.45451e-06	4.48341e-06	5.37812e-06	5.93208e-06	5.4868e-06
XMW0682	121	77	176.12	C12H16O	Benzenemethanol, .alpha.-methyl-.alpha.-(1-methyl-2-propenyl)-	Alcohol	61967-11-1	1308	1.35411e-05	1.29863e-05	1.12998e-05	3.02272e-05	2.52902e-05	2.04726e-05	2.68073e-05	3.14599e-05	0	3.30312e-05	3.90282e-05	0	1.86068e-05	1.8925e-05	1.9296e-05	1.77936e-05	1.95677e-05
XMW0698	108	41	204.188	C15H24	1,4-Methano-1H-indene, octahydro-4-methyl-8-methylene-7-(1-methylethyl)-, [1S-(1.alpha.,3a.beta.,4.alpha.,7.alpha.,7a.beta.)]-	Terpenoids	3650-28-0	1396	0.000104748	0.000103402	0.000134925	0.000282757	0.000209443	0.000110335	0.000102416	2.77317e-05	0.0001	3.30503e-05	3.38291e-05	0	7.32619e-05	6.72615e-05	7.24674e-05	6.53653e-05	7.86271e-05
NMW0144	69	41	168.115	C10H16O2	Neric Acid	Terpenoids	4613-38-1	1344	5.9552e-06	8.26025e-06	5.82032e-06	0.000247421	0.000108008	5.37847e-05	1.13622e-05	1.10697e-05	0	3.32989e-05	2.13342e-05	0	3.1707e-05	3.30104e-05	3.46681e-05	3.21116e-05	3.52504e-05
KMW0406	57	71	170.203	C12H26	Dodecane	Hydrocarbons	112-40-3	1200	7.32591e-06	7.06039e-06	1.49883e-05	3.85538e-05	2.00076e-05	3.24548e-05	1.53559e-05	2.93649e-05	0	3.33278e-05	3.71457e-05	0	3.07249e-05	3.10868e-05	2.84562e-05	2.9034e-05	3.19652e-05
NMW0278	137	182	182.094	C10H14O3	Benzenepropanol, 4-hydroxy-3-methoxy-	Alcohol	2305-13-7	1651	3.14861e-05	3.42937e-05	3.84874e-05	6.95083e-06	5.09665e-06	1.26103e-05	1.93974e-05	2.92321e-05	0	3.33326e-05	2.99365e-05	0	1.29143e-05	1.36972e-05	1.53847e-05	1.38296e-05	1.64325e-05
KMW0487	92	91	134.073	C9H10O	2-Propen-1-ol, 3-phenyl-	Alcohol	104-54-1	1310	8.52825e-06	1.06354e-05	8.5682e-06	0.000109789	5.25294e-05	3.83123e-05	1.75324e-05	2.05803e-05	0	3.37724e-05	2.62896e-05	0	7.80558e-05	7.84418e-05	7.92056e-05	7.77882e-05	7.67267e-05
XMW0958	57	41	282.084	C11H23I	1-Iodoundecane	Halogenated hydrocarbons	4282-44-4	1534	1.37372e-05	1.61281e-05	1.53385e-05	8.20238e-05	5.2267e-05	2.84379e-05	3.70785e-05	2.38453e-05	0	3.38297e-05	4.22339e-05	0	2.14226e-05	1.90181e-05	2.0117e-05	1.73451e-05	2.15821e-05
XMW1035	205	41	220.183	C15H24O	(-)-Spathulenol	Terpenoids	77171-55-2	1577	3.43401e-06	4.27734e-06	3.49084e-06	1.16264e-05	5.48503e-06	9.88061e-06	1.78419e-05	3.03314e-05	0	3.39439e-05	3.67065e-05	0	6.64176e-06	6.70569e-06	6.79976e-06	6.22779e-06	7.2342e-06
XMW0517	97	112	112.035	C6H8S	Thiophene, 3-ethyl-	Heterocyclic compound	1795-01-3	869	4.68912e-05	3.65646e-05	0.000102359	3.36815e-05	2.07362e-05	2.7152e-05	2.02683e-05	3.09338e-05	0	3.42898e-05	3.26111e-05	0	2.34463e-05	3.22388e-05	2.99656e-05	3.2236e-05	3.04132e-05
KMW0380	124	94	166.111	C9H14N2O	Pyrazine, 2-methoxy-3-(2-methylpropyl)-	Heterocyclic compound	24683-00-9	1181	3.51901e-07	2.46305e-07	6.86576e-07	2.66317e-05	7.42686e-06	8.48858e-06	1.27121e-05	3.14632e-05	0	3.43984e-05	3.35401e-05	0	5.90324e-06	5.62597e-06	7.06105e-06	7.37381e-06	7.27595e-06
XMW0076	92	65	92.037	C5H4N2	1H-Pyrrole-3-carbonitrile	Heterocyclic compound	7126-38-7	1044	0.00108321	0.00100693	0.000974291	2.75733e-05	0.000912151	0.000548398	0.00071796	2.80592e-05	0.0004	3.44425e-05	3.20423e-05	0	0.000535735	0.000588068	0.00062737	0.000619577	0.000636301
XMW0764	68	79	152.12	C10H16O	(S)-(-)-(4-Isopropenyl-1-cyclohexenyl)methanol	Terpenoids	18457-55-1	1312	4.97582e-07	5.87478e-07	4.17375e-07	4.19686e-05	1.97065e-05	1.50752e-05	1.52635e-05	2.49883e-05	0	3.45104e-05	3.29642e-05	0	1.12894e-05	1.15108e-05	1.05346e-05	1.07964e-05	1.00543e-05
KMW0144	74	87	130.099	C7H14O2	Hexanoic acid, methyl ester	Ester	106-70-7	925	1.08053e-07	4.55646e-08	3.73159e-09	1.62391e-05	1.38756e-05	2.07402e-05	3.24654e-05	4.22097e-05	0	3.45344e-05	3.59351e-05	0	1.13228e-05	1.49302e-05	1.09844e-05	1.16178e-05	9.91877e-06
XMW0384	161	189	204.188	C15H24	4,7-Methanoazulene, 1,2,3,4,5,6,7,8-octahydro-1,4,9,9-tetramethyl-, [1S-(1.alpha.,4.alpha.,7.alpha.)]-	Terpenoids	514-51-2	1381	0.000705202	0.00104453	0.000582079	0.000147435	9.94923e-05	5.91624e-05	5.02988e-05	3.06571e-05	0	3.45451e-05	4.87152e-05	0	0.000502	0.000459386	0.000457601	0.000431329	0.000499953
KMW0254	83	55	152.12	C10H16O	1,5-Heptadien-4-one, 3,3,6-trimethyl-	Terpenoids	546-49-6	1062	5.72509e-05	3.62095e-05	8.45466e-05	3.26062e-05	2.39596e-05	2.60016e-05	1.96176e-05	3.54151e-05	0	3.46732e-05	3.52565e-05	0	2.06514e-05	2.04459e-05	2.3659e-05	2.9621e-05	2.63251e-05
KMW0210	161	105	204.188	C15H24	1H-Cyclopenta[1,3]cyclopropa[1,2]benzene, octahydro-7-methyl-3-methylene-4-(1-methylethyl)-, [3aS-(3a.alpha.,3b.beta.,4.beta.,7.alpha.,7aS*)]-	Terpenoids	13744-15-5	1390	0.000704486	0.00104388	0.000581714	0.00014681	9.93897e-05	5.89491e-05	5.01644e-05	3.06967e-05	0	3.46789e-05	4.8725e-05	0	0.000501764	0.00045927	0.000457435	0.000431061	0.000499724
XMW0087	135	150	206.131	C13H18O2	1-Pentanone, 1-(p-anisyl)-3-methyl-	Ketone	66333-82-2	1552	1.02108e-05	1.73541e-05	1.33932e-05	0.000460946	0.000551614	0.000230583	0.000292267	5.50125e-06	0.0001	3.47993e-05	2.86446e-05	0	0.000118074	0.000127788	0.000134831	0.000110548	0.000122754
KMW0642	57	71	226.266	C16H34	Hexadecane	Hydrocarbons	544-76-3	1600	2.80578e-05	4.02342e-05	3.2797e-05	1.86317e-05	1.29858e-05	1.59593e-05	2.26622e-05	3.0892e-05	0	3.50616e-05	3.53159e-05	0	1.94511e-05	1.96032e-05	2.03411e-05	1.87307e-05	2.13675e-05
NMW0172	91	81	167.095	C9H13NO2	Ethinamate	Ester	126-52-3	1397	0.000221072	0.000265836	0.000224179	0.000297513	0.00019827	0.000107196	0.000100574	2.91913e-05	0.0001	3.50756e-05	3.47182e-05	0	0.000141361	0.000131279	0.000133365	0.000122922	0.000141006
NMW0176	91	92	135.068	C8H9NO	Benzeneacetamide	Amine	103-81-1	1402	0.000221156	0.000265762	0.000224571	0.00029848	0.000198319	0.00010728	0.000100574	2.81126e-05	0.0001	3.51435e-05	3.47182e-05	0	0.000141427	0.000131305	0.000133347	0.000122902	0.000141702
KMW0068	69	39	98.073	C6H10O	3-Hexenal, (Z)-	Aldehyde	6789-80-6	800	2.46573e-05	2.70823e-05	1.98136e-05	2.32869e-05	1.95574e-05	2.38135e-05	2.61556e-05	4.79549e-05	0	3.55082e-05	3.23504e-05	0	2.61571e-05	2.9464e-05	2.42922e-05	2.679e-05	2.46483e-05
NMW0109	124	78	124.052	C7H8O2	1,2-Benzenediol, 3-methyl-	Alcohol	488-17-5	1264	0.00034765	0.000305818	0.000343091	0.000180254	0.000269384	0.000182893	0.000197723	1.35928e-05	0.0001	3.55693e-05	2.58545e-05	0	0.000197544	0.000192201	0.000192763	0.000190875	0.000186242
D425	69	41	192.151	C13H20O	3-Cyclohexene-1-carboxAldehyde, 4-(4-methyl-3-pentenyl)-	Aldehyde	37677-14-8	1540	0.000123058	0.000139313	0.000108315	0.000275968	0.000349947	0.000176351	0.000206157	1.69735e-09	0.0001	3.55966e-05	1.87885e-05	0	0.000125196	0.000118966	0.000119073	0.000108831	0.000125996
NMW0277	132	150	234.089	C13H14O4	(S)-4-(1-Acetoxyallyl)phenyl acetate	Ester	52946-22-2	1650	0.000103432	0.000119767	0.000147461	2.28351e-05	1.84224e-05	1.62187e-05	1.98718e-05	2.94313e-05	0	3.573e-05	3.72366e-05	0	7.57718e-05	7.39521e-05	7.86487e-05	7.32192e-05	8.64473e-05
XMW0100	71	57	156.188	C11H24	Octane, 5-ethyl-2-methyl-	Hydrocarbons	62016-18-6	986	0.000352977	0.000264893	0.000525905	3.64975e-05	7.29016e-05	4.33266e-05	4.55798e-05	3.48089e-05	0	3.5796e-05	4.06781e-05	0	8.09177e-05	8.71816e-05	8.84394e-05	9.40493e-05	8.25471e-05
NMW0301	109	151	151.063	C8H9NO2	Acetaminophen	Phenol	103-90-2	1697	8.00718e-05	0.000116303	0.000105636	1.54371e-05	7.14902e-05	5.72595e-05	6.76875e-05	3.881e-05	0.0001	3.60102e-05	3.02356e-05	0	5.7123e-05	6.24551e-05	6.41433e-05	5.27272e-05	6.65767e-05
KMW0376	45	69	144.151	C9H20O	2-Nonanol	Alcohol	628-99-9	1102	0.000163611	0.000108793	0.000235958	1.53527e-05	0.000112317	6.70709e-05	8.23621e-05	4.27776e-05	0.0001	3.60724e-05	3.75977e-05	0	7.65259e-05	7.67195e-05	8.01369e-05	8.20749e-05	7.61514e-05
XMW0499	126	57	184.219	C13H28	Undecane, 3,4-dimethyl-	Hydrocarbons	17312-78-6	1247	2.14939e-05	1.51535e-05	4.66764e-05	4.20921e-05	1.76791e-05	1.73319e-05	1.33933e-05	3.06253e-05	0	3.61581e-05	3.36174e-05	0	1.31811e-05	1.26458e-05	1.4566e-05	1.3672e-05	1.41096e-05
KMW0404	128	129	128.063	C10H8	Naphthalene	Aromatics	91-20-3	1182	3.71338e-05	2.76531e-05	3.89933e-05	2.26033e-05	1.16718e-05	1.38496e-05	1.34166e-05	3.84641e-05	0	3.64139e-05	2.66352e-05	0	2.37733e-05	2.32214e-05	2.47346e-05	2.50743e-05	2.45238e-05
XMW0131	119	93	204.188	C15H24	Di-epi-.alpha.-cedrene	Terpenoids	50894-66-1	1400	0.000156136	0.000204344	0.000148914	0.000300247	0.000189483	0.000106106	0.000100156	2.87633e-05	0.0001	3.64238e-05	3.32738e-05	0	0.000115992	0.000107573	0.000109202	9.81828e-05	0.000114444
D131	54	39	84.058	C5H8O	3-Pentyn-1-ol	Alcohol	10229-10-4	778	1.55652e-05	1.79512e-05	1.08296e-05	2.25978e-05	1.72505e-05	2.87191e-05	2.98239e-05	5.50377e-05	0	3.64627e-05	3.23628e-05	0	2.48254e-05	2.74339e-05	2.44253e-05	2.61334e-05	2.40689e-05
NMW0219	100	59	205.147	C13H19NO	Diethylpropion	Amine	90-84-6	1497	3.94452e-07	3.49584e-07	6.44172e-07	3.41418e-06	1.73429e-06	1.80436e-06	1.48957e-05	2.85716e-05	0	3.72804e-05	3.30167e-05	0	3.8797e-06	3.72456e-06	4.14162e-06	3.57558e-06	4.28452e-06
XMW0927	68	96	152.084	C9H12O2	2,6,6-Trimethyl-2-cyclohexene-1,4-dione	Ketone	1125-21-9	1145	2.28522e-09	1.49832e-09	3.73159e-09	6.91592e-05	2.19633e-05	3.26386e-05	2.26159e-05	5.28518e-05	0	3.76342e-05	4.59651e-05	0	0.000692689	0.000691755	0.000726221	0.000755937	0.000688627
XMW1331	121	164	164.084	C10H12O2	2-Propanone, 1-(4-methoxyphenyl)-	Ketone	122-84-9	1385	0.00122045	0.00122593	0.00108653	4.65263e-05	0.00105054	0.000576103	0.000763027	2.78411e-05	0.0004	3.77832e-05	4.15969e-05	0	0.000665685	0.000693995	0.000730895	0.000717562	0.000756714
XMW0973	136	151	151.1	C9H13NO	Ketone, methyl 2,4,5-trimethylpyrrol-3-yl	Heterocyclic compound	19005-95-9	1303	1.50675e-05	1.36139e-05	1.05094e-05	6.41517e-05	3.45633e-05	3.40629e-05	2.60021e-05	3.25887e-05	0	3.79398e-05	3.66601e-05	0	2.40161e-05	2.61869e-05	2.82622e-05	2.62058e-05	3.01032e-05
KMW0067	83	55	98.073	C6H10O	3-Penten-2-one, 4-methyl-	Ketone	141-79-7	798	1.88683e-05	2.14923e-05	1.37784e-05	2.29894e-05	1.77656e-05	2.95522e-05	3.0719e-05	5.67993e-05	0	3.80559e-05	3.35091e-05	0	2.60559e-05	2.95717e-05	2.53609e-05	2.77205e-05	2.54344e-05
KMW0264	135	136	136.1	C8H12N2	Pyrazine, 3-ethyl-2,5-dimethyl-	Heterocyclic compound	13360-65-1	1081	9.62236e-06	9.18568e-06	1.04725e-05	3.01105e-05	1.68468e-05	1.58686e-05	2.27188e-05	3.23678e-05	0	3.85524e-05	4.49835e-05	0	8.9859e-06	9.73876e-06	1.05572e-05	9.72001e-06	1.03987e-05
KMW0269	135	136	136.1	C8H12N2	2,3-Dimethyl-5-ethylpyrazine	Heterocyclic compound	15707-34-3	1090	9.61433e-06	9.38672e-06	1.04675e-05	3.01105e-05	1.66755e-05	1.58646e-05	2.28064e-05	3.22772e-05	0	3.85524e-05	4.43367e-05	0	9.0665e-06	9.81861e-06	1.07043e-05	9.71623e-06	1.03937e-05
KMW0661	109	119	222.198	C15H26O	.alpha.-Bisabolol	Terpenoids	515-69-5	1684	7.79126e-05	0.000115334	0.000104219	1.53252e-05	7.14864e-05	5.72967e-05	7.15627e-05	3.90883e-05	0.0001	3.87293e-05	3.02617e-05	0	6.1708e-05	6.69976e-05	7.07188e-05	5.78892e-05	6.91274e-05
KMW0437	104	91	164.084	C10H12O2	Acetic acid, 2-phenylethyl ester	Ester	103-45-7	1260	0.000467411	0.000466713	0.000425911	0.000104437	0.000727698	0.000374303	0.000346937	1.83596e-05	0.0002	3.88784e-05	3.36273e-05	0	0.000376885	0.000372729	0.000341225	0.000322753	0.000315955
XMW0646	165	95	224.141	C13H20O3	2-Benzofurancarboxylic acid, 2,4,5,6,7,7a-hexahydro-4,4,7a-trimethyl-, methyl ester, cis-	Ester	77383-92-7	1517	4.44043e-06	7.65241e-06	5.68695e-06	4.88719e-05	3.59531e-05	1.7975e-05	4.07081e-05	2.97709e-05	0	3.90169e-05	4.68621e-05	0	1.82052e-05	1.88776e-05	2.05907e-05	1.99919e-05	2.30333e-05
XMW1408	189	161	204.188	C15H24	1H-Cyclopropa[a]naphthalene, 1a,2,3,3a,4,5,6,7b-octahydro-1,1,3a,7-tetramethyl-, [1aR-(1a.alpha.,3a.alpha.,7b.alpha.)]-	Terpenoids	489-29-2	1398	2.23019e-05	2.86607e-05	1.79869e-05	0.000335665	0.000207623	0.000117535	0.000110624	3.18966e-05	0.0001	3.90379e-05	4.03314e-05	0	5.51194e-05	4.90445e-05	5.21415e-05	4.45857e-05	5.41413e-05
NMW0081	110	64	110.037	C6H6O2	Catechol	Phenol	120-80-9	1209	9.21451e-07	6.3997e-07	7.55003e-08	3.51464e-05	1.12231e-05	7.61941e-06	2.57443e-05	5.30077e-05	0	3.91079e-05	4.04368e-05	0	1.36065e-05	1.3565e-05	1.4925e-05	1.55397e-05	1.36453e-05
NMW0104	69	41	154.136	C10H18O	2,6-Octadien-1-ol, 3,7-dimethyl-	Terpenoids	624-15-7	1260	0.0240993	0.0217735	0.0236619	6.85201e-05	0.01869	0.0120802	0.014637	2.9965e-05	0.0073	4.00363e-05	3.42528e-05	0	0.0137302	0.0133943	0.0129071	0.01308	0.0130006
XMW0733	69	41	168.115	C10H16O2	7-Oxabicyclo[4.1.0]heptan-2-one, 3-methyl-6-(1-methylethyl)-	Terpenoids	5729-99-7	1261	0.0241049	0.0217999	0.0236673	6.8524e-05	0.0187099	0.0120835	0.0146436	2.9965e-05	0.0073	4.00363e-05	3.42528e-05	0	0.0137381	0.0134052	0.0129155	0.013088	0.0130093
NMW0108	69	166	166.099	C10H14O2	Bicyclo[2.2.1]heptane-2,5-dione, 1,7,7-trimethyl-	Terpenoids	4230-32-4	1264	0.0241338	0.0218117	0.023673	6.777e-05	0.0187159	0.0120859	0.0146502	2.9965e-05	0.0073	4.00363e-05	3.42528e-05	0	0.0137417	0.01341	0.0129171	0.0130906	0.0130111
XMW1411	41	93	204.188	C15H24	1,3,6,10-Dodecatetraene, 3,7,11-trimethyl-, (Z,E)-	Terpenoids	26560-14-5	1491	0.00198921	0.00251631	0.00194142	0.000227796	0.000111342	5.71493e-05	4.33644e-05	3.61603e-05	0	4.06917e-05	6.14229e-05	0.0001	0.00119007	0.00112988	0.00107979	0.00106146	0.00110043
D152	104	105	192.115	C12H16O2	Propanoic acid, 2-methyl-, 2-phenylethyl ester	Ester	103-48-0	1396	4.20822e-05	5.3402e-05	5.1201e-05	0.000151629	7.906e-05	4.73037e-05	2.03541e-05	2.03095e-05	0	4.08199e-05	3.28032e-05	0	6.73869e-05	6.49987e-05	6.98022e-05	6.66851e-05	6.91972e-05
XMW0729	69	79	150.141	C11H18	Cyclohexane, 2-ethenyl-1,1-dimethyl-3-methylene-	Hydrocarbons	95452-08-7	1071	4.6821e-06	3.73713e-06	5.63329e-06	2.3047e-05	9.07861e-06	1.18065e-05	0.00010042	0.000166125	0.0001	4.13212e-05	3.92354e-05	0	9.06315e-05	0.00010181	9.50243e-05	8.21296e-05	7.07926e-05
XMW0889	91	92	134.11	C10H14	Bicyclo[3.1.0]hex-2-ene, 4-methylene-1-(1-methylethyl)-	Terpenoids	36262-09-6	956	1.84184e-06	1.18387e-06	2.62562e-06	0.000250074	6.68678e-05	6.30032e-05	1.8655e-05	2.91396e-05	0	4.13345e-05	3.81645e-05	0	5.36534e-05	6.88416e-05	5.73395e-05	6.29398e-05	6.01019e-05
XMW0389	111	123	222.198	C15H26O	Caryophyllenyl alcohol	Terpenoids	913176-41-7	1574	6.56893e-06	7.05321e-06	5.92124e-06	1.94966e-05	1.50929e-05	1.62745e-05	2.66642e-05	3.6622e-05	0	4.1637e-05	4.47956e-05	0	1.02276e-05	9.85616e-06	1.04244e-05	9.44887e-06	1.09835e-05
NMW0076	82	42	139.1	C8H13NO	Tropinone	Heterocyclic compound	532-24-1	1198	5.00885e-05	3.57214e-05	0.000111537	0.000131887	2.65125e-05	1.21111e-05	1.50161e-05	3.06538e-05	0	4.20738e-05	4.00566e-05	0	1.31215e-05	1.3155e-05	1.66472e-05	1.7479e-05	2.17521e-05
XMW0773	45	46	151.048	C4H9NO5	Ethanol, 2-(2-hydroxyethoxy)-, 1-nitrate	Alcohol	20633-16-3	1195	6.74874e-06	1.04847e-05	1.81927e-05	1.19222e-05	8.91358e-06	6.10201e-06	2.15198e-05	4.66429e-05	0	4.21428e-05	4.63488e-05	0	1.32564e-05	1.26668e-05	1.41274e-05	1.49291e-05	1.38702e-05
XMW1218	58	43	172.146	C10H20O2	2-Nonanone, 3-(hydroxymethyl)-	Ketone	67801-33-6	1093	1.2146e-05	1.08889e-05	1.34818e-05	2.59493e-05	1.54766e-05	1.48694e-05	2.3661e-05	3.87336e-05	0	4.23769e-05	5.07858e-05	0	1.10976e-05	1.18627e-05	1.29568e-05	1.26261e-05	1.2386e-05
XMW0388	161	122	204.188	C15H24	(4aR,8aR)-5,8a-dimethyl-3-propan-2-ylidene-1,2,4,4a,7,8-hexahydronaphthalene	Terpenoids	6813-21-4	1542	0.000213973	0.000269491	0.000187523	0.000353834	0.000453355	0.000210939	0.000263602	1.2501e-06	0.0001	4.24474e-05	2.29507e-05	0	0.000191867	0.000184711	0.000185021	0.000170574	0.000196193
XMW0943	57	71	184.219	C13H28	Undecane, 3,5-dimethyl-	Hydrocarbons	17312-81-1	1207	1.26201e-05	6.12707e-06	8.34075e-06	4.20487e-05	1.80411e-05	1.06853e-05	3.28772e-05	6.27586e-05	0	4.28177e-05	4.47314e-05	0	1.47006e-05	1.53762e-05	1.64836e-05	1.50002e-05	1.37803e-05
XMW0243	57	71	184.219	C13H28	Undecane, 2,5-dimethyl-	Hydrocarbons	17301-22-3	1210	1.22485e-05	6.63505e-06	9.25145e-06	4.15941e-05	1.68973e-05	9.71694e-06	2.9767e-05	5.88826e-05	0	4.37215e-05	4.46191e-05	0	1.54456e-05	1.61507e-05	1.68581e-05	1.66457e-05	1.54212e-05
XMW1138	69	41	154.136	C10H18O	6-Octen-1-ol, 7-methyl-3-methylene-	Terpenoids	13066-51-8	1195	0.000122418	9.55303e-05	0.000262864	7.68066e-05	3.78249e-05	4.97019e-05	2.1516e-05	4.27659e-05	0	4.37799e-05	3.89155e-05	0	3.92248e-05	4.11757e-05	5.00004e-05	4.66208e-05	4.53029e-05
XMW1357	81	67	224.178	C14H24O2	(Z)-Oxacyclopentadec-6-en-2-one	Ketone	63958-52-1	2006	2.28522e-09	1.49832e-09	3.73159e-09	0.000114042	0.000106391	5.40502e-05	0.000125783	2.16134e-05	0.0001	4.40715e-05	5.07695e-05	0	1.05721e-05	1.2437e-05	1.54287e-05	9.3223e-06	1.33194e-05
XMW0039	69	82	126.104	C8H14O	Cycloheptanone, 3-methyl-	Ketone	933-17-5	1072	4.69697e-06	3.72909e-06	5.04219e-06	2.18261e-05	9.08415e-06	1.18348e-05	0.00010042	0.000166125	0.0001	4.41735e-05	4.21046e-05	0	8.89264e-05	0.00010283	9.57808e-05	8.01498e-05	7.13588e-05
WMW0181	74	41	184.146	C11H20O2	4-Decenoic acid, methyl ester, Z-	Ester	7367-83-1	1323	2.64628e-06	1.22719e-06	3.08648e-06	2.95273e-05	2.96946e-05	3.59226e-05	2.7729e-05	4.15902e-05	0	4.42258e-05	2.83261e-05	0	1.2507e-05	1.17573e-05	1.08275e-05	9.92374e-06	1.11969e-05
XMW0574	57	68	142.099	C8H14O2	4-Penten-1-ol, propanoate	Ester	30563-30-5	974	1.14502e-06	9.70131e-07	1.08246e-06	7.8449e-05	3.65446e-05	4.46816e-05	1.31573e-05	2.91415e-05	0	4.42411e-05	4.02607e-05	0	1.40811e-05	1.7321e-05	1.48238e-05	1.37394e-05	1.5105e-05
D456	55	67	184.183	C12H24O	8-Dodecen-1-ol, (Z)-	Alcohol	40642-40-8	1468	6.61169e-05	9.95587e-05	5.43783e-05	3.90699e-05	2.03778e-05	2.00764e-05	2.78402e-05	3.79013e-05	0	4.45886e-05	5.27945e-05	0	5.16695e-05	4.85453e-05	4.71076e-05	4.45845e-05	5.03606e-05
D245	117	91	150.104	C10H14O	4-Phenyl-2-butanol	Alcohol	2344-70-9	1241	2.60461e-06	2.26249e-06	6.31402e-06	5.86172e-05	2.29347e-05	1.80826e-05	1.3488e-05	3.61476e-05	0	4.49692e-05	4.35956e-05	0	1.34327e-05	1.16492e-05	1.18691e-05	1.11494e-05	1.24167e-05
XMW1177	136	69	220.183	C15H24O	11,11-Dimethyl-4,8-dimethylenebicyclo[7.2.0]undecan-3-ol	Alcohol	79580-01-1	1646	7.59846e-05	9.5487e-05	0.000108643	1.21902e-05	1.21342e-05	2.68408e-05	3.42711e-05	4.45138e-05	0	4.49755e-05	4.29743e-05	0	6.49272e-05	6.50389e-05	6.63252e-05	6.02443e-05	6.83052e-05
XMW0213	70	71	186.162	C11H22O2	Isopentyl hexanoate	Ester	2198-61-0	1250	0.0024578	0.00226863	0.00233389	1.34366e-05	0.00197362	0.00124842	0.00152473	2.59778e-05	0.0008	4.4984e-05	2.1967e-05	0	0.00136998	0.00135894	0.00132029	0.00132829	0.00132475
KMW0518	69	93	196.146	C12H20O2	2,6-Octadien-1-ol, 3,7-dimethyl-, acetate, (Z)-	Ester	141-12-8	1362	0.00156383	0.00154083	0.00142489	1.49823e-05	0.00140096	0.000773786	0.00107696	3.03355e-05	0.0006	4.52645e-05	4.43321e-05	0	0.000794827	0.000860519	0.000921842	0.000912252	0.000952548
NMW0162	69	55	170.131	C10H18O2	8-Methyl-6-nonenoic Acid	Acid	21382-25-2	1373	0.00156398	0.00154087	0.00142489	1.45881e-05	0.00140195	0.000774401	0.00107731	3.00062e-05	0.0006	4.53998e-05	4.35741e-05	0	0.0007951	0.000860559	0.000922056	0.00091231	0.000952212
NMW0050	117	90	117.058	C8H7N	Benzyl nitrile	Nitrogen compounds	140-29-4	1144	7.55741e-06	5.34394e-06	9.10289e-06	0.00018584	6.50052e-05	4.24035e-05	1.47433e-05	3.31966e-05	0	4.5498e-05	4.30643e-05	0	3.48985e-05	3.30139e-05	3.57278e-05	3.7933e-05	3.55529e-05
NMW0157	93	135	135.068	C8H9NO	Acetamide, N-phenyl-	Amine	103-84-4	1366	0.00119516	0.00118294	0.00110875	2.70632e-05	0.00104314	0.000586199	0.000807439	3.20466e-05	0.0004	4.56849e-05	4.96048e-05	0	0.000642506	0.000674057	0.000702045	0.000698927	0.000734134
NMW0243	162	161	162.068	C10H10O2	4-MethoxycinnamAldehyde	Aldehyde	1963-36-6	1566	2.59047e-05	3.63292e-05	2.64403e-05	2.15183e-05	1.99938e-05	2.41436e-05	3.60244e-05	4.17498e-05	0	4.66612e-05	4.99964e-05	0	2.91908e-05	2.85062e-05	2.94607e-05	2.66056e-05	3.07735e-05
XMW0484	81	53	110.073	C7H10O	Furan, 2-propyl-	Heterocyclic compound	4229-91-8	791	1.88039e-05	2.23065e-05	1.32649e-05	2.82412e-05	2.18034e-05	3.6942e-05	3.86499e-05	7.05276e-05	0.0001	4.67478e-05	4.16897e-05	0	2.99299e-05	3.4348e-05	2.99538e-05	3.24065e-05	2.96834e-05
XMW1432	81	39	96.094	C7H12	2,4-Dimethyl 1,4-pentadiene	Hydrocarbons	4161-65-3	780	1.89861e-05	2.21419e-05	1.30693e-05	2.83988e-05	2.15025e-05	3.71341e-05	3.85848e-05	7.13645e-05	0.0001	4.70619e-05	4.20267e-05	0	3.00612e-05	3.46192e-05	2.94888e-05	3.28225e-05	2.93372e-05
KMW0421	120	92	152.047	C8H8O3	Methyl salicylate	Ester	119-36-8	1192	8.62421e-06	8.54569e-06	1.97814e-05	1.07363e-05	4.40022e-06	5.08745e-06	2.01753e-05	5.40543e-05	0	4.71838e-05	5.35303e-05	0.0001	1.1462e-05	1.08679e-05	1.24079e-05	1.28131e-05	1.18902e-05
WMW0051	177	91	192.151	C13H20O	β-Ionone	Terpenoids	14901-07-6	1491	0.000107433	0.000152368	0.000158784	3.35303e-05	3.16228e-05	2.63891e-05	3.12048e-05	4.41384e-05	0	4.71917e-05	4.3967e-05	0	4.57914e-05	4.51842e-05	4.2483e-05	4.28406e-05	5.0604e-05
XMW0379	93	133	204.188	C15H24	Bicyclo[5.2.0]nonane, 2-methylene-4,8,8-trimethyl-4-vinyl-	Terpenoids	242794-76-9	1407	1.96125e-05	2.83683e-05	1.83064e-05	0.000259306	0.000103917	4.68232e-05	9.18748e-06	5.3568e-06	0	4.7337e-05	1.45694e-05	0	3.78932e-05	3.81481e-05	3.93406e-05	3.65477e-05	3.85809e-05
XMW0423	93	136	194.167	C13H22O	6,8-Nonadien-2-one, 8-methyl-5-(1-methylethyl)-, (E)-	Ketone	54868-48-3	1373	0.00118325	0.00116415	0.0010896	3.4648e-05	0.00104323	0.000586317	0.000801896	3.11108e-05	0.0004	4.78056e-05	4.85575e-05	0	0.000634668	0.000667043	0.000696782	0.000705739	0.000742934
WMW0220	161	41	204.188	C15H24	2H-2,4a-Methanonaphthalene, 1,3,4,5,6,7-hexahydro-1,1,5,5-tetramethyl-, (2S)-	Terpenoids	1135-66-6	1391	0.000825567	0.00107223	0.000719568	0.000426965	0.000246711	0.000139007	0.000129021	3.9387e-05	0.0001	4.81962e-05	5.36394e-05	0.0001	0.000488053	0.000463316	0.000474516	0.000430788	0.000509884
WMW0207	97	96	210.235	C15H30	Cyclohexane, 1-(1,5-dimethylhexyl)-4-methyl-	Hydrocarbons	29799-19-7	1461	6.8296e-06	7.09834e-06	1.18751e-05	3.92557e-05	2.50619e-05	1.60592e-05	3.08631e-05	4.47291e-05	0	4.8415e-05	5.14645e-05	0	1.28024e-05	1.20868e-05	1.20403e-05	1.09934e-05	1.29891e-05
KMW0481	98	56	186.162	C11H22O2	Acetic acid, nonyl ester	Ester	143-13-5	1309	2.28522e-09	1.49832e-09	3.73159e-09	6.61863e-05	3.24865e-05	2.22971e-05	1.97567e-05	3.81247e-05	0	4.86653e-05	4.09074e-05	0	1.61822e-05	1.59763e-05	1.56513e-05	1.75166e-05	1.51682e-05
KMW0623	121	93	204.188	C15H24	1,5-Cyclodecadiene, 1,5-dimethyl-8-(1-methylethylidene)-, (E,E)-	Terpenoids	15423-57-1	1557	1.51217e-05	2.50454e-05	2.0342e-05	0.000584613	0.000684222	0.000293157	0.000370174	8.27027e-06	0.0002	4.89909e-05	4.04403e-05	0	0.000164118	0.000170453	0.000176263	0.000147041	0.000160365
KMW0183	121	122	122.084	C7H10N2	Pyrazine, 2-ethyl-5-methyl-	Heterocyclic compound	13360-64-0	1005	8.35656e-07	1.83678e-06	4.38129e-06	9.6496e-05	3.16061e-05	1.90778e-05	1.60082e-05	4.22818e-05	0	4.90986e-05	5.13308e-05	0.0001	1.09341e-05	1.04478e-05	1.20998e-05	1.16868e-05	1.13655e-05
D317	121	108	208.183	C14H24O	2-Buten-1-ol, 2-ethyl-4-(2,2,3-trimethyl-3-cyclopenten-1-yl)-	Alcohol	28219-61-6	1559	1.51217e-05	2.52864e-05	2.0626e-05	0.000584613	0.000684222	0.000293157	0.000370183	8.37837e-06	0.0002	4.91132e-05	4.07746e-05	0	0.000164176	0.000170501	0.000176251	0.000147149	0.000160406
XMW1182	119	120	204.188	C15H24	Di-epi-.alpha.-cedrene-(I)	Terpenoids	21996-77-0	1382	0.000691846	0.000946211	0.000566533	0.000233548	0.000195353	0.000119903	7.77578e-05	4.2945e-05	0.0001	4.93043e-05	7.28002e-05	0.0001	0.000530163	0.000490932	0.000491862	0.000463363	0.000534617
XMW1412	119	93	204.188	C15H24	1H-3a,7-Methanoazulene, 2,3,4,7,8,8a-hexahydro-3,6,8,8-tetramethyl-, (3R,3aS,7S,8aR)-	Terpenoids	65354-33-8	1389	0.000692469	0.000945604	0.000565458	0.000233468	0.000197598	0.000121054	7.836e-05	4.33059e-05	0.0001	4.93043e-05	7.33147e-05	0.0001	0.000532506	0.000491898	0.00049334	0.000460524	0.000532888
KMW0539	83	55	112.052	C6H8O2	2(5H)-Furanone, 5-ethyl-	Heterocyclic compound	2407-43-4	966	5.13644e-05	2.93932e-05	7.01512e-05	3.28541e-05	2.42003e-05	2.37932e-05	2.71615e-05	5.22278e-05	0	4.93157e-05	4.43404e-05	0	1.78631e-05	1.91544e-05	2.28578e-05	2.44884e-05	2.15063e-05
XMW1018	132	175	175.136	C12H17N	1-PhenylcyclohexylAmine	Amine	2201-24-3	1517	2.4153e-05	2.12395e-05	2.4097e-05	7.18429e-05	4.49247e-05	3.31517e-05	3.75696e-05	4.29674e-05	0	4.95945e-05	5.79459e-05	0.0001	3.32817e-05	2.73586e-05	2.85558e-05	2.76208e-05	2.96199e-05
NMW0313	137	180	180.079	C10H12O3	Phenol, 4-(3-hydroxy-1-propenyl)-2-methoxy-	Phenol	458-35-5	1669	2.28522e-09	1.49832e-09	3.73159e-09	6.71694e-06	6.01683e-06	1.08358e-05	2.92496e-05	4.38167e-05	0	4.97338e-05	4.82224e-05	0	2.13075e-05	2.08198e-05	2.14966e-05	1.95055e-05	2.21005e-05
XMW0746	159	118	220.183	C15H24O	(1R,2R,4S,6S,7S,8S)-8-Isopropyl-1-methyl-3-methylenetricyclo[4.4.0.02,7]decan-4-ol	Terpenoids	124753-76-0	1586	7.64533e-05	0.000102724	8.61185e-05	1.99247e-05	1.49746e-05	1.85833e-05	3.11365e-05	4.61354e-05	0	4.98122e-05	5.26886e-05	0.0001	4.51693e-05	4.39972e-05	4.61579e-05	4.32606e-05	5.19896e-05
XMW0452	121	136	136.125	C10H16	2,4,6-Octatriene, 3,4-dimethyl-	Hydrocarbons	57396-75-5	1121	3.18114e-06	2.92083e-06	3.044e-06	0.000143437	6.54024e-05	6.58987e-05	1.35825e-05	1.09774e-05	0	5.04664e-05	1.46038e-09	0	6.68358e-05	6.47513e-05	6.70513e-05	6.40753e-05	6.12812e-05
XMW0681	69	41	152.12	C10H16O	6-Octenal, 7-methyl-3-methylene-	Aldehyde	55050-40-3	1147	1.05236e-05	4.91386e-06	1.05032e-05	0.000158663	4.53384e-05	7.38864e-05	2.04863e-05	5.81425e-05	0	5.10788e-05	6.26745e-05	0.0001	0.00144964	0.00143185	0.00151545	0.00157702	0.00145516
NMW0285	117	129	202.136	C14H18O	CinnamAldehyde, .alpha.-pentyl-	Aldehyde	122-40-7	1654	0.000195679	0.000233277	0.000289267	2.06001e-05	1.70649e-05	2.84342e-05	3.45917e-05	5.40064e-05	0	5.13384e-05	5.25796e-05	0.0001	0.000155654	0.000151591	0.000154039	0.000143409	0.000157648
NMW0781	42	86	104.047	C4H8O3	Butanoic Acid, 4-hydroxy-	Acid	591-81-1	933	1.04936e-06	9.24555e-07	1.601e-06	4.5031e-05	1.30785e-05	2.40333e-05	2.46958e-05	4.65211e-05	0	5.13649e-05	7.17964e-05	0.0001	1.40561e-05	1.62905e-05	1.42669e-05	1.37579e-05	1.53895e-05
KMW0446	69	41	152.12	C10H16O	Citral	Terpenoids	5392-40-5	1273	3.64444e-05	5.17474e-05	5.47052e-05	2.96069e-05	3.83001e-05	2.37366e-05	4.78026e-05	5.41504e-05	0.0001	5.14723e-05	5.23409e-05	0.0001	2.92281e-05	2.91048e-05	3.11956e-05	2.90804e-05	2.90182e-05
XMW0223	139	67	139.063	C7H9NO2	1H-Pyrrole-2,5-dione, 3-ethyl-4-methyl-	Heterocyclic compound	20189-42-8	1239	5.42667e-05	4.0356e-05	0.000117873	5.24948e-05	2.72716e-05	2.84123e-05	2.15917e-05	4.56038e-05	0	5.1475e-05	4.85479e-05	0.0001	2.5808e-05	2.51198e-05	2.88549e-05	2.79217e-05	2.78207e-05
D290	148	105	148.089	C10H12O	2-Butanone, 4-phenyl-	Ketone	2550-26-7	1236	1.30336e-06	7.80979e-07	1.90178e-06	0.000189745	6.06112e-05	7.45659e-05	1.89163e-05	3.79486e-05	0	5.14897e-05	2.68306e-05	0	3.28706e-05	3.34207e-05	3.77703e-05	3.88798e-05	3.90153e-05
XMW0751	93	119	220.183	C15H24O	Bergamotol, Z-.alpha.-trans-	Terpenoids	88034-74-6	1700	8.03414e-05	9.62592e-05	6.65855e-05	0.000210459	0.000101797	5.07866e-05	3.98119e-05	2.8059e-05	0	5.2443e-05	4.87687e-05	0.0001	4.16873e-05	3.49013e-05	3.69813e-05	2.75866e-05	4.87682e-05
XMW0847	177	206	206.167	C14H22O	Phenol, 2,5-bis(1-methylpropyl)-	Phenol	54932-77-3	1566	4.39101e-06	5.81549e-06	4.55251e-06	1.65219e-05	6.49087e-06	1.45704e-05	2.59859e-05	4.72086e-05	0	5.26918e-05	5.71176e-05	0.0001	9.34472e-06	8.89559e-06	9.57074e-06	8.91647e-06	1.00454e-05
XMW1133	137	152	152.12	C10H16O	5-Isopropyl-3,3-dimethyl-2-methylene-2,3-dihydrofuran	Heterocyclic compound	81250-44-4	996	0.00010561	7.58191e-05	0.000143394	1.65224e-05	5.90297e-05	3.77607e-05	5.67441e-05	4.82388e-05	0.0001	5.32593e-05	6.9363e-05	0.0001	3.55195e-05	3.99552e-05	4.2528e-05	4.22628e-05	4.54431e-05
XMW1158	135	93	181.11	C10H15NO2	Tricyclo[3.3.1.1(3,7)]decane, 2-nitro-	Nitrogen compounds	54564-31-7	1224	4.54339e-06	3.14181e-06	6.9363e-06	2.01525e-05	5.78244e-06	7.46448e-06	2.21935e-05	5.07941e-05	0	5.33736e-05	6.1782e-05	0.0001	6.76641e-06	7.09506e-06	7.37478e-06	7.90753e-06	7.55299e-06
KMW0618	161	134	204.188	C15H24	Naphthalene, 1,2,3,5,6,8a-hexahydro-4,7-dimethyl-1-(1-methylethyl)-, (1S-cis)-	Terpenoids	483-76-1	1524	0.000976716	0.00142453	0.000834003	8.0969e-05	4.2877e-05	2.47375e-05	4.44335e-05	4.24887e-05	0	5.34213e-05	7.24048e-05	0.0001	0.000621476	0.000598349	0.000597881	0.000559732	0.000619505
KMW0601	107	164	164.084	C10H12O2	2-Butanone, 4-(4-hydroxyphenyl)-	Ketone	5471-51-2	1553	1.66914e-05	2.74675e-05	2.14345e-05	0.000698195	0.000821732	0.000348305	0.000441273	8.45908e-06	0.0002	5.37823e-05	4.43838e-05	0	0.000189468	0.000199534	0.000207202	0.000172309	0.000190489
NMW0792	104	77	104.037	C6H4N2	4-Pyridinecarbonitrile	Heterocyclic compound	100-48-1	978	6.62512e-07	6.36957e-07	4.4643e-07	0.000131198	5.78828e-05	7.24882e-05	2.08096e-05	3.59754e-05	0	5.44174e-05	5.2565e-05	0.0001	2.1957e-05	2.68514e-05	2.34594e-05	2.2372e-05	2.42232e-05
XMW0157	150	151	220.183	C15H24O	(2R,3R,6S)-6-Isopropyl-3-methyl-2-(prop-1-en-2-yl)-3-vinylcyclohexanone	Terpenoids	39020-72-9	1498	2.67448e-06	2.24337e-06	1.53181e-06	2.04098e-05	1.4851e-05	3.16247e-05	3.22077e-05	4.7074e-05	0	5.48612e-05	5.7723e-05	0.0001	1.66809e-05	1.51215e-05	1.61422e-05	1.33638e-05	1.67757e-05
KMW0388	119	91	152.12	C10H16O	Carveol	Terpenoids	99-48-9	1219	2.71936e-06	2.92826e-06	4.71024e-06	4.53025e-05	1.26161e-05	1.69679e-05	2.0753e-05	4.89883e-05	0	5.48686e-05	6.11752e-05	0.0001	1.38105e-05	1.24532e-05	1.30465e-05	1.27604e-05	1.58491e-05
NMW0441	91	92	272.25	C20H32	(4aS,4bS,10aS)-7-Isopropyl-1,1,4a-trimethyl-1,2,3,4,4a,4b,5,9,10,10a-decahydrophenanthrene	Terpenoids	122712-77-0	2040	2.28522e-09	1.49832e-09	3.73159e-09	0.000146451	0.000128775	6.35691e-05	0.000151619	2.74543e-05	0.0001	5.48864e-05	6.71492e-05	0.0001	1.34956e-05	1.5627e-05	1.89266e-05	1.10838e-05	1.51901e-05
D102	105	77	162.104	C11H14O	1-Pentanone, 1-phenyl-	Ketone	1009-14-9	1374	1.02442e-05	1.33214e-05	7.49986e-06	2.16636e-05	2.43713e-05	1.44431e-05	2.60525e-05	3.02791e-05	0	5.57461e-05	6.00904e-05	0.0001	1.35186e-05	1.40767e-05	1.34622e-05	1.18882e-05	1.29369e-05
D219	135	136	136.052	C8H8O2	BenzAldehyde, 4-methoxy-	Aldehyde	123-11-5	1251	7.43908e-06	7.10868e-06	1.83883e-05	6.9492e-05	2.31021e-05	1.93514e-05	1.41792e-05	4.24663e-05	0	5.59689e-05	5.43302e-05	0.0001	1.23821e-05	1.03989e-05	1.23817e-05	1.06572e-05	1.17463e-05
KMW0426	103	76	103.042	C7H5N	Benzonitrile	Nitrogen compounds	100-47-0	984	5.51933e-05	5.15722e-05	5.22367e-05	1.81268e-05	4.39979e-05	3.40343e-05	5.3512e-05	5.13909e-05	0.0001	5.61419e-05	7.26448e-05	0.0001	2.99788e-05	3.32757e-05	3.28514e-05	3.34023e-05	3.49236e-05
XMW0762	60	44	103.038	C2H5N3O2	Imidodicarbonic diamide	Nitrogen compounds	108-19-0	1237	4.36322e-05	3.3416e-05	9.85937e-05	6.3704e-05	3.05725e-05	2.96195e-05	2.34555e-05	5.14184e-05	0	5.8871e-05	5.56878e-05	0.0001	2.19573e-05	2.23813e-05	2.67978e-05	2.56483e-05	2.50814e-05
XMW0836	59	93	222.198	C15H26O	3,7-Cyclodecadiene-1-methanol, .alpha.,.alpha.,4,8-tetramethyl-, [s-(Z,Z)]	Terpenoids	21657-90-9	1559	1.63541e-05	2.89861e-05	2.12721e-05	0.000783674	0.000935111	0.000395596	0.000508218	8.49911e-06	0.0003	5.99123e-05	4.80261e-05	0.0001	0.000192661	0.000214782	0.000229776	0.000187923	0.000207338
XMW0418	57	85	170.203	C12H26	Decane, 2,4-dimethyl-	Hydrocarbons	2801-84-5	1106	0.000492902	0.000337194	0.000699127	9.24721e-05	0.000285075	0.000166678	0.000328086	6.17607e-05	0.0002	6.00566e-05	4.89421e-05	0.0001	0.000352273	0.000371386	0.000367822	0.000370407	0.000357978
D98	124	109	124.035	C7H8S	Benzene, (methylthio)-	Sulfur compounds	100-68-5	1106	0.000139058	8.95052e-05	0.000324116	4.35982e-05	4.55606e-05	4.45207e-05	4.1574e-05	6.11715e-05	0.0001	6.01534e-05	5.53736e-05	0.0001	4.53084e-05	4.62125e-05	5.564e-05	5.57694e-05	4.88902e-05
XMW0281	57	43	156.188	C11H24	Decane, 5-methyl-	Hydrocarbons	13151-35-4	1057	2.28522e-09	1.49832e-09	3.73159e-09	4.41343e-05	1.60477e-05	2.35744e-05	2.71963e-05	5.58748e-05	0	6.03489e-05	6.1431e-05	0.0001	1.2955e-05	1.34092e-05	1.33499e-05	1.3296e-05	1.39834e-05
KMW0306	57	71	156.188	C11H24	Undecane	Hydrocarbons	1120-21-4	1100	0.00049588	0.000338924	0.000665662	9.40566e-05	0.000285181	0.000164056	0.000327509	6.31273e-05	0.0002	6.0415e-05	4.96908e-05	0.0001	0.000352055	0.000370892	0.000367406	0.000370179	0.000357831
XMW0177	109	79	124.089	C8H12O	Ethanone, 1-(2-methyl-1-cyclopenten-1-yl)-	Ketone	3168-90-9	996	5.32965e-05	3.02539e-05	8.60419e-05	2.74852e-05	3.07844e-05	2.63024e-05	3.67443e-05	6.65389e-05	0.0001	6.08175e-05	6.80648e-05	0.0001	2.47052e-05	2.38758e-05	2.91122e-05	2.64522e-05	3.1222e-05
XMW0937	119	109	194.131	C12H18O2	(1R,5S,6R)-2,7,7-Trimethylbicyclo[3.1.1]hept-2-en-6-yl acetate	Ester	67999-48-8	1262	0.00338153	0.00320778	0.0030843	3.08359e-05	0.00276774	0.00169703	0.00209434	4.28899e-05	0.0011	6.15432e-05	3.42517e-05	0	0.00189519	0.00185266	0.00181962	0.00180822	0.00184254
KMW0115	104	103	104.063	C8H8	Styrene	Aromatics	100-42-5	893	3.11857e-06	4.72767e-06	2.18875e-06	8.81706e-05	0.00013429	9.66406e-05	7.6601e-05	8.92055e-05	0.0001	6.20057e-05	7.29021e-05	0.0001	4.32898e-05	5.42822e-05	4.85621e-05	5.1093e-05	4.60402e-05
XMW1454	111	126	126.032	C6H6O3	Isomaltol	Heterocyclic compound	3420-59-5	989	0.000504851	0.000411649	0.000764728	6.03864e-05	0.000114714	7.38313e-05	7.4151e-05	6.33851e-05	0.0001	6.22292e-05	6.58562e-05	0.0001	0.000120219	0.00012835	0.000131905	0.000140506	0.000124918
XMW0640	121	105	204.188	C15H24	Panaxene	Terpenoids	871660-95-6	1314	7.46659e-07	1.64297e-06	1.15391e-06	8.19731e-05	3.95105e-05	2.84432e-05	2.72106e-05	4.69383e-05	0	6.25025e-05	5.8103e-05	0.0001	2.11653e-05	2.15201e-05	2.09908e-05	2.16164e-05	2.08148e-05
XMW0550	148	41	148.075	C7H8N4	N-Cyanomethyl-2-cyanimino-pyrrolidine	Heterocyclic compound	134881-46-2	1595	5.31481e-05	6.27038e-05	6.37559e-05	2.49462e-05	1.96207e-05	2.71471e-05	4.07366e-05	5.85631e-05	0	6.28386e-05	6.61988e-05	0.0001	3.45209e-05	3.32094e-05	3.45152e-05	3.31352e-05	3.71633e-05
XMW0819	161	105	204.188	C15H24	(1S,4S,4aR)-1-Isopropyl-4-methyl-7-methylene-1,2,3,4,4a,5,6,7-octahydronaphthalene	Terpenoids	157477-72-0	1463	0.000309921	0.00052872	0.000247331	7.56991e-05	3.58277e-05	3.64707e-05	6.73539e-05	5.75608e-05	0.0001	6.33999e-05	8.46322e-05	0.0001	0.000232134	0.000222093	0.000214336	0.000201461	0.000230557
KMW0181	109	79	152.12	C10H16O	2,3-Dehydro-1,8-cineole	Terpenoids	92760-25-3	992	5.64593e-05	3.68351e-05	8.90888e-05	2.78568e-05	2.93566e-05	2.523e-05	3.91012e-05	6.93907e-05	0.0001	6.34421e-05	7.09005e-05	0.0001	2.26045e-05	2.49736e-05	2.78865e-05	2.77749e-05	2.96817e-05
XMW0812	105	91	204.188	C15H24	Benzene, (1-methyl-1-propylpentyl)-	Aromatics	54932-91-1	1504	0.000817385	0.00152231	0.000645645	0.000309619	0.000167495	0.000100834	8.0189e-05	4.57304e-05	0.0001	6.34802e-05	7.54879e-05	0.0001	0.000688277	0.000669286	0.000655632	0.000615244	0.000660165
XMW0264	161	105	204.188	C15H24	Bicyclo[4.4.0]dec-1-ene, 2-isopropyl-5-methyl-9-methylene-	Terpenoids	150320-52-8	1507	0.000888372	0.00162121	0.000668773	0.000227062	0.000136616	8.17068e-05	7.82612e-05	5.83134e-05	0.0001	6.35556e-05	8.27749e-05	0.0001	0.000720972	0.000700731	0.000676064	0.000635595	0.000685635
XMW0731	133	148	148.125	C11H16	Benzene, pentamethyl-	Aromatics	700-12-9	1260	9.25313e-05	9.46366e-05	0.000102393	3.13796e-05	8.59842e-05	5.46881e-05	6.29171e-05	4.36229e-05	0.0001	6.37591e-05	5.2618e-05	0.0001	6.20472e-05	5.87849e-05	6.2702e-05	6.15068e-05	6.23039e-05
KMW0633	55	83	200.214	C13H28O	n-Tridecan-1-ol	Alcohol	112-70-9	1577	1.28452e-05	1.52016e-05	1.26996e-05	3.61242e-05	3.21589e-05	2.8328e-05	4.42578e-05	5.41098e-05	0	6.3867e-05	6.6355e-05	0.0001	1.87801e-05	1.77937e-05	1.87095e-05	1.66803e-05	1.96183e-05
NMW0185	118	146	146.084	C9H10N2	Pyridine, 3-(3,4-dihydro-2H-pyrrol-5-yl)-	Heterocyclic compound	532-12-7	1427	0.000159801	0.000220853	0.000143439	6.60126e-05	3.02188e-05	3.21296e-05	4.40168e-05	6.39086e-05	0.0001	6.40845e-05	8.12416e-05	0.0001	0.000111737	0.000105815	0.000103355	0.000101002	0.000111414
XMW0728	121	93	176.12	C12H16O	Benzenemethanol, 4-methyl-.alpha.-(1-methyl-2-propenyl)-, (R*,R*)-	Alcohol	83173-76-6	1393	1.75953e-05	1.86699e-05	1.5021e-05	0.000162946	0.000102886	5.52933e-05	6.81339e-05	4.68592e-05	0.0001	6.40882e-05	8.79618e-05	0.0001	3.51666e-05	2.9078e-05	3.34494e-05	2.74412e-05	3.41024e-05
XMW1006	41	82	220.183	C15H24O	(1S,4R,7S,8R,11R,13R)-4,7,11-Trimethyl-5-oxatetracyclo[5.4.2.01,8.04,13]tridecane	Terpenoids	18319-31-8	1546	0.000199426	0.000225007	0.000191392	0.000389056	0.000459824	0.000247736	0.000292877	8.51635e-06	0.0002	6.43397e-05	4.10304e-05	0.0001	0.000192594	0.000182517	0.000182684	0.000170038	0.000195704
XMW0202	69	41	138.141	C10H18	cis-2,6-Dimethyl-2,6-octadiene	Hydrocarbons	2492-22-0	985	0.00063282	0.000504749	0.000931084	6.78814e-05	0.000135804	8.61654e-05	8.1947e-05	6.46322e-05	0.0001	6.44139e-05	7.20332e-05	0.0001	0.000147928	0.000156891	0.000160224	0.000170213	0.000152796
KMW0434	41	137	152.12	C10H16O	2,6,6-trimethyl-1-Cyclohexene-1-carboxaldehyde	Terpenoids	432-25-7	1220	4.07274e-06	2.83961e-06	6.95497e-06	3.83435e-05	9.61788e-06	1.62471e-05	3.28565e-05	6.0795e-05	0	6.45186e-05	7.60172e-05	0.0001	1.12251e-05	1.22157e-05	1.34509e-05	1.37328e-05	1.32736e-05
w05	69	41	220.183	C15H24O	2,6,10-Dodecatrienal, 3,7,11-trimethyl-	Terpenoids	19317-11-4	1656	0.000244457	0.000300118	0.000361589	2.34071e-05	3.04969e-05	4.60643e-05	5.8329e-05	6.9709e-05	0.0001	6.54511e-05	5.98491e-05	0.0001	0.000195698	0.000196021	0.000201566	0.00018373	0.000202329
XMW0031	85	95	222.198	C15H26O	1,4-Methanoazulen-3-ol, decahydro-1,5,5,8a-tetramethyl-, [1S-(1.alpha.,3.beta.,3a.beta.,4.alpha.,8a.beta.)]-	Terpenoids	99481-30-8	1593	5.47553e-05	7.55216e-05	6.10233e-05	2.51767e-05	1.91764e-05	2.80194e-05	4.41609e-05	5.86419e-05	0.0001	6.55623e-05	6.92047e-05	0.0001	3.57335e-05	3.76848e-05	4.01741e-05	3.63174e-05	4.20662e-05
KMW0537	81	68	204.188	C15H24	Cyclohexane, 1-ethenyl-1-methyl-2,4-bis(1-methylethenyl)-, (1.alpha.,2.beta.,4.beta.)-	Terpenoids	33880-83-0	1398	0.00039614	0.000393205	0.000504451	0.000599595	0.000467878	0.000236881	0.0002247	5.52127e-05	0.0001	6.59611e-05	6.71581e-05	0.0001	0.000215146	0.000194872	0.000209517	0.000193826	0.000233166
XMW1142	79	107	150.104	C10H14O	5-propan-2-ylbicyclo[3.1.0]hex-2-ene-2-carbAldehyde	Aldehyde	57129-54-1	1190	5.34506e-06	4.51677e-06	1.1936e-05	6.35117e-05	1.4788e-05	3.35672e-05	2.30203e-05	6.34297e-05	0	6.65664e-05	6.38584e-05	0.0001	3.0134e-05	3.06947e-05	3.68626e-05	3.67542e-05	3.48011e-05
XMW0803	93	43	196.146	C12H20O2	Iso-3-thujyl acetate	Ester	62181-90-2	1298	6.55965e-05	8.86148e-05	5.55063e-05	0.000471882	0.000186914	0.000190269	4.01678e-05	5.52334e-05	0	6.68432e-05	3.04407e-05	0	0.000425663	0.000429324	0.000414329	0.000393801	0.000396783
KMW0160	106	61	106.045	C4H10OS	1-Propanol, 3-(methylthio)-	Alcohol	505-10-2	981	1.45356e-06	6.04693e-07	8.95982e-07	5.0119e-05	1.23624e-05	2.65866e-05	2.99834e-05	5.69702e-05	0	6.81257e-05	8.38732e-05	0.0001	8.32131e-06	1.06515e-05	8.94205e-06	9.46803e-06	9.35765e-06
D153	92	91	198.104	C14H14O	Benzene, 1,1'-[oxybis(methylene)]bis-	Aromatics	103-50-4	1650	0.000189718	0.00022911	0.000281367	2.23787e-05	1.96929e-05	3.90624e-05	4.94955e-05	6.83399e-05	0.0001	6.82676e-05	6.38742e-05	0.0001	0.000152188	0.000150395	0.000154787	0.000143105	0.000155918
XMW0926	133	105	148.089	C10H12O	Ethanone, 1-(2,4-dimethylphenyl)-	Ketone	89-74-7	1253	2.15879e-06	9.98919e-07	3.08012e-06	0.00024663	7.72839e-05	9.49531e-05	2.37064e-05	5.11269e-05	0	6.84189e-05	3.85512e-05	0.0001	4.44904e-05	4.27844e-05	4.96287e-05	5.00392e-05	5.08329e-05
KMW0452	133	105	148.089	C10H12O	4-(1-methylethyl)-Benzaldehyde	Terpenoids	122-03-2	1239	2.17203e-06	1.11574e-06	3.00256e-06	0.000244044	7.75416e-05	9.52227e-05	2.35178e-05	5.10912e-05	0	6.86877e-05	3.87784e-05	0.0001	4.31066e-05	4.12998e-05	4.71004e-05	4.78451e-05	4.84207e-05
XMW1399	57	43	184.219	C13H28	Decane, 2,5,9-trimethyl-	Hydrocarbons	62108-22-9	1121	5.36087e-06	4.94728e-06	5.0613e-06	0.000208816	0.000145799	0.000127658	2.52561e-05	2.7749e-05	0	6.93851e-05	2.2048e-05	0	0.00012142	0.000119877	0.000122218	0.000124603	0.000115794
D271	57	56	158.131	C9H18O2	Propanoic acid, hexyl ester	Ester	2445-76-3	1108	2.28522e-09	1.49832e-09	3.73159e-09	1.39501e-09	9.68216e-10	1.01734e-09	6.63935e-05	0.000118509	0.0001	7.09016e-05	1.589e-05	0	9.19237e-05	8.80858e-05	9.343e-05	9.61148e-05	8.97035e-05
XMW0724	95	94	162.141	C12H18	Albene	Hydrocarbons	38451-64-8	1159	5.8132e-06	3.25754e-06	9.43352e-06	0.000150261	0.000121372	7.4526e-05	6.24928e-05	6.94742e-05	0.0001	7.11157e-05	7.31912e-05	0.0001	0.000165206	0.00016957	0.000204396	0.00022025	0.000208344
D265	97	41	181.183	C12H23N	Dodecanenitrile	Nitrogen compounds	2437-25-4	1490	0.000270974	0.000345948	0.000251271	0.000199529	0.000107367	5.84296e-05	4.95196e-05	5.34877e-05	0.0001	7.16788e-05	9.58252e-05	0.0001	0.000159524	0.000146837	0.000143348	0.000134741	0.000151249
KMW0061	73	56	116.084	C6H12O2	Isobutyl acetate	Ester	110-19-0	772	0.000123515	7.89033e-05	0.000180103	6.85059e-05	4.34331e-05	5.59794e-05	4.55512e-05	7.92727e-05	0.0001	7.17216e-05	6.85919e-05	0.0001	4.32397e-05	5.42757e-05	5.24308e-05	5.74293e-05	4.88937e-05
KMW0653	69	68	238.193	C15H26O2	Pentanoic acid, 3,7-dimethyl-2,6-octadienyl ester, (E)-	Ester	10402-47-8	1659	0.000244963	0.000300599	0.00036274	2.47756e-05	2.80986e-05	4.42084e-05	5.43656e-05	6.80689e-05	0.0001	7.20767e-05	6.58681e-05	0.0001	0.000195927	0.000196144	0.000201961	0.000184059	0.000202591
XMW0842	41	55	222.198	C15H26O	Palustrol (Ledum)	Terpenoids	5986-49-2	1568	1.08457e-05	1.3011e-05	9.91107e-06	3.33898e-05	2.44063e-05	2.73017e-05	4.39181e-05	6.20915e-05	0.0001	7.24384e-05	7.67658e-05	0.0001	1.79061e-05	1.71585e-05	1.73419e-05	1.62778e-05	1.89009e-05
WMW0047	124	95	124.089	C8H12O	5-Ethylcyclopent-1-enecarboxAldehyde	Aldehyde	36431-60-4	1040	2.90387e-06	2.92207e-06	3.66645e-06	2.95244e-05	9.93391e-06	1.88318e-05	3.87571e-05	7.60258e-05	0.0001	7.26992e-05	7.65488e-05	0.0001	1.87926e-05	1.99653e-05	2.04102e-05	2.15358e-05	1.96231e-05
XMW1481	163	178	178.099	C11H14O2	5'-Hydroxy-2',3',4'-trimethylacetophenone	Ketone	13667-28-2	1589	8.82841e-05	0.000125185	9.57303e-05	2.04617e-05	1.65391e-05	2.4624e-05	4.57395e-05	6.85026e-05	0.0001	7.31698e-05	7.88641e-05	0.0001	5.24903e-05	5.13386e-05	5.30496e-05	4.89671e-05	5.64999e-05
XMW0865	175	91	218.167	C15H22O	8-Isopropyl-1-methyltricyclo[4.4.0.02,7]dec-3-ene-3-carbAldehyde	Aldehyde	41610-68-8	1675	1.36026e-05	1.72322e-05	1.59642e-05	6.78427e-05	5.89057e-05	4.21167e-05	6.61831e-05	6.53658e-05	0.0001	7.33628e-05	7.13154e-05	0.0001	5.01607e-05	4.7089e-05	4.59293e-05	4.43394e-05	4.78081e-05
KMW0212	91	92	120.058	C8H8O	BenzeneacetAldehyde	Aldehyde	122-78-1	1049	0.00187981	0.0017413	0.0017047	4.82448e-05	0.00153111	0.000950045	0.0012117	6.08588e-05	0.0006	7.3458e-05	6.44258e-05	0.0001	0.000916881	0.00100014	0.00106413	0.00105702	0.00108886
XMW1478	69	68	224.178	C14H24O2	Geranyl isobutyrate	Ester	2345-26-8	1514	5.34165e-05	5.89927e-05	4.09507e-05	0.000134372	0.000183877	0.000119786	0.000130916	6.09158e-05	0.0001	7.36847e-05	9.31407e-05	0.0001	6.32583e-05	5.51737e-05	6.06407e-05	4.92977e-05	6.36351e-05
NMW0136	122	121	122.037	C7H6O2	BenzAldehyde, 3-hydroxy-	Aldehyde	100-83-4	1327	1.63685e-06	1.70281e-06	1.41895e-06	1.34298e-05	3.51837e-06	8.34846e-06	3.41797e-05	6.98601e-05	0.0001	7.3967e-05	8.51683e-05	0.0001	8.97521e-06	9.06685e-06	9.24831e-06	9.28013e-06	9.54171e-06
KMW0614	119	105	204.188	C15H24	Cubenene	Terpenoids	29837-12-5	1532	0.000450384	0.000656188	0.000418365	0.00014361	9.59773e-05	5.42805e-05	7.39837e-05	5.77237e-05	0.0001	7.41373e-05	0.000100931	0.0001	0.000290402	0.000277395	0.000294142	0.000260742	0.00028689
WMW0082	41	55	152.157	C11H20	1,10-Undecadiene	Hydrocarbons	13688-67-0	1095	2.54086e-05	2.09765e-05	2.97532e-05	6.2758e-05	3.79466e-05	3.47796e-05	5.02568e-05	6.24619e-05	0.0001	7.43062e-05	9.41404e-05	0.0001	2.37322e-05	2.28014e-05	2.69256e-05	2.61826e-05	2.64989e-05
KMW0526	69	121	190.136	C13H18O	2-Buten-1-one, 1-(2,6,6-trimethyl-1,3-cyclohexadien-1-yl)-, (E)-	Terpenoids	23726-93-4	1386	0.00382654	0.00368979	0.00342541	3.33159e-05	0.00343674	0.00194354	0.00256003	5.04114e-05	0.0013	7.52118e-05	5.66777e-05	0.0001	0.00202694	0.00215108	0.00226998	0.00224587	0.00232431
KMW0595	119	93	204.188	C15H24	1,3-Cyclohexadiene, 5-(1,5-dimethyl-4-hexenyl)-2-methyl-, [S-(R*,S*)]-	Terpenoids	495-60-3	1495	0.0133109	0.017456	0.0119826	0.000924902	0.000395043	0.000170491	0.000119721	6.2352e-05	0.0001	7.52304e-05	0.000146829	0.0001	0.00800298	0.00772664	0.0072476	0.00704591	0.00761757
KMW0530	69	41	196.146	C12H20O2	Geranyl acetate	Terpenoids	105-87-3	1382	0.0038254	0.00369556	0.00343731	3.22095e-05	0.00343293	0.00193861	0.00255644	4.93859e-05	0.0013	7.52654e-05	5.94761e-05	0.0001	0.00202515	0.00214877	0.0022674	0.0022434	0.00232194
NMW0036	56	111	111.068	C6H9NO	1-ethenyl-2-Pyrrolidinone	Heterocyclic compound	88-12-0	1102	0.00143407	0.000990563	0.00186711	5.52608e-05	0.00114396	0.000647303	0.000807703	8.87275e-05	0.0004	7.56304e-05	6.76656e-05	0.0001	0.000691802	0.000706874	0.000741443	0.000758367	0.00070084
NMW0092	41	93	154.136	C10H18O	(+)-neodihydrocarveol	Terpenoids	18675-33-7	1226	4.36807e-06	3.52737e-06	7.59357e-06	5.12242e-05	1.30693e-05	1.80096e-05	3.33256e-05	7.2534e-05	0.0001	7.58831e-05	8.78045e-05	0.0001	1.19176e-05	1.32728e-05	1.351e-05	1.26416e-05	1.36481e-05
WMW0007	107	93	204.188	C15H24	[1S-(1.alpha.,7.alpha.,8a.beta.)]-1,2,3,5,6,7,8,8a-octahydro-1,4-dimethyl-7-(1-methylethenyl)-Azulene	Terpenoids	3691-11-0	1505	0.000920532	0.0018439	0.000699681	0.000332698	0.000177857	0.00011191	9.48994e-05	6.59322e-05	0.0001	7.6375e-05	9.72872e-05	0.0001	0.000877219	0.000851403	0.000829785	0.000773587	0.000832116
D328	134	91	202.172	C15H22	(5R,10R)-10-Methyl-6-methylene-2-(propan-2-ylidene)spiro[4.5]dec-7-ene	Terpenoids	28908-27-2	1495	0.00143897	0.00194135	0.00138102	0.000114009	5.59516e-05	2.3756e-05	2.66928e-05	6.14063e-05	0	7.6583e-05	2.33112e-05	0	0.000876384	0.000840115	0.000797289	0.000773116	0.000824159
D177	110	95	220.183	C15H24O	(1aR,1bS,2aS,5S,5aS,7aS)-2,2,5,7a-Tetramethyldecahydrocyclopenta[2',3']cyclobuta[1',2':3,4]benzo[1,2-b]oxirene	Terpenoids	104188-24-1	1549	0.000250146	0.000280648	0.000232206	0.000528406	0.000658972	0.000337227	0.000402992	7.21142e-06	0.0002	7.74849e-05	4.69371e-05	0.0001	0.0002448	0.000235163	0.000234855	0.000214538	0.000251541
KMW0273	119	134	134.11	C10H14	Benzene, 1,2,4,5-tetramethyl-	Aromatics	95-93-2	1115	4.79132e-06	2.35051e-06	6.76641e-06	4.19725e-05	1.39661e-05	0.000231496	5.94284e-05	0.000135034	0.0001	7.82211e-05	1.84701e-05	0	9.87614e-05	0.00010086	0.00010109	0.000106738	9.97257e-05
XMW1020	91	92	242.031	C11H15BrO	(3-Bromo-1-methylpropoxymethyl)benzene	Aromatics	51666-29-6	1499	0.0125654	0.0164429	0.0117695	0.000964242	0.000474167	0.000218266	0.00015591	7.71779e-05	0.0001	7.8471e-05	0.000181324	0.0001	0.00755823	0.00724584	0.00686492	0.00669981	0.00715848
D338	119	204	204.188	C15H24	1-methyl-4-(1,2,2-trimethylcyclopentyl)cyclohexa-1,3-diene	Terpenoids	29621-78-1	1509	0.00070137	0.00134103	0.000530437	0.000767326	0.000329883	0.000199021	7.59241e-05	4.83738e-05	0.0001	7.87578e-05	8.57348e-05	0.0001	0.000641306	0.000616891	0.000612713	0.000560435	0.000629913
XMW0767	111	93	156.115	C9H16O2	2-Furanmethanol, 5-ethenyltetrahydro-.alpha.,5-dimethyl-	Heterocyclic compound	104188-13-8	1066	8.7441e-06	8.54779e-06	1.6171e-05	3.08972e-05	1.19198e-05	1.82318e-05	0.000185387	0.000329353	0.0003	8.02095e-05	7.52971e-05	0.0001	0.000161264	0.000182199	0.000190092	0.000147379	0.000124613
XMW0373	85	57	170.203	C12H26	Undecane, 2-methyl-	Hydrocarbons	7045-71-8	1164	2.9763e-05	2.24868e-05	0.000141789	0.000148829	0.000104735	8.61522e-05	7.88725e-05	7.20065e-05	0.0001	8.05195e-05	7.52672e-05	0.0001	8.18812e-05	8.55724e-05	9.96438e-05	0.000100027	9.18816e-05
XMW0009	161	189	204.188	C15H24	Naphthalene, 1,2,4a,5,8,8a-hexahydro-4,7-dimethyl-1-(1-methylethyl)-, [1S-(1.alpha.,4a.beta.,8a.alpha.)]-	Terpenoids	523-47-7	1518	0.000143708	0.00019667	0.000120949	0.000239937	0.000148905	8.39466e-05	9.99817e-05	5.65953e-05	0.0001	8.05551e-05	0.000104264	0.0001	0.000119958	0.000113045	0.000114629	0.000105878	0.000125539
XMW1417	82	67	226.193	C14H26O2	Octanoic acid, 3-hexenyl ester, (Z)-	Ester	61444-41-5	1588	9.34693e-05	0.000135515	9.99308e-05	4.58284e-05	4.21935e-05	3.22104e-05	6.10254e-05	7.34061e-05	0.0001	8.09164e-05	8.70513e-05	0.0001	6.02232e-05	6.1861e-05	6.45745e-05	5.7844e-05	6.72418e-05
XMW1336	91	92	207.09	C11H13NO3	N-Benzyloxy-2-carbomethoxyaziridine	Heterocyclic compound	53084-33-6	1550	0.000231008	0.000279605	0.000221549	0.000337121	0.000396315	0.000216073	0.00028299	2.78473e-05	0.0002	8.09956e-05	6.62214e-05	0.0001	0.000212872	0.000203887	0.000206719	0.000189889	0.000221569
D244	161	105	222.198	C15H26O	(3S,3aR,3bR,4S,7R,7aR)-4-Isopropyl-3,7-dimethyloctahydro-1H-cyclopenta[1,3]cyclopropa[1,2]benzen-3-ol	Terpenoids	23445-02-5	1515	0.000142018	0.000196247	0.000118904	0.000243931	0.000152056	8.57436e-05	0.000101973	5.65232e-05	0.0001	8.09983e-05	0.00010481	0.0001	0.000138785	0.000127245	0.000129569	0.000118705	0.000138783
KMW0350	108	91	150.068	C9H10O2	Acetic acid, phenylmethyl ester	Ester	140-11-4	1162	2.43013e-06	1.53224e-06	4.28874e-06	0.000360338	0.000132029	0.000129307	3.29295e-05	4.81522e-05	0	8.11956e-05	4.3742e-05	0.0001	0.000106509	0.000113597	0.000113602	0.00012348	0.000119295
XMW0770	117	118	118.078	C9H10	Indane	Aromatics	496-11-7	1029	1.26026e-05	1.1067e-05	1.2251e-05	9.47304e-05	3.82586e-05	3.99795e-05	3.59297e-05	5.7846e-05	0	8.14362e-05	8.37196e-05	0.0001	2.24005e-05	2.56893e-05	2.35766e-05	2.31491e-05	2.38532e-05
XMW1448	137	109	152.12	C10H16O	3,6-Dimethyl-2,3,3a,4,5,7a-hexahydrobenzofuran	Heterocyclic compound	70786-44-6	1192	1.79324e-06	1.93949e-06	3.50768e-06	6.2195e-05	1.81276e-05	1.72445e-05	3.67153e-05	9.04925e-05	0.0001	8.21281e-05	8.6237e-05	0.0001	1.22913e-05	1.287e-05	1.57552e-05	1.72887e-05	1.65185e-05
XMW1137	109	67	152.12	C10H16O	Ethanone, 1-(1,3-dimethyl-3-cyclohexen-1-yl)-	Ketone	51733-68-7	1161	8.55276e-06	5.27785e-06	1.54954e-05	0.000161808	5.02726e-05	6.58278e-05	3.21317e-05	6.9942e-05	0.0001	8.21971e-05	7.9424e-05	0.0001	5.12274e-05	5.20769e-05	5.97516e-05	5.96686e-05	5.85822e-05
WMW0127	55	81	128.12	C8H16O	3-Octen-1-ol, (Z)-	Alcohol	20125-84-2	1055	3.26631e-06	3.23471e-06	5.22194e-06	6.64425e-05	2.45081e-05	3.34075e-05	3.93451e-05	7.34688e-05	0.0001	8.23725e-05	9.8341e-05	0.0001	1.22219e-05	1.3183e-05	1.42626e-05	1.42177e-05	1.58591e-05
WMW0058	95	41	128.12	C8H16O	5-Hepten-2-ol, 6-methyl-	Alcohol	1569-60-4	994	0.000175942	0.000122984	0.000184416	4.46349e-05	9.24673e-05	6.34177e-05	9.4582e-05	8.7953e-05	0.0001	8.24838e-05	9.62906e-05	0.0001	5.48272e-05	5.76877e-05	5.77135e-05	5.87084e-05	6.9575e-05
D175	91	73	178.136	C12H18O	.beta.-Phenylethylmethylethylcarbinol	Alcohol	10415-87-9	1382	0.000396146	0.000450664	0.000358022	0.00073318	0.000480624	0.000362139	0.000193219	5.86084e-05	0.0001	8.272e-05	5.16255e-05	0.0001	0.000759545	0.000738014	0.000729073	0.000700291	0.000772009
WMW0003	107	161	204.188	C15H24	Eremophilene	Terpenoids	10219-75-7	1494	0.00375718	0.00499032	0.00361017	0.000341772	0.000162904	8.13954e-05	6.72803e-05	6.52818e-05	0.0001	8.31128e-05	9.931e-05	0.0001	0.00229175	0.00220456	0.00208863	0.00201876	0.00216644
XMW0485	76	91	125.936	C2H3ClS2	Carbonochloridodithioic acid, methyl ester	Others	16696-91-6	1033	6.08745e-06	6.11886e-06	6.49782e-06	8.55588e-05	3.10109e-05	3.38422e-05	3.86026e-05	7.22132e-05	0.0001	8.39942e-05	8.75524e-05	0.0001	1.65698e-05	2.08183e-05	1.72215e-05	1.77889e-05	1.98608e-05
NMW0093	107	91	150.104	C10H14O	D-Verbenone	Terpenoids	18309-32-5	1228	3.77333e-06	3.08844e-06	5.6859e-06	5.72452e-05	1.36324e-05	1.90277e-05	3.62985e-05	8.17993e-05	0.0001	8.43429e-05	0.000100785	0.0001	1.17348e-05	1.32685e-05	1.23413e-05	1.20029e-05	1.30439e-05
WMW0040	93	41	136.125	C10H16	trans-.beta.-Ocimene	Terpenoids	3779-61-1	1049	0.00407787	0.00378912	0.00367512	5.77911e-05	0.0034328	0.00201393	0.00270521	6.23732e-05	0.0014	8.50455e-05	7.81282e-05	0.0001	0.00200849	0.00221311	0.00235782	0.00233281	0.00238493
XMW1439	91	119	165.079	C9H11NO2	Benzene, (1-nitropropyl)-	Aromatics	5279-14-1	1310	2.08846e-05	2.65976e-05	2.15045e-05	0.000267918	0.000122561	9.11329e-05	4.25026e-05	5.84518e-05	0.0001	8.50773e-05	6.37094e-05	0.0001	0.000183125	0.000185518	0.000186988	0.00018484	0.000181974
KMW0252	93	41	136.125	C10H16	1,3,7-Octatriene, 3,7-dimethyl-	Terpenoids	502-99-8	1048	0.00404897	0.0037669	0.00365279	6.96313e-05	0.00343373	0.00201316	0.00269483	6.23363e-05	0.0014	8.6102e-05	8.00166e-05	0.0001	0.00200114	0.00220467	0.00234291	0.00232722	0.00237661
XMW1337	57	71	184.219	C13H28	Nonane, 3-methyl-5-propyl-	Hydrocarbons	31081-18-2	1185	2.85689e-07	3.55472e-07	1.45503e-06	7.54319e-05	2.45828e-05	2.65883e-05	3.32967e-05	7.79816e-05	0.0001	8.67261e-05	9.21994e-05	0.0001	1.44941e-05	1.42237e-05	1.66266e-05	1.78058e-05	1.72159e-05
XMW0022	95	109	168.115	C10H16O2	Iridomyrmecin	Terpenoids	485-43-8	1463	0.000147778	0.000221184	0.000122668	8.50136e-05	4.6136e-05	4.36418e-05	6.19604e-05	8.09558e-05	0.0001	8.7047e-05	0.000113972	0.0001	0.000116036	0.000109855	0.00010655	0.000100564	0.000114848
KMW0366	82	67	170.131	C10H18O2	Butanoic acid, 3-hexenyl ester, (Z)-	Ester	16491-36-4	1187	1.59612e-05	1.16507e-05	3.78798e-05	6.40871e-05	1.67187e-05	1.59935e-05	3.51357e-05	9.77216e-05	0.0001	8.81655e-05	9.64599e-05	0.0001	1.31427e-05	1.49091e-05	1.90774e-05	2.05233e-05	2.01393e-05
KMW0102	56	43	102.104	C6H14O	1-Hexanol	Alcohol	111-27-3	868	0.000216391	0.000132358	9.1708e-05	0.000149428	7.07478e-05	8.78889e-05	6.7056e-05	0.000110989	0.0001	8.81784e-05	7.72731e-05	0.0001	3.95118e-05	4.54933e-05	4.73772e-05	5.36522e-05	4.78176e-05
NMW0214	107	150	150.068	C9H10O2	3-(4-Hydroxyphenyl)propanal	Aldehyde	20238-83-9	1490	0.00379817	0.00498958	0.00358791	0.000340888	0.000162849	8.65285e-05	7.3618e-05	7.07868e-05	0.0001	8.82655e-05	0.000103415	0.0001	0.00228447	0.00219847	0.00208056	0.00201664	0.00215886
D398	82	67	254.225	C16H30O2	5-Tetradecen-1-ol, acetate, (Z)-	Ester	35153-13-0	1790	3.36337e-05	5.2418e-05	2.81005e-05	0.000128191	0.000113679	4.50873e-05	6.4925e-05	4.42152e-05	0.0001	8.90149e-05	8.84327e-05	0.0001	4.1959e-05	4.15005e-05	4.22145e-05	2.89147e-05	6.17099e-05
XMW0248	82	39	150.104	C10H14O	2-Cyclohexen-1-one, 3-methyl-6-(1-methylethenyl)-, (S)-	Terpenoids	16750-82-6	1190	1.63713e-05	1.18675e-05	3.85471e-05	6.64577e-05	1.69279e-05	1.73748e-05	3.51357e-05	9.97976e-05	0.0001	8.92358e-05	9.72169e-05	0.0001	1.43735e-05	1.62787e-05	2.03995e-05	2.21598e-05	2.19233e-05
KMW0158	77	106	106.042	C7H6O	BenzAldehyde	Aldehyde	100-52-7	960	0.00016011	0.000100937	0.00021707	0.000128675	0.000148754	0.000108209	8.20646e-05	8.85567e-05	0.0001	8.93504e-05	7.33574e-05	0.0001	6.71777e-05	6.74029e-05	7.07538e-05	7.96993e-05	7.73405e-05
XMW0913	109	81	152.12	C10H16O	cis-Chrysanthenol	Terpenoids	55722-60-6	1162	8.5435e-06	5.32241e-06	1.54981e-05	0.000105151	3.17727e-05	4.86146e-05	3.27149e-05	8.11251e-05	0.0001	8.98735e-05	8.46401e-05	0.0001	4.94957e-05	5.10561e-05	5.72529e-05	6.01768e-05	5.70734e-05
D178	205	105	220.183	C15H24O	(1R,3aR,5aR,9aS)-1,4,4,7-Tetramethyl-1,2,3,3a,4,5a,8,9-octahydrocyclopenta[c]benzofuran	Terpenoids	104188-25-2	1544	1.72314e-05	3.66446e-05	2.14233e-05	0.000128322	9.5982e-05	4.60517e-05	0.000100254	7.62282e-05	0.0001	9.00141e-05	0.000111175	0.0001	4.89591e-05	5.44402e-05	5.76523e-05	5.5672e-05	6.51959e-05
XMW0841	161	204	204.115	C13H16O2	1-Penten-3-one, 1-(4-methoxyphenyl)-4-methyl-	Ketone	103-13-9	1560	2.50207e-05	4.41938e-05	3.27936e-05	0.00121534	0.00144611	0.000615151	0.000766254	1.28005e-05	0.0004	9.06847e-05	7.49169e-05	0.0001	0.00031083	0.000336713	0.000354704	0.000294331	0.000325106
XMW1424	69	40	69.033	C2H3N3	1H-1,2,3-Triazole	Heterocyclic compound	288-36-8	927	3.91733e-06	3.3453e-06	5.00328e-06	8.53545e-05	2.48404e-05	4.51524e-05	4.51889e-05	8.43458e-05	0.0001	9.38574e-05	0.000130078	0.0001	2.74472e-05	3.18789e-05	2.89157e-05	2.80718e-05	3.03367e-05
D423	91	83	190.099	C12H14O2	Benzyl tiglate	Ester	37526-88-8	1498	0.0126402	0.0164855	0.0118521	0.00101532	0.000518716	0.000268644	0.000188677	9.69611e-05	0.0001	9.45468e-05	0.000199778	0.0001	0.00759708	0.00727542	0.00690471	0.00673746	0.00719631
D368	82	68	254.225	C16H30O2	trans-11-Tetradecenyl acetate	Ester	33189-72-9	1810	4.09348e-05	6.29946e-05	4.10959e-05	0.000133289	0.00011417	4.85848e-05	6.71876e-05	5.22636e-05	0.0001	9.51973e-05	9.36922e-05	0.0001	4.69115e-05	4.61574e-05	4.57931e-05	3.52132e-05	6.79921e-05
KMW0327	108	67	152.12	C10H16O	Limonene oxide, trans-	Terpenoids	4959-35-7	1138	8.33087e-06	5.09271e-06	1.17192e-05	0.000236314	8.18415e-05	5.27575e-05	2.74714e-05	7.1467e-05	0	9.54109e-05	0.00010092	0.0001	3.63187e-05	3.246e-05	3.67927e-05	4.01423e-05	3.83992e-05
D365	135	150	150.079	C8H10N2O	2-Acetyl-3-ethylpyrazine	Heterocyclic compound	32974-92-8	1168	1.18322e-06	9.60143e-07	1.84781e-06	3.01876e-05	8.82918e-06	3.02173e-05	2.66034e-05	8.53247e-05	0.0001	9.5646e-05	0.0001044	0.0001	2.81578e-05	2.89796e-05	3.04082e-05	3.24814e-05	2.9276e-05
KMW0340	112	87	172.146	C10H20O2	2-Octanol, acetate	Ester	2051-50-5	1115	5.81056e-06	4.91092e-06	5.72565e-06	0.000558517	0.000233824	0.000197967	3.26568e-05	3.26791e-05	0	9.62997e-05	2.84728e-05	0.0001	0.000171662	0.000172679	0.000177506	0.000185091	0.000172466
KMW0266	97	45	129.991	C5H6S2	2-Thiophenemethanethiol	Heterocyclic compound	6258-63-5	1105	0.000768878	0.000527937	0.00103013	5.21076e-05	0.000595701	0.000342727	0.000467484	0.00015975	0.0003	9.64043e-05	9.06841e-05	0.0001	0.000378763	0.000383839	0.000406174	0.000414285	0.00038073
WMW0043	69	41	222.198	C15H26O	d-Nerolidol	Terpenoids	142-50-7	1544	0.000315024	0.000354545	0.000288974	0.000642074	0.000785101	0.000408446	0.000483757	9.01565e-06	0.0002	9.71919e-05	5.89818e-05	0.0001	0.000304934	0.00029418	0.000292619	0.00026864	0.000313103
WMW0227	146	148	145.969	C6H4Cl2	Benzene, 1,4-dichloro-	Aromatics	106-46-7	1021	4.3392e-06	1.9053e-06	1.52572e-06	0.000102811	5.46342e-05	4.19691e-05	9.80563e-05	0.000126475	0.0001	9.73636e-05	0.00011391	0.0001	5.33378e-05	5.77926e-05	5.96168e-05	6.14094e-05	5.77808e-05
KMW0717	104	76	206.079	C8H14O6	(+)-Diethyl L-tartrate	Ester	87-91-2	1355	1.5963e-06	1.57818e-06	1.26499e-06	2.70072e-05	9.93357e-06	1.51858e-05	4.74422e-05	9.3881e-05	0.0001	9.74909e-05	0.000107043	0.0001	0.0001086	0.000107142	0.000100739	9.06982e-05	8.43828e-05
XMW0817	69	93	204.188	C15H24	(1S,5S,6R)-6-Methyl-2-methylene-6-(4-methylpent-3-en-1-yl)bicyclo[3.1.1]heptane	Terpenoids	15438-94-5	1492	0.0022049	0.00272473	0.00207155	0.000343515	0.000179161	9.4271e-05	8.18176e-05	7.08108e-05	0.0001	9.7729e-05	0.000140637	0.0001	0.0012763	0.0012277	0.00118503	0.00114337	0.00120205
KMW0606	105	161	204.188	C15H24	.alpha.-Muurolene	Terpenoids	10208-80-7	1499	0.0195457	0.025506	0.0182211	0.00153439	0.000633124	0.000215771	0.000166766	0.00010099	0.0001	9.85377e-05	0.000230727	0.0002	0.011813	0.0113463	0.0107248	0.010488	0.0112391
XMW0480	105	115	238.099	C16H14O2	(Z)-Cinnamyl benzoate	Ester	117204-78-1	2016	2.28522e-09	1.49832e-09	3.73159e-09	1.39501e-09	0.000235211	0.000119666	0.000279773	4.45999e-05	0.0002	9.90096e-05	0.000119821	0.0001	2.42648e-05	2.77972e-05	3.3987e-05	1.98012e-05	3.00607e-05
NMW0254	137	138	138.032	C7H6O3	BenzAldehyde, 3,4-dihydroxy-	Aldehyde	139-85-5	1595	8.36872e-05	0.000115267	9.19614e-05	3.53237e-05	2.80284e-05	4.25268e-05	6.80006e-05	9.06586e-05	0.0001	9.95886e-05	0.000104317	0.0001	5.73678e-05	5.59897e-05	6.08202e-05	5.24579e-05	6.47615e-05
D127	121	91	256.11	C16H16O3	Benzeneacetic acid, (4-methoxyphenyl)methyl ester	Ester	102-17-0	2022	3.09173e-07	4.16304e-07	7.06177e-07	0.00030076	0.000299902	0.000137031	0.000368152	4.40653e-05	0.0002	0.000100398	0.00012806	0.0001	2.31623e-05	2.96376e-05	3.63737e-05	1.99526e-05	2.89495e-05
XMW0907	108	81	168.079	C9H12O3	2-(2-Acetoxy-1-propyl)furan, (S)	Heterocyclic compound	60830-70-8	1143	8.64158e-06	5.30507e-06	1.17926e-05	0.000241268	8.58104e-05	5.66584e-05	3.18659e-05	7.72681e-05	0.0001	0.000100887	0.000106372	0.0001	4.23665e-05	4.20396e-05	4.5699e-05	4.81848e-05	4.39314e-05
XMW0455	138	123	138.068	C8H10O2	1,3-Benzenediol, 4,5-dimethyl-	Phenol	527-55-9	1490	0.00025239	0.000222821	0.000636056	7.75935e-05	6.68084e-05	6.65081e-05	5.41864e-05	7.81034e-05	0.0001	0.000101322	9.23255e-05	0.0001	9.30942e-05	8.58047e-05	0.000110669	8.92767e-05	9.52654e-05
XMW0181	122	55	140.12	C9H16O	5-Hepten-2-one, 4,6-dimethyl-	Ketone	31162-48-8	973	8.77811e-07	1.14708e-06	6.64795e-07	0.00025179	0.000102146	0.000137552	3.89226e-05	6.3134e-05	0.0001	0.000101758	9.82043e-05	0.0001	3.93561e-05	4.8197e-05	4.10435e-05	3.83412e-05	4.3109e-05
NMW0234	55	110	154.027	C7H6O4	Patulin	Heterocyclic compound	149-29-1	1545	0.000325939	0.000367108	0.000310442	0.000658155	0.000780497	0.000418453	0.000491647	6.54427e-06	0.0002	0.000102418	6.22294e-05	0.0001	0.000319503	0.000304047	0.000302436	0.000279056	0.00032324
XMW1322	148	120	148.039	C6H4N4O	7(1H)-Pteridinone	Heterocyclic compound	2432-27-1	1577	0.000121199	0.000172766	0.000132683	3.55798e-05	2.69264e-05	3.58997e-05	6.95526e-05	9.61726e-05	0.0001	0.000102625	0.000110133	0.0001	7.40482e-05	7.30076e-05	7.58006e-05	7.02178e-05	8.04103e-05
D85	85	103	186.162	C11H22O2	Butanoic acid, 3-methyl-, hexyl ester	Ester	10032-13-0	1244	6.16765e-05	4.5696e-05	0.000142097	0.000108101	4.77672e-05	4.1223e-05	3.68446e-05	8.29512e-05	0.0001	0.000103856	9.82668e-05	0.0001	3.06428e-05	3.13602e-05	3.80596e-05	3.68158e-05	3.62032e-05
XMW0588	42	155	155.106	C7H13N3O	1,3,5-Triazaadamantan-7-ol	Heterocyclic compound	130267-10-6	1187	2.97013e-07	5.97995e-07	4.06426e-07	6.42837e-05	1.93373e-05	2.67012e-05	3.90296e-05	9.66748e-05	0.0001	0.000104135	0.000112478	0.0001	1.60217e-05	1.502e-05	1.91706e-05	2.08486e-05	1.89611e-05
KMW0097	114	113	114.014	C5H6OS	2-Methyl-3-furanthiol	Heterocyclic compound	28588-74-1	870	1.06765e-05	7.44851e-06	1.79686e-05	2.05615e-05	0.000114009	7.50203e-05	8.94842e-05	9.32471e-05	0.0001	0.000104675	0.000121557	0.0001	2.90048e-05	3.37939e-05	3.27396e-05	3.47333e-05	3.05594e-05
NMW0777	120	41	120.007	C4H8S2	DiSulfur compounds, methyl 2-propenyl	Sulfur compounds	2179-58-0	920	4.44107e-07	3.61704e-07	3.85543e-07	9.03891e-05	2.4475e-05	4.76183e-05	4.99612e-05	9.53429e-05	0.0001	0.000105523	0.000153812	0.0001	2.56043e-05	3.05275e-05	2.59039e-05	2.32208e-05	2.73663e-05
XMW0176	105	161	204.188	C15H24	[1α,4aα,8aα]-1,2,4a,5,6,8a-hexahydro-4-7-dimethyl-1-[1-methylethyl]naphthalene	Terpenoids	31983-22-9	1496	0.0196127	0.0255608	0.0183104	0.00159299	0.000666133	0.000231158	0.000168265	0.000100417	0.0001	0.000105707	0.000248537	0.0002	0.0118456	0.0113724	0.0107645	0.0105255	0.0112709
D197	67	109	152.12	C10H16O	3-Oxatricyclo[4.1.1.0(2,4)]octane, 2,7,7-trimethyl-	Terpenoids	1686-14-2	1095	3.86214e-05	3.32378e-05	5.28249e-05	9.03434e-05	6.76055e-05	5.83868e-05	7.75826e-05	9.06609e-05	0.0001	0.00010598	0.000129931	0.0001	3.25939e-05	3.71525e-05	4.10806e-05	4.0349e-05	4.02303e-05
KMW0308	125	126	126.014	C6H6OS	5-Methyl-2-thiophenecarboxaldehyde	Heterocyclic compound	13679-70-4	1118	6.6684e-06	5.78578e-06	6.29463e-06	0.000638991	0.000260442	0.000220295	3.62117e-05	3.87348e-05	0	0.000106794	3.37812e-05	0.0001	0.00018722	0.000188042	0.000193393	0.000205407	0.000189804
XMW0534	107	135	150.104	C10H14O	Bicyclo[3.1.1]hept-3-en-2-one, 4,6,6-trimethyl-, (1S)-	Terpenoids	1196-01-6	1204	2.94732e-06	1.69528e-06	5.40228e-06	0.000225588	9.68216e-10	5.36899e-05	3.45702e-05	8.60996e-05	0.0001	0.000107527	9.92286e-05	0.0001	3.15274e-05	3.15679e-05	3.41904e-05	3.66722e-05	3.51501e-05
WMW0024	107	135	150.104	C10H14O	Verbenone	Terpenoids	80-57-9	1205	2.42344e-06	1.61194e-06	5.74257e-06	0.000226117	9.68216e-10	5.64424e-05	3.87874e-05	9.13727e-05	0.0001	0.000107527	8.8551e-05	0.0001	3.15256e-05	3.31346e-05	3.41877e-05	3.66877e-05	3.51383e-05
XMW0968	107	150	150.104	C10H14O	4,7,7-Trimethylbicyclo[4.1.0]hept-3-en-2-one	Ketone	81800-50-2	1314	6.6774e-07	1.82049e-06	1.62744e-06	0.000147225	5.8276e-05	4.38229e-05	4.13491e-05	8.35775e-05	0.0001	0.000108184	9.59288e-05	0.0001	3.38559e-05	3.31675e-05	3.36242e-05	3.60916e-05	3.308e-05
w21	95	82	166.099	C10H14O2	2H-Pyran-2-one, 6-pentyl-	Heterocyclic compound	27593-23-3	1453	2.13346e-05	2.42313e-05	1.43328e-05	0.000206579	0.000125301	6.72623e-05	9.59557e-05	8.02371e-05	0.0001	0.000109449	0.000147891	0.0001	5.36413e-05	4.75766e-05	4.95759e-05	4.25947e-05	5.2078e-05
KMW0605	93	80	238.193	C15H26O2	Pentanoic acid, 1-ethenyl-1,5-dimethyl-4-hexenyl ester	Ester	10471-96-2	1510	0.00127155	0.00236293	0.000891735	0.000558483	0.000298924	0.000176798	0.000139228	8.6001e-05	0.0001	0.000110119	0.000141134	0.0001	0.00115354	0.00114877	0.00109371	0.00101268	0.00109401
D339	93	41	204.188	C15H24	cis-.alpha.-Bisabolene	Terpenoids	29837-07-8	1504	0.00132933	0.00243107	0.00092732	0.000558367	0.000298871	0.000176798	0.000139228	8.67092e-05	0.0001	0.000110133	0.000141134	0.0001	0.00116636	0.00114026	0.00111089	0.00102797	0.00110943
KMW0449	95	121	182.131	C11H18O2	Bicyclo[2.2.1]heptan-2-ol, 1,7,7-trimethyl-, formate, endo-	Ester	7492-41-3	1226	1.70869e-06	8.4766e-07	3.52129e-06	8.22908e-05	1.60475e-05	2.74966e-05	4.81058e-05	0.000105353	0.0001	0.000110565	0.000124918	0.0001	1.37286e-05	1.52622e-05	1.3007e-05	1.28646e-05	1.37463e-05
NMW0145	77	105	121.053	C7H7NO	Benzamide	Amine	55-21-0	1344	1.82976e-05	2.88507e-05	1.96051e-05	0.000612584	0.000229201	0.000129306	3.25551e-05	4.22123e-05	0	0.000111309	6.97344e-05	0.0001	0.000125592	0.000114953	0.000102439	9.97979e-05	0.000105016
D195	120	162	162.032	C9H6O3	2H-1-Benzopyran-2-one, 4-hydroxy-	Heterocyclic compound	1076-38-6	1656	3.49556e-05	4.02766e-05	4.50465e-05	2.89215e-05	2.92305e-05	5.18873e-05	7.44872e-05	0.000106123	0.0001	0.000111793	0.000104185	0.0001	3.12407e-05	3.10856e-05	3.21605e-05	3.00328e-05	3.48838e-05
NMW0241	55	82	138.091	C6H10N4	Pentylenetetrazol	Heterocyclic compound	54-95-5	1560	6.69033e-05	9.0564e-05	6.81995e-05	5.00732e-05	4.7042e-05	5.64155e-05	8.26074e-05	0.000102328	0.0001	0.000111962	0.000118081	0.0001	7.05344e-05	7.07367e-05	7.08473e-05	6.46319e-05	7.64458e-05
XMW0843	81	123	222.198	C15H26O	(2E,4S,7E)-4-Isopropyl-1,7-dimethylcyclodeca-2,7-dienol	Alcohol	198991-79-6	1574	2.42375e-05	2.91388e-05	2.39381e-05	6.75466e-05	6.09318e-05	5.34074e-05	8.20183e-05	9.63815e-05	0.0001	0.000113486	0.000119303	0.0001	3.50855e-05	3.3681e-05	3.53156e-05	3.15356e-05	3.64719e-05
XMW1354	55	41	198.162	C12H22O2	cis-5-Dodecenoic Acid	Acid	2430-94-6	1561	6.69033e-05	9.0564e-05	6.81827e-05	5.07758e-05	4.81823e-05	5.75324e-05	8.48678e-05	0.000103401	0.0001	0.00011371	0.000119606	0.0001	7.11306e-05	7.1459e-05	7.14474e-05	6.516e-05	7.72189e-05
XMW0814	105	46	105.036	C2H7N3S	2-Methyl-3-thiosemicarbazide	Others	21185-13-7	1141	1.3314e-05	7.83752e-06	1.51725e-05	0.000510764	0.000182833	0.000109915	4.4677e-05	7.98523e-05	0.0001	0.000114557	0.000106725	0.0001	8.05013e-05	8.02625e-05	8.97558e-05	9.35748e-05	8.88e-05
KMW0572	147	148	148.052	C9H8O2	trans-Cinnamic Acid	Acid	140-10-3	1451	2.46529e-05	2.87084e-05	1.72168e-05	0.000212788	0.000129721	7.03335e-05	9.82291e-05	8.37561e-05	0.0001	0.000114638	0.000153872	0.0001	5.73955e-05	5.09937e-05	5.37285e-05	4.56288e-05	5.56914e-05
XMW1403	82	67	184.146	C11H20O2	cis-3-Hexenyl isovalerate	Ester	35154-45-1	1238	9.53032e-05	7.35366e-05	0.000211759	0.000127525	6.48186e-05	5.33616e-05	4.57294e-05	9.78633e-05	0.0001	0.000114902	0.000108765	0.0001	4.12516e-05	4.16606e-05	5.01134e-05	4.79183e-05	4.82082e-05
XMW0546	124	96	167.167	C11H21N	(5R,8aR)-5-Propyloctahydroindolizine	Heterocyclic compound	120057-35-4	1293	2.28522e-09	1.49832e-09	3.73159e-09	5.99401e-05	3.87153e-05	2.46961e-05	6.30644e-05	0.000110694	0.0001	0.000115238	0.000121312	0.0001	2.19899e-05	2.18311e-05	2.16876e-05	2.17301e-05	2.06369e-05
D173	105	77	134.073	C9H10O	BenzeneacetAldehyde, 4-methyl-	Aldehyde	104-09-6	1120	9.52826e-06	7.5651e-06	9.01629e-06	0.000686029	0.000271154	0.000230092	4.17113e-05	4.37065e-05	0	0.000115812	3.9984e-05	0.0001	0.00021052	0.000205192	0.000211952	0.000223716	0.000211023
D272	70	85	172.146	C10H20O2	Butanoic acid, 3-methyl-, 2-methylbutyl ester	Ester	2445-77-4	1107	0.00112919	0.000789289	0.00148998	0.000115218	0.00154016	0.000876975	0.000852368	0.000126996	0.0005	0.000116372	9.38552e-05	0.0001	0.000827369	0.00091321	0.000909537	0.000909236	0.000858568
NMW0037	70	85	172.146	C10H20O2	Butanoic acid, 3-methyl-, 3-methylbutyl ester	Ester	659-70-1	1104	0.00112918	0.000789243	0.00148998	0.000115218	0.00146007	0.000876975	0.000852368	0.000124624	0.0005	0.000117997	9.27712e-05	0.0001	0.00082747	0.00091314	0.000909528	0.000909236	0.000858698
XMW1170	69	93	238.193	C15H26O2	Butanoic acid, 2-methyl-, 3,7-dimethyl-2,6-octadienyl ester, (Z)-	Terpenoids	51117-19-2	1576	1.57753e-05	1.89863e-05	1.70488e-05	5.19962e-05	3.63337e-05	4.19581e-05	7.14231e-05	0.000102929	0.0001	0.000118859	0.000125612	0.0001	2.79105e-05	2.74142e-05	2.85214e-05	2.59791e-05	3.01754e-05
D366	140	55	140.12	C9H16O	3-Octen-2-one, 7-methyl-	Ketone	33046-81-0	1113	2.2015e-06	9.69929e-07	1.4728e-06	4.39154e-05	3.679e-05	1.37972e-05	5.72653e-05	0.000111601	0.0001	0.000119348	0.000148475	0.0001	1.03616e-05	9.12157e-06	1.11704e-05	1.17067e-05	1.1422e-05
WMW0087	71	43	158.131	C9H18O2	Butanoic Acid, 3-methylbutyl ester	Ester	106-27-4	1056	1.10507e-05	8.51147e-06	1.37484e-05	5.34217e-05	2.20056e-05	3.26196e-05	0.000290391	0.000472821	0.0004	0.000120157	0.000112776	0.0001	0.000250587	0.000289732	0.000273442	0.000234537	0.000201659
KMW0616	161	105	204.188	C15H24	(1.alpha.,4a.beta.,8a.alpha.)-1,2,3,4,4a,5,6,8a-octahydro-7-methyl-4-methylene-1-(1-methylethyl)-Naphthalene	Terpenoids	39029-41-9	1513	0.000123375	0.000167942	0.000103565	0.000315224	0.0002558	0.00014709	0.000166001	8.85437e-05	0.0001	0.00012083	0.000153133	0.0001	0.00013147	0.000120716	0.000123719	0.000112961	0.000131704
NMW0252	122	94	230.131	C15H18O2	(5R,6R)-3,6-Dimethyl-5-(prop-1-en-2-yl)-6-vinyl-6,7-dihydrobenzofuran-4(5H)-one	Terpenoids	20493-56-5	1590	0.000140033	0.000202032	0.000154116	4.41898e-05	3.69392e-05	4.28094e-05	8.15816e-05	0.000112922	0.0001	0.000122101	0.000131252	0.0001	8.61555e-05	8.58033e-05	8.87632e-05	8.13344e-05	9.38237e-05
XMW1332	71	43	142.099	C8H14O2	2,2'-Bifuran, octahydro-	Heterocyclic compound	1592-33-2	1079	1.12685e-05	8.1211e-06	1.41839e-05	5.36826e-05	2.19516e-05	3.30204e-05	0.00028519	0.000478462	0.0004	0.000122601	0.000107795	0.0001	0.000250653	0.000290012	0.000273466	0.000233995	0.000201417
NMW0010	66	39	132.094	C10H12	Dicyclopentadiene	Hydrocarbons	77-73-6	1003	0.000129764	0.000115613	0.000126632	3.90136e-05	9.66769e-05	7.23453e-05	0.000119736	0.000111979	0.0001	0.000123102	0.000161665	0.0001	6.54224e-05	7.20519e-05	7.42421e-05	6.82547e-05	7.24492e-05
XMW0910	68	43	110.048	C5H6N2O	1H-Imidazole, 1-acetyl-	Heterocyclic compound	2466-76-4	950	1.02232e-06	9.69549e-07	9.78397e-07	0.000141907	4.30279e-05	5.90288e-05	5.28359e-05	9.96908e-05	0.0001	0.000123119	0.000157906	0.0001	8.28423e-05	0.000103015	8.69018e-05	8.17083e-05	9.24034e-05
D318	177	107	220.183	C15H24O	.beta.-Oplopenone	Terpenoids	28305-60-4	1606	0.000111094	0.00014596	0.000119765	4.16055e-05	3.22988e-05	4.9512e-05	7.96096e-05	0.000112826	0.0001	0.00012327	0.000130952	0.0001	7.14554e-05	7.17951e-05	7.38973e-05	6.80259e-05	7.94517e-05
KMW0444	82	54	150.104	C10H14O	Carvone	Terpenoids	99-49-0	1242	9.64094e-05	7.30992e-05	0.00021595	0.000137458	6.91291e-05	6.18824e-05	5.66456e-05	0.000111205	0.0001	0.000126144	0.000121426	0.0001	5.68408e-05	4.78939e-05	6.12084e-05	5.06919e-05	5.32484e-05
D373	79	77	112.089	C7H12O	2,4-Heptadien-1-ol, (E,E)-	Alcohol	33467-79-7	1004	1.9861e-05	1.19933e-05	3.1877e-05	0.000252396	7.58505e-05	4.54692e-05	4.39149e-05	0.000109214	0.0001	0.000126242	0.000131685	0.0001	3.02925e-05	3.34464e-05	3.49589e-05	3.31135e-05	3.24722e-05
XMW0801	93	108	162.141	C12H18	Cyclohexene, 3,4-diethenyl-1,6-dimethyl-	Hydrocarbons	61142-14-1	1153	1.0131e-05	4.75523e-06	7.41609e-06	0.000604483	0.000198319	0.00028463	8.04938e-05	0.0001827	0.0001	0.000127026	0.00012276	0.0001	0.00103435	0.00100628	0.00106639	0.00111645	0.00103828
NMW0102	82	126	141.079	C7H11NO2	Guvacoline	Heterocyclic compound	495-19-2	1250	9.7231e-05	7.37785e-05	0.000218467	0.00013817	6.34983e-05	5.96971e-05	5.41678e-05	0.000112601	0.0001	0.000127102	0.000122724	0.0001	4.77555e-05	4.69962e-05	5.76561e-05	5.36512e-05	5.4873e-05
KMW0092	98	41	98.037	C5H6O2	2-Furanmethanol	Alcohol	98-00-0	851	0.000303588	0.000305742	0.000293456	7.37231e-05	6.06492e-05	7.72011e-05	9.99501e-05	0.000177287	0.0001	0.000127444	0.000113554	0.0001	0.000170154	0.0002138	0.00017448	0.000198711	0.000171804
NMW0070	105	77	148.052	C9H8O2	1,2-Propanedione, 1-phenyl-	Ketone	579-07-7	1183	1.07459e-06	9.92415e-07	1.59945e-06	7.51504e-05	2.36161e-05	3.5564e-05	4.93594e-05	0.000119001	0.0001	0.000128556	0.000136195	0.0001	2.49851e-05	2.30004e-05	2.56245e-05	2.82323e-05	2.56161e-05
XMW0295	132	117	132.094	C10H12	Benzene, 1-methyl-3-(1-methylethenyl)-	Aromatics	1124-20-5	1082	1.55058e-05	1.09387e-05	1.72407e-05	0.000120265	3.74218e-05	3.45074e-05	5.40918e-05	0.000119271	0.0001	0.000129779	0.000141055	0.0001	2.70654e-05	2.65318e-05	2.8003e-05	2.89562e-05	2.92931e-05
XMW1117	55	70	142.099	C8H14O2	2-Propenoic acid, pentyl ester	Ester	2998-23-4	974	1.19229e-06	1.37591e-06	1.33756e-06	0.000293815	0.000128377	0.000167565	5.00076e-05	9.33668e-05	0.0001	0.000130785	0.000124931	0.0001	5.45681e-05	6.64021e-05	5.61375e-05	5.2248e-05	5.90683e-05
XMW0717	119	91	134.073	C9H10O	Ethanone, 1-(2-methylphenyl)-	Ketone	577-16-2	1173	1.73522e-06	1.73961e-06	2.42904e-06	0.000104895	3.3547e-05	3.29803e-05	6.35616e-05	0.000138234	0.0001	0.000130996	0.000137334	0.0001	2.99925e-05	2.81385e-05	3.04851e-05	3.13465e-05	2.9608e-05
NMW0121	135	150	150.104	C10H14O	Phenol, 2-methyl-5-(1-methylethyl)-	Terpenoids	499-75-2	1299	3.09979e-05	1.31638e-05	1.20249e-05	0.000522698	0.000190447	0.000221388	5.80561e-05	0.000102367	0.0001	0.00013173	7.27058e-05	0.0001	0.000119075	0.000132612	0.000163463	0.000149729	0.000177441
XMW0287	105	123	178.099	C11H14O2	Benzoic acid, 2-methylpropyl ester	Ester	120-50-3	1321	1.04344e-06	1.42143e-06	1.32336e-06	3.15079e-05	9.01344e-06	1.97791e-05	5.98704e-05	0.000126088	0.0001	0.000132628	0.000150949	0.0001	2.14385e-05	2.1015e-05	2.13755e-05	2.03987e-05	2.12767e-05
WMW0075	41	69	222.198	C15H26O	1,6,10-Dodecatrien-3-ol, 3,7,11-trimethyl-	Terpenoids	7212-44-4	1563	8.01678e-05	0.000108388	8.37883e-05	5.93142e-05	5.51542e-05	6.63347e-05	9.84018e-05	0.00012093	0.0001	0.00013288	0.000141028	0.0001	8.4287e-05	8.34873e-05	8.47702e-05	7.62102e-05	8.96787e-05
XMW0115	42	45	87.068	C4H9NO	5-Methyloxazolidine	Heterocyclic compound	58328-22-6	795	5.56278e-05	6.60771e-05	3.9999e-05	8.24489e-05	6.32057e-05	0.000104885	0.000108502	0.00020186	0.0002	0.000133126	0.000118311	0.0001	9.29372e-05	0.000101331	8.74345e-05	9.65308e-05	8.74976e-05
XMW0654	109	67	152.12	C10H16O	Ethanone, 1-(1,4-dimethyl-3-cyclohexen-1-yl)-	Terpenoids	43219-68-7	1149	8.42034e-06	3.57926e-06	4.84104e-06	0.000560882	0.000164255	0.000133315	5.29444e-05	0.000125209	0.0001	0.000133598	0.000137825	0.0001	0.0021804	0.00213266	0.00227789	0.00238702	0.00220986
XMW0766	81	67	152.12	C10H16O	Cyclohexanone, 5-methyl-2-(1-methylethylidene)-	Terpenoids	15932-80-6	1212	2.28522e-09	1.49832e-09	3.73159e-09	0.000149422	4.8699e-05	2.98457e-05	8.19089e-05	0.000183344	0.0001	0.000133648	0.000135075	0.0001	3.88226e-05	4.0526e-05	4.29562e-05	4.69845e-05	3.8306e-05
XMW0497	140	139	139.993	C6H4O2S	2,5-ThiophenedicarboxAldehyde	Heterocyclic compound	932-95-6	1220	2.28522e-09	1.49832e-09	3.73159e-09	0.000128305	3.96854e-05	2.41121e-05	8.92833e-05	0.000187403	0.0001	0.000133793	0.000136125	0.0001	3.75299e-05	3.9367e-05	4.40478e-05	4.21217e-05	3.7807e-05
XMW0637	70	42	112.089	C7H12O	Cyclobutanone, 2,2,3-trimethyl-	Ketone	1449-49-6	847	0.00037604	0.000350183	0.000399544	8.30439e-05	0.000101555	0.000103082	0.000116397	0.000178761	0.0001	0.000134075	0.000118321	0.0001	0.000184495	0.000226783	0.000187408	0.000212957	0.000187176
XMW0291	115	45	115.063	C5H9NO2	N-Acetylisoxazolidine	Heterocyclic compound	115615-36-6	937	6.74328e-07	5.70406e-07	6.26507e-07	0.000116493	3.14084e-05	6.12427e-05	6.29496e-05	0.000120696	0.0001	0.000134284	0.000191382	0.0002	3.3975e-05	3.95783e-05	3.38105e-05	3.09516e-05	3.70402e-05
D374	55	41	138.141	C10H18	(-)-trans-Pinane	Terpenoids	33626-25-4	972	1.16735e-06	1.32142e-06	1.36778e-06	0.000287958	0.000126048	0.000167212	4.9815e-05	9.33668e-05	0.0001	0.000134843	0.000129672	0.0001	5.39814e-05	6.63333e-05	5.58253e-05	5.2206e-05	5.80552e-05
NMW0789	105	120	120.094	C9H12	Benzene, 1-ethyl-3-methyl-	Aromatics	620-14-4	957	0.000255777	0.000158844	0.000336389	0.000204882	0.000233624	0.000175147	0.000128006	0.000132163	0.0001	0.000134939	0.000110053	0.0001	0.000100374	0.00010806	0.000106284	0.000117923	0.00011612
XMW0612	85	57	184.219	C13H28	Undecane, 4,7-dimethyl-	Hydrocarbons	17301-32-5	1185	1.06931e-06	8.93896e-07	1.6819e-06	7.97756e-05	2.34725e-05	3.2888e-05	4.91869e-05	0.000123165	0.0001	0.000135041	0.000148233	0.0001	2.02889e-05	2.02434e-05	2.44912e-05	2.58658e-05	2.49025e-05
NMW0171	77	107	152.047	C8H8O3	Acetic Acid, phenoxy-	Acid	122-59-8	1389	2.81189e-05	2.84358e-05	1.91887e-05	0.000310649	0.000187784	0.00010268	0.000127354	9.53203e-05	0.0001	0.00013558	0.000183882	0.0002	6.72081e-05	5.91211e-05	6.19868e-05	5.36691e-05	6.5686e-05
KMW0129	81	39	96.058	C6H8O	2,4-Hexadienal, (E,E)-	Aldehyde	142-83-6	910	0.000291515	0.000270688	0.000175632	0.000116312	0.000152	0.000104158	0.000113576	0.000142042	0.0001	0.000136083	0.0001298	0.0001	0.000121659	0.000135854	0.000117947	0.000138957	0.000149165
XMW0437	68	67	136.125	C10H16	1,5-Cyclooctadiene, 1,6-dimethyl-	Hydrocarbons	3760-13-2	1103	0.00271476	0.00187989	0.00345208	7.31116e-05	0.00214836	0.00121561	0.0015531	0.000164485	0.0009	0.000137911	0.000132385	0.0001	0.00128374	0.00129787	0.00137434	0.00139961	0.00129357
KMW0283	117	99	158.131	C9H18O2	Hexanoic acid, propyl ester	Ester	626-77-7	1097	2.14067e-05	1.66884e-05	2.70764e-05	0.0001244	4.554e-05	4.18962e-05	6.65561e-05	0.00013054	0.0001	0.000139516	0.000154683	0.0001	2.99685e-05	3.05051e-05	3.34499e-05	3.32531e-05	3.25422e-05
NMW0193	107	138	138.068	C8H10O2	Benzeneethanol, 4-hydroxy-	Alcohol	501-94-0	1442	2.87716e-05	3.39686e-05	2.01589e-05	0.00026169	0.000156303	8.51534e-05	0.000120562	0.000101875	0.0001	0.000139622	0.000188085	0.0002	7.29887e-05	6.46847e-05	6.64161e-05	5.72395e-05	6.94087e-05
KMW0383	97	57	142.063	C7H10O3	2(5H)-Furanone, 5-ethyl-3-hydroxy-4-methyl-	Heterocyclic compound	698-10-2	1195	0.000194912	0.000149774	0.000391531	0.000109585	0.000104221	0.00010594	7.07765e-05	0.000133568	0.0001	0.000139847	0.00011946	0.0001	8.39558e-05	8.79328e-05	0.00010538	0.000104382	9.59175e-05
XMW0982	105	106	218.167	C15H22O	Benzene, [1-[[1-(1-methylethyl)-3-butenyl]oxy]ethyl]-, [S-(R*,R*)]-	Aromatics	98088-51-8	1463	0.000308295	0.000486139	0.000246861	0.000140077	7.42818e-05	7.1966e-05	0.000100137	0.000132293	0.0001	0.000141614	0.000183027	0.0002	0.000224914	0.000214066	0.000208686	0.000197365	0.000226358
XMW0676	119	91	134.073	C9H10O	Ethanone, 1-(3-methylphenyl)-	Ketone	585-74-0	1182	2.81632e-06	2.0834e-06	3.54541e-06	8.34648e-05	3.32408e-05	4.27921e-05	5.967e-05	0.000136815	0.0001	0.000142335	0.000149973	0.0001	5.00464e-05	3.75007e-05	3.6942e-05	3.96442e-05	3.67287e-05
KMW0737	108	109	208.146	C13H20O2	2-Cyclohexen-1-one, 4-(3-hydroxy-1-butenyl)-3,5,5-trimethyl-	Ketone	34318-21-3	1647	0.000260839	0.000317755	0.000389135	4.48176e-05	4.11573e-05	8.12593e-05	0.000103186	0.000137741	0.0001	0.000142932	0.00013154	0.0001	0.000227453	0.000223845	0.000225989	0.000207887	0.000230145
NMW0013	106	107	107.073	C7H9N	Benzylamine	Amine	100-46-9	1019	1.24054e-05	9.4162e-06	1.49506e-05	0.000198066	5.82608e-05	5.84321e-05	7.07621e-05	0.000119194	0.0001	0.000143136	0.000166905	0.0002	2.69153e-05	2.98444e-05	3.06518e-05	2.79894e-05	2.87994e-05
KMW0674	57	41	184.183	C12H24O	trans-2-Dodecen-1-ol	Alcohol	69064-37-5	1478	2.44178e-05	3.37494e-05	1.46067e-05	0.000289205	0.000200111	0.00012944	0.000166061	0.000110395	0.0001	0.000143936	0.000182472	0.0002	9.25621e-05	8.59236e-05	9.00796e-05	7.91121e-05	8.08118e-05
XMW1356	57	71	226.266	C16H34	Dodecane, 2-methyl-6-propyl-	Hydrocarbons	55045-08-4	1483	2.98762e-05	3.96289e-05	1.52143e-05	0.000289439	0.000200161	0.000128892	0.000166061	0.000110395	0.0001	0.000143958	0.000182472	0.0002	9.57481e-05	9.03686e-05	9.55385e-05	8.38885e-05	8.7481e-05
D248	98	89	186.162	C11H22O2	Propanoic acid, 2-methyl-, heptyl ester	Ester	2349-13-5	1247	3.38329e-05	2.26123e-05	7.85807e-05	0.000184058	6.81465e-05	6.23396e-05	4.60715e-05	0.000113947	0.0001	0.000144264	0.000135562	0.0001	3.07501e-05	3.06825e-05	3.74606e-05	3.34124e-05	3.57646e-05
D283	69	123	192.151	C13H20O	2-Buten-1-one, 1-(2,6,6-trimethyl-2-cyclohexen-1-yl)-, (E)-	Ketone	24720-09-0	1395	2.79554e-05	2.07782e-05	2.10852e-05	0.000317976	0.000194564	0.000107601	0.000134288	0.000103243	0.0001	0.000144551	0.000195351	0.0002	6.40011e-05	5.77294e-05	6.00825e-05	5.24557e-05	6.44382e-05
NMW0283	205	220	220.11	C13H16O3	2H-1-Benzopyran, 6,7-dimethoxy-2,2-dimethyl-	Heterocyclic compound	644-06-4	1658	0.000927311	0.00117251	0.00135499	6.57638e-05	5.68166e-05	8.78051e-05	0.000111045	0.000136438	0.0001	0.00014468	0.000134317	0.0001	0.000727527	0.000730766	0.000758321	0.000692058	0.000765756
XMW0890	108	58	126.104	C8H14O	1-Hepten-6-one, 2-methyl-	Ketone	10408-15-8	966	1.6035e-06	1.58707e-06	1.23778e-06	0.000350267	0.000145247	0.000193344	5.50449e-05	9.76024e-05	0.0001	0.000144777	0.000139868	0.0001	5.59174e-05	7.24897e-05	6.18408e-05	5.53322e-05	6.2433e-05
XMW0471	82	105	204.115	C13H16O2	3-Hexen-1-ol, benzoate, (Z)-	Ester	25152-85-6	1570	1.2577e-05	1.6149e-05	1.31303e-05	5.26624e-05	2.87884e-05	4.53363e-05	7.7896e-05	0.000126983	0.0001	0.000145201	0.000154968	0.0002	2.83934e-05	2.79995e-05	2.53145e-05	2.1635e-05	3.07608e-05
KMW0577	97	68	168.115	C10H16O2	2H-Pyran-2-one, 5,6-dihydro-6-pentyl-	Heterocyclic compound	54814-64-1	1501	2.43624e-06	2.71332e-06	2.68279e-06	2.08652e-05	1.42835e-05	3.52831e-05	7.11802e-05	0.000121598	0.0001	0.000145471	0.000142225	0.0001	2.60207e-05	2.38365e-05	2.55587e-05	2.17868e-05	2.67642e-05
D452	109	67	166.099	C10H14O2	Carvone oxide, trans-	Terpenoids	39903-97-4	1263	0.00495818	0.00455717	0.00463769	0.000695262	0.00410142	0.00258622	0.00310454	5.97856e-05	0.0016	0.000145876	9.30753e-05	0.0001	0.0027997	0.00277145	0.00276507	0.00272339	0.00277754
XMW0189	94	79	152.12	C10H16O	3-Cyclohexene-1-acetAldehyde, .alpha.,4-dimethyl-	Aldehyde	29548-14-9	1225	4.57568e-05	4.79869e-05	0.000112366	8.38797e-05	4.22023e-05	4.62666e-05	8.28429e-05	0.000135244	0.0001	0.000146728	0.000170842	0.0002	3.5115e-05	3.78414e-05	4.24939e-05	4.46864e-05	4.4302e-05
D157	117	71	204.115	C13H16O2	Propanoic acid, 2-methyl-, 3-phenyl-2-propenyl ester	Ester	103-59-3	1586	0.00017829	0.000250925	0.00019557	4.50251e-05	3.42184e-05	4.98087e-05	9.2073e-05	0.000137558	0.0001	0.000147623	0.000158392	0.0002	0.000106768	0.00010597	0.000109457	0.00010176	0.000116681
XMW1141	137	66	137.048	C7H7NO2	1H-Pyrrole-2,5-dione, 3-ethenyl-4-methyl-	Heterocyclic compound	21494-57-5	1261	0.00404083	0.00375971	0.00365665	0.000710318	0.00339864	0.00207135	0.002548	6.02295e-05	0.0013	0.000147743	0.000101262	0.0001	0.00229541	0.00226273	0.00221707	0.00220324	0.0022349
KMW0581	208	193	208.11	C12H16O3	1,2,3-trimethoxy-5-(2-propenyl)-Benzene	Aromatics	487-11-6	1554	0.00050559	0.000575238	0.00046567	0.00111411	0.00141063	0.000700484	0.000842999	5.71431e-06	0.0004	0.000148529	8.15019e-05	0.0001	0.000504261	0.000477063	0.000483281	0.000448232	0.000525473
WMW0052	93	107	204.188	C15H24	(E)-1-Methyl-4-(6-methylhept-5-en-2-ylidene)cyclohex-1-ene	Terpenoids	53585-13-0	1533	0.000131014	0.000172387	0.00013097	0.000272711	0.000229601	0.000119564	0.000177354	0.000104915	0.0001	0.000148547	0.000192939	0.0002	0.000134528	0.000127179	0.000131084	0.000112373	0.000136631
XMW0490	117	132	132.094	C10H12	1-Methyl-2-phenylcyclopropane	Aromatics	3145-76-4	1056	6.3218e-06	5.52158e-06	6.45637e-06	0.000122387	4.11417e-05	5.45097e-05	6.45481e-05	0.000127237	0.0001	0.000148663	0.000173729	0.0002	2.52778e-05	2.5008e-05	2.64452e-05	2.64101e-05	2.89588e-05
D446	81	98	224.141	C13H20O3	Octanoic acid, 2-furanylmethyl ester	Ester	39252-03-4	1584	0.00021963	0.000330413	0.000211443	5.91487e-05	4.77269e-05	5.46162e-05	0.000103238	0.000139373	0.0001	0.000150316	0.000162631	0.0002	0.000118672	0.00012086	0.000125243	0.000113602	0.000130815
KMW0334	112	69	154.136	C10H18O	Cyclohexanone, 5-methyl-2-(1-methylethyl)-	Terpenoids	10458-14-7	1169	1.17103e-06	5.15255e-07	1.46918e-06	9.01096e-05	4.60705e-05	3.56393e-05	9.88793e-05	0.000160964	0.0001	0.000150638	0.00015939	0.0002	6.45952e-05	6.3546e-05	7.23525e-05	7.49169e-05	7.09373e-05
XMW0443	82	71	170.131	C10H18O2	(E)-2,6-Dimethylocta-3,7-diene-2,6-diol	Alcohol	51276-34-7	1191	3.74947e-05	3.29429e-05	7.39588e-05	5.98633e-05	5.82191e-05	2.60513e-05	8.52015e-05	0.000167868	0.0001	0.000151633	0.000166905	0.0002	4.77041e-05	4.62634e-05	5.16711e-05	5.40004e-05	4.83084e-05
XMW0159	57	71	226.266	C16H34	2,6,10-Trimethyltridecane	Hydrocarbons	3891-99-4	1449	2.64067e-05	2.9518e-05	1.60257e-05	0.000282587	0.000175107	9.39538e-05	0.000133663	0.000112332	0.0001	0.000152339	0.000205415	0.0002	7.08137e-05	6.38487e-05	6.66992e-05	5.71121e-05	7.04595e-05
w17	82	71	170.131	C10H18O2	3,7-Octadiene-2,6-diol, 2,6-dimethyl-	Alcohol	13741-21-4	1193	3.80938e-05	3.62097e-05	7.44493e-05	5.98633e-05	6.47538e-05	3.60992e-05	8.87131e-05	0.000167897	0.0001	0.00015295	0.000168256	0.0002	5.06344e-05	5.03331e-05	5.60439e-05	5.59224e-05	5.02328e-05
D356	138	109	138.068	C8H10O2	3-Methoxy-5-methylphenol	Phenol	3209-13-0	1318	7.24235e-07	7.60252e-07	5.88929e-07	2.5747e-05	6.23062e-06	1.56527e-05	6.9735e-05	0.000144433	0.0001	0.000153277	0.000177302	0.0002	1.5623e-05	1.62642e-05	1.74901e-05	1.67446e-05	1.72061e-05
XMW0856	105	77	164.084	C10H12O2	1-Butanone, 2-hydroxy-1-phenyl-	Ketone	16183-46-3	1390	4.73726e-05	5.25749e-05	3.96144e-05	0.000364575	0.000220207	0.000123263	0.000148265	0.000111148	0.0001	0.00015417	0.000209534	0.0002	8.44155e-05	7.55812e-05	7.97936e-05	6.98497e-05	8.3891e-05
XMW0526	137	109	152.12	C10H16O	AcetAldehyde, (3,3-dimethylcyclohexylidene)-, (Z)-	Aldehyde	26532-24-1	1226	6.4303e-06	8.09712e-06	6.8163e-06	0.000124722	3.0292e-05	4.45486e-05	6.76351e-05	0.000155652	0.0001	0.000154606	0.000177626	0.0002	1.80785e-05	2.0931e-05	2.06803e-05	2.05034e-05	2.17464e-05
KMW0483	41	57	170.167	C11H22O	Undecanal	Aldehyde	112-44-7	1307	2.28522e-09	1.49832e-09	3.73159e-09	0.000206035	8.34983e-05	6.34566e-05	5.74403e-05	0.000118723	0.0001	0.000154716	0.000134405	0.0001	4.59804e-05	4.47335e-05	4.57861e-05	5.10292e-05	4.51094e-05
KMW0304	119	91	134.11	C10H14	1,3,8-p-Menthatriene	Terpenoids	18368-95-1	1119	5.41162e-05	3.50824e-05	9.55423e-05	0.000510419	0.00021954	0.000190671	5.83265e-05	0.000100043	0.0001	0.000156258	9.57178e-05	0.0001	0.000195168	0.000187659	0.000188579	0.00019871	0.000186421
XMW0217	41	55	154.136	C10H18O	cis-7-Decen-1-al	Aldehyde	21661-97-2	1212	2.28522e-09	1.49832e-09	3.73159e-09	0.000147332	4.45416e-05	2.8139e-05	0.000102546	0.000216508	0.0002	0.000156803	0.000160167	0.0002	5.69932e-05	5.53807e-05	5.46009e-05	5.36788e-05	4.86606e-05
NMW0038	107	122	122.073	C8H10O	Benzenemethanol, 4-methyl-	Alcohol	589-18-4	1106	0.00230027	0.00160408	0.00288484	4.97127e-05	0.00187265	0.00103754	0.00138076	0.000219128	0.0008	0.000164911	0.000155014	0.0002	0.00112757	0.0011296	0.0011966	0.00122957	0.00113502
XMW0627	149	177	222.089	C12H14O4	Diethyl Phthalate	Ester	84-66-2	1594	0.000137221	0.000177802	0.000153953	5.60807e-05	4.4025e-05	6.70149e-05	0.000108884	0.000153431	0.0001	0.000165625	0.00017605	0.0002	9.51802e-05	9.39929e-05	9.49617e-05	8.79799e-05	0.000102395
w11	69	81	192.151	C13H20O	3,5,9-Undecatrien-2-one, 6,10-dimethyl-, (E,Z)-	Ketone	13927-47-4	1535	8.87538e-05	0.000108439	9.21601e-05	0.00028805	0.000236182	0.000125011	0.000191416	0.00011688	0.0002	0.000166958	0.000216832	0.0002	0.000115231	0.000107418	0.000111255	9.43878e-05	0.00011846
KMW0176	108	111	126.104	C8H14O	5-Hepten-2-one, 6-methyl-	Ketone	110-93-0	986	0.00153318	0.00121657	0.00229429	0.000198142	0.000337835	0.000215002	0.000211559	0.000169937	0.0002	0.000168329	0.000180551	0.0002	0.000355744	0.00038056	0.00038495	0.000415291	0.000366092
NMW0211	68	67	166.099	C10H14O2	1-Cyclohexene-1-carboxylic acid, 4-(1-methylethenyl)-	Terpenoids	7694-45-3	1484	3.23506e-05	4.48347e-05	2.07914e-05	0.000332182	0.000234976	0.000140234	0.000185989	0.000124669	0.0002	0.000169269	0.000214962	0.0002	0.0001073	9.70431e-05	0.000103445	9.1674e-05	9.8538e-05
KMW0079	71	41	114.141	C8H18	Octane	Hydrocarbons	111-65-9	800	6.72503e-05	8.12059e-05	4.66094e-05	0.000104322	8.12876e-05	0.00013629	0.000141575	0.000262003	0.0002	0.000169502	0.000151462	0.0002	0.000108219	0.000126246	0.000108872	0.000117894	0.00010708
KMW0432	41	69	152.12	C10H16O	2,6-Octadienal, 3,7-dimethyl-, (Z)-	Terpenoids	106-26-3	1240	3.6641e-05	3.21358e-05	7.96737e-05	0.000192302	6.75078e-05	5.94775e-05	4.86557e-05	0.000129326	0.0001	0.000171771	0.000157102	0.0002	3.32136e-05	3.30141e-05	4.01412e-05	3.62449e-05	3.91402e-05
NMW0127	69	41	170.131	C10H18O2	6-Octenoic Acid, 3,7-dimethyl-	Acid	502-47-6	1314	6.48741e-07	1.28219e-06	1.4075e-06	0.000227351	9.87451e-05	7.27221e-05	6.72269e-05	0.000132453	0.0001	0.000172401	0.000156531	0.0002	5.52869e-05	5.30152e-05	5.04078e-05	5.5853e-05	5.03451e-05
XMW1038	95	109	220.183	C15H24O	Longifolenaldehyde	Terpenoids	19890-84-7	1591	0.000204823	0.000294932	0.000221293	5.40942e-05	5.16661e-05	5.88532e-05	0.000110883	0.000160649	0.0001	0.000172447	0.000185774	0.0002	0.000122	0.00012203	0.00012589	0.00011623	0.000133517
w48	139	69	154.136	C10H18O	2H-Pyran, tetrahydro-4-methyl-2-(2-methyl-1-propenyl)-	Terpenoids	16409-43-1	1111	0.000810539	0.000563414	0.00105103	7.82396e-05	0.000658356	0.000379089	0.00060804	0.000355368	0.0005	0.000172789	0.000163921	0.0002	0.000442374	0.00045619	0.0004878	0.000495823	0.000453328
D444	95	113	224.141	C13H20O3	2-Furancarboxylic acid, octyl ester	Ester	39251-88-2	1642	0.000832681	0.00102102	0.00123131	7.16268e-05	6.14142e-05	0.000104646	0.000132109	0.000166722	0.0001	0.000174874	0.000161463	0.0002	0.000659305	0.000658158	0.000675145	0.000618126	0.00067968
D255	117	158	158.084	C10H10N2	Quinoxaline, 2,3-dimethyl-	Heterocyclic compound	2379-55-7	1428	0.000432247	0.000588462	0.00039327	0.000176732	8.1986e-05	8.58049e-05	0.000118814	0.000174222	0.0001	0.000176212	0.000219985	0.0002	0.000303384	0.000287411	0.000278086	0.000273337	0.000300878
XMW0367	85	57	184.219	C13H28	Undecane, 2,4-dimethyl-	Hydrocarbons	17312-80-0	1208	1.09392e-05	4.6342e-06	4.60754e-06	0.000174786	5.0493e-05	3.37962e-05	0.00012053	0.000250982	0.0002	0.000179434	0.000184059	0.0002	5.27009e-05	5.67002e-05	6.09181e-05	5.85491e-05	5.16176e-05
NMW0785	55	100	100.052	C5H8O2	Tiglic Acid	Acid	80-59-1	941	3.60982e-05	3.99343e-05	9.10546e-05	1.47653e-05	0.00076229	0.000405361	0.000249185	0.000149702	0.0002	0.00018135	0.000194283	0.0002	0.000158135	0.000174506	0.000165246	0.000179727	0.000160071
KMW0182	81	82	138.104	C9H14O	Furan, 2-pentyl-	Heterocyclic compound	3777-69-3	993	0.000183269	0.000146578	0.000198493	0.000200509	0.000242752	0.00018267	0.000183245	0.000176151	0.0002	0.000181585	0.000224337	0.0002	0.000111593	0.000122174	0.000120654	0.000116849	0.000125108
XMW0156	41	111	222.198	C15H26O	Spiro[4.5]decan-7-one, 1,8-dimethyl-4-(1-methylethyl)-	Ketone	39510-26-4	1682	1.48168e-05	2.07594e-05	1.43499e-05	5.88286e-05	4.46274e-05	5.14709e-05	0.000122712	0.000163699	0.0001	0.000183192	0.000177668	0.0002	7.85775e-05	7.74292e-05	8.04853e-05	7.29952e-05	8.30262e-05
XMW0206	135	108	135.054	C5H5N5	1H-Pyrazolo[3,4-d]pyrimidin-4-amine	Heterocyclic compound	2380-63-4	1595	0.000143846	0.000183329	0.000161274	6.65661e-05	5.27794e-05	8.49358e-05	0.000123157	0.000170857	0.0001	0.00018564	0.000198084	0.0002	9.87055e-05	9.70779e-05	9.96481e-05	9.26043e-05	0.000105196
XMW0133	123	124	208.146	C13H20O2	6-Methyl-6-(5-methylfuran-2-yl)heptan-2-one	Ketone	50464-95-4	1433	0.000447044	0.000626423	0.000395959	0.00018651	8.68792e-05	9.24511e-05	0.000126609	0.000181639	0.0002	0.000186429	0.000235412	0.0002	0.000317731	0.000303927	0.00029262	0.000285994	0.000315501
KMW0170	55	70	126.104	C8H14O	1-Octen-3-one	Ketone	4312-99-6	976	2.28522e-09	1.49832e-09	3.73159e-09	0.000136188	3.98715e-05	6.95734e-05	7.68724e-05	0.000160729	0.0001	0.000186685	0.000228902	0.0002	2.80038e-05	3.35019e-05	2.89765e-05	2.73112e-05	3.06344e-05
NMW0064	108	150	150.104	C10H14O	Benzofuran, 4,5,6,7-tetrahydro-3,6-dimethyl-	Terpenoids	494-90-6	1165	2.37291e-06	3.21225e-06	3.82873e-06	8.08128e-05	5.04302e-05	7.47307e-05	6.25179e-05	0.000169673	0.0001	0.000187188	0.000201754	0.0002	6.84893e-05	7.72931e-05	8.0272e-05	8.20794e-05	6.73257e-05
NMW0004	71	67	170.131	C10H18O2	1-methyl-4-(1-methylethenyl)-1,2-Cyclohexanediol	Terpenoids	1946-00-5	1321	1.33873e-05	1.62499e-05	1.07425e-05	3.60283e-05	1.58859e-05	2.34945e-05	9.11377e-05	0.000180035	0.0001	0.000187912	0.000217048	0.0002	2.41055e-05	2.43786e-05	2.61798e-05	2.50807e-05	2.81204e-05
KMW0046	58	57	100.089	C6H12O	2-Hexanone	Ketone	591-78-6	792	7.35183e-05	8.89075e-05	4.98567e-05	0.000112816	8.87747e-05	0.000149993	0.000155575	0.00028857	0.0002	0.000188557	0.0001684	0.0002	0.000117826	0.000138087	0.000118669	0.00012848	0.000115761
XMW1318	136	79	136.052	C8H8O2	2-Methyl-3(2-furyl)acrolein	Heterocyclic compound	874-66-8	1114	0.00294542	0.00205323	0.00362305	0.000112657	0.00243104	0.00132514	0.00184367	0.000326075	0.0011	0.000193016	0.000179147	0.0002	0.00150004	0.0014855	0.0015541	0.00159407	0.00146769
D325	121	93	218.167	C15H22O	(3R,3aR,7S,8aS)-3,6,8,8-Tetramethyl-4,7,8,8a-tetrahydro-1H-3a,7-methanoazulen-2(3H)-one	Terpenoids	288249-25-2	1640	0.000636691	0.000782221	0.000933632	6.36485e-05	5.34329e-05	0.000100587	0.000124581	0.000184204	0.0002	0.000193037	0.00017314	0.0002	0.000510128	0.000511842	0.000524641	0.000477981	0.000529826
KMW0431	119	134	134.084	C8H10N2	5H-5-Methyl-6,7-dihydrocyclopentapyrazine	Heterocyclic compound	23747-48-0	1144	1.48395e-05	1.08166e-05	1.46496e-05	0.00129188	0.000442876	0.000268156	7.04707e-05	0.000131042	0.0001	0.000194351	0.000156155	0.0002	0.00020512	0.000197539	0.000216756	0.000230316	0.00021584
NMW0040	134	91	134.073	C9H10O	Benzyl methyl ketone	Ketone	103-79-7	1124	3.98289e-05	2.82141e-05	7.18816e-05	0.000905562	0.000394282	0.000339867	6.9309e-05	8.72493e-05	0.0001	0.00019595	7.72869e-05	0.0001	0.000318189	0.000316069	0.000322225	0.000335682	0.000315698
XMW0449	71	43	158.094	C8H14O3	Butanoic acid, anhydride	Others	106-31-0	1120	1.3389e-05	1.02901e-05	1.32421e-05	0.000871571	0.000372748	0.000330568	6.69454e-05	7.96186e-05	0.0001	0.000196097	6.86266e-05	0.0001	0.000316608	0.000313127	0.000318136	0.000336358	0.000305355
XMW0117	71	95	128.12	C8H16O	3,4-Dimethylcyclohexanol	Alcohol	5715-23-1	1126	1.34275e-05	1.03276e-05	1.32806e-05	0.00150707	0.000596216	0.000471147	6.68459e-05	8.00016e-05	0.0001	0.000196914	6.86747e-05	0.0001	0.000365939	0.000384233	0.000393523	0.00041732	0.000387405
NMW0202	107	164	164.12	C11H16O	Phenol, 4-pentyl-	Phenol	14938-35-3	1464	0.000315746	0.000471277	0.000256819	0.000190593	0.000101603	9.88185e-05	0.000145112	0.000184775	0.0002	0.00019784	0.000255743	0.0002	0.000245527	0.000230804	0.000226385	0.000212782	0.000243246
XMW0949	70	55	154.136	C10H18O	1-Decen-3-one	Ketone	56606-79-2	1141	1.07054e-05	7.33591e-06	1.14083e-05	0.000819492	0.000274129	0.000193134	6.89233e-05	0.000151152	0.0001	0.000200937	0.000176545	0.0002	0.000119523	0.000121683	0.000139235	0.000146626	0.000138579
XMW1079	71	41	186.162	C11H22O2	Butanoic acid, 1-methylhexyl ester	Ester	39026-94-3	1218	2.28522e-09	1.49832e-09	3.73159e-09	0.000191635	5.161e-05	3.62455e-05	0.000131532	0.000281521	0.0002	0.000201172	0.000206404	0.0002	5.21638e-05	5.68066e-05	6.39016e-05	6.19726e-05	5.5519e-05
XMW1435	91	119	222.162	C14H22O2	(6,6-dimethyl-2-bicyclo[3.1.1]hept-2-enyl)methyl 2-methylpropanoate	Ester	29021-37-2	1466	0.000370002	0.000550392	0.000306154	0.000210032	0.000115291	0.000104083	0.00014783	0.000188651	0.0002	0.000201739	0.000264445	0.0002	0.000279683	0.000262532	0.000257596	0.000248213	0.000277844
KMW0140	113	71	113.03	C5H7NS	Thiazole, 4,5-dimethyl-	Heterocyclic compound	3581-91-7	935	4.31468e-05	4.61355e-05	0.000105377	1.61249e-05	0.000855001	0.000459988	0.000275318	0.000169236	0.0002	0.00020282	0.000236144	0.0002	0.000168626	0.000197056	0.000191492	0.000201192	0.000176176
NMW0080	55	97	146.131	C8H18O2	1,2-Octanediol	Alcohol	1117-86-8	1204	1.94142e-06	2.24823e-06	3.12387e-06	0.00021582	6.51251e-05	3.42588e-05	0.00014045	0.000294905	0.0002	0.000205161	0.000208989	0.0002	6.42698e-05	6.74465e-05	7.42091e-05	7.22864e-05	6.35522e-05
XMW1136	55	93	170.131	C10H18O2	Lilac Alcohol C	Alcohol	33081-36-6	1219	2.28522e-09	1.49832e-09	3.73159e-09	0.000203259	5.88039e-05	3.5792e-05	0.000136953	0.00028848	0.0002	0.000205717	0.000209588	0.0002	5.71544e-05	6.71809e-05	6.82695e-05	6.66188e-05	5.65534e-05
D399	55	82	212.214	C14H28O	cis-9-Tetradecen-1-ol	Alcohol	35153-15-2	1666	1.74314e-05	2.47239e-05	1.77756e-05	7.09777e-05	5.27898e-05	5.95993e-05	0.000128915	0.000183961	0.0002	0.000206946	0.000200233	0.0002	8.87125e-05	8.84647e-05	9.18706e-05	8.22056e-05	9.43056e-05
KMW0236	99	58	141.061	C7H11NS	2-Isobutylthiazole	Heterocyclic compound	18640-74-9	1043	7.36984e-06	5.52156e-06	9.9697e-06	8.81703e-05	2.10026e-05	5.84557e-05	0.000115495	0.000221899	0.0002	0.000207081	0.000215922	0.0002	6.34133e-05	6.68979e-05	6.66961e-05	6.99221e-05	6.36766e-05
NMW0292	55	41	188.105	C9H16O4	Azelaic Acid	Acid	123-99-9	1672	1.52944e-05	2.56901e-05	1.64337e-05	7.10339e-05	5.28814e-05	5.96187e-05	0.000128928	0.000184063	0.0002	0.000207086	0.000200458	0.0002	8.87231e-05	8.84698e-05	9.18582e-05	8.22506e-05	9.43186e-05
XMW1463	108	126	212.141	C12H20O3	2-Oxabicyclo[2.2.2]octan-6-ol, 1,3,3-trimethyl-, acetate	Ester	57709-95-2	1344	1.41981e-05	1.83064e-05	1.63428e-05	0.00031901	0.00011183	0.000102897	8.58603e-05	0.000152085	0.0001	0.000207221	0.000167922	0.0002	6.65052e-05	6.35508e-05	7.17808e-05	7.33181e-05	6.84394e-05
XMW1179	91	55	198.058	C8H16Cl2O	Butane, 1,1'-oxybis[4-chloro-	Ether	6334-96-9	1343	2.80282e-05	4.84269e-05	2.6594e-05	0.000912679	0.000460976	0.000248408	0.000124873	0.000101504	0.0001	0.000207357	0.00016054	0.0002	0.00029484	0.000264094	0.000241987	0.000235383	0.000245402
XMW0408	55	97	142.099	C8H14O2	1-Methylcyclohexylcarboxylic Acid	Acid	1123-25-7	1210	1.81722e-06	2.26466e-06	2.77938e-06	0.000201327	5.89671e-05	3.74559e-05	0.000136242	0.000293608	0.0002	0.000211393	0.000215245	0.0002	5.76868e-05	6.25175e-05	6.84366e-05	6.76887e-05	6.03556e-05
KMW0619	69	71	224.178	C14H24O2	Butanoic acid, 3,7-dimethyl-2,6-octadienyl ester, (E)-	Ester	106-29-6	1562	0.00015468	0.000215581	0.00016374	0.000101317	9.94447e-05	0.000116631	0.000164468	0.000194572	0.0002	0.000211551	0.000223863	0.0002	0.000147277	0.000148414	0.000151861	0.00013506	0.000160539
KMW0630	69	41	222.198	C15H26O	1,6,10-Dodecatrien-3-ol, 3,7,11-trimethyl-, (E)-	Terpenoids	40716-66-3	1564	0.000154731	0.000215616	0.000164077	0.000101366	9.94447e-05	0.000116631	0.000164598	0.000194835	0.0002	0.000211703	0.000224187	0.0002	0.000147676	0.000148667	0.000152087	0.000135553	0.000161005
WMW0106	95	67	184.146	C11H20O2	6-Nonen-1-ol, acetate, (Z)-	Ester	76238-22-7	1308	1.17534e-06	2.28389e-06	1.27798e-06	0.00026783	0.00011604	8.67375e-05	8.349e-05	0.000165451	0.0001	0.000212504	0.000196838	0.0002	6.02896e-05	6.1898e-05	5.95288e-05	6.43195e-05	5.81917e-05
XMW0835	105	133	162.141	C12H18	Benzene, 1-methyl-2-(1-ethylpropyl)-	Aromatics	54410-74-1	1240	4.11622e-06	3.07455e-06	8.95491e-06	0.000338518	0.000133769	0.000120261	6.8379e-05	0.000162762	0.0001	0.000213271	0.000203177	0.0002	6.60538e-05	6.22474e-05	7.06348e-05	6.98644e-05	6.70984e-05
WMW0188	55	39	84.058	C5H8O	2-Pentyn-1-ol	Alcohol	6261-22-9	778	8.97312e-05	0.00010473	6.13927e-05	0.000129055	0.000102331	0.000165375	0.000173993	0.000322802	0.0002	0.000214302	0.000191355	0.0002	0.000145736	0.00016521	0.000141546	0.000153153	0.000138413
NMW0793	103	85	118.063	C5H10O3	Butanoic Acid, 3-hydroxy-3-methyl-	Acid	625-08-1	980	2.02207e-06	2.02555e-06	1.08899e-06	0.000379653	0.000150754	0.000210359	8.45276e-05	0.000152846	0.0001	0.000215616	0.00022859	0.0002	6.82599e-05	8.21476e-05	7.01107e-05	6.63372e-05	7.51491e-05
KMW0643	109	41	220.183	C15H24O	Caryophyllene oxide	Terpenoids	1139-30-6	1581	0.000261636	0.000355459	0.000282341	7.12923e-05	6.40074e-05	7.48506e-05	0.000141906	0.000199879	0.0002	0.00021586	0.000230725	0.0002	0.000154407	0.000153386	0.000159871	0.000145731	0.00016792
XMW0953	91	92	178.099	C11H14O2	Phenylacetic acid propyl ester	Ester	4606-15-9	1331	1.47609e-06	1.84506e-06	1.1496e-06	0.000120751	3.75599e-05	3.87254e-05	6.97988e-05	0.000140999	0.0001	0.000216268	0.000223414	0.0002	5.68935e-05	5.81776e-05	5.90737e-05	5.56479e-05	5.60698e-05
D282	81	83	238.193	C15H26O2	Citronellyl tiglate	Terpenoids	24717-85-9	1658	0.000998783	0.00121499	0.00147318	8.90835e-05	8.12783e-05	0.000131125	0.000165007	0.000203456	0.0002	0.000216764	0.000199272	0.0002	0.000788284	0.000788085	0.00080585	0.000738385	0.000809708
XMW1114	55	56	112.125	C8H16	1-Octene	Hydrocarbons	111-66-0	789	9.02516e-05	0.000108992	6.65783e-05	0.000132844	0.000102902	0.000169599	0.00017708	0.000327253	0.0003	0.000217573	0.000194593	0.0002	0.000147614	0.000165518	0.000141941	0.000155268	0.000140839
KMW0150	105	120	120.094	C9H12	Benzene, 1,2,4-trimethyl-	Aromatics	95-63-6	990	0.000217346	0.000196642	0.000202446	7.42706e-05	0.000175168	0.000133616	0.000211043	0.000199692	0.0002	0.000217647	0.000282285	0.0002	0.000116924	0.000130222	0.000134757	0.000130619	0.000136871
WMW0107	55	95	110.11	C8H14	1,5-Heptadiene, 2-methyl-, (Z)-	Hydrocarbons	41044-64-8	792	9.14861e-05	0.000108031	6.73634e-05	0.000132864	0.000103442	0.000171021	0.00017708	0.000328727	0.0003	0.000218338	0.000194147	0.0002	0.000147453	0.000165523	0.000142267	0.000155145	0.000141405
XMW0837	147	148	204.188	C15H24	1-(3-Methylbutyl)-2,3,5,6-tetramethylbenzene	Aromatics	116761-73-0	1580	0.000262559	0.000377354	0.000288089	6.78756e-05	5.43835e-05	7.38024e-05	0.000139404	0.000203724	0.0002	0.000219074	0.000235914	0.0002	0.000155926	0.000155892	0.000161963	0.000149302	0.000173056
WMW0216	81	43	196.146	C12H20O2	Fenchyl acetate	Ester	13851-11-1	1224	2.28522e-09	1.49832e-09	3.73159e-09	0.000174241	3.40169e-05	6.03082e-05	9.4209e-05	0.00022318	0.0002	0.000223042	0.000256845	0.0002	1.9942e-05	2.34638e-05	2.29393e-05	2.20177e-05	2.36346e-05
XMW1379	121	41	164.157	C12H20	Cyclooctane, 1,5-dimethyl-2,6-bis(methylene)-	Hydrocarbons	74301-13-6	1215	3.12277e-06	1.69496e-06	4.19461e-06	0.000255479	7.8189e-05	6.28305e-05	0.000152285	0.000298407	0.0002	0.00022374	0.000222061	0.0002	0.00016355	0.000133589	0.000117208	0.00011941	0.000111954
D167	95	110	154.136	C10H18O	1,7,7-Trimethylbicyclo[2.2.1]heptan-2-ol	Terpenoids	10385-78-1	1138	1.81187e-05	3.52053e-06	4.3432e-06	0.000553636	0.000156128	0.000248343	0.000101041	0.000288201	0.0002	0.00022467	0.000264362	0.0002	0.00643542	0.00627336	0.00659864	0.00689813	0.00641704
NMW0142	136	121	196.146	C12H20O2	Cyclohexanol, 1-methyl-4-(1-methylethylidene)-, acetate	Ester	10235-63-9	1341	2.44814e-05	4.32371e-05	1.90433e-05	0.00149441	0.000632486	0.000336974	0.000106923	9.44438e-05	0.0001	0.00022472	0.000161778	0.0002	0.00028485	0.000280055	0.000259906	0.000247465	0.000247256
XMW0809	147	69	204.115	C13H16O2	1,3-Pentanedione, 4,4-dimethyl-1-phenyl-	Ketone	13988-67-5	1578	0.000274554	0.000389927	0.000300258	7.54506e-05	5.98519e-05	7.9642e-05	0.000138085	0.000212965	0.0002	0.000228311	0.000245537	0.0002	0.000163494	0.000164301	0.000170727	0.000158343	0.000182608
KMW0243	41	55	126.104	C8H14O	(E)-2-Octenal	Aldehyde	2548-87-0	1060	5.88691e-06	5.74036e-06	4.63156e-06	0.000177365	6.29373e-05	8.38094e-05	0.000100055	0.000194893	0.0001	0.000230413	0.000268238	0.0002	2.99729e-05	3.23503e-05	3.61919e-05	3.49747e-05	3.92475e-05
KMW0687	109	69	222.198	C15H26O	1H-Cycloprop[e]azulen-4-ol, decahydro-1,1,4,7-tetramethyl-, [1aR-(1a.alpha.,4.beta.,4a.beta.,7.alpha.,7a.beta.,7b.alpha.)]-	Terpenoids	552-02-3	1591	0.000270767	0.000387683	0.000295705	8.14138e-05	7.09655e-05	8.24033e-05	0.000152173	0.00021439	0.0002	0.000231427	0.000247311	0.0002	0.0001653	0.000165953	0.000172069	0.000157994	0.000181857
D204	70	145	214.193	C13H26O2	Pentyl octanoate	Ester	638-25-5	1484	3.40771e-05	4.9457e-05	1.49047e-05	0.000495451	0.000339904	0.000207385	0.000272235	0.000171584	0.0002	0.000232733	0.00030147	0.0003	0.000147567	0.000135826	0.000145732	0.000127124	0.000135309
XMW0091	67	137	152.12	C10H16O	3-Isopropylidene-5-methyl-hex-4-en-2-one	Ketone	64149-32-2	1099	0.00393184	0.00266555	0.00502533	0.000115683	0.00312342	0.00171961	0.00225729	0.00029996	0.0013	0.00023406	0.000256925	0.0002	0.00189811	0.00190695	0.00202352	0.00207198	0.0019141
KMW0362	95	41	154.136	C10H18O	Isoborneol	Terpenoids	124-76-5	1157	1.96319e-05	3.73207e-06	4.62286e-06	0.000546107	0.000164036	0.00026123	0.000116224	0.000317263	0.0002	0.0002351	0.000264113	0.0002	0.00645071	0.00628777	0.00661772	0.0069196	0.00644069
D412	95	67	152.12	C10H16O	5,7-Octadien-4-one, 2,6-dimethyl-, (Z)-	Terpenoids	3588-18-9	1155	1.95322e-05	3.7635e-06	4.62286e-06	0.000582478	0.000176028	0.000273109	8.01428e-05	0.000210005	0.0001	0.000235275	0.000274883	0.0003	0.00646668	0.0063022	0.00663449	0.00693852	0.0064578
KMW0531	67	93	140.12	C9H16O	3,6-Nonadien-1-ol, (E,Z)-	Alcohol	56805-23-3	1156	2.28522e-09	1.49832e-09	3.73159e-09	0.000358471	0.000169728	0.000200616	0.000186641	0.000345514	0.0003	0.000236276	0.000260486	0.0002	0.00115292	0.00112589	0.00119994	0.00125348	0.0011605
XMW0914	95	110	110.048	C5H6N2O	Ethanone, 1-(1H-pyrazol-4-yl)-	Heterocyclic compound	25016-16-4	1156	1.96319e-05	3.73207e-06	4.62286e-06	0.000548411	0.000164192	0.000264817	0.000117115	0.000315164	0.0002	0.000237565	0.000275899	0.0003	0.00645677	0.00629245	0.00662319	0.00692446	0.00644524
D332	108	67	137.12	C9H15N	2-Nonenenitrile	Nitrogen compounds	29127-83-1	1194	5.20169e-05	4.8053e-05	0.000114272	0.000125799	5.01337e-05	7.77719e-05	0.000115313	0.000269525	0.0002	0.000237856	0.000255272	0.0002	7.91143e-05	7.86324e-05	8.90196e-05	9.37839e-05	8.70603e-05
D389	85	127	196.146	C12H20O2	(S)-3,3,6-Trimethylhepta-1,5-dien-4-yl acetate	Ester	3465-88-1	1173	2.28522e-09	1.49832e-09	3.73159e-09	0.00014648	0.000258871	0.000130506	0.000230031	0.000250495	0.0002	0.000239212	0.000252326	0.0002	0.000101334	0.000113754	0.000118031	0.000115	0.000115057
XMW0385	161	204	222.198	C15H26O	Carotol	Terpenoids	465-28-1	1594	0.000234818	0.000322689	0.000266226	9.42501e-05	7.03104e-05	0.000102603	0.000153767	0.000222253	0.0002	0.000243639	0.000259039	0.0003	0.000157164	0.000158655	0.000163144	0.000155469	0.000177041
XMW0975	93	119	204.188	C15H24	4-(1,5-dimethyl-1,4-hexadienyl)-1-methyl-Cyclohexene	Terpenoids	17627-44-0	1518	5.49569e-05	5.76455e-05	4.33825e-05	0.000627338	0.000401769	0.000206317	0.000261479	0.000176881	0.0002	0.00024476	0.000333558	0.0003	0.000137062	0.000122679	0.000141653	0.000113265	0.000138038
XMW0898	94	121	136.1	C8H12N2	4-Isobutylpyrimidine	Heterocyclic compound	98489-37-3	1015	2.43634e-05	1.67969e-05	2.51278e-05	0.000339705	0.000103457	0.000101571	0.000121901	0.000202958	0.0002	0.000245818	0.000285895	0.0003	4.66554e-05	5.08917e-05	5.03575e-05	4.94082e-05	5.14237e-05
XMW0776	105	77	162.068	C10H10O2	Benzoic acid, 2-propenyl ester	Ester	583-04-0	1254	0.0136158	0.0127535	0.0125225	1.30999e-05	0.0113316	0.00692458	0.00859168	0.000153209	0.0044	0.000247397	0.000128169	0.0002	0.00764996	0.00752929	0.00742203	0.00734011	0.00750871
XMW0693	69	41	182.131	C11H18O2	2,6-Octadienoic acid, 3,7-dimethyl-, methyl ester	Ester	2349-14-6	1323	2.23214e-06	2.02063e-06	1.64487e-06	5.2288e-05	1.47496e-05	3.0796e-05	0.000113767	0.000237591	0.0002	0.000249828	0.000287628	0.0003	3.93795e-05	3.81303e-05	3.78751e-05	3.64275e-05	3.8357e-05
NMW0227	93	119	204.188	C15H24	(Z)-1-Methyl-4-(6-methylhept-5-en-2-ylidene)cyclohex-1-ene	Terpenoids	13062-00-5	1515	6.72635e-05	7.94184e-05	5.26933e-05	0.000635305	0.000409497	0.000212463	0.000266068	0.000179633	0.0002	0.000255288	0.000337737	0.0003	0.000136685	0.000122679	0.000141212	0.00011295	0.000137573
XMW0279	67	45	114.104	C7H14O	E-1-Methoxy-4-hexene	Hydrocarbons	134777-60-9	801	0.000101206	0.000123338	7.04091e-05	0.000153042	0.000121998	0.000205279	0.000212225	0.000393465	0.0003	0.000256206	0.00022878	0.0002	0.000164728	0.000190807	0.000163166	0.00017902	0.000162252
WMW0022	123	81	220.183	C15H24O	Salvial-4(14)-en-1-one	Terpenoids	73809-82-2	1595	0.000241388	0.000323252	0.000267945	9.44456e-05	7.43382e-05	0.000112035	0.000179527	0.000235193	0.0002	0.000256892	0.000272449	0.0003	0.000157326	0.000145856	0.000166592	0.00015339	0.000177011
XMW0639	79	91	202.172	C15H22	1,4-Methanobenzocyclodecene, 1,2,3,4,4a,5,8,9,12,12a-decahydro-	Terpenoids	74708-73-9	1567	2.17149e-05	2.90307e-05	2.10906e-05	8.92136e-05	4.37202e-05	7.45466e-05	0.00013573	0.00022972	0.0002	0.00025827	0.00028284	0.0003	4.72986e-05	4.76986e-05	4.7665e-05	4.44276e-05	5.20565e-05
XMW1233	67	82	128.12	C8H16O	3-Cyclopentyl-1-propanol	Alcohol	767-05-5	1102	0.00394124	0.00272743	0.00503934	9.84438e-05	0.00310754	0.00170791	0.00225076	0.000325213	0.0013	0.000262161	0.000251919	0.0003	0.00189346	0.00190244	0.00201588	0.002064	0.00190573
D401	41	43	154.136	C10H18O	2-Isopropyl-5-methylhex-2-enal	Aldehyde	35158-25-9	1106	0.00418774	0.0028893	0.00544301	0.00016197	0.00330972	0.00193666	0.00233033	0.000310713	0.0013	0.000263904	0.000245996	0.0003	0.00206809	0.00206563	0.0021769	0.00223911	0.00207623
NMW0084	79	91	152.12	C10H16O	(-)-Myrtenol	Terpenoids	19894-97-4	1213	8.59319e-06	4.82292e-06	1.38228e-05	0.000264523	0.000108719	7.30818e-05	0.000159855	0.000333348	0.0002	0.000265239	0.000247134	0.0003	0.000114218	0.000100032	9.72769e-05	9.99638e-05	9.02397e-05
KMW0287	67	41	138.104	C9H14O	(Z,Z)-3,6-Nonadienal	Aldehyde	21944-83-2	1100	0.00394124	0.00272743	0.00503934	0.000120544	0.00310754	0.00170267	0.00225076	0.000333804	0.0013	0.000265901	0.000252129	0.0003	0.00189343	0.00190222	0.00201584	0.00206396	0.00190555
NMW0756	45	57	90.068	C4H10O2	1,3-Butanediol	Alcohol	107-88-0	787	0.00010897	0.000129274	7.76289e-05	0.000163558	0.000128028	0.000215307	0.000223477	0.000413244	0.0003	0.000268241	0.000241517	0.0003	0.000177682	0.000201787	0.000174107	0.000184534	0.000171855
D345	119	91	204.151	C14H20O	(3aR,6R,8aR)-7,7-Dimethyl-8-methylenehexahydro-1H-3a,6-methanoazulen-3(2H)-one	Ester	30557-76-7	1605	0.000220144	0.00028567	0.000273494	0.000118388	8.81355e-05	0.000110049	0.000176815	0.000243514	0.0002	0.000268624	0.000286691	0.0003	0.000155513	0.000154921	0.000163536	0.000151751	0.000172148
XMW0151	161	204	204.188	C15H24	Epizonarene	Terpenoids	41702-63-0	1501	0.0476586	0.0604602	0.0427675	0.00369958	0.00149845	0.000559235	0.000455967	0.000232727	0.0003	0.00026936	0.000592132	0.0004	0.0283476	0.0271406	0.026355	0.0259528	0.0276089
KMW0088	98	83	98.073	C6H10O	2-Hexenal, (E)-	Aldehyde	6728-26-3	854	0.000341048	0.000377835	0.000316748	9.95004e-05	0.000125959	0.000169298	0.000169309	0.000331762	0.0003	0.000269502	0.000233597	0.0003	0.000268813	0.000323337	0.000260763	0.000290977	0.000257967
WMW0187	45	69	102.104	C6H14O	2-Hexanol	Alcohol	626-93-7	801	0.000109178	0.000129712	8.08816e-05	0.000164902	0.000128544	0.000215867	0.000223816	0.000413803	0.0003	0.000271847	0.000242124	0.0003	0.000177751	0.000201988	0.000174168	0.000188377	0.000171943
D432	67	82	226.193	C14H26O2	8-Dodecen-1-ol, acetate, (E)-	Ester	38363-29-0	1602	0.000241828	0.000320809	0.000274488	0.000102862	8.08694e-05	0.00012207	0.0001799	0.000250774	0.0002	0.000271878	0.000286686	0.0003	0.000152705	0.000153601	0.000159894	0.000147393	0.000179932
KMW0478	41	69	204.188	C15H24	cis-.beta.-Farnesene	Terpenoids	28973-97-9	1444	4.79148e-05	5.30728e-05	3.22962e-05	0.000498247	0.00030469	0.000166247	0.000236021	0.000201703	0.0002	0.00027245	0.000365378	0.0003	0.000131381	0.000117588	0.000122842	0.000104944	0.000129187
D369	126	108	222.198	C15H26O	Kessane	Terpenoids	3321-66-2	1537	0.000884958	0.00103038	0.00078212	0.00218567	0.00284794	0.00137098	0.00162341	9.6241e-06	0.0008	0.000273055	0.000146483	0.0002	0.000945226	0.000909501	0.000901283	0.000824733	0.000971056
NMW0435	132	77	212.026	C8H8N2O3S	Zonisamide	Heterocyclic compound	68291-97-4	2023	8.61157e-07	7.71375e-07	7.18272e-07	0.000648547	0.000582587	0.000318784	0.000676468	0.000146442	0.0004	0.000274125	0.000329668	0.0003	7.1627e-05	7.99623e-05	9.54056e-05	5.8247e-05	8.34667e-05
XMW0794	79	91	162.141	C12H18	1,5-Cyclooctadiene, 3-(1-methyl-2-propenyl)-	Hydrocarbons	16538-88-8	1209	7.97684e-06	4.95407e-06	1.41885e-05	0.000275178	8.92295e-05	6.50111e-05	0.000182389	0.000366019	0.0003	0.000275998	0.000263197	0.0003	0.000132462	0.000117618	0.000110505	0.000112288	9.86232e-05
XMW0545	91	134	149.12	C10H15N	Benzenemethanamine, N-(1-methylethyl)-	Amine	102-97-6	1226	1.28959e-05	1.12667e-05	2.19343e-05	0.000192968	4.42685e-05	7.12935e-05	0.000118219	0.00027148	0.0002	0.000277588	0.000331142	0.0003	4.53341e-05	4.78088e-05	4.1527e-05	4.3087e-05	4.28683e-05
KMW0458	136	121	196.146	C12H20O2	p-Menth-8-en-3-ol, acetate	Ester	89-49-6	1259	0.0186637	0.0169148	0.0175296	1.94217e-05	0.0146853	0.00926172	0.0112626	0.000180234	0.0057	0.000280367	0.00014761	0.0002	0.0103578	0.0102232	0.00994781	0.00991273	0.0100675
KMW0442	91	117	136.089	C9H12O	3-Phenylpropanol	Alcohol	122-97-4	1233	1.34682e-05	1.30872e-05	2.21706e-05	0.000189682	4.44852e-05	7.16057e-05	0.00012026	0.000272286	0.0002	0.000280569	0.000334483	0.0003	4.55984e-05	4.8017e-05	4.27227e-05	4.32667e-05	4.42437e-05
XMW1375	41	98	98.073	C6H10O	2-Pentenal, 2-methyl-	Aldehyde	623-36-9	837	0.000469927	0.000482103	0.000446159	0.000161767	0.000191449	0.000193108	0.000249198	0.000350971	0.0003	0.000281765	0.00024576	0.0003	0.000353936	0.000426513	0.000387407	0.000451306	0.000352361
NMW0105	107	136	136.089	C9H12O	Phenol, 4-propyl-	Phenol	645-56-7	1260	0.0157718	0.0146152	0.0145931	0.000106836	0.0129881	0.00800578	0.00990113	0.000172809	0.005	0.000282138	0.000149132	0.0002	0.0088302	0.00870774	0.00858495	0.008474	0.00866717
XMW0721	121	150	150.104	C10H14O	Benzene, 1-methoxy-4-propyl-	Aromatics	104-45-0	1182	3.02282e-06	2.26918e-06	3.97632e-06	0.000166044	5.11373e-05	7.06763e-05	0.000103952	0.000259786	0.0002	0.000285039	0.000311329	0.0003	5.74401e-05	4.97379e-05	5.50652e-05	6.138e-05	5.84297e-05
KMW0435	41	55	154.136	C10H18O	2-Decenal, (Z)-	Aldehyde	2497-25-8	1252	0.0133539	0.0122852	0.0125626	0.00014418	0.0107569	0.00669719	0.0082576	0.000181465	0.0042	0.000286113	0.000139873	0.0002	0.0074332	0.00743051	0.00713915	0.00715388	0.00716407
XMW1468	41	84	168.151	C11H20O	(2,2,6-Trimethyl-bicyclo[4.1.0]hept-1-yl)-methanol	Alcohol	78996-11-9	1266	0.0133592	0.0123105	0.012563	0.000164298	0.0108249	0.00671669	0.00826848	0.000180504	0.0042	0.000286882	0.000146768	0.0002	0.00744285	0.00744442	0.00715521	0.00717012	0.00718131
XMW0456	107	122	180.151	C12H20O	5,8-Decadien-2-one, 5,9-dimethyl-, (E)-	Ketone	130876-99-2	1320	2.89323e-06	3.23381e-06	2.85235e-06	6.13531e-05	1.58668e-05	3.65926e-05	0.000131957	0.000277107	0.0002	0.00029151	0.000337077	0.0003	4.13911e-05	3.97101e-05	4.11119e-05	3.89558e-05	4.02891e-05
XMW0894	57	84	128.157	C9H20	Hexane, 3-ethyl-2-methyl-	Hydrocarbons	16789-46-1	845	0.000514643	0.000490789	0.000474741	0.000357451	0.000411561	0.000316209	0.000254235	0.000311903	0.0003	0.000291981	0.00021892	0.0003	0.0003501	0.000419358	0.000373915	0.000429862	0.000346429
XMW0180	55	45	130.063	C6H10O3	2-Propenoic acid, 2-methoxyethyl ester	Ester	3121-61-7	851	0.000845248	0.000762608	0.00088587	0.000192693	0.000173	0.000194357	0.000235182	0.000400607	0.0003	0.000296295	0.000264312	0.0003	0.000403208	0.000495988	0.000406038	0.000473466	0.00040754
WMW0159	94	109	152.12	C10H16O	(+)-(1R,4R,5R)-2-(10)-PINEN-4-OL	Terpenoids	13040-03-4	1140	6.82219e-06	4.20426e-06	9.21291e-06	0.000485703	0.000156019	0.000105751	9.53289e-05	0.000236295	0.0002	0.000297266	0.00031097	0.0003	6.57106e-05	6.50453e-05	7.39513e-05	8.03256e-05	7.68721e-05
XMW0473	105	123	206.131	C13H18O2	Benzoic acid, hexyl ester	Ester	6789-88-4	1580	0.000382663	0.000546303	0.000399026	0.00011295	9.15712e-05	0.000105411	0.00019499	0.000278449	0.0002	0.000299458	0.000322143	0.0003	0.000232119	0.000228421	0.000232559	0.000214661	0.000246615
KMW0231	128	57	128.047	C6H8O3	Furaneol	Heterocyclic compound	3658-77-3	1070	0.000518208	0.000326109	0.0007421	0.000266598	0.000174901	0.000198477	0.000177874	0.000321263	0.0002	0.000302691	0.000287266	0.0003	0.000182256	0.000184839	0.000221624	0.000229203	0.000205848
NMW0201	71	42	177.115	C11H15NO	Phenmetrazine	Heterocyclic compound	134-49-6	1462	1.85318e-05	3.21831e-05	1.56346e-05	0.000317744	0.000201666	0.000127375	0.000216266	0.000293479	0.0003	0.000304087	0.000333478	0.0003	9.97694e-05	9.20935e-05	9.19209e-05	8.33618e-05	9.88051e-05
XMW0300	122	107	122.073	C8H10O	Phenol, 3,5-dimethyl-	Phenol	108-68-9	1171	2.29451e-06	2.07438e-06	2.94469e-06	0.000193072	7.72775e-05	6.62302e-05	0.000152253	0.00031955	0.0002	0.000305145	0.000328519	0.0003	7.41628e-05	7.14882e-05	7.89705e-05	8.35444e-05	7.78729e-05
XMW0296	112	70	172.146	C10H20O2	Acetic acid, octyl ester	Ester	112-14-1	1210	3.44028e-07	5.49414e-07	2.42232e-07	0.000291787	8.98216e-05	5.64255e-05	0.000195093	0.000431413	0.0003	0.000308962	0.000312783	0.0003	8.12983e-05	8.50513e-05	9.96335e-05	9.67787e-05	8.73747e-05
NMW0784	83	55	128.084	C7H12O2	Ethyl tiglate	Ester	5837-78-5	939	6.49631e-05	7.11256e-05	0.000156599	2.35089e-05	0.00132386	0.000722485	0.00043366	0.000260081	0.0003	0.000310864	0.000364066	0.0003	0.000268335	0.000309928	0.000295515	0.000314262	0.000278985
XMW0825	119	93	204.188	C15H24	Bicyclo[3.1.1]heptane, 6-methyl-2-methylene-6-(4-methyl-3-pentenyl)-, [1R-(1.alpha.,5.alpha.,6.beta.)]-	Terpenoids	55123-21-2	1446	5.98698e-05	6.63548e-05	3.84855e-05	0.000586327	0.000341608	0.000186966	0.000265866	0.000230001	0.0002	0.00031318	0.000425218	0.0004	0.000174431	0.000141146	0.00014192	0.000126322	0.00015635
WMW0059	105	77	204.115	C13H16O2	E-2-Hexenyl benzoate	Ester	76841-70-8	1588	0.000407169	0.000577019	0.000430623	0.00012061	9.65923e-05	0.00011161	0.000206725	0.00029477	0.0003	0.000316798	0.000339605	0.0003	0.000245769	0.000242582	0.000247531	0.000228742	0.00026286
XMW0711	121	93	121.053	C7H7NO	Formamide, N-phenyl-	Amine	103-70-8	1221	5.95375e-06	4.89913e-06	8.66964e-06	0.000238915	5.74846e-05	8.99741e-05	0.000143524	0.000316763	0.0002	0.000316959	0.000391549	0.0004	4.72062e-05	5.0929e-05	4.20201e-05	4.15279e-05	4.40783e-05
WMW0100	55	41	142.136	C9H18O	3-Nonen-1-ol, (E)-	Alcohol	10339-61-4	1143	1.76756e-05	1.32109e-05	2.3316e-05	0.000837464	0.000290653	0.000196278	0.000110607	0.000246322	0.0002	0.000321445	0.000311555	0.0003	0.000118722	0.00012106	0.000138913	0.000147635	0.000140577
D429	119	120	218.167	C15H22O	2-Methyl-6-(p-tolyl)hept-2-en-4-ol	Terpenoids	38142-57-3	1583	0.000378723	0.000540683	0.000409415	0.00020994	0.000177618	0.000133697	0.000238619	0.000285387	0.0003	0.000323744	0.000342948	0.0003	0.000271411	0.000268512	0.000269719	0.000248023	0.000290416
D145	91	108	178.099	C11H14O2	Propanoic acid, 2-methyl-, phenylmethyl ester	Ester	103-28-6	1299	0.00118839	0.00160749	0.000952514	0.00444605	0.00181513	0.00111401	0.00029009	0.000122954	0.0002	0.000325866	0.000170025	0.0002	0.00566048	0.00561106	0.00574361	0.00565072	0.00568993
WMW0081	107	136	136.089	C9H12O	cis-2-(2-Pentenyl)furan	Heterocyclic compound	70424-13-4	1002	0.00033735	0.000304477	0.00031424	9.87565e-05	0.000268098	0.000197315	0.000320037	0.000296027	0.0003	0.000326978	0.000434073	0.0004	0.000175855	0.000195905	0.000195899	0.000194614	0.00020671
XMW0361	95	67	152.12	C10H16O	5,7-Octadien-4-one, 2,6-dimethyl-, (E)-	Terpenoids	6752-80-3	1146	1.39605e-05	9.02691e-06	1.8202e-05	0.00120613	0.000409039	0.000240285	0.000106972	0.000243029	0.0002	0.000335123	0.000325609	0.0003	0.000154158	0.00015921	0.000180715	0.00019261	0.000179806
KMW0329	95	41	152.12	C10H16O	Camphor	Terpenoids	76-22-2	1145	1.39605e-05	9.02691e-06	1.8202e-05	0.00120613	0.000409039	0.000240285	0.00010701	0.000244576	0.0002	0.000335123	0.000325323	0.0003	0.000154669	0.000159129	0.000181115	0.000193164	0.00018019
KMW0496	71	117	160.11	C8H16O3	Hexanoic acid, 3-hydroxy-, ethyl ester	Ester	2305-25-1	1133	1.35147e-05	1.71746e-05	1.12435e-05	0.000428064	0.000143049	9.81383e-05	0.000111613	0.000270769	0.0002	0.000341108	0.000357436	0.0003	4.71428e-05	5.19176e-05	6.19307e-05	6.71733e-05	6.30528e-05
NMW0017	44	99	99.068	C5H9NO	2-Pyrrolidinone, 1-methyl-	Heterocyclic compound	872-50-4	1044	1.50435e-05	1.16713e-05	2.03468e-05	0.000151754	4.25516e-05	9.45103e-05	0.00018567	0.00036126	0.0003	0.000341707	0.000363973	0.0004	0.000106253	0.000111127	0.000111985	0.000115966	0.000105056
NMW0258	121	150	207.126	C12H17NO2	Fenobucarb	Ester	3766-81-2	1608	0.000290332	0.000384103	0.000327668	0.00012174	9.38641e-05	0.000140171	0.000223913	0.000313423	0.0003	0.000343198	0.000362106	0.0004	0.000199051	0.00019779	0.000203493	0.000187535	0.000215083
XMW1224	44	45	88.027	C2H4N2O2	Ethanediamide	Amine	471-46-5	1039	1.50435e-05	1.19043e-05	2.06474e-05	0.000151754	4.43619e-05	9.80969e-05	0.000188049	0.000362869	0.0003	0.000343378	0.000363982	0.0004	0.00010716	0.000109958	0.000110499	0.000110848	0.000105298
KMW0192	122	107	122.073	C8H10O	Benzene, 1-methoxy-2-methyl-	Ether	578-58-5	1008	3.57186e-05	2.96844e-05	4.57028e-05	0.000482845	0.000146917	0.00014318	0.000168293	0.000285448	0.0002	0.000344118	0.000400399	0.0004	8.2374e-05	8.85817e-05	9.12802e-05	8.66722e-05	8.64094e-05
D307	70	84	154.136	C10H18O	Bicyclo[3.1.1]heptan-3-ol, 2,6,6-trimethyl-, (1.alpha.,2.beta.,3.alpha.,5.alpha.)-	Terpenoids	27779-29-9	1179	1.33156e-06	1.21323e-06	1.61838e-06	0.000204873	6.12607e-05	8.4815e-05	0.000127218	0.000318892	0.0002	0.00034608	0.000378785	0.0004	4.8954e-05	4.90394e-05	5.9659e-05	6.49964e-05	6.13125e-05
w44	71	41	216.136	C11H20O4	Butanoic acid, 2-butoxy-1-methyl-2-oxoethyl ester	Ester	7492-70-8	1356	0.000118313	0.000119007	0.000160443	9.46822e-05	7.29543e-05	6.05087e-05	0.000191633	0.000346313	0.0003	0.000347573	0.000381268	0.0004	7.90264e-05	7.91896e-05	8.18947e-05	7.83922e-05	8.82285e-05
XMW1169	69	57	238.193	C15H26O2	Butanoic acid, 2-methyl-, 3,7-dimethyl-2,6-octadienyl ester, (E)-	Ester	68705-63-5	1596	0.000291845	0.000408624	0.000334072	0.000121022	0.000102225	0.000154549	0.000229796	0.000322592	0.0003	0.000348625	0.000368759	0.0004	0.000196511	0.000198017	0.000205735	0.000190227	0.000217571
KMW0219	57	41	130.136	C8H18O	1-Hexanol, 2-ethyl-	Alcohol	104-76-7	1030	2.16643e-05	1.45934e-05	2.5719e-05	0.000195297	4.90664e-05	0.000107182	0.000188574	0.000369293	0.0003	0.000351106	0.00036925	0.0004	0.000113808	0.000119358	0.000118213	0.000122783	0.000112479
XMW1491	93	69	252.209	C16H28O2	Lavandulyl caproate	Ester	59550-36-6	1650	0.000975826	0.00118872	0.00144473	0.000106365	0.000113599	0.000202873	0.000255491	0.000327672	0.0003	0.000351594	0.000317146	0.0003	0.000802254	0.000799149	0.000818712	0.000751619	0.000827223
WMW0158	121	152	152.047	C8H8O3	Methylparaben	Ester	99-76-3	1463	0.000550635	0.000815721	0.000448564	0.000332864	0.000173284	0.000171445	0.000648258	0.00032823	0.0005	0.000351665	0.000458379	0.0004	0.000433372	0.00040791	0.000401597	0.000372895	0.000432418
XMW0855	119	59	162.017	C6H10OS2	Ethanone, 1-(2-methyl-1,3-dithiolan-2-yl)-	Heterocyclic compound	33266-07-8	1252	5.83045e-06	5.09363e-06	1.01374e-05	0.000456877	0.00019097	0.000164618	0.000116691	0.000290004	0.0002	0.00035309	0.000344582	0.0003	0.000112911	9.89544e-05	9.9665e-05	9.43712e-05	0.000103295
XMW1127	56	70	158.131	C9H18O2	Formic acid, octyl ester	Ester	112-32-3	1114	2.28522e-09	1.49832e-09	3.73159e-09	0.000263382	0.000109354	0.000918906	0.000275802	0.000576028	0.0004	0.000359573	9.60541e-05	0.0002	0.000463265	0.000462749	0.000465349	0.000480546	0.000449992
XMW0933	119	134	194.131	C12H18O2	Bicyclo[3.1.1]hept-2-en-6-ol, 2,7,7-trimethyl-, acetate, [1S-(1.alpha.,5.alpha.,6.beta.)]-	Ester	50764-55-1	1239	5.45753e-06	5.57664e-06	1.09321e-05	0.000429369	0.000205231	0.000155852	0.000122247	0.000287853	0.0002	0.00036004	0.000351922	0.0004	0.000108888	9.51905e-05	9.56631e-05	9.01975e-05	9.82921e-05
NMW0110	79	52	122.048	C6H6N2O	Picolinamide	Heterocyclic compound	1452-77-3	1269	0.0205292	0.0193346	0.0189792	0.0002616	0.0171264	0.0104159	0.0130023	0.000224963	0.0066	0.000363331	0.000183826	0.0003	0.0115389	0.0113912	0.0110874	0.0110532	0.0111803
D191	110	95	166.099	C10H14O2	2-Hexanoylfuran	Heterocyclic compound	14360-50-0	1239	0.00048502	0.000365527	0.0010779	0.000331558	0.000198606	0.000216496	0.000174793	0.000341011	0.0003	0.000365139	0.000344937	0.0004	0.000198533	0.000201682	0.000242484	0.000238378	0.000229295
D322	94	79	218.167	C15H22O	(3S,3aR,6R,8aS)-3,7,7-Trimethyl-8-methylenehexahydro-1H-3a,6-methanoazulen-2(3H)-one	Terpenoids	28624-27-3	1669	2.79365e-05	4.33423e-05	2.8304e-05	0.000110542	7.93693e-05	9.77595e-05	0.00022491	0.000323605	0.0003	0.000365999	0.000354856	0.0004	0.000150655	0.000151367	0.000157575	0.000142289	0.000163849
XMW1258	133	119	252.173	C15H24O3	Acetic acid, (4,6,8,9-tetramethyl-3-oxabicyclo[3.3.1]non-6-en-1-yl)methyl ester	Ester	309722-81-4	1667	3.28548e-05	4.20972e-05	3.14181e-05	0.000175981	0.0001492	0.00013242	0.000247544	0.000327458	0.0003	0.000369689	0.000359073	0.0004	0.000188911	0.000182707	0.000187932	0.000173758	0.000196569
XMW0651	107	106	107.073	C7H9N	Pyridine, 2,3-dimethyl-	Heterocyclic compound	583-61-9	943	2.63432e-06	2.37001e-06	1.66491e-06	0.000423812	0.000129132	0.00017397	0.000156969	0.000298215	0.0002	0.000370261	0.000471648	0.0004	0.000246417	0.000305175	0.000260244	0.000242127	0.000274938
XMW0735	107	79	148.089	C10H12O	Benzenemethanol, .alpha.-2-propenyl-	Alcohol	936-58-3	1244	0.000220798	0.000164017	0.000492989	0.000443525	0.000176361	0.000168591	0.00012821	0.0002935	0.0002	0.000371154	0.000349158	0.0004	0.000107329	0.000113983	0.000133832	0.00012904	0.000128853
XMW0301	105	120	120.094	C9H12	Mesitylene	Aromatics	108-67-8	972	3.06647e-06	3.86406e-06	2.65819e-06	0.000912331	0.000261454	0.000492728	0.000141044	0.000251253	0.0002	0.000371457	0.000359568	0.0004	0.000150522	0.000186003	0.000159101	0.000149317	0.000166617
NMW0791	105	120	120.094	C9H12	Benzene, 1-ethyl-2-methyl-	Aromatics	611-14-3	971	3.12651e-06	5.10154e-06	2.4687e-06	0.000908611	0.000378638	0.000489876	0.000141359	0.000251267	0.0002	0.00037256	0.000359675	0.0004	0.000151483	0.000185397	0.000159969	0.000150377	0.000167654
XMW0726	121	77	150.104	C10H14O	Benzene, (1-methoxypropyl)-	Aromatics	59588-12-4	1104	0.00736316	0.00512513	0.00916794	0.000228154	0.00602341	0.00328896	0.00444943	0.000580096	0.0025	0.000374303	0.000343765	0.0004	0.00359218	0.00360076	0.00382784	0.00392349	0.00361508
XMW1402	175	190	190.045	C11H10OS	2-Acetyl-3-methylbenzo[b]thiophene	Heterocyclic compound	18781-31-2	1584	0.000431129	0.000618147	0.000471664	9.77247e-05	7.44749e-05	0.000122919	0.000232553	0.000351016	0.0003	0.000374926	0.000404259	0.0004	0.000256042	0.000252835	0.000263777	0.000242569	0.000279427
KMW0267	105	77	136.052	C8H8O2	Benzoic acid, methyl ester	Ester	93-58-3	1094	9.53396e-05	8.59926e-05	9.7777e-05	0.000307541	0.000162693	0.000153744	0.000226137	0.000321225	0.0003	0.000376546	0.000446876	0.0004	8.74405e-05	9.47746e-05	0.000101195	9.61386e-05	0.00010116
D110	71	99	168.115	C10H16O2	Bicyclo[3.1.1]heptan-3-one, 2-hydroxy-2,6,6-trimethyl-	Ketone	10136-65-9	1256	0.0199991	0.0183219	0.0192232	9.71207e-06	0.0160644	0.0102735	0.0125296	0.000223936	0.0064	0.000376666	0.000172669	0.0003	0.0109325	0.0109388	0.0107815	0.0108244	0.0108157
NMW0279	107	166	166.063	C9H10O3	Benzenepropanoic Acid, 4-hydroxy-	Acid	501-97-3	1654	0.00130641	0.00161004	0.00193853	0.000145477	0.000130153	0.00022158	0.000280207	0.000353579	0.0003	0.000377506	0.000343758	0.0004	0.00105206	0.00105211	0.00108263	0.000989506	0.00109099
XMW0883	69	41	124.125	C9H16	1,5-Heptadiene, 2,6-dimethyl-	Hydrocarbons	6709-39-3	856	0.00101858	0.00100236	0.00113053	0.000274924	0.000209947	0.000272449	0.000281723	0.000524114	0.0004	0.00037763	0.000342983	0.0004	0.000524843	0.000632995	0.000523619	0.000600689	0.000521979
XMW0743	105	161	204.188	C15H24	(-)-Aristolene	Terpenoids	6831-16-9	1447	7.23214e-05	7.85481e-05	4.8936e-05	0.000698264	0.000423744	0.000229227	0.000326503	0.000276783	0.0003	0.000378322	0.000509376	0.0004	0.000187447	0.000164331	0.00017238	0.00014853	0.000179262
KMW0428	82	110	152.12	C10H16O	2-Cyclohexen-1-one, 3-methyl-6-(1-methylethyl)-	Terpenoids	89-81-6	1253	0.00454934	0.0042251	0.0042529	0.00173767	0.00385632	0.00241506	0.00290198	0.000165165	0.0015	0.000380642	0.000257863	0.0003	0.00265268	0.00263692	0.00260194	0.0025941	0.00260707
D352	107	123	206.167	C14H22O	2-Butenal, 2-methyl-4-(2,6,6-trimethyl-1-cyclohexen-1-yl)-	Aldehyde	3155-71-3	1584	0.000438479	0.000626107	0.000480361	0.000128077	0.000103507	0.000134349	0.000248564	0.000355097	0.0003	0.00038113	0.000409586	0.0004	0.000265353	0.00026615	0.000275018	0.000253898	0.000292191
KMW0413	82	54	150.104	C10H14O	(-)-Carvone	Terpenoids	6485-40-1	1254	0.00454934	0.0042251	0.0042529	0.0017404	0.00387999	0.00241677	0.00290297	0.000165548	0.0015	0.000381203	0.000258055	0.0003	0.00265452	0.00263615	0.00260359	0.0025944	0.00260761
D210	77	123	123.032	C6H5NO2	Benzene, nitro-	Aromatics	98-95-3	1080	9.97914e-05	9.17435e-05	0.000107992	0.000308574	0.000169342	0.000157927	0.00022874	0.000320994	0.0003	0.000382156	0.00044762	0.0004	9.00758e-05	9.82489e-05	0.000104558	9.97112e-05	0.000104957
XMW1074	93	111	154.136	C10H18O	1-Cyclopentene-1-methanol, 2-methyl-5-(1-methylethyl)-	Alcohol	80113-82-2	1199	5.48409e-05	4.90587e-05	6.9589e-05	0.000399393	0.000175514	0.000115411	0.000166753	0.000306422	0.0002	0.000382651	0.000390321	0.0004	0.000122672	0.000112698	0.000120601	0.000131476	0.000125974
NMW0281	133	105	190.099	C12H14O2	3-Butylisobenzofuran-1(3H)-one	Heterocyclic compound	6066-49-5	1656	0.00237201	0.00289598	0.00350273	0.000187049	0.000150124	0.000232471	0.00028826	0.000364579	0.0003	0.000387924	0.000356544	0.0004	0.00186053	0.00190377	0.00188758	0.0017308	0.00196572
XMW0062	109	69	210.162	C13H22O2	2-Propenoic acid, 2-methyl-, 3,3,5-trimethylcyclohexyl ester	Ester	7779-31-9	1353	2.41331e-05	2.27144e-05	3.39963e-05	9.63817e-05	3.95944e-05	5.82062e-05	0.000199173	0.000378396	0.0003	0.000388998	0.000431718	0.0004	6.86971e-05	6.7005e-05	6.75525e-05	6.47201e-05	6.87165e-05
XMW0201	69	41	98.073	C6H10O	4-Hexen-3-one	Ketone	2497-21-4	855	0.000988781	0.000957987	0.000989904	0.000247598	0.00019815	0.000266282	0.000297347	0.000531524	0.0004	0.00039726	0.000349377	0.0004	0.000507067	0.000635316	0.000519217	0.000597059	0.000518479
KMW0652	119	41	222.198	C15H26O	Cubenol	Terpenoids	21284-22-0	1642	0.000847433	0.00103556	0.00124821	0.000124611	0.00010886	0.000228765	0.00028931	0.000384504	0.0003	0.000403295	0.000370711	0.0004	0.000714922	0.000711573	0.000729861	0.000667728	0.000738925
D319	119	93	222.198	C15H26O	.beta.-Acorenol	Terpenoids	28400-11-5	1649	0.000847433	0.00103556	0.00124821	0.000127571	0.000117444	0.000229759	0.000289747	0.0003871	0.0003	0.00040637	0.000373204	0.0004	0.000715742	0.000712486	0.000730464	0.000668312	0.000739886
XMW1383	69	41	147.989	C5H9Br	bromo-Cyclopentane	Halogenated hydrocarbons	137-43-9	857	0.00106738	0.00100236	0.00114663	0.000274924	0.000209951	0.000274935	0.000308679	0.00054657	0.0004	0.000409417	0.000359553	0.0004	0.000525424	0.000654529	0.000548699	0.000614575	0.000539449
KMW0312	69	81	150.104	C10H14O	Furan, 3-(4-methyl-3-pentenyl)-	Terpenoids	539-52-6	1101	0.00723969	0.00501988	0.00928538	0.000243744	0.00574022	0.00333685	0.00415286	0.0005354	0.0023	0.000413687	0.000385209	0.0004	0.00344684	0.00349359	0.00369784	0.00378449	0.003495
XMW0653	69	55	126.141	C9H18	2,3-Dimethyl-3-heptene, (Z)-	Hydrocarbons	59643-73-1	837	0.000821455	0.000845418	0.000790242	0.000213346	0.000210439	0.000285161	0.000316299	0.000551824	0.0004	0.000415162	0.000359744	0.0004	0.000533155	0.000650046	0.000550248	0.000628105	0.000546817
XMW0940	107	79	188.12	C13H16O	Benzenemethanol, .alpha.-2-cyclohexen-1-yl-	Alcohol	5723-89-7	1598	0.000354073	0.000487608	0.000399669	0.00014888	0.000117086	0.000190831	0.000272529	0.000382356	0.0003	0.000415315	0.000439065	0.0004	0.000241107	0.000238167	0.000243852	0.000225323	0.000258447
NMW0083	91	137	137.048	C7H7NO2	Benzene, 1-methyl-4-nitro-	Aromatics	99-99-0	1212	1.67857e-05	1.11018e-05	3.21076e-05	0.000463029	0.000173504	0.000116465	0.000289866	0.000557752	0.0004	0.000417754	0.000439293	0.0004	0.000313174	0.000253383	0.000214658	0.000220996	0.00020458
XMW0051	107	51	107.037	C6H5NO	4-Pyridinecarboxaldehyde	Heterocyclic compound	872-85-5	976	3.67953e-06	5.34793e-06	2.56596e-06	0.00100505	0.000416378	0.000558573	0.000158921	0.000280471	0.0002	0.000418037	0.000404147	0.0004	0.000160826	0.00019903	0.000169859	0.00015904	0.00017823
XMW0065	81	82	82.053	C4H6N2	Fomepizole	Heterocyclic compound	7554-65-6	921	3.12236e-06	2.06447e-06	1.85236e-06	0.000360659	9.80047e-05	0.000193083	0.000202932	0.000380624	0.0003	0.000422484	0.000602372	0.0005	0.000100533	0.00011535	0.000104541	9.60451e-05	0.000113613
XMW0552	189	204	204.115	C13H16O2	2,2'-Isopropylidenebis(5-methylfuran)	Heterocyclic compound	59212-75-8	1458	3.3137e-05	5.25275e-05	2.99156e-05	0.000525182	0.000331682	0.000203281	0.000326856	0.000407745	0.0004	0.000423491	0.000480022	0.0005	0.000153623	0.00014041	0.000137125	0.000127319	0.000154151
XMW0275	69	41	192.151	C13H20O	3,5,9-Undecatrien-2-one, 6,10-dimethyl-	Ketone	141-10-6	1581	0.000479881	0.000685892	0.000524739	0.000142253	0.000128991	0.000152538	0.000273403	0.000391294	0.0003	0.000424094	0.000451789	0.0004	0.000297388	0.000298156	0.000318517	0.000282107	0.000322021
KMW0678	109	135	222.198	C15H26O	4,8-Methanoazulen-9-ol, decahydro-2,2,4,8-tetramethyl-, stereoisomer	Terpenoids	4586-22-5	1566	0.000214977	0.000290691	0.00021497	0.000172674	0.00016241	0.000201682	0.000312232	0.000389044	0.0004	0.000427901	0.000459302	0.0004	0.000241471	0.000239316	0.000245652	0.00022378	0.000262557
XMW0410	55	83	142.136	C9H18O	1-Nonen-4-ol	Alcohol	35192-73-5	1103	0.00761612	0.00526195	0.00982289	0.000269769	0.00607467	0.00343669	0.0042522	0.000521392	0.0024	0.000433897	0.000402933	0.0004	0.00370302	0.00377114	0.00395503	0.00404339	0.00374578
NMW0249	69	81	218.203	C16H26	(3E,7E)-4,8,12-Trimethyltrideca-1,3,7,11-tetraene	Terpenoids	62235-06-7	1577	0.000492121	0.000705797	0.000540272	0.000153819	0.000137232	0.000155788	0.000290973	0.00040116	0.0003	0.000434017	0.000467966	0.0005	0.000308117	0.000309965	0.000320158	0.000292565	0.000335501
XMW1464	91	92	164.12	C11H16O	Benzene, (butoxymethyl)-	Ether	588-67-0	1267	0.0225453	0.0210801	0.0207443	0.000205886	0.0186293	0.0114401	0.0141548	0.00026103	0.0072	0.000435211	0.000223125	0.0003	0.0128227	0.0124913	0.0121982	0.0121643	0.0123612
KMW0543	68	67	170.131	C10H18O2	(3R,6R)-2,2,6-Trimethyl-6-vinyltetrahydro-2H-pyran-3-ol	Heterocyclic compound	14009-71-3	1171	3.01436e-05	1.91052e-05	0.000127676	0.000280467	0.000196244	0.000162912	0.000360425	0.000459485	0.0004	0.000435994	0.000458781	0.0004	0.000303765	0.000304231	0.000357892	0.000377034	0.000354293
KMW0058	68	59	170.131	C10H18O2	2H-Pyran-3-ol, 6-ethenyltetrahydro-2,2,6-trimethyl-	Heterocyclic compound	14049-11-7	1173	3.04541e-05	2.19774e-05	0.000128022	0.000278296	0.000195838	0.000162336	0.000360425	0.000459507	0.0004	0.000435994	0.000458781	0.0004	0.000303869	0.000304215	0.000357574	0.000376678	0.000354263
NMW0043	107	91	150.104	C10H14O	Bicyclo[3.1.1]hept-2-en-6-one, 2,7,7-trimethyl-	Terpenoids	473-06-3	1123	3.40053e-05	2.87425e-05	3.75101e-05	0.00254828	0.0010182	0.000864501	0.000155706	0.000170077	0.0002	0.000436868	0.000146773	0.0003	0.000779292	0.000765828	0.000789282	0.000828448	0.000780224
XMW0670	94	68	95.048	C4H5N3	Acetonitrile, 2,2'-iminobis-	Nitrogen compounds	628-87-5	1108	6.55425e-06	3.32237e-06	7.40827e-06	0.000285811	9.15311e-05	0.00134886	0.000347436	0.000751471	0.0005	0.000439652	0.000113637	0.0003	0.000563909	0.000566538	0.000582535	0.000600699	0.000564033
XMW1444	110	95	152.12	C10H16O	Carvenone	Terpenoids	499-74-1	1257	0.000916754	0.0008394	0.000867711	0.00196269	0.00093864	0.000598979	0.000616046	0.00019557	0.0004	0.000449625	0.000308402	0.0004	0.000679801	0.000663598	0.000674848	0.000672957	0.000672321
XMW0705	59	149	222.198	C15H26O	2-Naphthalenemethanol, 1,2,3,4,4a,5,6,8a-octahydro-.alpha.,.alpha.,4a,8-tetramethyl-, [2R-(2.alpha.,4a.alpha.,8a.beta.)]-	Terpenoids	473-16-5	1653	0.0010478	0.0012931	0.00152707	0.000156005	0.000150206	0.000273078	0.000352412	0.000430222	0.0004	0.00045668	0.000419395	0.0004	0.000831129	0.000848418	0.000880676	0.00080737	0.000885204
WMW0064	57	41	142.136	C9H18O	2-Nonen-1-ol, (E)-	Alcohol	31502-14-4	1169	5.54371e-05	4.2254e-05	0.000263622	0.000304223	0.000142526	0.000126983	0.000241183	0.000478699	0.0004	0.000461257	0.000472353	0.0005	0.000117836	0.000117228	0.000134205	0.000136511	0.000125432
XMW1167	109	67	220.183	C15H24O	(1R,3E,7E,11R)-1,5,5,8-Tetramethyl-12-oxabicyclo[9.1.0]dodeca-3,7-diene	Terpenoids	19888-34-7	1606	0.000448067	0.000608465	0.000490832	0.000170507	0.000136443	0.000202451	0.000324947	0.000426556	0.0004	0.000464726	0.000492623	0.0005	0.000276145	0.000285744	0.000300897	0.000275402	0.000317537
XMW1465	69	55	168.115	C10H16O2	7-Oxabicyclo[4.1.0]heptan-2-one, 6-methyl-3-(1-methylethyl)-	Ketone	5286-38-4	1256	0.0241073	0.0217726	0.0236702	9.36363e-06	0.018553	0.0119888	0.0145525	0.000296439	0.0074	0.00046878	0.000232632	0.0004	0.0136456	0.013367	0.0128209	0.0129849	0.012914
KMW0320	83	55	156.115	C9H16O2	Cyclohexanecarboxylic acid, ethyl ester	Ester	3289-28-9	1136	1.06024e-05	9.1093e-06	1.13453e-05	0.00105105	0.000343374	0.000240102	0.000154422	0.000367812	0.0003	0.000470571	0.000462352	0.0005	0.00013066	0.000136161	0.000160155	0.00017177	0.000162139
XMW0793	79	41	162.141	C12H18	1,7-Octadiene, 2,7-dimethyl-3,6-bis(methylene)-	Hydrocarbons	16714-60-6	1083	0.000132117	0.000118548	0.000150845	0.000392141	0.000223198	0.000205879	0.000288541	0.000401973	0.0003	0.000470701	0.000562853	0.0005	0.000118672	0.000128522	0.00013747	0.000130299	0.000135996
WMW0086	136	94	136.038	C5H12S2	DiSulfur compounds, ethyl 1-methylethyl	Sulfur compounds	53966-36-2	985	0.000464053	0.000427023	0.000413598	0.00013517	0.000381446	0.000278041	0.000456998	0.000423931	0.0004	0.000474165	0.000618755	0.0005	0.000241305	0.0002669	0.00028325	0.000273916	0.000275683
KMW0324	137	109	152.12	C10H16O	Limonene oxide, cis-	Terpenoids	13837-75-7	1134	3.80974e-05	3.23339e-05	3.7285e-05	0.00307568	0.00131868	0.00115517	0.0001821	0.000169538	0.0002	0.00047806	0.000150125	0.0003	0.00104841	0.00104335	0.00107098	0.00112094	0.00104295
KMW0509	121	93	204.188	C15H24	Cyclohexene, 4-ethenyl-4-methyl-3-(1-methylethenyl)-1-(1-methylethyl)-, (3R-trans)-	Terpenoids	20307-84-0	1338	8.69158e-05	0.000158224	6.87688e-05	0.00348691	0.00152671	0.000771865	0.00021433	0.000170748	0.0002	0.000479444	0.000319261	0.0004	0.000522509	0.000542065	0.000564122	0.000532036	0.000560732
NMW0052	83	55	150.104	C10H14O	2-Methyl-6-methyleneocta-2,7-dien-4-one	Terpenoids	539-70-8	1145	1.05963e-05	9.10931e-06	1.13453e-05	0.00107679	0.000354609	0.000247286	0.000157891	0.000375433	0.0003	0.000480186	0.000471578	0.0005	0.000138102	0.000143948	0.000168025	0.000178983	0.000169035
WMW0149	95	150	222.198	C15H26O	Cedrol	Terpenoids	77-53-2	1600	0.000393602	0.000567487	0.000436382	0.000163712	0.000129603	0.000213958	0.000316565	0.000442503	0.0004	0.00048019	0.000507926	0.0005	0.000266568	0.000269317	0.000280198	0.000257273	0.000294243
KMW0135	68	39	96.058	C6H8O	2-Cyclohexen-1-one	Ketone	930-68-7	920	1.67832e-06	2.23426e-06	1.83968e-06	0.000417937	0.000115568	0.000225479	0.000235053	0.000448816	0.0003	0.000480841	0.000695729	0.0006	0.000118379	0.000143391	0.000122697	0.000111013	0.000128966
KMW0490	99	41	156.115	C9H16O2	trans-3-Methyl-4-octanolide	Ester	39638-67-0	1288	2.68424e-06	2.63762e-06	3.26636e-06	0.00022462	8.62791e-05	6.70631e-05	0.000240747	0.000476103	0.0004	0.000482938	0.000509389	0.0005	8.75127e-05	8.57571e-05	8.84496e-05	8.70176e-05	8.66244e-05
XMW1058	68	58	128.084	C7H12O2	Cyclopentanol, acetate	Ester	933-05-1	927	1.81454e-06	2.23351e-06	1.83968e-06	0.000418851	0.000115968	0.000226582	0.000235113	0.000449307	0.0003	0.000488441	0.000695797	0.0006	0.000118586	0.000140813	0.000122222	0.000111162	0.000129879
D104	101	88	184.146	C11H20O2	Ethyl cyclohexanepropionate	Ester	10094-36-7	1345	9.83462e-06	1.01934e-05	1.02024e-05	0.00012182	3.57186e-05	7.0612e-05	0.000249486	0.000480697	0.0004	0.000489422	0.000536319	0.0005	7.83954e-05	7.87059e-05	8.28972e-05	7.91148e-05	8.20892e-05
D106	147	91	162.068	C10H10O2	1,1'-(1,4-phenylene)bis-Ethanone	Ketone	1009-61-6	1461	3.1578e-05	5.55809e-05	2.56509e-05	0.000607761	0.000384396	0.00023104	0.000375813	0.00047628	0.0004	0.000489826	0.000551951	0.0005	0.000168207	0.000153923	0.000150066	0.000139468	0.000164701
KMW0482	81	41	152.12	C10H16O	2,4-Decadienal, (E,E)-	Aldehyde	25152-84-5	1317	4.52062e-06	6.31602e-06	3.22605e-06	8.84618e-05	2.08115e-05	5.49841e-05	0.000226724	0.000470878	0.0003	0.000491443	0.000568422	0.0005	6.27954e-05	6.2405e-05	7.30101e-05	6.92066e-05	7.24918e-05
XMW0037	119	134	134.11	C10H14	Benzene, 1-ethyl-3,5-dimethyl-	Aromatics	934-74-7	1059	3.35893e-05	2.67145e-05	3.53633e-05	0.000422378	0.000141289	0.000182816	0.000209122	0.000435137	0.0003	0.000493731	0.000550975	0.0005	0.000110557	0.000103133	0.000104096	0.000103399	0.00011164
XMW1389	136	121	136.089	C9H12O	2,3-Dimethylanisole	Ether	2944-49-2	1144	1.0431e-05	7.28621e-06	1.11167e-05	0.000520948	0.000187161	0.000122088	0.000171923	0.000397253	0.0003	0.000495704	0.000524488	0.0005	8.72166e-05	7.91198e-05	8.67124e-05	9.58422e-05	9.32683e-05
XMW0072	59	81	154.136	C10H18O	Cyclohexanemethanol, .alpha.,.alpha.-dimethyl-4-methylene-	Alcohol	7299-42-5	1166	5.95893e-05	4.43799e-05	0.000278848	0.000260226	9.49903e-05	0.000109301	0.000226222	0.00052492	0.0004	0.000500206	0.00052565	0.0005	0.000143018	0.000143653	0.000162111	0.000165554	0.000150825
XMW0530	59	94	152.12	C10H16O	p-Mentha-1,5-dien-8-ol	Terpenoids	1686-20-0	1167	6.00697e-05	4.47497e-05	0.000279636	0.000260226	9.88558e-05	0.000109899	0.000241358	0.00052492	0.0004	0.000500206	0.00052565	0.0005	0.000145388	0.000146074	0.000164271	0.000166735	0.000152802
NMW0021	80	108	108.069	C6H8N2	2-PyridinemethanAmine	Heterocyclic compound	3731-51-9	1054	9.03189e-06	8.60849e-06	9.00443e-06	0.00038237	0.000126776	0.00017068	0.000212179	0.000424013	0.0003	0.00050037	0.000585532	0.0005	5.78959e-05	6.46558e-05	7.028e-05	6.94934e-05	8.06578e-05
XMW1320	69	41	154.099	C9H14O2	4-Isopropyl-1,3-cyclohexanedione	Ketone	62831-62-3	1258	0.0240901	0.0217576	0.0236556	7.90997e-05	0.0186807	0.0120773	0.0146295	0.000319227	0.0075	0.000505156	0.000257328	0.0004	0.0137272	0.0133918	0.0129055	0.0130772	0.0129988
XMW0780	91	119	134.11	C10H14	2,6-Dimethyl-1,3,5,7-octatetraene, E,E-	Terpenoids	460-01-5	1131	2.86387e-05	2.06533e-05	8.69894e-05	0.00558475	0.00236059	0.00193633	0.000167734	0.000447588	0.0003	0.000506671	0.000558433	0.0005	0.00183535	0.00177972	0.00185038	0.00196386	0.00185169
D299	69	41	154.136	C10H18O	Ethanol, 2-(3,3-dimethylcyclohexylidene)-, (Z)-	Alcohol	26532-23-0	1267	0.0241147	0.0217884	0.0236776	0.000149076	0.0186467	0.0120516	0.0146179	0.000331023	0.0075	0.000523198	0.000276939	0.0004	0.0137158	0.0133823	0.0128885	0.0130602	0.0129842
KMW0277	97	98	154.082	C9H14S	Thiophene, 2-pentyl-	Heterocyclic compound	4861-58-9	1170	3.05511e-06	1.91222e-06	5.07595e-06	0.000319195	0.000104572	8.97255e-05	0.00026388	0.000569997	0.0004	0.00053405	0.000574741	0.0006	9.18911e-05	8.93281e-05	9.99561e-05	0.000104495	9.6845e-05
XMW1016	147	105	206.131	C13H18O2	(4,4-Dimethyl-2,4,5,6-tetrahydro-1H-inden-2-yl)acetic Acid	Acid	113522-67-1	1654	0.000962972	0.00116882	0.00143602	0.000128137	0.000102565	0.000280639	0.000355325	0.000513638	0.0004	0.000534175	0.000493899	0.0005	0.000804252	0.000797534	0.000812749	0.000748629	0.000822395
WMW0041	41	55	152.12	C10H16O	Isopinocarveol	Terpenoids	6712-79-4	1178	2.48961e-06	1.98057e-06	3.94783e-06	0.000327868	0.000102429	0.00013919	0.000205081	0.000503638	0.0004	0.000541285	0.000585059	0.0006	8.62377e-05	8.4592e-05	0.000100848	0.000110608	0.00010453
KMW0585	81	95	226.193	C14H26O2	Citronellyl isobutyrate	Ester	97-89-2	1483	0.000337911	0.000403117	0.000273296	0.00105511	0.000736735	0.000464214	0.000627269	0.000455331	0.0005	0.000543527	0.00070769	0.0006	0.000479292	0.000438527	0.000461176	0.000411747	0.000442364
D329	79	81	152.12	C10H16O	Myroxide	Terpenoids	28977-57-3	1141	4.23397e-05	2.79262e-05	5.77377e-05	0.00167639	0.000590847	0.000350672	0.000172108	0.000404332	0.0003	0.000544592	0.000564193	0.0006	0.000257155	0.000255947	0.000287483	0.0003032	0.000286435
KMW0325	81	43	154.136	C10H18O	3-Cyclohexen-1-ol, 1-methyl-4-(1-methylethyl)-	Terpenoids	586-82-3	1137	3.03387e-05	2.19215e-05	3.84174e-05	0.0019286	0.000662688	0.000390849	0.000174995	0.000400469	0.0003	0.000546594	0.000541675	0.0005	0.000251276	0.00025931	0.000303741	0.000322667	0.000302246
D119	91	133	204.151	C14H20O	2-Benzylidene-1-heptanol	Alcohol	101-85-9	1675	5.47696e-05	7.72113e-05	5.48673e-05	0.000213022	0.000161889	0.000183096	0.000377605	0.000497378	0.0004	0.000554516	0.000537691	0.0005	0.000304417	0.000303791	0.00031667	0.000288696	0.000289334
KMW0568	99	71	170.131	C10H18O2	2H-Pyran-2-one, tetrahydro-6-pentyl-	Ester	705-86-2	1497	1.90392e-06	2.30324e-06	4.71511e-06	1.23791e-05	1.1194e-06	1.31166e-05	0.000231295	0.000433673	0.0003	0.000563901	0.000502902	0.0005	5.41423e-05	5.09603e-05	5.8776e-05	4.84181e-05	5.6168e-05
D443	95	113	196.11	C11H16O3	2-Furancarboxylic acid, hexyl ester	Ester	39251-86-0	1436	0.00136571	0.00185054	0.00122312	0.00057436	0.00027022	0.000283549	0.000389623	0.000561991	0.0005	0.00057348	0.000719707	0.0006	0.000959033	0.000910522	0.000879774	0.000861668	0.000948653
NMW0186	95	55	196.146	C12H20O2	Cyclohexanepropanoic Acid, 2-propenyl ester	Ester	2705-87-5	1435	0.00136571	0.00185063	0.00122312	0.00057436	0.000270708	0.000283856	0.000390232	0.000563554	0.0005	0.000574089	0.000720833	0.0006	0.000960395	0.000911884	0.00088122	0.00086276	0.000950017
NMW0183	95	77	124.052	C7H8O2	Benzenemethanol, 4-hydroxy-	Alcohol	623-05-2	1426	0.00136571	0.00185069	0.00123003	0.000577724	0.000272047	0.000284418	0.000390738	0.000563651	0.0005	0.000574749	0.000721408	0.0006	0.000961116	0.000912653	0.000882034	0.000863504	0.000950721
WMW0223	41	119	204.188	C15H24	Cedrene	Terpenoids	11028-42-5	1422	0.0013476	0.00170966	0.00125817	0.000587985	0.000278143	0.000292048	0.000391578	0.000575086	0.0005	0.000581757	0.000715121	0.0006	0.000925858	0.000873217	0.000850902	0.000836343	0.000902891
XMW1300	41	69	126.141	C9H18	Cyclopentane, butyl-	Hydrocarbons	2040-95-1	937	4.21069e-06	3.839e-06	4.1892e-06	0.000505798	0.000142816	0.00026291	0.0002779	0.000532443	0.0004	0.000582642	0.000803198	0.0007	0.000151656	0.000180352	0.000155747	0.000143675	0.000162323
XMW0013	93	91	136.125	C10H16	1,7,7-trimethyl-Tricyclo[2.2.1.0(2,6)]heptane	Terpenoids	508-32-7	925	2.02292e-05	1.9235e-05	1.76408e-05	0.000880025	0.000303278	0.000461011	0.000271376	0.000513674	0.0004	0.000593199	0.000782523	0.0007	0.000159933	0.0001938	0.000171589	0.000154834	0.000167891
KMW0373	105	77	150.068	C9H10O2	Benzoic acid, ethyl ester	Ester	93-89-0	1172	4.46395e-06	3.2378e-06	4.03607e-06	0.000425704	0.000169458	0.000130302	0.000308001	0.000629468	0.0005	0.000593719	0.000636571	0.0006	0.000128867	0.000125856	0.000141699	0.000147744	0.000138129
NMW0012	105	120	120.094	C9H12	Benzene, 1,2,3-trimethyl-	Aromatics	526-73-8	1013	4.25583e-05	3.83822e-05	5.24752e-05	0.000832727	0.000236492	0.00024737	0.000296513	0.000502772	0.0004	0.000600148	0.000698991	0.0006	0.000108803	0.000120597	0.000128695	0.00011245	0.000121085
KMW0319	137	67	152.12	C10H16O	7-Oxabicyclo[4.1.0]heptane, 1-methyl-4-(1-methylethenyl)-	Terpenoids	1195-92-2	1133	3.88648e-05	3.27298e-05	3.79969e-05	0.00308158	0.00132213	0.00115517	0.000212023	0.000212513	0.0002	0.000601377	0.000174626	0.0004	0.00105008	0.00104471	0.0010726	0.00112271	0.00104481
NMW0287	79	67	232.219	C17H28	1,8,11,14-Heptadecatetraene, (Z,Z,Z)-	Hydrocarbons	10482-53-8	1664	2.28522e-09	1.49832e-09	3.73159e-09	0.000187701	0.000142537	0.000165637	0.000370323	0.00054481	0.0005	0.000610803	0.000592013	0.0006	0.000257507	0.000254484	0.000265625	0.000240022	0.000272423
KMW0310	137	109	152.12	C10H16O	2-Cyclohexen-1-ol, 1-methyl-4-(1-methylethenyl)-, trans-	Alcohol	7212-40-0	1123	3.88118e-05	3.35723e-05	3.95844e-05	0.00310316	0.0013262	0.0011548	0.000214449	0.000222394	0.0002	0.000618353	0.000191903	0.0004	0.00105158	0.00104631	0.0010736	0.00112392	0.00104618
XMW0772	139	154	154.063	C8H10O3	1,3-Cyclopentanedione, 2-acetyl-4-methyl-	Ketone	4056-69-3	1300	1.76315e-06	2.03609e-06	1.32055e-06	0.000299695	0.000114918	8.71269e-05	0.000309158	0.000600323	0.0005	0.000620977	0.00066508	0.0006	9.0827e-05	8.94674e-05	9.14191e-05	8.99745e-05	8.98355e-05
KMW0188	120	105	120.007	C4H8S2	2-Methyl-1,3-dithiacyclopentane	Heterocyclic compound	5616-51-3	1026	3.52611e-06	2.1812e-06	2.11158e-06	0.000827434	0.00029718	0.000282634	0.0002529	0.000495299	0.0004	0.000631663	0.000583592	0.0006	0.000105156	0.000126929	0.000117321	0.000117054	0.000136632
XMW0198	95	138	194.167	C13H22O	3-Buten-2-ol, 4-(2,6,6-trimethyl-2-cyclohexen-1-yl)-, (3E)-	Alcohol	25312-34-9	1455	6.20643e-05	9.53886e-05	6.41584e-05	0.000759321	0.000479888	0.000295194	0.000478105	0.000617159	0.0005	0.00063468	0.000710563	0.0007	0.000226454	0.000207138	0.000206937	0.000191134	0.000223072
XMW1211	98	87	158.131	C9H18O2	2-Heptanol, acetate	Ester	5921-82-4	1043	2.45284e-05	1.78463e-05	3.25739e-05	0.000265869	6.60827e-05	0.000168285	0.000344857	0.000675982	0.0005	0.000643325	0.000675218	0.0007	0.000187379	0.000197127	0.000197664	0.00020381	0.000186302
XMW0446	98	42	129.079	C6H11NO2	2,4-Dimethyl-2-oxazoline-4-methanol	Heterocyclic compound	39986-37-3	1031	2.48988e-05	1.92819e-05	3.31395e-05	0.000266814	6.62244e-05	0.000169112	0.000344625	0.000678219	0.0005	0.000643363	0.000676028	0.0007	0.00018894	0.000197393	0.000199722	0.000206024	0.000187712
D342	121	79	136.125	C10H16	2,4,6-Octatriene, 2,6-dimethyl-, (E,E)-	Terpenoids	3016-19-1	1144	2.09742e-05	1.42252e-05	2.31897e-05	0.000706321	0.000246499	0.000160646	0.000219625	0.000514742	0.0004	0.000645305	0.000685318	0.0007	8.43091e-05	8.62042e-05	0.000103638	0.000110964	0.000107062
XMW1311	65	122	122.037	C7H6O2	2-Propenal, 3-(2-furanyl)-	Heterocyclic compound	623-30-3	1111	2.28522e-09	1.49832e-09	3.73159e-09	0.000468708	0.000143291	0.00184677	0.000503106	0.0010579	0.0008	0.000646776	0.000179249	0.0004	0.00082364	0.00080928	0.000827989	0.000859483	0.000806547
KMW0655	135	59	222.198	C15H26O	5-Azulenemethanol, 1,2,3,3a,4,5,6,7-octahydro-.alpha.,.alpha.,3,8-tetramethyl-, [3S-(3.alpha.,3a.beta.,5.alpha.)]-	Terpenoids	22451-73-6	1667	4.05912e-05	5.87304e-05	5.74154e-05	0.000208642	0.000191714	0.000199914	0.000435988	0.000580185	0.0005	0.000662789	0.000644663	0.0007	0.000265107	0.000267176	0.000265862	0.00024044	0.000278586
KMW0664	82	93	222.198	C15H26O	3-Cyclohexen-1-ol, 1-(1,5-dimethyl-4-hexenyl)-4-methyl-	Terpenoids	15352-77-9	1671	1.8943e-05	3.03036e-05	2.28765e-05	0.000121716	9.57075e-05	0.000145711	0.000392601	0.000581062	0.0005	0.000666733	0.000649208	0.0007	0.000238353	0.000243469	0.000256679	0.000229616	0.000265361
WMW0025	135	150	150.104	C10H14O	Thymol	Terpenoids	89-83-8	1291	2.51609e-06	2.9344e-06	2.02955e-06	0.000437814	0.000184234	0.00013121	0.000338117	0.000653904	0.0005	0.000684571	0.000740003	0.0007	0.0001446	0.000143585	0.000153225	0.000151378	0.00015084
KMW0240	94	109	109.053	C6H7NO	Ethanone, 1-(1H-pyrrol-2-yl)-	Heterocyclic compound	1072-83-9	1063	1.71077e-05	1.80218e-05	1.98871e-05	0.000535574	0.000178355	0.000240551	0.0002975	0.000572856	0.0004	0.000684871	0.000802959	0.0007	7.95967e-05	8.71943e-05	9.70985e-05	9.53317e-05	0.000106818
KMW0515	138	126	198.162	C12H22O2	6-Octen-1-ol, 3,7-dimethyl-, acetate	Ester	150-84-5	1357	9.62106e-06	9.7772e-06	9.26048e-06	0.000151986	4.37353e-05	8.66098e-05	0.000346803	0.000673553	0.0005	0.000696277	0.000777203	0.0007	9.72924e-05	9.65288e-05	0.000101564	9.68035e-05	0.000101404
XMW0925	93	108	150.104	C10H14O	Camphenone, 6-	Ketone	55659-42-2	1114	2.28522e-09	1.49832e-09	3.73159e-09	0.000475611	0.000165225	0.00216163	0.000567318	0.00120742	0.0009	0.000696577	0.000166314	0.0004	0.000948559	0.000943963	0.000957556	0.000991976	0.000933029
XMW0690	93	150	150.141	C11H18	Cyclohexene, 2,4-dimethyl-1-(1-methylethenyl)-	Hydrocarbons	56763-60-1	1108	2.28522e-09	1.49832e-09	3.73159e-09	0.000308695	9.3274e-05	0.00156662	0.000534525	0.00120032	0.0009	0.000698799	0.000167167	0.0004	0.000888435	0.000884672	0.000901804	0.000933606	0.000880424
KMW0508	135	150	150.104	C10H14O	p-Cymen-7-ol	Alcohol	536-60-7	1289	2.51609e-06	2.9344e-06	2.52442e-06	0.000437656	0.000182153	0.000131182	0.000338117	0.000653904	0.0005	0.00070022	0.000740003	0.0007	0.000143338	0.000142103	0.000152497	0.000151093	0.000150616
KMW0359	107	122	122.073	C8H10O	Phenol, 3-ethyl-	Phenol	620-17-7	1169	3.66765e-06	3.30399e-06	4.96355e-06	0.000427285	0.000159773	0.000160211	0.000343789	0.000716692	0.0005	0.000702359	0.000749883	0.0007	0.000168503	0.000165046	0.00018268	0.000190411	0.000177905
KMW0169	41	69	120.061	C5H12OS	3-Mercapto-3-methylbutanol	Alcohol	34300-94-2	970	7.45474e-06	9.58421e-06	5.43573e-06	0.00154499	0.00069064	0.000895533	0.000278039	0.000493614	0.0004	0.000711808	0.000688544	0.0007	0.00030823	0.000366487	0.000318832	0.000301849	0.000334545
D350	41	69	114.068	C6H10O2	2-Pentenoic Acid, 2-methyl-	Acid	3142-72-1	974	7.17313e-06	9.43365e-06	5.62209e-06	0.00153951	0.000690793	0.000895339	0.000279494	0.000498027	0.0004	0.000711808	0.000688544	0.0007	0.000307799	0.000366228	0.000318772	0.000301727	0.000334549
KMW0386	67	95	152.12	C10H16O	cis-Dihydrocarvone	Terpenoids	3792-53-8	1195	0.00012445	0.000129425	0.000291158	0.000202141	0.000113051	9.21112e-05	0.000351816	0.000811428	0.0006	0.000725064	0.000804391	0.0008	0.000216622	0.000209827	0.000226012	0.000235767	0.000215428
D163	95	69	166.099	C10H14O2	dl-Camphoroquinone	Terpenoids	10373-78-1	1319	7.70103e-06	9.70095e-06	6.6549e-06	0.000127336	3.27326e-05	7.79372e-05	0.000337	0.000695293	0.0005	0.000733325	0.000845643	0.0008	8.06547e-05	8.23485e-05	8.84623e-05	8.45605e-05	8.78595e-05
XMW1064	93	91	136.1	C8H12N2	1,4-Methano-1H-Cyclopropa[d]pyridazine, 4,4a,5,5a-tetrahydro-6,6-dimethyl-, (1.alpha.,4.alpha.,4a.alpha.,5a.alpha.)-	Heterocyclic compound	109746-10-3	1225	2.21742e-05	1.94964e-05	3.87137e-05	0.000508607	0.000123044	0.000185399	0.000336775	0.000715167	0.0005	0.000739773	0.000897145	0.0008	0.000113843	0.00011548	0.000103548	0.000100717	0.000103037
w31	67	82	170.131	C10H18O2	Butanoic acid, 4-hexenyl ester, (Z)-	Ester	69727-41-9	1203	0.00016301	0.000178009	0.000356749	0.000229949	0.000127227	0.000102447	0.000362651	0.000829488	0.0006	0.000748666	0.000826862	0.0008	0.000203976	0.000198018	0.000219949	0.000227501	0.000220095
NMW0291	107	192	192.151	C13H20O	Phenol, 4-heptyl-	Phenol	1987-50-4	1671	5.45387e-05	8.90974e-05	6.85949e-05	0.000306541	0.000228401	0.000229164	0.000479472	0.000634538	0.0006	0.000749852	0.000721908	0.0007	0.000323845	0.000321204	0.000331222	0.00030341	0.00034424
XMW0932	93	79	150.141	C11H18	3-Nonen-5-yne, 4-ethyl-, (Z)-	Hydrocarbons	74744-26-6	1117	5.10866e-05	4.99441e-05	5.88167e-05	0.00575637	0.00221268	0.00178031	0.000265281	0.000293444	0.0003	0.000753567	0.000263109	0.0005	0.00164331	0.00157109	0.00160858	0.00170859	0.00158269
KMW0168	69	41	126.104	C8H14O	5-Methyl-(E)-2-hepten-4-one	Ketone	102322-83-8	972	8.07283e-06	9.91973e-06	6.46477e-06	0.00175641	0.00075411	0.000999834	0.000290493	0.000521604	0.0004	0.000758718	0.00072633	0.0007	0.000296489	0.000382539	0.000327788	0.00030814	0.00032638
XMW0853	81	135	222.198	C15H26O	(1S,4aR,7R,8aR)-1,4a-Dimethyl-7-(prop-1-en-2-yl)decahydronaphthalen-1-ol	Terpenoids	5945-72-2	1660	2.28522e-09	1.49832e-09	3.73159e-09	0.000270419	0.000199419	0.000224354	0.000490114	0.000696563	0.0006	0.000776584	0.000764358	0.0008	0.000313805	0.000316681	0.000331591	0.000299715	0.000338951
D193	68	79	152.12	C10H16O	p-Mentha-1,8-dien-7-ol	Terpenoids	536-59-4	1296	3.78239e-06	3.40157e-06	3.0987e-06	0.000396772	0.00155702	0.000699127	0.000959365	0.000762122	0.0009	0.000788348	0.000840906	0.0008	0.000505632	0.000525253	0.000443941	0.000400248	0.000381198
XMW1092	79	91	164.084	C10H12O2	spiro[3-oxatricyclo[3.3.1.02,4]nonane-8,1'-cyclopropane]-6-one	Ketone	109637-57-2	1198	0.000151903	0.000159088	0.000345048	0.000481422	0.000166084	0.000315327	0.000385143	0.000917195	0.0007	0.00079874	0.000841783	0.0008	0.000287309	0.000290414	0.000326136	0.000345793	0.000320326
NMW0074	79	91	152.12	C10H16O	Bicyclo[3.1.1]hept-2-ene-2-methanol, 6,6-dimethyl-	Terpenoids	515-00-4	1195	0.000154897	0.000153849	0.000358149	0.00047745	0.000161747	0.000309061	0.000385143	0.000916608	0.0007	0.00079874	0.000841245	0.0008	0.000287114	0.000290414	0.000326136	0.000345413	0.000320175
KMW0370	95	107	168.151	C11H20O	2-Methylisoborneol	Terpenoids	2371-42-8	1198	0.000218755	0.000201032	0.000469909	0.000211319	0.000149064	0.000123189	0.000394075	0.000867851	0.0006	0.000799463	0.000891232	0.0008	0.000219649	0.000215415	0.000235537	0.000260937	0.000245263
WMW0011	81	67	152.12	C10H16O	Cyclohexanone, 5-methyl-2-(1-methylethenyl)-	Terpenoids	529-00-0	1179	3.16384e-06	2.86005e-06	4.90521e-06	0.000471356	0.000140196	0.00019223	0.000290411	0.000730417	0.0005	0.000800456	0.000875315	0.0008	0.000115039	0.000114923	0.000139123	0.000151318	0.000142985
XMW0689	150	107	150.079	C8H10N2O	Ethanone, 1-(3,5-dimethylpyrazinyl)-	Heterocyclic compound	54300-08-2	1174	4.24678e-06	5.81173e-06	5.34199e-06	0.000454939	0.000233338	0.000346062	0.000402031	0.000793126	0.0006	0.000806528	0.000767826	0.0008	0.000237684	0.000225775	0.000245574	0.00024668	0.000226025
XMW0068	69	41	166.136	C11H18O	2,7-Nonadien-5-one, 4,6-dimethyl-	Ketone	74630-80-1	1138	5.48274e-05	3.24537e-05	8.01235e-05	0.000898703	0.000295599	0.000223997	0.000232811	0.000654298	0.0004	0.000819477	0.000934093	0.0009	0.000124266	0.000132986	0.000155284	0.000164625	0.000156931
XMW0719	91	134	134.11	C10H14	p-Mentha-1,5,8-triene	Terpenoids	21195-59-5	1111	2.28522e-09	1.49832e-09	3.73159e-09	0.00057852	0.000174521	0.00258129	0.000649025	0.00139351	0.001	0.000821758	0.000207663	0.0005	0.00109494	0.00108334	0.00110584	0.0011499	0.00108213
KMW0284	91	92	122.073	C8H10O	Phenylethyl Alcohol	Alcohol	60-12-8	1116	2.28522e-09	1.49832e-09	3.73159e-09	0.00055395	0.000159621	0.00257691	0.000643098	0.00140005	0.001	0.000823127	0.000206664	0.0005	0.00106731	0.0010534	0.00107671	0.00112559	0.00106093
XMW1392	91	105	148.125	C11H16	2-Methyl-7-exo-vinylbicyclo[4.2.0]oct-1(2)-ene	Hydrocarbons	107914-89-6	1112	2.28522e-09	1.49832e-09	3.73159e-09	0.000463979	0.000149674	0.00210943	0.000643942	0.00139937	0.001	0.000825121	0.000204466	0.0005	0.00107145	0.00105904	0.00108523	0.00112932	0.00106342
D311	109	81	152.12	C10H16O	3-p-Menthen-7-al	Aldehyde	27841-22-1	1169	2.81058e-06	1.1722e-06	1.69522e-06	0.000472755	0.000117912	0.000110771	0.000373707	0.000936574	0.0007	0.000827951	0.000873862	0.0009	9.49439e-05	9.51029e-05	0.000105768	0.000112058	0.000102094
XMW0599	69	84	142.063	C7H10O3	2,2,6-Trimethyl-4H-1,3-dioxin-4-one	Heterocyclic compound	5394-63-8	1140	5.48274e-05	3.24218e-05	8.01235e-05	0.000910899	0.000303334	0.000233132	0.000239623	0.000669489	0.0005	0.000835252	0.000949959	0.0009	0.000134702	0.000143008	0.000166051	0.000174957	0.000166712
XMW1000	93	121	218.167	C15H22O	(E)-5-((1R,3R,6S)-2,3-Dimethyltricyclo[2.2.1.02,6]heptan-3-yl)-2-methylpent-2-enal	Terpenoids	19903-70-9	1679	8.15748e-05	0.000127537	8.68462e-05	0.000304597	0.000228288	0.000252481	0.000537594	0.000746015	0.0006	0.000838617	0.000818888	0.0008	0.000373623	0.000375267	0.000390974	0.00035653	0.000365845
XMW0019	121	136	136.052	C8H8O2	Acetophenone, 4'-hydroxy-	Ketone	99-93-4	1455	6.30295e-05	0.000104998	5.48491e-05	0.00104026	0.000659711	0.000398555	0.000647027	0.000815475	0.0007	0.000843637	0.000950939	0.0009	0.000290965	0.00027299	0.000265854	0.000250721	0.00029442
XMW0941	91	105	148.125	C11H16	exo-7-(trans-1-Propenyl)bicyclo[4.2.0]oct-1(2)-ene	Hydrocarbons	107983-42-6	1140	5.06432e-05	3.64776e-05	5.13715e-05	0.00452507	0.0015872	0.000914051	0.000282266	0.00056849	0.0004	0.000843856	0.000762947	0.0008	0.000692425	0.000687257	0.000750784	0.000795651	0.00074869
KMW0411	93	41	182.131	C11H18O2	1,6-Octadien-3-ol, 3,7-dimethyl-, formate	Ester	115-99-1	1215	5.97296e-06	3.90381e-06	1.27304e-05	0.000856573	0.000272544	0.000196086	0.000546916	0.00115758	0.0009	0.000843885	0.000855422	0.0008	0.000637152	0.000479682	0.000406387	0.000420745	0.000393897
XMW0479	121	120	220.11	C13H16O3	cis-3-Hexenyl salicylate	Ester	65405-77-8	1670	6.4238e-05	9.30816e-05	8.32721e-05	0.000242017	0.000177767	0.000218644	0.000502351	0.000747576	0.0006	0.000849061	0.000823927	0.0008	0.000336619	0.000346614	0.000349427	0.000331053	0.000369772
WMW0095	109	69	196.183	C13H24O	5,9-Undecadien-2-ol, 6,10-dimethyl-	Alcohol	53837-34-6	1459	7.50494e-05	0.000116103	7.93503e-05	0.00106928	0.00067764	0.000410104	0.000666157	0.000835108	0.0008	0.000870035	0.000978402	0.0009	0.000307528	0.000281367	0.000281441	0.000257937	0.000302942
XMW0411	71	68	128.12	C8H16O	Cyclohexanol, 2,6-dimethyl-	Alcohol	5337-72-4	1112	0.0192433	0.0133507	0.0243983	0.000527918	0.0155561	0.00849211	0.010958	0.00120271	0.0061	0.000876159	0.000794389	0.0008	0.00919056	0.00933306	0.00993627	0.0101914	0.00940034
KMW0291	71	93	154.136	C10H18O	Linalool	Terpenoids	78-70-6	1099	0.0193226	0.0133874	0.0245218	0.000589558	0.0155533	0.00851455	0.0111027	0.00122284	0.0062	0.000879978	0.00079954	0.0008	0.00926083	0.00940626	0.0100128	0.0102668	0.00947841
KMW0566	189	133	204.188	C15H24	(4aR-trans)-decahydro-4a-methyl-1-methylene-7-(1-methylethylidene)-Naphthalene	Terpenoids	515-17-3	1479	0.0013573	0.00145258	0.00102512	0.00140383	0.00096776	0.000618504	0.000963965	0.00102088	0.001	0.000882345	0.00128565	0.0011	0.00133955	0.00120925	0.00127758	0.00112029	0.00128964
D344	81	41	166.136	C11H18O	(E,E)-2,4-Undecadienal	Aldehyde	30361-29-6	1430	0.00214712	0.00285208	0.00193602	0.000896996	0.000420513	0.000443807	0.000601455	0.000873876	0.0007	0.000886828	0.00110646	0.001	0.00147785	0.00141902	0.00135603	0.00132862	0.00146821
XMW0488	70	43	113.084	C6H11NO	2-Acetylpyrrolidine	Heterocyclic compound	60026-20-2	1042	3.94377e-05	3.37316e-05	5.178e-05	0.000400879	0.000109859	0.000251535	0.000492321	0.000963061	0.0007	0.000909071	0.000955519	0.0009	0.000264151	0.00028285	0.000284177	0.000294416	0.000267982
XMW0504	119	41	204.188	C15H24	1H-Benzocycloheptene, 2,4a,5,6,7,8-hexahydro-3,5,5,9-tetramethyl-, (R)-	Terpenoids	1461-03-6	1500	0.000147067	0.000160643	0.000172554	0.000790642	0.000667199	0.000591783	0.000813603	0.000756285	0.0008	0.000914937	0.00104936	0.001	0.000355932	0.00031619	0.00035497	0.000308156	0.000362802
D276	108	107	150.104	C10H14O	Bicyclo[3.1.0]hex-3-en-2-one, 4-methyl-1-(1-methylethyl)-	Terpenoids	24545-81-1	1171	1.8152e-06	9.68172e-07	1.33215e-06	0.000566984	0.000179287	0.000146774	0.000429388	0.000969252	0.0007	0.000923777	0.000993707	0.001	0.00015473	0.000136324	0.000146836	0.000154408	0.000151547
XMW0583	121	93	136.052	C8H8O2	Ethanone, 1-(3-hydroxyphenyl)-	Ketone	121-71-1	1439	0.00225999	0.00316471	0.00201751	0.00095686	0.000451321	0.000475013	0.000640221	0.000926865	0.0008	0.00094195	0.00118011	0.0011	0.00161137	0.00153706	0.00148412	0.00145428	0.00160627
XMW1381	91	105	134.11	C10H14	Bicyclo[3.2.1]oct-2-ene, 3-methyl-4-methylene-	Terpenoids	49826-53-1	1168	1.01126e-05	8.10974e-06	1.6052e-05	0.000735436	0.000290621	0.000257529	0.000507328	0.000999678	0.0008	0.000943126	0.00100746	0.001	0.000282807	0.000273727	0.000300679	0.000315991	0.000295405
XMW0980	119	121	204.188	C15H24	(1R,3aR,4aR,8aR)-1,4,4,6-Tetramethyl-1,2,3,3a,4,4a,7,8-octahydrocyclopenta[1,4]cyclobuta[1,2]benzene	Terpenoids	94482-89-0	1395	0.000190364	0.000203124	0.000127954	0.00216298	0.00132981	0.000733688	0.000899208	0.000676487	0.0008	0.000949614	0.00129616	0.0011	0.000473685	0.000420189	0.00044001	0.000379631	0.000465043
XMW0244	121	161	194.167	C13H22O	2-Butanone, 4-(2,6,6-trimethyl-1-cyclohexen-1-yl)-	Ketone	17283-81-7	1433	0.00228571	0.00316466	0.00203975	0.000971971	0.000457461	0.000477703	0.000649051	0.000933247	0.0008	0.000950429	0.00118937	0.0011	0.00161592	0.0015413	0.0014885	0.00145853	0.00161131
XMW1467	110	109	110.084	C6H10N2	1H-Pyrazole, 1,3,5-trimethyl-	Heterocyclic compound	1072-91-9	1032	7.38435e-05	5.83753e-05	0.000111977	0.000403596	0.00011598	0.000255913	0.000513149	0.00100743	0.0008	0.000957172	0.00100201	0.001	0.000273731	0.000293615	0.000297811	0.000311866	0.000283016
XMW0678	121	105	136.125	C10H16	1,3-Cyclohexadiene, 1,5,5,6-tetramethyl-	Terpenoids	514-94-3	976	9.63176e-06	1.19476e-05	7.21906e-06	0.00236303	0.000963121	0.00130126	0.000364502	0.000647147	0.0005	0.000963711	0.000930622	0.0009	0.000375764	0.000478681	0.00039102	0.00038546	0.000410574
D348	68	67	154.136	C10H18O	Cyclobutaneethanol, 1-methyl-2-(1-methylethenyl)-, cis-	Alcohol	30820-22-5	1183	4.54844e-06	3.51953e-06	5.83153e-06	0.000559134	0.000165754	0.000234052	0.000349891	0.000889572	0.0006	0.000965976	0.00105178	0.001	0.000137492	0.000137196	0.000166866	0.000181344	0.000172953
D353	161	91	204.188	C15H24	(S,1Z,6Z)-8-Isopropyl-1-methyl-5-methylenecyclodeca-1,6-diene	Terpenoids	317819-80-0	1448	0.000182635	0.000209719	0.000120514	0.00181093	0.00110888	0.00059464	0.000848262	0.000711356	0.0008	0.000969374	0.00131148	0.0011	0.000458014	0.000406987	0.000432152	0.000368441	0.000454556
WMW0099	67	82	124.125	C9H16	Cyclopentene, 1-butyl-	Hydrocarbons	2423-01-0	938	4.2177e-06	4.61444e-06	4.59795e-06	0.000837123	0.000230615	0.000445082	0.000464122	0.000888778	0.0007	0.000984539	0.0013768	0.0012	0.000242164	0.000289419	0.000240376	0.000221588	0.000261922
XMW1200	67	68	128.084	C7H12O2	2-Methylbut-2-en-1-yl acetate	Alcohol	33425-30-8	921	3.24676e-06	3.81847e-06	4.5055e-06	0.000818899	0.000230694	0.000446626	0.000463645	0.000886179	0.0007	0.000986851	0.00137965	0.0012	0.000239569	0.000286311	0.00024296	0.000221373	0.000261287
D188	80	123	123.043	C5H5N3O	Pyrazinamide	Heterocyclic compound	98-96-4	1250	0.0557691	0.0512726	0.0528769	2.74862e-05	0.0448114	0.028568	0.0348784	0.000606376	0.0177	0.000991938	0.000476102	0.0007	0.0306728	0.0304692	0.0301071	0.0300935	0.030363
XMW0802	148	147	148.064	C8H8N2O	2-Hydroxymethylbenzimidazole	Heterocyclic compound	22128-99-0	1437	0.00242252	0.00341412	0.00213943	0.00101238	0.000472024	0.000495347	0.000681681	0.000979557	0.0008	0.000994561	0.00125942	0.0011	0.00171785	0.00163676	0.00158527	0.001545	0.00171759
XMW0487	92	65	138.043	C6H6N2O2	2-Picoline, 6-nitro-	Heterocyclic compound	18368-61-1	1183	5.07354e-06	4.63609e-06	7.46453e-06	0.00057891	0.000188061	0.000266958	0.000384841	0.000930046	0.0007	0.00100981	0.00108696	0.001	0.000167115	0.000163765	0.000192475	0.000207036	0.000195384
KMW0563	69	41	194.167	C13H22O	5,9-Undecadien-2-one, 6,10-dimethyl-, (E)-	Ketone	3796-70-1	1453	0.000188367	0.000207296	0.000122645	0.00190279	0.00117303	0.000630313	0.000903468	0.00075891	0.0008	0.00102903	0.00138847	0.0012	0.000477019	0.000431609	0.000453907	0.000386589	0.000477697
WMW0089	69	41	194.167	C13H22O	5,9-Undecadien-2-one, 6,10-dimethyl-	Ketone	689-67-8	1452	0.000188491	0.00020746	0.000122979	0.00190279	0.00117303	0.000630313	0.000903468	0.000758799	0.0008	0.00102903	0.00138851	0.0012	0.000478013	0.000432883	0.000454844	0.000387481	0.000478841
XMW0948	105	204	204.188	C15H24	Valerena-4,7(11)-diene	Terpenoids	351222-66-7	1460	0.00014179	0.000225791	0.000121701	0.00132542	0.000835987	0.000515244	0.000821066	0.00104373	0.0009	0.00107119	0.00120974	0.0011	0.00043344	0.000397598	0.000399426	0.000369605	0.000430649
KMW0172	93	121	136.125	C10H16	Camphene	Terpenoids	79-92-5	953	7.39614e-06	7.6705e-06	5.60669e-06	0.00116696	0.000382748	0.000523556	0.000467914	0.000868695	0.0007	0.0010771	0.00140079	0.0012	0.000732886	0.000902686	0.000778324	0.000723103	0.000823384
WMW0201	93	79	136.125	C10H16	Bicyclo[2.2.1]heptane, 7,7-dimethyl-2-methylene-	Terpenoids	471-84-1	950	7.58985e-06	7.82796e-06	5.79878e-06	0.00119127	0.000383652	0.000523557	0.000457053	0.000868695	0.0007	0.00108112	0.00140067	0.0012	0.000732765	0.000903571	0.000778018	0.000725775	0.000823481
XMW0632	93	92	136.125	C10H16	Bicyclo[3.1.1]hept-2-ene, 3,6,6-trimethyl-	Terpenoids	4889-83-2	948	7.66505e-06	7.50016e-06	5.71184e-06	0.00116443	0.000384074	0.000510166	0.00045718	0.000869995	0.0007	0.00108112	0.00137164	0.0012	0.000733566	0.000903507	0.000772355	0.000717559	0.000815152
XMW0004	93	41	136.125	C10H16	Bicyclo[3.1.1]heptane, 6,6-dimethyl-2-methylene-, (1S)-	Terpenoids	18172-67-3	943	7.57005e-06	7.45649e-06	5.71876e-06	0.00124975	0.000380047	0.000514117	0.000457824	0.000872783	0.0007	0.00108284	0.0013677	0.0012	0.000732918	0.000902861	0.000764589	0.000711272	0.000810155
NMW0188	147	148	148.052	C9H8O2	2-Propenoic Acid, 3-phenyl-	Acid	621-82-9	1435	0.00271806	0.00381509	0.00239616	0.00112396	0.000525717	0.000552761	0.000761167	0.00109208	0.0009	0.00111187	0.0014049	0.0013	0.00192243	0.00183119	0.00177601	0.00173259	0.00191782
D439	71	98	156.151	C10H20O	Cyclohexanol, 1-methyl-4-(1-methylethyl)-, trans-	Terpenoids	3901-93-7	1167	4.32684e-05	3.18485e-05	0.000187598	0.000717181	0.000281028	0.000239068	0.000587605	0.00120226	0.0009	0.00112433	0.0012178	0.0012	0.000253955	0.00025231	0.000287091	0.000296271	0.000275811
KMW0360	71	81	156.151	C10H20O	Levomenthol	Terpenoids	2216-51-5	1171	3.83533e-05	3.09782e-05	0.000188159	0.000717181	0.000281028	0.000240262	0.000590441	0.00120226	0.0009	0.00112433	0.0012178	0.0012	0.000254807	0.000253	0.000287502	0.000296982	0.000276515
XMW1069	67	82	170.131	C10H18O2	Butanoic acid, 3-hexenyl ester, (E)-	Ester	53398-84-8	1185	4.78635e-06	4.17293e-06	6.86297e-06	0.000663041	0.000195065	0.00027717	0.000414566	0.00104221	0.0007	0.00113348	0.0012317	0.0012	0.000164989	0.000163735	0.000198643	0.000218068	0.000206765
KMW0578	93	80	238.193	C15H26O2	Butanoic acid, 3-methyl-, 1-ethenyl-1,5-dimethyl-4-hexenyl ester	Ester	1118-27-0	1464	0.0017965	0.00265578	0.00146984	0.00109544	0.000575088	0.000567911	0.000816445	0.00106937	0.0009	0.00114486	0.00150286	0.0013	0.00140762	0.00132966	0.00130303	0.00121981	0.00139902
XMW0089	84	41	154.136	C10H18O	4-Decenal, (E)-	Aldehyde	65405-70-1	1198	4.16738e-06	3.85896e-06	5.25852e-06	0.00140794	0.000341901	0.00026368	0.000345077	0.000916299	0.0006	0.00116459	0.00125971	0.0012	8.20376e-05	9.22965e-05	0.000115125	0.000128589	0.000125378
XMW0495	82	39	112.052	C6H8O2	Dehydromevalonic lactone	Ester	2381-87-5	1169	5.69219e-06	3.9834e-06	1.08483e-05	0.000713583	0.000248391	0.000209593	0.000580634	0.00124611	0.0009	0.00117051	0.00124926	0.0012	0.000202376	0.000195461	0.000214383	0.000223169	0.000207163
XMW1086	71	89	186.162	C11H22O2	Butanoic acid, heptyl ester	Ester	5870-93-9	1296	5.69216e-06	5.49873e-06	6.62362e-06	0.000627652	0.000260752	0.000197373	0.000607224	0.00116586	0.0009	0.00117596	0.00124176	0.0012	0.000212874	0.00021317	0.000216033	0.000212462	0.000205686
KMW0556	41	105	204.188	C15H24	Naphthalene, decahydro-4a-methyl-1-methylene-7-(1-methylethenyl)-, [4aR-(4a.alpha.,7.alpha.,8a.beta.)]-	Terpenoids	17066-67-0	1486	0.000193832	0.000263865	0.000110704	0.00224086	0.00148797	0.000954989	0.00121171	0.000910767	0.0011	0.00117691	0.00147015	0.0013	0.000734387	0.000661575	0.000707998	0.000632355	0.000701418
WMW0066	41	67	142.136	C9H18O	6-Nonen-1-ol, (E)-	Alcohol	31502-19-9	1167	2.04947e-05	1.43079e-05	7.98718e-05	0.000883487	0.00043176	0.000361966	0.000772725	0.00127501	0.001	0.00121147	0.00127207	0.0012	0.000501092	0.000490245	0.00055674	0.000585257	0.000547881
D361	69	128	196.146	C12H20O2	Ethyl geranate	Ester	32659-21-5	1351	5.43851e-05	5.54081e-05	6.45316e-05	0.000327758	0.000184076	0.000213052	0.000639587	0.00120518	0.0009	0.00121547	0.00134068	0.0013	0.000234669	0.000228301	0.00023332	0.000223466	0.000232053
WMW0065	41	67	142.136	C9H18O	(6Z)-Nonen-1-ol	Alcohol	35854-86-5	1171	1.97446e-05	1.38039e-05	7.74882e-05	0.000887397	0.000436416	0.000365657	0.00077888	0.0012837	0.001	0.00121645	0.00127705	0.0012	0.000503021	0.000492679	0.000559199	0.000587696	0.000549788
XMW0527	139	93	154.136	C10H18O	2-Cyclohexen-1-ol, 1-methyl-4-(1-methylethyl)-, cis-	Alcohol	29803-82-5	1122	1.5139e-06	1.36651e-06	2.03183e-06	0.00122804	0.000399523	0.000264812	0.000419975	0.00104545	0.0007	0.00121909	0.00129608	0.0013	0.000101994	0.000117329	0.000150833	0.00016883	0.000158264
NMW0149	69	41	168.115	C10H16O2	Geranic acid	Terpenoids	459-80-3	1355	5.18576e-05	5.75093e-05	6.49701e-05	0.000326145	0.000181442	0.000211782	0.000638906	0.00121156	0.0009	0.00122574	0.00135028	0.0013	0.000232169	0.000225471	0.000230116	0.000221003	0.000226648
KMW0555	119	93	204.188	C15H24	trans-.alpha.-Bergamotene	Terpenoids	13474-59-4	1435	0.00304274	0.00417749	0.0027258	0.00125557	0.000579308	0.000616372	0.000841147	0.00122156	0.001	0.00123824	0.0015564	0.0014	0.00212854	0.00202526	0.00196049	0.00192459	0.00211695
XMW0826	93	134	134.048	C7H6N2O	3-Methylisoxazolo[4,5-b]pyridine	Heterocyclic compound	83988-39-0	1139	2.66382e-05	1.74947e-05	3.42679e-05	0.00184415	0.000619246	0.000408839	0.000401128	0.0009914	0.0007	0.00123944	0.00129501	0.0013	0.000316701	0.000289406	0.000312699	0.000341117	0.000328079
XMW1256	119	121	192.151	C13H20O	2-Butanone, 4-(2,6,6-trimethyl-1,3-cyclohexadien-1-yl)-	Ketone	20483-36-7	1424	0.00304274	0.00417578	0.0027255	0.00126139	0.000583442	0.000616379	0.000843699	0.00121983	0.001	0.00124057	0.0015584	0.0014	0.00213198	0.00202821	0.00196274	0.00192707	0.00211934
NMW0022	79	107	122.073	C8H10O	Benzenemethanol, .alpha.-methyl-	Alcohol	98-85-1	1061	3.02735e-05	3.26063e-05	3.7045e-05	0.000981506	0.000330601	0.000443758	0.000546126	0.00104877	0.0008	0.00124349	0.00145659	0.0014	0.000150068	0.000165413	0.00018412	0.000179033	0.000200959
XMW0522	92	121	121.089	C8H11N	Pyridine, 3-propyl-	Heterocyclic compound	4673-31-8	986	0.00125839	0.00114832	0.00110788	0.000379585	0.00101589	0.000769066	0.0012399	0.001147	0.0012	0.00125696	0.00163329	0.0014	0.000664782	0.000743201	0.000761523	0.000741358	0.000770846
XMW0531	55	69	152.12	C10H16O	Bicyclo[3.1.1]heptan-3-one, 2,6,6-trimethyl-, (1.alpha.,2.beta.,5.alpha.)-	Terpenoids	15358-88-0	1173	2.74691e-05	1.95535e-05	0.000104442	0.000820566	0.000309049	0.00026764	0.000681016	0.0013657	0.001	0.00127074	0.00134223	0.0013	0.000275982	0.000267975	0.000297978	0.000314649	0.000288475
XMW1129	107	79	180.079	C10H12O3	Ethyl mandelate	Ester	774-40-3	1421	0.00310563	0.00421159	0.00278744	0.00129862	0.00060869	0.000642475	0.000875691	0.00126649	0.0011	0.0012805	0.00161338	0.0014	0.00217807	0.00206838	0.00200574	0.00196486	0.00215573
XMW0992	119	161	202.172	C15H22	(2R,8R,8aS)-8,8a-Dimethyl-2-(prop-1-en-2-yl)-1,2,3,7,8,8a-hexahydronaphthalene	Terpenoids	5090-61-9	1456	0.000137328	0.000226853	0.000120402	0.00158867	0.00100208	0.000608791	0.00098581	0.0012404	0.0011	0.00128488	0.00144938	0.0014	0.000485797	0.000445353	0.00044798	0.000412869	0.00048252
XMW0045	119	121	204.188	C15H24	(1R,4R,4aS,8aR)-4,7-Dimethyl-1-(prop-1-en-2-yl)-1,2,3,4,4a,5,6,8a-octahydronaphthalene	Terpenoids	92692-39-2	1458	0.000137762	0.000226997	0.000120402	0.00158867	0.00100208	0.000608791	0.000985876	0.0012404	0.0011	0.00128511	0.00144938	0.0014	0.000485797	0.000445505	0.00044798	0.000412869	0.00048265
WMW0197	55	41	168.115	C10H16O2	Lilac Aldehyde D	Aldehyde	53447-47-5	1169	2.75521e-05	1.9532e-05	0.000104445	0.000820566	0.000310871	0.000267649	0.000681016	0.00137884	0.001	0.00128886	0.00136156	0.0013	0.00027877	0.000270635	0.000300657	0.000317186	0.000291005
KMW0368	81	53	156.025	C7H8O2S	Ethanethioic acid, S-(2-furanylmethyl) ester	Heterocyclic compound	13678-68-7	1172	8.08335e-06	4.2417e-06	9.87886e-06	0.000759853	0.000311864	0.000302018	0.000702047	0.00145333	0.0011	0.0013698	0.0014708	0.0014	0.000401358	0.000386886	0.000426283	0.000447836	0.000418712
KMW0066	44	56	100.089	C6H12O	Hexanal	Aldehyde	66-25-1	801	0.00054161	0.000650509	0.000378529	0.000831202	0.000648488	0.00108921	0.00113093	0.00209175	0.0016	0.00137546	0.00123069	0.0013	0.000892047	0.00102232	0.000880356	0.000956511	0.000866337
w38	161	69	204.188	C15H24	1H-3a,7-Methanoazulene, octahydro-3,8,8-trimethyl-6-methylene-, [3R-(3.alpha.,3a.beta.,7.beta.,8a.alpha.)]-	Terpenoids	546-28-1	1421	0.00387307	0.00548349	0.0033863	0.00147929	0.000691706	0.000719105	0.000982721	0.00140772	0.0012	0.00143522	0.00181417	0.0016	0.00269977	0.00255882	0.00249753	0.0024222	0.00268623
NMW0101	121	136	168.115	C10H16O2	Ascaridole	Terpenoids	512-85-6	1244	7.79155e-06	6.34128e-06	1.73185e-05	0.0021527	0.000544463	0.000407903	0.000273698	0.000928769	0.0006	0.00145037	0.00134563	0.0014	7.95355e-05	8.52298e-05	0.000135715	0.000110662	0.000143402
XMW1229	80	79	122.11	C9H14	Bicyclo(3.3.1)non-2-ene	Hydrocarbons	6671-66-5	964	1.35945e-05	1.84625e-05	1.08393e-05	0.00337045	0.00159841	0.00191131	0.000564862	0.00100121	0.0008	0.0014691	0.0014199	0.0014	0.000571024	0.000729301	0.000626527	0.000585959	0.000630871
NMW0209	55	41	184.146	C11H20O2	Undecylenic Acid	Acid	112-38-9	1484	0.000222757	0.000305327	0.000122348	0.00281715	0.00187398	0.00119779	0.00153003	0.00115242	0.0013	0.00149069	0.00186488	0.0017	0.000943841	0.000854447	0.000904969	0.000784324	0.00087066
D253	136	108	136.064	C7H8N2O	2-Acetyl-3-methylpyrazine	Heterocyclic compound	23787-80-6	1082	0.000379163	0.00035906	0.000402518	0.00124513	0.000677236	0.000640239	0.00092936	0.00131772	0.0011	0.00155098	0.00183293	0.0017	0.000362347	0.000391342	0.000421626	0.000397896	0.000417102
w09	69	41	138.141	C10H18	2,6-Octadiene, 2,6-dimethyl-	Hydrocarbons	2792-39-4	978	7.8926e-06	1.23898e-05	8.80233e-06	0.00120088	0.00034019	0.000648571	0.000738248	0.00143414	0.0011	0.00166636	0.002081	0.0019	0.000268648	0.000302653	0.000261225	0.000243756	0.000296112
XMW1192	69	41	148.029	C6H9ClO2	2-Propenoic acid, 2-methyl-, 2-chloroethyl ester	Ester	1888-94-4	977	9.21929e-06	1.23857e-05	8.77791e-06	0.00120088	0.000351054	0.000648571	0.000738163	0.00143415	0.0011	0.00167481	0.0020845	0.0019	0.00026503	0.000299098	0.000258689	0.000239732	0.000292463
KMW0374	69	41	154.136	C10H18O	4-Hexen-1-ol, 5-methyl-2-(1-methylethenyl)-, (R)-	Terpenoids	498-16-8	1170	3.69813e-05	2.5833e-05	0.000142444	0.00129502	0.00080253	0.000633873	0.00131598	0.00177228	0.0015	0.00169187	0.00178086	0.0017	0.00107897	0.00108203	0.00125636	0.00131801	0.00124054
XMW0909	80	79	150.104	C10H14O	2,6,6-Trimethylbicyclo[3.2.0]hept-2-en-7-one	Ketone	4613-37-0	1108	2.28522e-09	1.49832e-09	3.73159e-09	0.000976377	0.000301028	0.00404372	0.00135531	0.00292569	0.0021	0.00172541	0.000417399	0.0011	0.00218174	0.00219186	0.00223645	0.00231098	0.00217444
D81	81	94	168.079	C9H12O3	2-Furanpropanoic acid, ethyl ester	Heterocyclic compound	10031-90-0	1192	0.000400377	0.000349073	0.000897252	0.000499969	0.000260373	0.000239367	0.000889103	0.00206331	0.0015	0.00185313	0.0020577	0.002	0.000480907	0.000470548	0.000537077	0.000562639	0.0005206
KMW0708	161	122	222.198	C15H26O	2-[(2S,4aR,8aR)-4a,8-dimethyl-2,3,4,5,6,8a-hexahydro-1H-naphthalen-2-yl]propan-2-ol	Terpenoids	123123-38-6	1658	0.00563335	0.0072115	0.0084812	0.000587185	0.000511018	0.00105555	0.00135488	0.00177193	0.0016	0.00186502	0.00171797	0.0018	0.00452618	0.00457443	0.00474517	0.00434136	0.00481286
KMW0441	91	65	164.084	C10H12O2	Benzeneacetic acid, ethyl ester	Ester	101-97-3	1247	2.28522e-09	1.49832e-09	3.73159e-09	0.00159501	0.0015418	0.00107819	0.0011696	0.00187525	0.0015	0.00187897	0.00222888	0.0021	0.000899993	0.000871019	0.000884354	0.000874679	0.000810724
D340	91	105	176.12	C12H16O	3-Hexanone, 1-phenyl-	Ketone	29898-25-7	1427	0.0046453	0.00609288	0.00425378	0.00197601	0.000915639	0.000971496	0.00130536	0.00191535	0.0016	0.00194334	0.00241528	0.0022	0.00322207	0.00303374	0.00294336	0.00290029	0.00318358
D266	83	55	182.203	C13H26	1-Tridecene	Hydrocarbons	2437-56-1	1292	7.24386e-06	7.48237e-06	5.55718e-06	0.00100484	0.000410012	0.00031515	0.000999852	0.00191315	0.0015	0.00194803	0.00208254	0.002	0.00033001	0.000327119	0.000329024	0.000324659	0.000321498
D341	81	41	204.188	C15H24	Naphthalene, decahydro-1,6-bis(methylene)-4-(1-methylethyl)-, (4.alpha.,4a.alpha.,8a.alpha.)-	Terpenoids	30021-46-6	1459	0.000166693	0.00028611	0.000150096	0.00239112	0.00151836	0.000937533	0.00149127	0.00192311	0.0017	0.00195934	0.00219002	0.0021	0.000731344	0.000670486	0.000666239	0.000617461	0.000719251
KMW0198	93	91	136.125	C10H16	.alpha.-Phellandrene 1	Terpenoids	99-83-2	1006	0.00013735	0.00011431	0.000108329	0.004931	0.00152616	0.000878077	0.000727277	0.00168471	0.0012	0.00201314	0.00203586	0.002	0.000520998	0.000521894	0.000574322	0.000543698	0.000539754
KMW0220	93	91	136.125	C10H16	3-Carene	Terpenoids	13466-78-9	1009	0.000132053	0.00011431	0.000136515	0.00496448	0.00151379	0.000898588	0.000773654	0.00170394	0.0012	0.00205025	0.00207814	0.0021	0.000516356	0.000550935	0.000567901	0.000539087	0.000535651
KMW0573	41	69	204.188	C15H24	(E)-.beta.-Famesene	Terpenoids	18794-84-8	1457	0.000170281	0.000288726	0.000144903	0.00247288	0.00160274	0.00100587	0.00155392	0.00206054	0.0018	0.00207149	0.00229759	0.0022	0.000786911	0.000720253	0.000714395	0.000666452	0.000771407
KMW0603	161	105	204.188	C15H24	Germacrene D	Terpenoids	23986-74-5	1481	0.00126584	0.00170172	0.00098465	0.00484615	0.00334419	0.00197872	0.0026648	0.00155927	0.0021	0.00209349	0.0027802	0.0024	0.00185441	0.00174074	0.00180547	0.00162471	0.00171581
WMW0013	161	105	204.188	C15H24	Bicyclosesquiphellandrene	Terpenoids	54324-03-7	1489	0.00127074	0.00171745	0.000995114	0.00485464	0.00334677	0.00199135	0.00267978	0.00157273	0.0021	0.00211145	0.00279822	0.0025	0.00189518	0.00175645	0.00184182	0.00164292	0.00175738
XMW0987	131	119	202.172	C15H22	Eudesma-2,4,11-triene	Terpenoids	82462-31-5	1479	0.000589993	0.00046184	0.000514218	0.00379007	0.00221723	0.0013491	0.00174808	0.00170617	0.0017	0.00216399	0.00267809	0.0024	0.00116185	0.000994214	0.00107069	0.000925509	0.00117155
KMW0608	55	41	134.077	C6H14OS	3-Mercaptohexanol	Alcohol	51755-83-0	1127	0.000192179	0.000165803	0.000196108	0.0106134	0.00461668	0.00389848	0.000869629	0.000959348	0.0009	0.00221897	0.000824408	0.0015	0.00376761	0.00367714	0.00373303	0.00392287	0.00365041
KMW0244	121	136	136.1	C8H12N2	Pyrazine, 2-methyl-5-(1-methylethyl)-	Heterocyclic compound	13925-05-8	1059	5.1176e-05	4.66609e-05	4.8328e-05	0.00189448	0.000627278	0.000842341	0.00104626	0.00201417	0.0015	0.00239409	0.00284059	0.0026	0.000278841	0.000308217	0.000343497	0.000335272	0.000379492
KMW0199	41	93	136.125	C10H16	.beta.-Myrcene	Terpenoids	123-35-3	991	0.0025507	0.00228519	0.00233782	0.000752594	0.00194403	0.00152475	0.00238241	0.00221376	0.0023	0.00242866	0.0030839	0.0028	0.00136368	0.00148352	0.0015142	0.00148316	0.00154449
NMW0069	121	106	121.089	C8H11N	BenzenAmine, 2,5-dimethyl-	Amine	95-78-3	1171	5.15337e-06	3.164e-06	5.49853e-06	0.00155883	0.000532244	0.000455	0.00126	0.00266921	0.002	0.00250494	0.00268191	0.0026	0.000496367	0.000480126	0.000536602	0.000562972	0.000522889
D422	69	55	172.183	C11H24O	Undecanol-5	Alcohol	37493-70-2	1288	1.01177e-05	9.81034e-06	6.48667e-06	0.00133027	0.00292122	0.00145281	0.00224647	0.00249823	0.0024	0.0025248	0.00268454	0.0026	0.00110886	0.00113826	0.00100559	0.000929395	0.000887748
XMW0289	109	124	124.052	C7H8O2	2-Acetyl-5-methylfuran	Heterocyclic compound	1193-79-9	1039	0.000110449	7.30073e-05	0.000132035	0.00103615	0.00028651	0.00064877	0.00136576	0.00257561	0.002	0.00255512	0.00258476	0.0026	0.000715917	0.000756061	0.000761755	0.000791365	0.000722176
WMW0048	41	55	140.12	C9H16O	6-Nonenal, (E)-	Aldehyde	2277-20-5	1124	0.000220839	0.000189469	0.000233417	0.012738	0.00535024	0.00456374	0.00098632	0.00110638	0.001	0.00257693	0.000961935	0.0018	0.00419025	0.00416975	0.00426151	0.00443972	0.00412293
XMW0468	93	41	204.188	C15H24	Bicyclo[3.1.1]hept-2-ene, 2,6-dimethyl-6-(4-methyl-3-pentenyl)-	Terpenoids	17699-05-7	1435	0.00628387	0.00836107	0.00569191	0.00267389	0.00125125	0.00132354	0.00179533	0.00259941	0.0022	0.00263594	0.00330095	0.003	0.00437799	0.00415337	0.00402273	0.00396163	0.00433749
XMW0725	84	83	152.12	C10H16O	(-)-cis-Isopiperitenol	Terpenoids	96555-02-1	1228	2.17909e-06	2.28811e-06	1.44209e-06	0.00251349	0.000751161	0.000487145	0.00173776	0.00368688	0.0027	0.00264952	0.00268823	0.0027	0.000703816	0.000712329	0.000865593	0.000838508	0.000749292
NMW0082	84	83	152.12	C10H16O	(-)-trans-Isopiperitenol	Terpenoids	74410-00-7	1210	2.26594e-06	2.29094e-06	1.62123e-06	0.00251789	0.000776746	0.000492563	0.00175408	0.00368989	0.0027	0.00265119	0.00269249	0.0027	0.000702844	0.000763283	0.00086947	0.000838436	0.000751174
D287	84	152	152.12	C10H16O	Cyclopentanone, 2-(3-methyl-2-buten-1-yl)-	Ketone	2520-60-7	1215	2.29718e-06	2.42472e-06	1.45122e-06	0.00252212	0.000775871	0.000483322	0.00175342	0.0037005	0.0027	0.00266232	0.00270083	0.0027	0.000692767	0.000759403	0.000863345	0.000834633	0.000747028
D112	91	150	150.068	C9H10O2	Benzeneacetic acid, methyl ester	Ester	101-41-7	1178	1.52578e-05	1.62209e-05	1.96594e-05	0.00152775	0.000655145	0.000944634	0.00119926	0.00254477	0.0019	0.00268069	0.00269724	0.0027	0.000652959	0.000621283	0.00068639	0.000709998	0.000655044
WMW0105	41	69	152.157	C11H20	1,7-Nonadiene, 4,8-dimethyl-	Hydrocarbons	62108-28-5	1026	0.000169663	0.000138385	0.000205067	0.00150524	0.000491315	0.000847849	0.00143199	0.00277126	0.0021	0.00272404	0.00287276	0.0028	0.000821152	0.000855881	0.000856237	0.000886969	0.000826902
XMW0197	161	105	204.188	C15H24	(1S,4S,4aS)-1-Isopropyl-4,7-dimethyl-1,2,3,4,4a,5-hexahydronaphthalene	Terpenoids	267665-20-3	1458	0.00034283	0.000536065	0.000290276	0.00346834	0.00218281	0.00130461	0.0021366	0.00267173	0.0024	0.00276774	0.00312456	0.0029	0.00106975	0.000981513	0.000981969	0.000906851	0.0010678
XMW0028	97	96	125.12	C8H15N	Pyridine, 2,3,4,5-tetrahydro-6-propyl-	Heterocyclic compound	1604-01-9	1028	0.000108126	8.42475e-05	0.000145924	0.00116625	0.000292134	0.000736446	0.00151812	0.00297885	0.0022	0.0028178	0.00296136	0.0029	0.000824442	0.000869435	0.000868652	0.000899238	0.000822622
XMW0123	97	54	97.016	C4H3NO2	1H-Pyrrole-2,5-dione	Heterocyclic compound	541-59-3	1033	0.000108143	8.50084e-05	0.000144839	0.00116625	0.000292068	0.000736446	0.00151812	0.00297881	0.0022	0.00281792	0.0029557	0.0029	0.00082442	0.000868699	0.000868633	0.000899327	0.000822286
KMW0453	93	80	196.146	C12H20O2	Linalyl acetate	Terpenoids	115-95-7	1257	0.141305	0.127085	0.136736	0.000103911	0.108737	0.0712588	0.0859018	0.00173388	0.0438	0.00282115	0.00138358	0.0021	0.0766771	0.0745957	0.0761462	0.0765808	0.0778022
XMW1156	93	135	135.105	C9H13N	Cyclopentanecarbonitrile, 3-(1-methylethylidene)-	Nitrogen compounds	89683-72-7	1166	1.01807e-05	5.89945e-06	1.21109e-05	0.00188775	0.000718315	0.000607495	0.0015809	0.00312631	0.0024	0.00284707	0.00316066	0.003	0.00076049	0.000737351	0.000824299	0.000865028	0.000809545
NMW0016	82	67	142.099	C8H14O2	Acetic acid, cyclohexyl ester	Ester	622-45-7	1043	0.000134393	9.96025e-05	0.00015259	0.00125852	0.000358809	0.000803696	0.00156225	0.00307371	0.0023	0.00291849	0.0030689	0.003	0.000861803	0.000902963	0.000911454	0.000939443	0.000863957
XMW0486	82	56	140.12	C9H16O	Cyclohexanone, 2,2,6-trimethyl-	Ketone	2408-37-9	1036	0.000124825	0.000112385	0.000178935	0.00125855	0.000367704	0.000803696	0.00159113	0.00308526	0.0023	0.00292253	0.00308239	0.003	0.000860745	0.000907534	0.000908264	0.000938733	0.000863711
NMW0071	59	93	154.136	C10H18O	L-.alpha.-Terpineol	Terpenoids	10482-56-1	1190	0.000643579	0.000634426	0.00147556	0.000876269	0.000466794	0.000423312	0.00155005	0.0035625	0.0026	0.00319848	0.00355922	0.0034	0.000828677	0.000820281	0.000938888	0.000975655	0.000906649
XMW0073	70	57	172.146	C10H20O2	3-Methylheptyl acetate	Ester	72218-58-7	1118	0.000231353	0.000200429	0.000234042	0.0149709	0.00659032	0.00558814	0.00118344	0.00127784	0.0012	0.00323234	0.0010976	0.0022	0.00529911	0.00523682	0.00532523	0.0055612	0.00518903
D141	70	43	172.146	C10H20O2	Acetic acid, 2-ethylhexyl ester	Ester	103-09-3	1129	0.000232962	0.000202191	0.000235009	0.0149686	0.00659076	0.00559066	0.00118383	0.00127822	0.0012	0.00323331	0.0010982	0.0022	0.00528239	0.00522067	0.00530795	0.00554376	0.00518728
KMW0588	94	93	154.136	C10H18O	3-Cyclohexene-1-ethanol, .beta.,4-dimethyl-	Alcohol	18479-68-0	1295	1.02473e-05	1.04238e-05	8.47054e-06	0.00161952	0.000966714	0.000621153	0.00178655	0.00314649	0.0025	0.00324907	0.00347653	0.0034	0.00061436	0.000611912	0.000602243	0.000587208	0.000576279
KMW0241	121	122	122.084	C7H10N2	Pyrazine, 2-ethyl-3-methyl-	Heterocyclic compound	15707-23-0	1004	0.000186891	0.000164651	0.000176789	0.00460606	0.00135474	0.00136394	0.00163115	0.00274051	0.0022	0.00329998	0.0038265	0.0036	0.000622489	0.000689714	0.000692761	0.000638229	0.000651744
D294	96	97	152.12	C10H16O	2-Cyclopenten-1-one, 2-pentyl-	Ketone	25564-22-1	1292	9.61002e-06	1.05598e-05	8.00489e-06	0.00166099	0.000596311	0.000474333	0.00163787	0.00321333	0.0024	0.00330543	0.00353774	0.0034	0.000505674	0.000497533	0.000510006	0.000503996	0.000498
KMW0223	121	93	136.125	C10H16	1,3-Cyclohexadiene, 1-methyl-4-(1-methylethyl)-	Terpenoids	99-86-5	1012	0.000191658	0.000168494	0.000184388	0.0046228	0.00133072	0.00136956	0.00163917	0.00275138	0.0022	0.00331212	0.00383922	0.0036	0.000628079	0.000692562	0.000696145	0.000641446	0.000636495
XMW0659	91	92	134.11	C10H14	Benzene, n-butyl-	Aromatics	104-51-8	1054	8.47323e-05	7.54444e-05	7.69345e-05	0.00263892	0.000878889	0.00117799	0.00146386	0.00281405	0.0021	0.00332221	0.00388933	0.0036	0.000407741	0.000444064	0.00049519	0.00048257	0.000541643
XMW0008	82	138	138.104	C9H14O	Isophorone	Ketone	78-59-1	1124	0.000240233	0.000207665	0.000242045	0.0168506	0.00714625	0.00603988	0.00121747	0.00131494	0.0013	0.00336724	0.00114187	0.0023	0.00569082	0.005597	0.00569502	0.00593557	0.0055655
XMW1457	136	135	136.052	C8H8O2	BenzAldehyde, 3-methoxy-	Aldehyde	591-31-1	1196	0.00067134	0.000657023	0.00153832	0.000903148	0.000471151	0.000429805	0.00160948	0.00376712	0.0027	0.00339415	0.00377832	0.0036	0.000878911	0.00085359	0.000978861	0.00101676	0.000949869
KMW0385	93	107	154.136	C10H18O	2-methyl-5-(1-methylethenyl)-Cyclohexanol	Terpenoids	619-01-2	1196	0.000713205	0.000695888	0.00164559	0.000966811	0.00051323	0.000464332	0.00172402	0.00394358	0.0028	0.00356613	0.00395768	0.0038	0.000947697	0.000917724	0.00104406	0.00108915	0.0010155
NMW0075	93	121	154.136	C10H18O	Cyclohexanol, 1-methyl-4-(1-methylethylidene)-	Terpenoids	586-81-2	1197	0.000713696	0.000696166	0.00164619	0.000966886	0.000513413	0.000464332	0.00172402	0.00394358	0.0028	0.00356632	0.00395768	0.0038	0.000947778	0.000917774	0.0010439	0.00108915	0.00101572
NMW0072	93	41	154.136	C10H18O	(1.alpha.,2.beta.,5.alpha.)-2-methyl-5-(1-methylethenyl)-Cyclohexanol	Terpenoids	38049-26-2	1192	0.000713139	0.000695914	0.00164486	0.000970539	0.00051323	0.000464332	0.00172527	0.00395344	0.0028	0.00358166	0.00397676	0.0038	0.000947999	0.000918361	0.00104573	0.00109159	0.00101759
KMW0491	91	104	150.068	C9H10O2	Hydrocinnamic Acid	Acid	501-52-0	1356	8.22685e-05	8.59219e-05	8.06891e-05	0.000976804	0.00030483	0.000558758	0.00188838	0.00372458	0.0028	0.00378128	0.00421029	0.004	0.000741541	0.000707564	0.000717798	0.000670388	0.000718073
XMW0236	125	97	125.03	C6H7NS	Thiazole, 5-ethenyl-4-methyl-	Heterocyclic compound	1759-28-0	1027	0.000136402	0.000106202	0.000183185	0.00155927	0.000383835	0.000977282	0.00207825	0.00403878	0.0031	0.00381353	0.00403287	0.0039	0.00107585	0.00114822	0.00114845	0.0011918	0.0010887
XMW0902	69	41	138.141	C10H18	2,6-Dimethyl-2-trans-6-octadiene	Terpenoids	2609-23-6	993	0.00409239	0.00372842	0.00375792	0.00120723	0.00329742	0.00249856	0.00397594	0.00368621	0.0038	0.00399876	0.00518704	0.0046	0.00216536	0.00239457	0.00240668	0.00237728	0.00249335
D455	69	87	146.094	C7H14O3	Pentanoic acid, 2-hydroxy-4-methyl-, methyl ester	Ester	40348-72-9	989	0.00409239	0.00374188	0.00376657	0.00119858	0.00329912	0.00249756	0.00397216	0.00368655	0.0038	0.00401836	0.00516793	0.0046	0.00216326	0.00238985	0.00243317	0.00237248	0.00249178
NMW0129	93	68	196.146	C12H20O2	Cyclohexanol, 1-methyl-4-(1-methylethenyl)-, acetate	Ester	10198-23-9	1317	2.62141e-05	3.09703e-05	2.04744e-05	0.000748068	0.000175606	0.000441304	0.00186927	0.00389893	0.0029	0.00407394	0.00471318	0.0044	0.000488446	0.000482696	0.00050386	0.000486415	0.000496641
NMW0151	79	123	166.099	C10H14O2	Bicyclo[3.1.1]hept-2-ene-2-carboxylic acid, 6,6-dimethyl-	Terpenoids	19250-17-0	1359	0.000205609	0.000195355	0.000252499	0.00107363	0.000329023	0.000608975	0.0020481	0.00402302	0.003	0.00407934	0.0045354	0.0043	0.000776139	0.00074084	0.000748562	0.000728192	0.000749794
D408	81	96	172.146	C10H20O2	(1Alpha,3beta,4beta)-p-menthane-3,8-diol	Terpenoids	3564-95-2	1355	0.000100247	9.61324e-05	0.000102049	0.00107385	0.000314868	0.000601788	0.00210852	0.0040835	0.0031	0.0041471	0.00459527	0.0044	0.000696118	0.000684274	0.000710261	0.000683084	0.000708014
XMW0916	91	92	226.036	C11H15Br	(5-bromopentyl)-Benzene	Aromatics	14469-83-1	1487	0.000854201	0.00119662	0.000559523	0.00862971	0.00576825	0.00358588	0.00466765	0.00334924	0.004	0.00435503	0.00549067	0.0049	0.00282187	0.00253323	0.00271255	0.00243441	0.00258979
XMW0442	93	44	136.1	C8H12N2	Betahistine	Heterocyclic compound	5638-76-6	1185	2.22138e-05	1.8032e-05	3.05834e-05	0.00252288	0.000760792	0.00106431	0.00159508	0.00399151	0.0028	0.0043729	0.00478961	0.0046	0.000649087	0.000640047	0.000765619	0.000837565	0.000799916
D300	105	189	204.188	C15H24	Aristolochene	Terpenoids	26620-71-3	1487	0.00121106	0.0017758	0.000735754	0.0101564	0.00751876	0.00453975	0.00592651	0.00377048	0.0048	0.0047245	0.00644486	0.0056	0.00344996	0.00357642	0.00339592	0.00306093	0.00314715
WMW0204	92	91	194.131	C12H18O2	Bicyclo[3.1.0]hexan-3-ol, 4-methylene-1-(1-methylethyl)-, acetate	Terpenoids	3536-54-7	1292	2.12835e-05	2.07476e-05	1.65083e-05	0.00255796	0.0013806	0.000943427	0.00277177	0.00504424	0.0039	0.00518933	0.00554613	0.0054	0.00091994	0.00094657	0.000909515	0.000893354	0.000874435
KMW0224	91	122	122.073	C8H10O	Benzene, (methoxymethyl)-	Ether	538-86-3	969	5.74112e-05	7.23719e-05	4.19537e-05	0.0127301	0.00538854	0.00722069	0.00213396	0.00377562	0.003	0.00552453	0.0053366	0.0054	0.0022316	0.0027607	0.00237774	0.00225573	0.00251152
XMW0175	69	84	140.12	C9H16O	2-Nonen-4-one	Ketone	32064-72-5	1124	0.000433685	0.000379032	0.000456273	0.0286787	0.0125561	0.0106156	0.0022582	0.00246284	0.0024	0.00595152	0.00209913	0.004	0.0101332	0.00993742	0.010149	0.010654	0.00993054
XMW0097	93	41	190.172	C14H22	1,5-Cycloundecadiene, 8,8-dimethyl-9-methylene-	Hydrocarbons	62338-54-9	1485	0.00111856	0.00161428	0.000620079	0.0127104	0.00876649	0.0055053	0.00723746	0.00460723	0.0059	0.00614539	0.00787951	0.007	0.00405811	0.00371306	0.00396988	0.00351939	0.00366395
NMW0041	69	41	150.141	C11H18	(E)-4,8-Dimethylnona-1,3,7-triene	Terpenoids	19945-61-0	1116	4.87633e-05	1.99038e-05	3.03789e-05	0.00424489	0.00118344	0.0161935	0.00483896	0.0102149	0.0075	0.00619827	0.00157716	0.0039	0.00765794	0.00770525	0.00781649	0.00809923	0.00757519
XMW0304	71	67	170.131	C10H18O2	Butanoic acid, 5-hexenyl ester	Ester	108058-75-9	1183	2.67127e-05	2.19236e-05	3.65244e-05	0.0036017	0.00106885	0.00151593	0.00230007	0.00573514	0.004	0.00622463	0.0067835	0.0065	0.000875458	0.000882753	0.00107518	0.00117308	0.00111785
WMW0015	71	111	154.136	C10H18O	Terpinen-4-ol	Terpenoids	562-74-3	1177	2.6213e-05	2.17673e-05	3.56509e-05	0.0036052	0.00110263	0.0015387	0.00229685	0.00573358	0.004	0.00622754	0.0067876	0.0065	0.000890403	0.000886382	0.00108881	0.00118783	0.00113168
XMW0127	119	91	134.11	C10H14	o-Cymene	Terpenoids	527-84-4	1022	3.89602e-05	2.74763e-05	3.92726e-05	0.00798635	0.00282755	0.00272842	0.00247059	0.00500562	0.0037	0.00632931	0.00590947	0.0061	0.00110639	0.00122911	0.00124306	0.00122672	0.00137649
KMW0234	119	134	134.11	C10H14	p-Cymene	Aromatics	99-87-6	1027	3.8392e-05	2.70184e-05	4.13121e-05	0.00797656	0.00289973	0.00278643	0.00256294	0.00502381	0.0038	0.00632931	0.00590947	0.0061	0.0011089	0.00128759	0.00124554	0.00122932	0.00137878
D170	108	107	178.099	C11H14O2	p-Tolyl isobutyrate	Ester	103-93-5	1290	1.86569e-05	2.00519e-05	1.3906e-05	0.00320507	0.00119795	0.000927777	0.00319325	0.00624907	0.0047	0.00649443	0.00690784	0.0067	0.000985779	0.000960393	0.000988459	0.000976786	0.000968345
XMW0519	91	106	134.11	C10H14	Cyclobutanespiro-2'-bicyclo[1.1.0]butane-4'-spirocyclobutane	Hydrocarbons	76308-11-7	930	2.22213e-05	2.84453e-05	1.68602e-05	0.00572524	0.00162115	0.00305114	0.00320671	0.00606596	0.0046	0.00668287	0.00939732	0.008	0.00167999	0.00200223	0.0017055	0.00156485	0.00183632
KMW0589	93	80	204.188	C15H24	Humulene	Terpenoids	6753-98-6	1454	0.000539672	0.000889342	0.000475697	0.00831323	0.00527242	0.00327093	0.00516676	0.00664748	0.0059	0.00678209	0.00758961	0.0072	0.0025016	0.00227975	0.00227493	0.0021104	0.00246271
XMW0434	67	82	142.099	C8H14O2	4-Hexen-1-ol, acetate	Alcohol	72237-36-6	1020	0.000831201	0.000731982	0.000820422	0.00336707	0.00138934	0.00220249	0.00391676	0.00720371	0.0056	0.00705895	0.00759118	0.0073	0.00214413	0.00228851	0.00228086	0.00231269	0.00220902
KMW0259	93	91	136.125	C10H16	.gamma.-Terpinene	Terpenoids	99-85-4	1060	0.000169848	0.000157023	0.000153593	0.00560849	0.00187554	0.00254912	0.00312004	0.00597992	0.0045	0.00707084	0.0082571	0.0077	0.000848649	0.000935306	0.00104585	0.00101371	0.00113795
WMW0126	67	95	124.125	C9H16	1,3-Hexadiene, 3-ethyl-2-methyl-	Hydrocarbons	61142-36-7	1031	0.000832188	0.000688715	0.000820422	0.00336895	0.00138934	0.00204251	0.00380095	0.00723499	0.0055	0.00709501	0.00762909	0.0074	0.00207421	0.00220688	0.00219895	0.00222703	0.00213511
NMW0015	68	93	136.125	C10H16	Cyclohexene, 1-methyl-4-(1-methylethenyl)-, (S)-	Terpenoids	5989-54-8	1029	0.0010874	0.000949645	0.00109352	0.00401327	0.00169992	0.00267331	0.00478719	0.00864413	0.0067	0.00846582	0.00909358	0.0088	0.00261887	0.00281635	0.00281669	0.00282735	0.00268105
KMW0217	68	93	136.125	C10H16	D-Limonene	Terpenoids	5989-27-5	1030	0.0010874	0.000949645	0.00109352	0.00401344	0.00162175	0.00263352	0.00478025	0.00864486	0.0067	0.00846758	0.00909482	0.0088	0.00261496	0.00282155	0.00282253	0.00282973	0.00272506
KMW0213	69	41	148.056	C6H12O2S	3-Mercapto-3-methylbutyl formate (ester)	Ester	50746-10-6	1023	0.00040843	0.000330463	0.000501919	0.00430705	0.00121883	0.00266813	0.00484084	0.00956458	0.0072	0.00884803	0.00941963	0.0091	0.00274063	0.00290641	0.00297434	0.00307439	0.0028227
XMW0119	69	41	140.12	C9H16O	Cyclopentanone, 2-methyl-3-(1-methylethyl)-	Ketone	54549-81-4	1028	0.000408262	0.000339074	0.000501919	0.00430988	0.00124967	0.00264397	0.00492711	0.00957376	0.0073	0.00902605	0.00943277	0.0092	0.00278961	0.00295885	0.00297583	0.0030783	0.00282405
XMW0529	95	93	172.102	C10H17Cl	Bicyclo[2.2.1]heptane, 2-chloro-1,7,7-trimethyl-, (1R-endo)-	Terpenoids	30462-53-4	1116	6.13542e-05	2.50101e-05	3.4617e-05	0.00645968	0.00180483	0.0278424	0.00757423	0.0162817	0.0119	0.00960702	0.00232343	0.006	0.0122861	0.0123155	0.0125686	0.0129808	0.0121943
XMW0900	96	81	138.104	C9H14O	3-Cyclohexen-1-one, 3,5,5-trimethyl-	Ketone	471-01-2	1044	0.000350669	0.000297411	0.000499987	0.0040351	0.00102873	0.00255821	0.00521879	0.0101862	0.0077	0.00961508	0.0100816	0.0098	0.00283976	0.00300214	0.00299057	0.00309323	0.00282829
XMW1124	96	125	125.084	C7H11NO	2-Azabicyclo[3.2.1]octan-3-one	Ketone	26396-67-8	1025	0.000374484	0.000298586	0.000503302	0.00404064	0.00103064	0.00256083	0.00519885	0.0102131	0.0077	0.00963419	0.0100442	0.0098	0.00284114	0.00300598	0.00299286	0.00309207	0.00282854
KMW0193	93	41	136.125	C10H16	.beta.-Pinene	Terpenoids	127-91-3	981	4.90353e-05	6.12033e-05	3.70718e-05	0.00709407	0.00172626	0.00377648	0.00419592	0.00824876	0.0062	0.00965361	0.0119306	0.0108	0.00132108	0.00164186	0.00142465	0.0014032	0.0014654
XMW0642	71	95	128.12	C8H16O	Cyclohexanol, 3,5-dimethyl-	Alcohol	5441-52-1	1030	0.00056572	0.000442335	0.000762832	0.00566746	0.00146928	0.00365668	0.00693783	0.0134524	0.0102	0.0125526	0.0131268	0.0128	0.00405556	0.00425964	0.00426278	0.00443687	0.00404655
WMW0221	81	41	152.12	C10H16O	Bicyclo[3.1.0]hexan-3-one, 4-methyl-1-(1-methylethyl)-	Terpenoids	1125-12-8	1119	0.00104174	0.000901393	0.00105675	0.0675111	0.0289101	0.0244541	0.00510268	0.00559625	0.0053	0.0139101	0.00484586	0.0094	0.022974	0.0225281	0.0231109	0.0242012	0.0226978
XMW0267	84	56	113.12	C7H15N	2-Ethylpiperidine	Heterocyclic compound	1484-80-6	1026	0.000587226	0.00045463	0.000791213	0.00605844	0.00157614	0.00386402	0.00778534	0.0151724	0.0115	0.0142394	0.0148187	0.0145	0.00427053	0.00451772	0.00449426	0.0046571	0.00425603
XMW0023	93	77	136.125	C10H16	4-methyl-1-(1-methylethyl)-Bicyclo[3.1.0]hex-2-ene	Hydrocarbons	28634-89-1	966	0.000146328	0.000186561	0.00011091	0.0310497	0.0142309	0.0180266	0.00562672	0.00991975	0.0078	0.0143529	0.0138942	0.0141	0.0058541	0.00722537	0.00624399	0.00585334	0.00652409
KMW0178	93	91	136.125	C10H16	Bicyclo[3.1.0]hexane, 4-methylene-1-(1-methylethyl)-	Terpenoids	3387-41-5	972	0.000146328	0.00018759	0.000110314	0.0310497	0.0142323	0.0180266	0.00562413	0.00991567	0.0078	0.0143539	0.0138932	0.0141	0.00585034	0.00722818	0.006244	0.00585198	0.00652082
KMW0293	81	39	124.089	C8H12O	2,4-Octadienal, (E,E)-	Aldehyde	30361-28-5	1115	9.52386e-05	4.13915e-05	6.07464e-05	0.0101323	0.00303338	0.0412507	0.0114555	0.0243954	0.0179	0.0146416	0.00365097	0.0091	0.0183533	0.0184317	0.0187951	0.0195044	0.0183631
w37	81	123	152.12	C10H16O	2-Cyclohexene-1-carboxaldehyde, 2,6,6-trimethyl-	Aldehyde	432-24-6	1116	9.67092e-05	4.04768e-05	5.69306e-05	0.0101239	0.00301344	0.040766	0.0114555	0.0243977	0.0179	0.0146513	0.00366316	0.0092	0.0182476	0.0182969	0.0186692	0.019392	0.0182914
D192	81	80	154.136	C10H18O	Fenchol	Terpenoids	1632-73-1	1113	9.1014e-05	3.62216e-05	5.12607e-05	0.010137	0.00306108	0.0415319	0.0115312	0.0244465	0.018	0.0146638	0.00365097	0.0092	0.0184135	0.0184849	0.0188655	0.019566	0.0184305
w41	111	55	126.104	C8H14O	3-Octen-2-one, (E)-	Ketone	18402-82-9	1035	0.000617048	0.000478047	0.000825651	0.0065084	0.00164932	0.00410166	0.00848356	0.0166289	0.0126	0.0157894	0.0166191	0.0162	0.00459787	0.00483312	0.00484352	0.00504119	0.00462003
KMW0148	93	91	136.125	C10H16	.alpha.-Pinene	Terpenoids	80-56-8	937	5.80171e-05	6.78662e-05	4.79395e-05	0.0148558	0.00421064	0.00802563	0.00835455	0.0158699	0.0121	0.0172904	0.0240641	0.0207	0.00433635	0.00518944	0.00443462	0.0040556	0.0047399
NMW0783	93	92	136.125	C10H16	(1S)-2,6,6-Trimethylbicyclo[3.1.1]hept-2-ene	Terpenoids	7785-26-4	937	6.30406e-05	7.35861e-05	4.83518e-05	0.0152366	0.00431727	0.00821554	0.00853263	0.0161893	0.0124	0.0176708	0.0245943	0.0211	0.0044251	0.00530262	0.00452953	0.00415023	0.00483427
WMW0023	93	92	136.125	C10H16	(+)-alpha-Pinene	Terpenoids	7785-70-8	932	6.3015e-05	7.15595e-05	4.83372e-05	0.0152679	0.0043256	0.00822178	0.00854828	0.0162054	0.0124	0.0177058	0.0246458	0.0212	0.00443339	0.00531355	0.00453814	0.00415886	0.00484498
XMW0047	121	150	150.104	C10H14O	Phenol, 2-(1-methylpropyl)-	Phenol	89-72-5	1289	5.53329e-05	6.06701e-05	4.08564e-05	0.00901356	0.00417754	0.00297966	0.00921732	0.0175409	0.0134	0.0179546	0.0191195	0.0185	0.00300664	0.00295342	0.00298599	0.0029239	0.00289728
KMW0620	119	132	202.172	C15H22	Benzene, 1-(1,5-dimethyl-4-hexenyl)-4-methyl-	Terpenoids	644-30-4	1483	0.00338548	0.00405835	0.00211696	0.0386622	0.0253564	0.0156732	0.0202496	0.0141246	0.0172	0.0187993	0.0239914	0.0214	0.0115584	0.0103993	0.011203	0.0099364	0.0107634
WMW0194	110	81	152.12	C10H16O	Thujone	Terpenoids	546-80-5	1103	0.000116978	5.20348e-05	7.12297e-05	0.0127552	0.00376987	0.0533818	0.0154182	0.0330566	0.0242	0.0196004	0.00459483	0.0121	0.0244311	0.0246405	0.0253336	0.0262617	0.0246798
D409	81	59	154.136	C10H18O	(S)-2,5-Dimethyl-3-vinylhex-4-en-2-ol	Alcohol	35671-15-9	1039	0.00076874	0.000663976	0.0010747	0.00851991	0.00232898	0.00540439	0.010793	0.0208445	0.0158	0.019638	0.020642	0.0201	0.00600708	0.00632354	0.00633152	0.00655329	0.00600881
KMW0218	154	81	154.136	C10H18O	Eucalyptol	Terpenoids	470-82-6	1030	0.00076052	0.000593859	0.00102579	0.00885796	0.00213747	0.00551878	0.0121406	0.0235158	0.0178	0.0222123	0.0235327	0.0229	0.00612505	0.00649474	0.00653264	0.0067541	0.00619037
KMW0247	93	77	136.125	C10H16	.beta.-Phellandrene	Terpenoids	555-10-2	1031	0.00153667	0.00128529	0.00148891	0.0215925	0.00791367	0.00947333	0.011828	0.0221168	0.017	0.0237174	0.0243565	0.024	0.00632434	0.0069056	0.006638	0.00668301	0.00655882
KMW0516	136	121	196.146	C12H20O2	.alpha.-Terpinyl acetate	Ester	80-26-2	1350	0.000360577	0.000386661	0.00031586	0.00663947	0.00195909	0.00382399	0.0141162	0.0273438	0.0207	0.0280276	0.0311875	0.0296	0.00432033	0.00424421	0.00446205	0.00428495	0.00444866
KMW0389	95	110	154.136	C10H18O	endo-Borneol	Terpenoids	507-70-0	1167	3.96104e-05	1.79879e-05	2.96479e-05	0.0191286	0.00620722	0.00522647	0.0150868	0.0325333	0.0238	0.0301606	0.0320729	0.0311	0.00487562	0.00473061	0.00518729	0.00539172	0.00499608
KMW0365	95	79	166.099	C10H14O2	2-((3,3-Dimethyloxiran-2-yl)methyl)-3-methylfuran	Heterocyclic compound	92356-06-4	1176	4.22665e-05	1.81535e-05	2.87569e-05	0.0191929	0.00625727	0.00522933	0.015149	0.0326603	0.0239	0.0302687	0.0321846	0.0312	0.00490627	0.00475873	0.00521171	0.00541497	0.00501645
XMW0424	95	41	166.136	C11H18O	2,6-Dimethyl-1-nonen-3-yn-5-ol	Alcohol	19780-98-4	1300	0.000106845	0.000114327	7.84332e-05	0.017142	0.0064314	0.00518283	0.016781	0.0322232	0.0245	0.0327933	0.0349044	0.0338	0.00553767	0.00541249	0.00556947	0.00552926	0.00545623
XMW0025	121	93	150.068	C9H10O2	Paroxypropione	Ketone	70-70-2	1349	0.000529989	0.000571835	0.000474114	0.00913746	0.00274287	0.00528329	0.0183193	0.0353269	0.0268	0.0358131	0.0397282	0.0378	0.00591925	0.00584317	0.00611241	0.00592176	0.00616769
KMW0147	106	107	107.073	C7H9N	Pyridine, 2-ethyl-	Heterocyclic compound	100-71-0	906	2.28522e-09	1.49832e-09	3.73159e-09	3.0277e-07	4.91625e-07	2.72912e-07	3.0135e-07	1.69735e-09	0	1.49526e-09	2.14012e-07	0	5.60175e-07	6.34971e-07	6.49285e-07	6.08064e-07	6.03151e-07
D440	71	98	156.151	C10H20O	Cyclohexanol, 1-methyl-4-(1-methylethyl)-, cis-	Terpenoids	3901-95-9	1138	2.28522e-09	1.49832e-09	3.73159e-09	3.36786e-05	8.1972e-06	5.442e-06	7.26751e-07	5.82475e-07	0	1.49526e-09	1.46038e-09	0	3.84544e-06	4.2308e-06	5.05132e-06	5.25824e-06	5.12853e-06
D187	110	82	110.037	C6H6O2	Resorcinol	Phenol	108-46-3	1372	1.01766e-06	1.7782e-06	2.79175e-06	5.14255e-06	4.2767e-06	2.27176e-06	8.49898e-07	1.99028e-07	0	1.49526e-09	1.46038e-09	0	7.56068e-07	8.94957e-07	8.44025e-07	7.37524e-07	8.79433e-07
NMW0163	123	95	138.068	C8H10O2	p-Hydroxyphenyl methyl carbinol	Alcohol	2380-91-8	1374	5.69912e-07	1.01756e-06	1.47818e-06	1.37869e-06	2.95421e-06	1.47196e-06	1.13041e-06	1.69735e-09	0	1.49526e-09	1.46038e-09	0	3.83479e-06	4.19763e-06	4.46137e-06	4.03228e-06	4.77183e-06
KMW0381	56	99	172.146	C10H20O2	Hexanoic acid, butyl ester	Ester	626-82-4	1192	8.22745e-07	9.27146e-07	6.88011e-07	5.60574e-06	3.23125e-06	3.08145e-06	1.63754e-06	1.69735e-09	0	1.49526e-09	1.46038e-09	0	9.88096e-06	1.11493e-05	9.86199e-06	9.42712e-06	1.03731e-05
XMW0885	93	121	136.125	C10H16	Santolina triene	Hydrocarbons	2153-66-4	908	2.28522e-09	1.49832e-09	3.73159e-09	1.39501e-09	5.3707e-06	2.18515e-06	2.29272e-06	1.69735e-09	0	1.49526e-09	1.46038e-09	0	5.84011e-06	7.36462e-06	6.90145e-06	6.53934e-06	6.52283e-06
XMW0134	57	71	282.329	C20H42	Hexadecane, 2,6,11,15-tetramethyl-	Hydrocarbons	504-44-9	1792	1.53163e-06	2.24295e-06	1.84524e-06	4.30133e-07	3.16085e-06	1.36044e-06	2.68943e-06	1.69735e-09	0	1.49526e-09	1.46038e-09	0	1.17727e-06	1.03234e-06	1.03279e-06	7.05589e-07	1.261e-06
XMW0108	140	85	198.235	C14H30	2,4-Dimethyldodecane	Hydrocarbons	6117-99-3	1285	2.28522e-09	1.49832e-09	3.73159e-09	4.25657e-07	6.39106e-06	2.76386e-06	2.9702e-06	1.69735e-09	0	1.49526e-09	1.46038e-09	0	6.83146e-06	7.04072e-06	6.54839e-06	6.20692e-06	6.32052e-06
KMW0665	56	41	256.24	C16H32O2	n-Butyl laurate	Ester	106-18-3	1786	2.26498e-06	2.71216e-06	2.25329e-06	3.08863e-07	4.46085e-06	1.86221e-06	3.34037e-06	1.69735e-09	0	1.49526e-09	1.46038e-09	0	1.45126e-06	1.3991e-06	1.29341e-06	9.15191e-07	1.60218e-06
KMW0525	60	73	172.146	C10H20O2	n-Decanoic Acid	Acid	334-48-5	1372	5.29942e-06	3.3892e-06	4.27123e-06	1.39501e-09	4.79375e-06	3.14468e-06	3.84844e-06	1.69735e-09	0	1.49526e-09	1.46038e-09	0	4.71053e-06	3.86534e-06	3.39533e-06	3.79962e-06	3.53648e-06
XMW1221	74	75	148.056	C6H12O2S	Acetic acid, (propylthio)-, methyl ester	Ester	20600-65-1	1036	4.15827e-06	4.10654e-06	4.76148e-06	1.39501e-09	4.64747e-06	1.69446e-06	3.93278e-06	1.69735e-09	0	1.49526e-09	1.46038e-09	0	1.73298e-06	2.13879e-06	2.59464e-06	2.61767e-06	2.81431e-06
NMW0165	124	123	124.052	C7H8O2	Orcinol	Phenol	504-15-4	1369	4.44983e-06	4.32331e-06	3.69925e-06	2.80862e-07	5.46766e-06	2.91852e-06	4.15759e-06	1.69735e-09	0	1.49526e-09	1.46038e-09	0	2.65669e-06	2.89362e-06	3.15762e-06	2.97949e-06	3.18685e-06
NMW0306	94	122	220.183	C15H24O	(Z)-epi-.beta.-Santalol	Terpenoids	79081-90-6	1709	6.27992e-07	1.33656e-06	7.76576e-07	1.15817e-05	1.051e-05	3.68259e-06	5.07643e-06	1.69735e-09	0	1.49526e-09	1.46038e-09	0	1.57595e-06	1.80693e-06	2.05007e-06	1.57461e-06	2.20116e-06
KMW0450	138	109	138.068	C8H10O2	Benzenemethanol, 4-methoxy-	Phenol	105-13-5	1285	2.28522e-09	1.49832e-09	3.73159e-09	1.39501e-09	1.08556e-05	4.92283e-06	5.22456e-06	1.69735e-09	0	1.49526e-09	1.46038e-09	0	1.26461e-05	1.28059e-05	1.1762e-05	1.11402e-05	1.08136e-05
XMW1459	125	168	168.097	C10H16S	Thiophene, 2-butyl-5-ethyl-	Heterocyclic compound	54411-06-2	1282	2.28522e-09	1.49832e-09	3.73159e-09	1.37842e-05	1.95663e-05	9.45628e-06	6.43601e-06	1.69735e-09	0	1.49526e-09	1.46038e-09	0	1.61943e-05	1.63901e-05	1.55672e-05	1.49165e-05	1.47304e-05
D358	57	82	198.162	C12H22O2	4-tert-Butylcyclohexyl acetate	Ester	32210-23-4	1368	1.27542e-05	1.16252e-05	1.1806e-05	1.82036e-06	9.63424e-06	5.82625e-06	7.20789e-06	1.69735e-09	0	1.49526e-09	1.46038e-09	0	5.8324e-06	5.99523e-06	6.54325e-06	6.2547e-06	6.50001e-06
D387	57	41	144.151	C9H20O	1-Hexanol, 3,5,5-trimethyl-	Alcohol	3452-97-9	1047	1.23249e-05	1.04369e-05	1.04108e-05	1.39501e-09	1.03227e-05	6.36283e-06	8.72466e-06	1.69735e-09	0	1.49526e-09	1.46038e-09	0	5.24537e-06	6.13619e-06	6.05929e-06	6.27591e-06	6.89105e-06
XMW0253	112	57	170.203	C12H26	Undecane, 5-methyl-	Hydrocarbons	1632-70-8	1156	2.28522e-09	1.49832e-09	3.73159e-09	1.53498e-06	3.84266e-06	2.68655e-06	9.71719e-06	1.69735e-09	0	1.49526e-09	1.46038e-09	0	4.52316e-05	4.72572e-05	5.71626e-05	6.09961e-05	5.76777e-05
D139	59	91	164.12	C11H16O	Benzenepropanol, .alpha.,.alpha.-dimethyl-	Alcohol	103-05-9	1276	2.28522e-09	1.49832e-09	3.73159e-09	1.7086e-05	1.72996e-05	9.19594e-06	9.84833e-06	1.69735e-09	0	1.49526e-09	1.46038e-09	0	2.21598e-05	2.25626e-05	2.05592e-05	1.94763e-05	1.88595e-05
D184	110	81	110.037	C6H6O2	Hydroquinone	Phenol	123-31-9	1283	2.28522e-09	1.49832e-09	3.73159e-09	1.39501e-09	2.45219e-05	1.12916e-05	9.8744e-06	1.69735e-09	0	1.49526e-09	1.46038e-09	0	2.27912e-05	2.3409e-05	2.23226e-05	2.12994e-05	2.05328e-05
KMW0261	107	108	108.058	C7H8O	p-Cresol	Phenol	106-44-5	1077	2.28522e-09	1.49832e-09	3.73159e-09	1.39501e-09	3.4626e-05	1.01734e-09	9.97798e-06	1.69735e-09	0	1.49526e-09	1.46038e-09	0	2.06206e-05	2.75856e-05	3.04055e-05	3.91007e-05	3.24372e-05
XMW0448	112	42	112.05	C2H4N6	1,2,4,5-Tetrazine-3,6-diAmine	Heterocyclic compound	19617-90-4	1279	2.28522e-09	1.49832e-09	3.73159e-09	1.39501e-09	2.59532e-05	1.17236e-05	1.24088e-05	1.69735e-09	0	1.49526e-09	1.46038e-09	0	2.931e-05	3.05778e-05	2.85318e-05	2.60284e-05	2.60845e-05
KMW0467	131	103	132.058	C9H8O	(E)-CinnamAldehyde	Aldehyde	14371-10-9	1270	2.1031e-05	1.94495e-05	2.05325e-05	1.74783e-06	1.93967e-05	1.08419e-05	1.40422e-05	1.69735e-09	0	1.49526e-09	1.46038e-09	0	1.27085e-05	1.29078e-05	1.20281e-05	1.13976e-05	1.18569e-05
XMW1061	97	98	168.097	C10H16S	Thiophene, 2-hexyl-	Heterocyclic compound	18794-77-9	1277	2.28522e-09	1.49832e-09	3.73159e-09	1.39501e-09	3.14178e-05	1.42873e-05	1.47027e-05	1.69735e-09	0	1.49526e-09	1.46038e-09	0	3.3923e-05	3.53751e-05	3.24441e-05	3.05346e-05	3.02804e-05
XMW0956	119	84	194.131	C12H18O2	2-Cyclohexen-1-ol, 2-methyl-5-(1-methylethenyl)-, acetate, cis-	Ester	1205-42-1	1362	2.896e-05	2.83956e-05	3.05222e-05	1.39501e-09	2.39563e-05	1.25858e-05	1.77316e-05	1.69735e-09	0	1.49526e-09	1.46038e-09	0	1.66871e-05	1.73902e-05	1.8419e-05	1.74121e-05	1.97618e-05
NMW0347	69	41	250.193	C16H26O2	2,6,10-Dodecatrienoic acid, 3,7,11-trimethyl-, methyl ester, (E,E)-	Ester	3675-00-1	1789	1.29013e-05	1.57692e-05	1.2858e-05	1.67144e-06	2.48797e-05	9.70281e-06	1.77579e-05	1.69735e-09	0	1.49526e-09	1.46038e-09	0	8.18936e-06	7.79496e-06	7.63932e-06	5.36303e-06	8.92232e-06
XMW0722	96	68	152.084	C9H12O2	1-Cyclohexene-1-carboxAldehyde, 5,5-dimethyl-3-oxo-	Aldehyde	56621-35-3	1285	2.28522e-09	1.49832e-09	3.73159e-09	1.3331e-06	4.29932e-05	1.89001e-05	1.94465e-05	1.69735e-09	0	1.49526e-09	1.46038e-09	0	4.66299e-05	4.76804e-05	4.39001e-05	4.12528e-05	4.07105e-05
KMW0229	117	99	158.131	C9H18O2	Hexanoic acid, 1-methylethyl ester	Ester	2311-46-8	1034	2.48699e-05	2.28455e-05	2.20873e-05	4.34492e-06	2.26756e-05	1.43543e-05	2.05347e-05	1.69735e-09	0	1.49526e-09	1.46038e-09	0	1.44972e-05	1.62825e-05	1.69881e-05	1.26889e-05	1.74212e-05
XMW0954	109	67	168.115	C10H16O2	Cyclopropanecarboxylic Acid, 2,2-dimethyl-3-(2-methyl-1-propenyl)-, (1R-trans)-	Terpenoids	4638-92-0	1284	2.28522e-09	1.49832e-09	3.73159e-09	1.39501e-09	6.771e-05	3.47756e-05	2.45746e-05	1.69735e-09	0	1.49526e-09	1.46038e-09	0	5.74046e-05	5.68093e-05	5.35705e-05	5.27476e-05	5.04015e-05
NMW0117	139	140	140.063	C11H8	Benzene, 2,4-pentadiynyl-	Aromatics	41268-41-1	1286	2.28522e-09	1.49832e-09	3.73159e-09	1.39501e-09	5.95969e-05	2.67835e-05	2.73626e-05	1.69735e-09	0	1.49526e-09	1.46038e-09	0	6.40157e-05	6.65286e-05	6.19465e-05	5.76152e-05	5.75919e-05
KMW0175	94	66	94.042	C6H6O	Phenol	Phenol	108-95-2	980	8.67782e-05	6.30939e-05	0.000140344	1.39501e-09	4.212e-05	1.01734e-09	4.55999e-05	1.69735e-09	0	1.49526e-09	1.46038e-09	0	3.59311e-05	4.3227e-05	6.38726e-05	6.96137e-05	5.73433e-05
D415	108	71	178.099	C11H14O2	Isobutyric acid, 2-methylphenyl ester	Ester	36438-54-7	1276	2.28522e-09	1.49832e-09	3.73159e-09	1.50824e-05	0.000107738	4.83398e-05	4.95196e-05	1.69735e-09	0	1.49526e-09	1.46038e-09	0	0.000118793	0.000117227	0.000107045	0.000100185	9.93447e-05
NMW0116	108	122	179.167	C12H21N	Memantine	Amine	19982-08-2	1274	2.28522e-09	1.49832e-09	3.73159e-09	1.54511e-05	0.000107738	5.12704e-05	4.95196e-05	1.69735e-09	0	1.49526e-09	1.46038e-09	0	0.000120237	0.000117238	0.000108231	0.000100686	0.000100088
D333	119	109	194.131	C12H18O2	(+)-cis-Verbenol, acetate	Ester	29135-27-1	1279	2.28522e-09	1.49832e-09	3.73159e-09	2.7421e-06	0.000100473	4.66267e-05	5.26143e-05	1.69735e-09	0	1.49526e-09	1.46038e-09	0	0.000121284	0.000120003	0.000109963	0.000103251	0.000102964
NMW0141	71	67	170.131	C10H18O2	2,7-Octadiene-1,6-diol, 2,6-dimethyl-, (E)-	Terpenoids	75991-61-6	1339	0.000713599	0.000653656	0.00113284	1.39501e-09	0.000260466	5.16444e-05	5.63205e-05	1.69735e-09	0	1.49526e-09	1.46038e-09	0	0.000132577	0.000130439	0.000176043	0.000181425	0.000229621
XMW0364	83	55	172.183	C11H24O	6-Undecanol	Alcohol	23708-56-7	1277	2.28522e-09	1.49832e-09	3.73159e-09	1.39501e-09	0.000127425	5.85436e-05	6.01963e-05	1.69735e-09	0	1.49526e-09	1.46038e-09	0	0.000140122	0.000144419	0.000132883	0.000123719	0.000122088
XMW0011	119	105	134.11	C10H14	Benzene, 1,4-diethyl-	Aromatics	105-05-5	1041	0.000106405	9.92797e-05	0.000101082	1.43874e-05	9.12073e-05	5.95119e-05	7.74728e-05	1.69735e-09	0	1.49526e-09	1.46038e-09	0	5.35562e-05	5.92471e-05	6.27839e-05	6.18255e-05	7.10719e-05
w02	41	55	154.136	C10H18O	2,4-Decadien-1-ol	Alcohol	14507-02-9	1274	2.28522e-09	1.49832e-09	3.73159e-09	1.85251e-05	0.000187843	8.93778e-05	9.23245e-05	1.69735e-09	0	1.49526e-09	1.46038e-09	0	0.00022806	0.000224697	0.000208041	0.000196272	0.000190596
XMW0961	95	93	196.146	C12H20O2	Bornyl acetate	Terpenoids	76-49-3	1285	2.28522e-09	1.49832e-09	3.73159e-09	3.45579e-06	0.00041038	0.000186092	0.000194645	1.69735e-09	0.0001	1.49526e-09	1.46038e-09	0	0.000465713	0.000472982	0.000439457	0.000411561	0.000405479
D430	155	140	155.04	C7H9NOS	5-Acetyl-2,4-dimethylthiazole	Heterocyclic compound	38205-60-6	1270	0.000349405	0.000321362	0.000331698	1.4012e-05	0.000269575	0.000173346	0.000211667	1.69735e-09	0.0001	1.49526e-09	1.46038e-09	0	0.000187902	0.000189763	0.000185597	0.000186767	0.000187583
KMW0235	93	41	136.125	C10H16	1,3,6-Octatriene, 3,7-dimethyl-, (Z)-	Terpenoids	3338-55-4	1038	0.00287858	0.00270535	0.00254293	1.39501e-09	0.00250169	0.00148099	0.00122908	1.69735e-09	0.0006	1.49526e-09	1.46038e-09	0	0.00146474	0.00162515	0.00171537	0.0016944	0.00173458
WMW0215	93	91	136.125	C10H16	.beta.-Ocimene	Terpenoids	13877-91-3	1037	0.00276343	0.0026005	0.00242923	1.39501e-09	0.00228176	0.00148997	0.0019383	1.69735e-09	0.001	1.49526e-09	1.46038e-09	0	0.00130746	0.00144401	0.00152519	0.00150367	0.00155645
KMW0459	41	69	152.12	C10H16O	2,6-Octadienal, 3,7-dimethyl-, (E)-	Terpenoids	141-27-5	1270	0.0132447	0.012205	0.0124198	1.39501e-09	0.0106061	0.00660951	0.00821365	1.69735e-09	0.0041	1.49526e-09	1.46038e-09	0	0.00734562	0.00734959	0.0070739	0.0070844	0.00708957
XMW0939	69	93	196.146	C12H20O2	4-Hexen-1-ol, 5-methyl-2-(1-methylethenyl)-, acetate	Ester	25905-14-0	1270	0.0239582	0.02164	0.0234712	1.39501e-09	0.0183047	0.0119138	0.0145405	1.69735e-09	0.0073	1.49526e-09	1.46038e-09	0	0.0135955	0.0132503	0.0127739	0.0129987	0.0129175
XMW0225	58	45	104.03	C4H8OS	Thiirane, (methoxymethyl)-	Heterocyclic compound	19858-14-1	737	9.59227e-07	8.17223e-07	1.36816e-06	3.09891e-07	4.28113e-07	2.17383e-07	9.7014e-10	1.69735e-09	0	1.49526e-09	1.91585e-07	0	1.20174e-06	1.85549e-06	1.77209e-06	1.56738e-06	1.48083e-06
XMW1087	99	71	158.058	C7H10O4	2(3H)-Furanone, 5-(acetyloxy)dihydro-5-methyl-	Heterocyclic compound	57681-51-3	1226	2.28522e-09	1.49832e-09	3.73159e-09	3.56288e-07	5.12617e-07	2.11239e-07	9.7014e-10	1.69735e-09	0	1.49526e-09	1.46038e-09	0	6.62969e-07	6.46905e-07	6.19094e-07	5.45435e-07	6.56176e-07
WMW0069	131	132	132.058	C9H8O	2-Propenal, 3-phenyl-	Aldehyde	104-55-2	1274	2.28522e-09	1.49832e-09	3.73159e-09	5.52595e-07	2.16237e-06	1.16431e-06	9.7014e-10	1.69735e-09	0	1.49526e-09	1.46038e-09	0	6.2034e-06	5.85927e-06	6.01757e-06	5.17613e-06	5.59789e-06
NMW0266	208	193	208.11	C12H16O3	.beta.-Asarone	Aromatics	5273-86-9	1628	2.56616e-05	4.03718e-05	2.70641e-05	6.081e-07	9.68216e-10	1.01734e-09	9.7014e-10	1.69735e-09	0	1.49526e-09	1.46038e-09	0	7.5676e-06	7.60717e-06	7.23945e-06	6.75309e-06	8.33062e-06
XMW0614	88	101	186.162	C11H22O2	Nonanoic acid, ethyl ester	Ester	123-29-5	1295	2.60646e-07	3.21012e-07	2.25676e-07	6.98895e-07	3.07283e-07	1.31901e-07	9.7014e-10	1.69735e-09	0	1.49526e-09	1.46038e-09	0	9.99651e-07	8.85726e-07	9.34861e-07	1.0256e-06	9.23569e-07
XMW0679	45	43	176.105	C8H16O4	AcetAldehyde, tetramer	Aldehyde	108-62-3	1160	2.28522e-09	1.49832e-09	3.73159e-09	3.3666e-06	2.16882e-06	1.47295e-06	9.7014e-10	1.69735e-09	0	1.49526e-09	1.46038e-09	0	3.21221e-06	3.36233e-06	4.0471e-06	4.17354e-06	4.05688e-06
KMW0559	41	93	204.188	C15H24	Bicyclo[7.2.0]undec-4-ene, 4,11,11-trimethyl-8-methylene-,[1R-(1R*,4Z,9S*)]-	Terpenoids	118-65-0	1406	2.28522e-09	1.49832e-09	3.73159e-09	8.28921e-06	3.81271e-06	2.17705e-06	9.7014e-10	3.58798e-07	0	1.49526e-09	1.46038e-09	0	9.38946e-06	9.69676e-06	9.45867e-06	7.61327e-06	7.58846e-06
KMW0474	58	59	170.167	C11H22O	2-Undecanone	Ketone	112-12-9	1294	2.93184e-06	3.83179e-06	2.40652e-06	1.0036e-05	3.76014e-06	2.59601e-06	9.7014e-10	1.69735e-09	0	1.49526e-09	1.46038e-09	0	1.32335e-05	1.27028e-05	1.38586e-05	1.43525e-05	1.26251e-05
XMW1057	85	39	85.053	C4H7NO	Methacrylamide	Amine	79-39-0	1149	2.28522e-09	1.49832e-09	3.73159e-09	1.04752e-05	3.0376e-06	5.91341e-06	9.7014e-10	1.69735e-09	0	1.49526e-09	1.46038e-09	0	6.56091e-06	7.16113e-06	7.18015e-06	7.8958e-06	7.27774e-06
NMW0059	94	67	94.053	C5H6N2	4-Aminopyridine	Heterocyclic compound	504-24-5	1158	2.28522e-09	1.49832e-09	3.73159e-09	2.22078e-05	9.17294e-06	9.66664e-06	9.7014e-10	1.69735e-09	0	1.49526e-09	1.46038e-09	0	4.69995e-05	4.26392e-05	4.74794e-05	5.10335e-05	4.92656e-05
NMW0122	69	41	182.131	C11H18O2	Geranyl formate	Ester	105-86-2	1301	1.25962e-05	1.61653e-05	1.01417e-05	3.82416e-05	1.51216e-05	1.50145e-05	9.7014e-10	1.69735e-09	0	1.49526e-09	1.46038e-09	0	5.29932e-05	5.24228e-05	5.5061e-05	5.37644e-05	5.57511e-05
XMW0294	41	55	168.151	C11H20O	10-Undecenal	Aldehyde	112-45-8	1297	2.54439e-05	3.41082e-05	2.11171e-05	5.82225e-05	1.91197e-05	1.67724e-05	9.7014e-10	1.69735e-09	0	1.49526e-09	1.46038e-09	0	9.40595e-05	9.14048e-05	9.67569e-05	9.74352e-05	9.57893e-05
WMW0077	81	43	180.188	C13H24	1-Tridecyne	Hydrocarbons	26186-02-7	1297	1.6217e-05	2.36161e-05	1.30914e-05	6.85919e-05	2.74834e-05	3.04435e-05	9.7014e-10	1.69735e-09	0	1.49526e-09	1.46038e-09	0	8.73528e-05	8.5002e-05	9.57686e-05	9.66209e-05	8.66731e-05
KMW0503	119	92	151.063	C8H9NO2	Methyl anthranilate	Ester	134-20-3	1343	2.82455e-05	4.34749e-05	2.43239e-05	7.62647e-05	3.26687e-05	1.92383e-05	9.7014e-10	1.69735e-09	0	1.49526e-09	1.46038e-09	0	4.15016e-05	3.70254e-05	3.53174e-05	3.49169e-05	3.6112e-05
XMW0615	135	107	150.104	C10H14O	Phenol, m-tert-butyl-	Phenol	585-34-2	1296	1.28323e-05	1.67293e-05	1.06147e-05	9.04723e-05	3.40757e-05	3.64567e-05	9.7014e-10	1.69735e-09	0	1.49526e-09	1.46038e-09	0	8.01946e-05	7.96866e-05	8.13134e-05	7.84139e-05	7.93737e-05
KMW0345	41	70	138.104	C9H14O	2,6-Nonadienal, (E,Z)-	Aldehyde	557-48-2	1155	2.28522e-09	1.49832e-09	3.73159e-09	1.39501e-09	9.68216e-10	1.01734e-09	9.7014e-10	1.69735e-09	0	1.49526e-09	2.29309e-05	0	0.00075677	0.000729328	0.000775746	0.000811218	0.000745157
XMW1083	71	68	172.146	C10H20O2	7-Octene-2,6-diol, 2,6-dimethyl-	Alcohol	29210-77-3	1237	2.28522e-09	1.49832e-09	3.73159e-09	1.39501e-09	9.68216e-10	1.01734e-09	9.7014e-10	1.69735e-09	0	1.49526e-09	1.46038e-09	0	6.04557e-06	6.68625e-06	6.70827e-06	6.04063e-06	7.42454e-06
D143	104	91	164.084	C10H12O2	Benzenepropanoic acid, methyl ester	Ester	103-25-3	1279	2.28522e-09	1.49832e-09	3.73159e-09	1.39501e-09	9.68216e-10	1.01734e-09	9.7014e-10	1.69735e-09	0	1.49526e-09	1.46038e-09	0	9.68623e-05	9.39428e-05	9.40366e-05	8.63767e-05	7.70454e-05
WMW0203	55	69	254.225	C16H30O2	Palmitoleic Acid	Acid	373-49-9	1951	4.59583e-07	1.66563e-06	1.07511e-06	1.39501e-09	9.68216e-10	1.01734e-09	9.7014e-10	1.69735e-09	0	1.49526e-09	1.46038e-09	0	3.15017e-07	3.13653e-07	2.92214e-07	2.75107e-07	3.7621e-07
D251	134	135	272.25	C20H32	Hibaene	Terpenoids	2359-73-1	1941	9.44303e-07	3.63975e-06	2.7817e-06	1.39501e-09	9.68216e-10	1.01734e-09	9.7014e-10	1.69735e-09	0	1.49526e-09	1.46038e-09	0	5.48165e-07	7.19575e-07	7.29688e-07	6.0114e-07	8.02573e-07
XMW0160	190	148	190.136	C13H18O	Megastigmatrienone	Ketone	38818-55-2	1473	1.05631e-06	1.77558e-06	9.14203e-07	1.39501e-09	9.68216e-10	1.01734e-09	9.7014e-10	1.69735e-09	0	1.49526e-09	1.46038e-09	0	1.11857e-06	8.46407e-07	1.10253e-06	8.07923e-07	1.19843e-06
XMW1001	161	204	204.163	C13H20N2	3-Butyl-2-methyl-6,7-dihydro-5H-cyclopenta[b]pyridine-4-Amine	Heterocyclic compound	124790-36-9	1877	2.88527e-06	2.65876e-06	3.75037e-06	1.39501e-09	9.68216e-10	1.01734e-09	9.7014e-10	1.69735e-09	0	1.49526e-09	1.46038e-09	0	8.64566e-07	7.17017e-07	8.02528e-07	6.07352e-07	8.72601e-07
KMW0173	57	72	128.12	C8H16O	1-Octen-3-ol	Alcohol	3391-86-4	982	3.11697e-06	2.89479e-06	2.64008e-06	1.39501e-09	9.68216e-10	1.01734e-09	9.7014e-10	1.69735e-09	0	1.49526e-09	1.46038e-09	0	1.53547e-05	1.95937e-05	2.05576e-05	2.32135e-05	2.16897e-05
D154	104	105	192.115	C12H16O2	.beta.-Phenylethyl butyrate	Ester	103-52-6	1444	4.36877e-06	5.95792e-06	3.84325e-06	1.39501e-09	9.68216e-10	1.01734e-09	9.7014e-10	1.69735e-09	0	1.49526e-09	1.46038e-09	0	2.49486e-06	2.24768e-06	2.27151e-06	2.02023e-06	2.45917e-06
KMW0493	135	150	150.068	C9H10O2	2-Methoxy-4-vinylphenol	Aromatics	7786-61-0	1316	7.42974e-06	1.07456e-05	6.80373e-06	1.39501e-09	9.68216e-10	1.01734e-09	9.7014e-10	1.69735e-09	0	1.49526e-09	1.46038e-09	0	6.12289e-06	6.6914e-06	6.84729e-06	7.32305e-06	8.17008e-06
KMW0560	146	118	146.037	C9H6O2	Coumarin	Heterocyclic compound	91-64-5	1440	8.50117e-06	1.26772e-05	7.09175e-06	1.39501e-09	9.68216e-10	1.01734e-09	9.7014e-10	1.69735e-09	0	1.49526e-09	1.46038e-09	0	5.4307e-06	5.20744e-06	5.15213e-06	4.66276e-06	5.41341e-06
XMW0262	159	117	202.172	C15H22	1,1,7,7a-Tetramethyl-1a,2,6,7,7a,7b-hexahydro-1H-cyclopropa[a]naphthalene	Terpenoids	154098-14-3	1440	8.95312e-06	1.24434e-05	8.47703e-06	1.39501e-09	9.68216e-10	1.01734e-09	9.7014e-10	1.69735e-09	0	1.49526e-09	1.46038e-09	0	5.19613e-06	4.87079e-06	4.95737e-06	4.62907e-06	5.18064e-06
XMW1362	82	55	282.292	C19H38O	Oxirane, heptadecyl-	Heterocyclic compound	67860-04-2	2000	9.57278e-06	2.60158e-05	2.50962e-05	1.39501e-09	9.68216e-10	1.01734e-09	9.7014e-10	1.69735e-09	0	1.49526e-09	1.46038e-09	0	4.73544e-06	5.73245e-06	5.30489e-06	4.64488e-06	5.60779e-06
KMW0576	41	161	204.188	C15H24	Aromandendrene	Terpenoids	489-39-4	1440	2.88191e-05	4.54093e-05	2.52544e-05	1.39501e-09	9.68216e-10	1.01734e-09	9.7014e-10	1.69735e-09	0	1.49526e-09	1.46038e-09	0	2.27166e-05	2.14027e-05	2.09744e-05	1.93421e-05	2.29565e-05
XMW0783	95	152	152.12	C10H16O	1-Adamantanol	Alcohol	768-95-6	1333	7.70878e-05	7.09253e-05	0.000122848	1.39501e-09	2.95836e-05	4.61107e-06	9.7014e-10	1.69735e-09	0	1.49526e-09	1.46038e-09	0	1.41378e-05	1.45653e-05	1.97433e-05	1.99469e-05	2.50887e-05
WMW0148	119	121	204.188	C15H24	Spiro[4.5]dec-7-ene, 1,8-dimethyl-4-(1-methylethenyl)-, [1S-(1.alpha.,4.beta.,5.alpha.)]-	Terpenoids	24048-44-0	1471	0.00016398	0.000233017	0.00013869	1.39501e-09	9.68216e-10	1.01734e-09	9.7014e-10	1.69735e-09	0	1.49526e-09	1.46038e-09	0	8.34944e-05	8.01208e-05	7.99724e-05	7.47259e-05	8.2302e-05
NMW0256	135	136	206.167	C14H22O	Phenol, 4-(1,1,3,3-tetramethylbutyl)-	Phenol	140-66-9	1601	0.000208307	0.000353965	0.000190846	1.39501e-09	9.68216e-10	1.01734e-09	9.7014e-10	1.69735e-09	0	1.49526e-09	1.46038e-09	0	8.04278e-05	8.74064e-05	8.84477e-05	8.58765e-05	9.99185e-05
XMW0979	105	91	204.188	C15H24	(4R,4aS,6S)-4,4a-Dimethyl-6-(prop-1-en-2-yl)-1,2,3,4,4a,5,6,7-octahydronaphthalene	Terpenoids	823810-22-6	1476	0.000259271	0.000373959	0.00022233	1.39501e-09	9.68216e-10	1.01734e-09	9.7014e-10	1.69735e-09	0	1.49526e-09	1.46038e-09	0	0.00015764	0.000148188	0.000152532	0.000140332	0.000157666
XMW0797	105	161	204.188	C15H24	Naphthalene, 1,2,4a,5,6,8a-hexahydro-4,7-dimethyl-1-(1-methylethyl)-,[1R-(1.alpha.,4a.alpha.,8a.alpha.)]-	Terpenoids	17627-24-6	1440	0.000326182	0.000495757	0.00027301	1.39501e-09	9.68216e-10	1.01734e-09	9.7014e-10	1.69735e-09	0	1.49526e-09	1.46038e-09	0	0.00021375	0.000207665	0.000201652	0.00019692	0.000220928
									1	1	1	1	1	1	1	1	1	1	1	1	1	1	1	1	1
