# Supplementary material for: Analysis of terpenoids and their gene regulatory networks on the basis of the transcriptome and metabolome of Opisthopappus longilobus
Source: Front Plant Sci. 2022 Sep 21;13:1015942. doi: 10.3389/fpls.2022.1015942 (PMC9533026; doi:10.3389/fpls.2022.1015942)
Supplement: Supplementary File 5 — Information regarding the functional annotation of the differentially expressed genes between the buds and inflorescences at the exposure stage. [file DataSheet_5.xls]

GeneID	CTH-2_count	CTH-3_count	CTbud-1_rpkm	CTbud-2_rpkm	CTbud-3_rpkm	CTcolour-1_rpkm	CTcolour-2_rpkm	CTcolour-3_rpkm	CTH-2_rpkm	CTH-3_rpkm	log2 Ratio(CTH-3/CTH-2)	Pvalue	FDR	significant	Symbol	Description	KEGG_A_class	KEGG_B_class	Pathway	K_ID	GO Component	GO Function	GO Process
Unigene0000001	420.666666666667	315	20.9521	18.3240	28.2538	17.9133	15.1326	21.2953	22.5099666666667	18.1137333333333	-0.313479996632805	0.502963845969259	0.829845389278941	no	YPI2	PREDICTED: LOW QUALITY PROTEIN: type 1 phosphatases regulator ypi1 [Cucumis melo]	-	-	-	-	GO:0008287//protein serine/threonine phosphatase complex;GO:0043231//intracellular membrane-bounded organelle	-	GO:0003006//developmental process involved in reproduction;GO:0010923//negative regulation of phosphatase activity
Unigene0000002	1987	3035.66666666667	13.0340	14.0308	14.6468	21.6682	22.6743	24.1698	13.9038666666667	22.8374333333333	0.715914364988328	0.0382816369818526	0.187890662185906	no	FTIP1	C2 calcium-dependent membrane targeting [Cynara cardunculus var. scolymus] [Cynara cardunculus]	-	-	-	-	-	-	-
Unigene0000003	9.33333333333333	12	0.2065	0.5875	0.7765	0.8027	1.0086	0.0000	0.5235	0.603766666666667	0.205801572192695	0.88204225226494	1	no	--	--	-	-	-	-	-	-	-
Unigene0000004	284.666666666667	252.666666666667	14.9772	16.5674	11.9594	13.4054	15.9791	12.8355	14.5013333333333	14.0733333333333	-0.0432214777902417	0.93409498758941	1	no	RER1B	Retrieval of early ER protein Rer1, partial [Cynara cardunculus var. scolymus] [Cynara cardunculus]	-	-	-	-	-	-	-
Unigene0000005	74.6666666666667	58	1.1501	1.7498	1.1751	1.5124	1.0990	0.6675	1.35833333333333	1.09296666666667	-0.313588156302589	0.664083042866359	0.915747087546797	no	--	--	-	-	-	-	-	-	-
Unigene0000006	64.3333333333333	118	1.0215	1.2492	2.2357	2.9334	2.4574	2.9412	1.50213333333333	2.77733333333333	0.886687462688462	0.178994071678953	0.499271137479443	no	--	--	-	-	-	-	-	-	-
Unigene0000007	881	390.666666666667	14.1242	9.0365	13.9830	6.2501	6.3276	5.6880	12.3812333333333	6.08856666666667	-1.02398049034771	0.0183035365705185	0.111813043282809	no	TPPA	HAD-like domain-containing protein [Cynara cardunculus var. scolymus] [Cynara cardunculus]	Metabolism	Carbohydrate metabolism;Global and overview maps	ko01100//Metabolic pathways;ko00500//Starch and sucrose metabolism	K01087	-	GO:0019203//carbohydrate phosphatase activity	GO:0005991//trehalose metabolic process;GO:0006796//phosphate-containing compound metabolic process;GO:0050896//response to stimulus
Unigene0000008	10.6666666666667	23.3333333333333	0.2167	0.2465	0.7693	0.5614	0.7054	1.4097	0.410833333333333	0.892166666666667	1.11876000604972	0.246984662386819	0.594650768455657	no	--	--	-	-	-	-	-	-	-
Unigene0000009	148.666666666667	23.6666666666667	2.3054	1.8872	0.1622	0.4343	0.2068	0.2026	1.4516	0.281233333333333	-2.36780445606026	0.0110153503473235	0.0775910976160501	no	--	hypothetical protein Ccrd_003486, partial [Cynara cardunculus var. scolymus] [Cynara cardunculus]	-	-	-	-	-	-	-
Unigene0000010	176	309.666666666667	0.1925	0.1760	6.2683	3.2667	3.1026	3.4932	2.21226666666667	3.2875	0.571465595862318	0.567568583255961	0.869223721211343	no	--	protein ORANGE, chloroplastic-like [Cajanus cajan]	-	-	-	-	-	-	-
Unigene0000011	788	774	18.2615	19.4995	18.3094	19.4220	20.7457	19.3601	18.6901333333333	19.8426	0.0863242150500497	0.829503261435785	0.982638255641643	no	SIP1-1	Aquaporin-like protein [Cynara cardunculus var. scolymus] [Cynara cardunculus]	-	-	-	-	GO:0016020//membrane	-	-
Unigene0000012	5	10.6666666666667	0.1496	0.3404	0.0469	0.5813	0.4017	0.2147	0.178966666666667	0.399233333333333	1.15754127698648	0.28497968238407	0.64134974951949	no	--	--	-	-	-	-	-	-	-
Unigene0000013	11.6666666666667	39.3333333333333	0.4927	0.3154	0.0772	1.4363	0.9625	1.3436	0.2951	1.24746666666667	2.07972544019927	0.0270225107629665	0.147165222612479	no	--	--	-	-	-	-	-	-	-
Unigene0000014	9	10	0.7846	0.3826	0.0000	0.4901	0.4379	0.8365	0.389066666666667	0.588166666666667	0.596207641749195	0.658889600278157	0.912588151964829	no	--	--	-	-	-	-	-	-	-
Unigene0000015	387.666666666667	367.333333333333	12.4517	12.8057	19.4415	14.6939	13.9313	15.7035	14.8996333333333	14.7762333333333	-0.0119982742988693	0.982104013424533	1	no	--	--	-	-	-	-	-	-	-
Unigene0000016	991.333333333333	1045	11.5088	12.0698	7.9961	11.8844	11.7218	13.6337	10.5249	12.4133	0.238080172213265	0.55272965552717	0.861614226380155	no	NUDT2	Nudix hydrolase 6-like protein [Cynara cardunculus var. scolymus] [Cynara cardunculus]	-	-	-	-	-	-	-
Unigene0000017	33	17.3333333333333	0.9032	0.5139	1.4715	0.5266	0.4999	0.5877	0.962866666666667	0.538066666666667	-0.839551099820808	0.325531812279151	0.684625940520459	no	--	--	-	-	-	-	-	-	-
Unigene0000018	291.333333333333	324.666666666667	12.9349	14.3652	13.6665	16.1805	14.0583	19.2894	13.6555333333333	16.5094	0.273802028036906	0.56422552606686	0.868400806584829	no	--	PREDICTED: proline-rich protein PRCC [Vitis vinifera]	-	-	-	-	-	-	-
Unigene0000019	0	1372	0.0000	0.0000	0.0000	34.0460	97.3043	107.8155	0.001	79.7219333333333	16.2826890768889	2.25957196855574e-35	3.65002685010268e-32	yes	--	ragweed homologue of Art v 1 precursor [Ambrosia artemisiifolia]	-	-	-	-	-	-	-
Unigene0000020	1750.66666666667	2394.33333333333	31.1061	33.3221	40.1787	50.5941	51.7233	49.0190	34.8689666666667	50.4454666666667	0.532781015062932	0.131694643862515	0.417762074762921	no	--	Abhydrolase_6 domain-containing protein [Cephalotus follicularis]	-	-	-	-	-	-	-
Unigene0000021	1274	832	23.6851	25.1539	23.5918	18.3303	16.5897	16.1708	24.1436	17.0302666666667	-0.503539783786749	0.191388857317134	0.519209330290122	no	--	HNH endonuclease [Cynara cardunculus var. scolymus] [Cynara cardunculus]	-	-	-	-	-	-	GO:0001101//response to acid chemical;GO:0006950//response to stress;GO:0009628//response to abiotic stimulus;GO:1901700//response to oxygen-containing compound
Unigene0000022	154.666666666667	171.666666666667	10.7605	9.4918	0.8146	8.8946	8.6238	11.3813	7.0223	9.63323333333333	0.456076479765178	0.560185826324346	0.866379664311663	no	RBL1	rhomboid protein Lacsa18033 [Lactuca sativa]	-	-	-	-	GO:0031224//intrinsic component of membrane	-	GO:0019538//protein metabolic process
Unigene0000023	440.333333333333	422.666666666667	10.6824	16.4404	16.1726	14.1344	14.4972	14.0632	14.4318	14.2316	-0.020153383338611	0.966658471835567	1	no	RABA5D	Ran GTPase, partial [Cynara cardunculus var. scolymus] [Cynara cardunculus]	Cellular Processes	Transport and catabolism	ko04144//Endocytosis	K07904	-	-	-
Unigene0000024	884	725	10.4380	9.8542	12.3550	10.1552	9.2015	9.3664	10.8824	9.57436666666667	-0.184747800356083	0.645974108712943	0.905959635006672	no	FPGS1	Folylpolyglutamate synthase, eukaryota [Cynara cardunculus var. scolymus] [Cynara cardunculus]	Metabolism	Global and overview maps;Metabolism of cofactors and vitamins	ko01100//Metabolic pathways;ko00790//Folate biosynthesis	K01930	-	GO:0003824//catalytic activity;GO:0032550//purine ribonucleoside binding	GO:0009396//folic acid-containing compound biosynthetic process
Unigene0000025	954	831	23.6557	25.6722	15.8868	19.6648	20.9507	22.8688	21.7382333333333	21.1614333333333	-0.0387973480422596	0.925347120432904	1	no	MED18	PREDICTED: mediator of RNA polymerase II transcription subunit 18 isoform X1 [Cicer arietinum]	-	-	-	-	-	-	-
Unigene0000026	12.6666666666667	11.6666666666667	0.5066	0.7494	0.6349	0.2953	0.6928	0.8725	0.6303	0.6202	-0.0233051367815797	0.999999999999998	1	no	--	--	-	-	-	-	-	-	-
Unigene0000027	29.6666666666667	17.3333333333333	1.5592	1.9406	0.3664	0.3314	0.9995	1.3428	1.28873333333333	0.891233333333333	-0.532078672375394	0.597810871691053	0.880609735689524	no	PCMP-H41	PREDICTED: pentatricopeptide repeat-containing protein At2g22070 isoform X2 [Juglans regia]	-	-	-	-	-	-	-
Unigene0000028	50	25.3333333333333	0.8206	0.6753	1.8456	0.7689	0.6011	0.3029	1.11383333333333	0.557633333333333	-0.998144665401338	0.233781446142517	0.578158064164883	no	--	--	-	-	-	-	-	-	-
Unigene0000029	1775	1193.33333333333	15.8025	13.4169	14.0621	10.8005	11.3542	9.9523	14.4271666666667	10.7023333333333	-0.430862629836787	0.243736611117139	0.590686157066111	no	PIAL2	Zinc finger, MIZ-type [Cynara cardunculus var. scolymus] [Cynara cardunculus]	Genetic Information Processing	Folding, sorting and degradation	ko04120//Ubiquitin mediated proteolysis	K04706	-	-	-
Unigene0000030	5	4.33333333333333	0.2742	0.1276	0.0469	0.3996	0.0730	0.0000	0.149566666666667	0.157533333333333	0.0748684452974955	1	1	no	--	--	-	-	-	-	-	-	-
Unigene0000031	48	25.6666666666667	1.7175	1.3866	1.5271	1.1840	0.6121	0.9594	1.54373333333333	0.9185	-0.749071934509008	0.342138166884357	0.700983336472749	no	--	--	-	-	-	-	-	-	-
Unigene0000032	104	95.3333333333333	1.8532	1.8452	2.0322	2.3447	1.3954	1.9284	1.9102	1.8895	-0.0157191792979548	0.987387281972592	1	no	FATA	acyl-ACP thioesterase, partial [Helianthus annuus]	Metabolism	Lipid metabolism	ko00061//Fatty acid biosynthesis	K10782	-	-	-
Unigene0000033	13	9.33333333333333	0.3154	0.6922	0.2965	0.2956	0.3961	0.2716	0.4347	0.3211	-0.436997430552316	0.665283679234926	0.916321105806131	no	--	PLAC8 family protein [Theobroma cacao]	-	-	-	-	-	-	-
Unigene0000034	2555.33333333333	2522.33333333333	22.9316	23.3670	27.2521	28.6811	22.4518	26.6221	24.5169	25.9183333333333	0.0801963780493069	0.818956366285724	0.978738818025931	no	PUB17	Armadillo [Cynara cardunculus var. scolymus] [Cynara cardunculus]	-	-	-	-	-	GO:0019787//ubiquitin-like protein transferase activity	GO:0032446//protein modification by small protein conjugation;GO:0045087//innate immune response;GO:0050832//defense response to fungus
Unigene0000035	59.3333333333333	10	2.7554	4.0963	0.2228	0.6909	0.1302	0.5613	2.35816666666667	0.4608	-2.3554530644809	0.0323808494487682	0.167557393444413	no	--	ATPase, AAA-type, core [Cynara cardunculus var. scolymus] [Cynara cardunculus]	-	-	-	-	-	-	-
Unigene0000036	1156.66666666667	1106.66666666667	20.6854	23.3951	52.9905	29.9398	33.4264	28.4526	32.357	30.6062666666667	-0.0802507770176987	0.859330270892934	0.993872917413048	no	--	BnaA04g02530D [Brassica napus]	-	-	-	-	-	-	-
Unigene0000037	76	57	3.7515	2.1799	1.9507	2.9473	2.2221	1.7414	2.62736666666667	2.3036	-0.189727325158922	0.789805771131983	0.967477485099378	no	ABCB18	PREDICTED: ABC transporter B family member 15 [Nicotiana attenuata]	Environmental Information Processing	Membrane transport	ko02010//ABC transporters	K05658	GO:0031224//intrinsic component of membrane	GO:0015405//P-P-bond-hydrolysis-driven transmembrane transporter activity;GO:0017111//nucleoside-triphosphatase activity;GO:0032550//purine ribonucleoside binding	GO:0044763//single-organism cellular process;GO:0051234//establishment of localization
Unigene0000038	11.3333333333333	8	0.2550	0.2488	1.5753	0.9028	0.0534	0.3765	0.693033333333333	0.444233333333333	-0.641607093899447	0.606428924990223	0.884379055354642	no	--	--	-	-	-	-	-	-	-
Unigene0000039	6.66666666666667	49.6666666666667	0.0250	0.1710	0.2354	0.7847	1.2108	0.8626	0.1438	0.9527	2.7279583131223	0.00503173701281046	0.0441701932415651	yes	--	MuDR family transposase [Citrus limon]	-	-	-	-	-	-	-
Unigene0000040	8.66666666666667	8.66666666666667	0.6136	0.0952	0.1049	0.3252	0.4495	0.3363	0.271233333333333	0.370333333333333	0.449289920916134	0.765811302012784	0.959340642032319	no	--	--	-	-	-	-	-	-	-
Unigene0000041	21.6666666666667	33.6666666666667	0.4570	0.7020	1.1597	0.5328	2.1091	0.8658	0.7729	1.16923333333333	0.59720919286673	0.50143223151283	0.829070094916082	no	ACOT13	Thioesterase superfamily [Cynara cardunculus var. scolymus] [Cynara cardunculus]	-	-	-	-	-	-	-
Unigene0000042	0	0.333333333333333	0.0000	0.0000	0.0000	0.0000	0.0000	0.0497	0.001	0.0165666666666667	4.05021144595377	1	1	no	--	--	-	-	-	-	-	-	-
Unigene0000043	20.6666666666667	20.6666666666667	1.2634	0.4651	0.0000	1.0471	0.3267	1.0240	0.576166666666667	0.799266666666667	0.472190725276373	0.701247210656843	0.933763767053485	no	--	--	-	-	-	-	-	-	-
Unigene0000044	32	26.3333333333333	0.6995	1.3806	1.1096	0.7328	1.2492	0.6401	1.06323333333333	0.874033333333333	-0.282698033755743	0.743935562752038	0.950407936100484	no	--	--	-	-	-	-	-	-	-
Unigene0000045	1790.33333333333	1521	14.0998	12.7974	16.2319	13.5778	12.9563	12.9618	14.3763666666667	13.1653	-0.126958713405878	0.727042490461702	0.944247772190133	no	FPP7	PREDICTED: filament-like plant protein 7 isoform X1 [Vitis vinifera]	-	-	-	-	-	-	-
Unigene0000046	530.333333333333	365	4.5593	3.7229	6.3476	3.9946	3.5498	3.0995	4.8766	3.54796666666667	-0.458883185580648	0.3108531777618	0.668736540554311	no	At2g18940	Pentatricopeptide repeat-containing protein [Cynara cardunculus var. scolymus] [Cynara cardunculus]	-	-	-	-	-	-	-
Unigene0000047	538	440	5.9779	5.8029	7.0485	5.7850	5.8154	4.8188	6.27643333333333	5.47306666666667	-0.197595531414731	0.646131672703499	0.906064644658821	no	HI_1198	DHBP synthase RibB-like alpha/beta domain-containing protein [Cynara cardunculus var. scolymus] [Cynara cardunculus]	-	-	-	-	-	-	-
Unigene0000048	218.666666666667	164.333333333333	4.4998	4.4266	3.9529	3.3917	4.1695	2.9939	4.2931	3.51836666666667	-0.287113937005701	0.591066595158545	0.877026429939571	no	TIC32	Glucose/ribitol dehydrogenase [Cynara cardunculus var. scolymus] [Cynara cardunculus]	-	-	-	-	-	GO:0003824//catalytic activity	GO:0044710//single-organism metabolic process
Unigene0000049	4.33333333333333	17.3333333333333	0.2941	0.3138	0.0000	1.0718	1.0235	0.8232	0.202633333333333	0.972833333333333	2.26332114432296	0.0416858446248035	0.19913264002154	no	--	PREDICTED: YLP motif-containing protein 1-like [Gossypium raimondii]	-	-	-	-	-	-	-
Unigene0000050	147	17.6666666666667	7.8311	7.1541	7.8792	1.3397	0.9696	0.6332	7.62146666666667	0.980833333333333	-2.95798874054057	4.65297159592127e-05	0.0012069256971026	yes	--	--	-	-	-	-	-	-	-
Unigene0000051	2	6.33333333333333	0.2167	0.0000	0.0000	0.3684	0.1058	0.6219	0.0722333333333333	0.365366666666667	2.33860836650864	0.142447456485244	0.43745788674125	no	--	Pentatricopeptide repeat-containing protein [Cynara cardunculus var. scolymus] [Cynara cardunculus]	-	-	-	-	-	-	-
Unigene0000052	7	6.33333333333333	0.2935	0.4454	0.2453	0.6180	0.1911	0.1123	0.328066666666667	0.307133333333333	-0.0951239185259316	1	1	no	--	--	-	-	-	-	-	-	-
Unigene0000053	1404.66666666667	1973.66666666667	24.2723	34.8482	28.3055	43.4789	44.2471	41.1954	29.142	42.9738	0.560357462267178	0.127516953456977	0.409910893523758	no	--	Chitin synthase 2, partial [Anthurium amnicola]	-	-	-	-	-	-	-
Unigene0000054	113.666666666667	56.3333333333333	4.7310	4.5326	5.6806	3.0697	2.2361	2.6285	4.9814	2.64476666666667	-0.91341081537294	0.158632767213767	0.466624677185175	no	--	--	-	-	-	-	-	-	-
Unigene0000055	817	910.333333333333	17.4089	18.1625	20.9960	23.8351	21.1938	22.1852	18.8558	22.4047	0.248793047483329	0.530321334647669	0.846358739557707	no	BAG4	BAG domain-containing protein [Cynara cardunculus var. scolymus] [Cynara cardunculus]	-	-	-	-	-	-	-
Unigene0000056	348	388	9.4626	8.1546	9.4319	10.2434	9.5674	13.6294	9.01636666666667	11.1467333333333	0.306002883642368	0.50574733416494	0.831823142427628	no	FH	Frataxin [Cynara cardunculus var. scolymus] [Cynara cardunculus]	Metabolism	Metabolism of cofactors and vitamins	ko00860//Porphyrin and chlorophyll metabolism	K19054	-	-	GO:0008152//metabolic process
Unigene0000057	9	4	0.5166	0.1856	0.2044	0.0000	0.2390	0.2810	0.3022	0.173333333333333	-0.801954537970171	0.568959779674588	0.870075672241279	no	RL9	Homeodomain-like protein [Cynara cardunculus var. scolymus] [Cynara cardunculus]	-	-	-	-	-	-	-
Unigene0000058	636.333333333333	788.666666666667	11.9966	11.8269	15.7976	17.0058	17.0741	18.1722	13.2070333333333	17.4173666666667	0.39922008563984	0.330635442002602	0.689462374200857	no	--	Lactamase_B_2 domain-containing protein [Cephalotus follicularis]	-	-	-	-	-	-	-
Unigene0000059	6935.66666666667	6058	268.5545	225.5834	188.3043	232.3474	209.8644	232.2699	227.480733333333	224.827233333333	-0.0169275603879852	0.959954068353131	1	no	PAB8	ELAV-like protein 2 [Gossypium arboreum]	Genetic Information Processing	Folding, sorting and degradation;Translation	ko03013//RNA transport;ko03015//mRNA surveillance pathway;ko03018//RNA degradation	K13126	-	-	-
Unigene0000060	2667.66666666667	1722.33333333333	15.8601	11.6120	12.8098	9.6097	9.2985	10.4928	13.4273	9.80033333333333	-0.454266507905621	0.202650267060617	0.535324814882695	no	AUL1	Auxilin-related protein 1 [Glycine soja]	-	-	-	-	-	-	-
Unigene0000061	26.6666666666667	18.3333333333333	0.9981	0.3904	0.8209	0.6971	0.6093	0.4298	0.736466666666667	0.578733333333333	-0.347721487211076	0.684264629459379	0.925895027567914	no	DYW9	PREDICTED: pentatricopeptide repeat-containing protein At4g30700 isoform X2 [Ipomoea nil]	-	-	-	-	-	-	-
Unigene0000062	467.333333333333	545.666666666667	9.0794	18.1075	12.7393	16.5353	16.2902	14.5327	13.3087333333333	15.7860666666667	0.246278478625219	0.587088709131451	0.877026429939571	no	--	Dormancyauxin associated [Cynara cardunculus var. scolymus] [Cynara cardunculus]	-	-	-	-	-	-	-
Unigene0000063	41.6666666666667	25	2.2196	3.4034	0.9194	1.5354	1.0473	1.8143	2.1808	1.46566666666667	-0.573300435426353	0.495811867017488	0.824767477896457	no	--	--	-	-	-	-	-	-	-
Unigene0000064	467.666666666667	544.666666666667	11.1075	11.5977	1.3472	11.2574	11.6276	10.3770	8.01746666666667	11.0873333333333	0.467694062195275	0.463741861731236	0.802521688286535	no	SALR	Glucose/ribitol dehydrogenase [Cynara cardunculus var. scolymus] [Cynara cardunculus]	Metabolism	Metabolism of terpenoids and polyketides;Global and overview maps	ko01110//Biosynthesis of secondary metabolites;ko00902//Monoterpenoid biosynthesis	K15095	-	-	-
Unigene0000065	0.333333333333333	0	0.0663	0.0000	0.0000	0.0000	0.0000	0.0000	0.0221	0.001	-4.46597446450407	1	1	no	--	--	-	-	-	-	-	-	-
Unigene0000066	97.3333333333333	111.666666666667	5.2799	5.5608	4.5053	5.8401	6.8583	6.6431	5.11533333333333	6.44716666666667	0.333837025114089	0.591463595648226	0.877026429939571	no	PHOX4	Phox/Bem1p [Cynara cardunculus var. scolymus] [Cynara cardunculus]	-	-	-	-	-	-	-
Unigene0000067	891.333333333333	794	24.0621	24.0505	21.1072	21.9905	21.7001	24.2683	23.0732666666667	22.6529666666667	-0.0265222721801375	0.947682097228847	1	no	At3g46220	E3 UFM1-protein ligase 1 [Cynara cardunculus var. scolymus] [Cynara cardunculus]	-	-	-	-	-	-	-
Unigene0000068	4.66666666666667	36	0.0000	0.5384	0.0000	0.6239	1.6506	1.5134	0.179466666666667	1.26263333333333	2.81464792931237	0.0399295110792048	0.193430968887023	no	--	--	-	-	-	-	-	-	-
Unigene0000069	223	292.333333333333	2.2087	2.1359	2.9759	3.3401	3.3245	3.5315	2.44016666666667	3.3987	0.478003333021521	0.3336878261817	0.692268685874752	no	--	--	-	-	-	-	-	-	-
Unigene0000070	17	10.3333333333333	0.8764	0.8103	0.9611	0.5855	0.5885	0.5661	0.8826	0.580033333333333	-0.605623935948074	0.523060401036188	0.842045892108863	no	--	--	-	-	-	-	-	-	-
Unigene0000071	354	241.333333333333	3.3965	2.8458	1.7260	2.0607	2.0550	2.1731	2.6561	2.09626666666667	-0.341487209812085	0.498448344549274	0.826873003612489	no	ORG2	Achaete-scute transcription factor-related protein, partial [Cynara cardunculus var. scolymus] [Cynara cardunculus]	-	-	-	-	-	-	-
Unigene0000072	1463.33333333333	575.333333333333	84.5248	53.3669	92.0800	34.4652	32.2814	32.9048	76.6572333333333	33.2171333333333	-1.20649435732636	0.00354127979554069	0.0340771368286089	yes	CKS1	Cyclin-dependent kinase, regulatory subunit [Cynara cardunculus var. scolymus] [Cynara cardunculus]	-	-	-	-	GO:0043231//intracellular membrane-bounded organelle	GO:0005488//binding;GO:0019887//protein kinase regulator activity	GO:0000079//regulation of cyclin-dependent protein serine/threonine kinase activity;GO:0010374//stomatal complex development;GO:0044786//cell cycle DNA replication;GO:0048869//cellular developmental process
Unigene0000073	82.6666666666667	32.3333333333333	2.2516	1.3955	0.4787	0.6642	0.3927	0.9926	1.37526666666667	0.683166666666667	-1.00940189765947	0.216580001151823	0.555888471849312	no	--	--	-	-	-	-	-	-	-
Unigene0000074	86.6666666666667	31.6666666666667	5.2745	2.0246	0.1898	1.5081	1.4051	0.6955	2.4963	1.2029	-1.05327461187203	0.291116688820532	0.647967352456694	no	At2g48020	PREDICTED: sugar transporter ERD6-like 7 [Nicotiana attenuata]	-	-	-	-	GO:0009536//plastid;GO:0031090//organelle membrane;GO:0031224//intrinsic component of membrane	GO:0022857//transmembrane transporter activity	GO:0044763//single-organism cellular process;GO:0044765//single-organism transport
Unigene0000075	317	331.333333333333	2.6131	2.4037	1.5292	2.8010	2.0857	2.9421	2.182	2.6096	0.258177585500915	0.60233733484099	0.882580822638847	no	LIP1P	PREDICTED: probable LRR receptor-like serine/threonine-protein kinase IRK isoform X2 [Glycine max]	-	-	-	-	-	-	-
Unigene0000076	7.66666666666667	25.3333333333333	0.3603	0.2460	0.6096	1.8380	1.5837	0.6826	0.4053	1.3681	1.75511160603588	0.0620222078085808	0.259532053228841	no	--	--	-	-	-	-	-	-	-
Unigene0000077	139.666666666667	84.6666666666667	5.0983	4.7981	6.8386	3.4544	4.4013	2.8005	5.57833333333333	3.55206666666667	-0.651175486147105	0.292069606775138	0.648574426243935	no	--	--	-	-	-	-	-	-	-
Unigene0000078	46.3333333333333	14.3333333333333	0.5115	0.5457	4.0067	0.1553	0.6558	0.6241	1.68796666666667	0.4784	-1.81899711987659	0.0859104452835965	0.320130275983989	no	--	hypothetical protein Ccrd_009132 [Cynara cardunculus var. scolymus] [Cynara cardunculus]	-	-	-	-	-	-	-
Unigene0000079	26	31.6666666666667	2.2572	0.7064	0.4951	1.6450	2.3151	1.4903	1.1529	1.8168	0.656132228922929	0.472008818792319	0.80836261848799	no	--	--	-	-	-	-	-	-	-
Unigene0000080	138	95.3333333333333	7.0551	8.8798	4.6889	5.7129	5.1686	4.7256	6.8746	5.20236666666667	-0.402107687379733	0.513231554380198	0.836682648744814	no	--	--	-	-	-	-	-	-	-
Unigene0000081	40.6666666666667	2.33333333333333	0.4780	1.0041	6.4278	0.0000	0.0539	0.3799	2.63663333333333	0.1446	-4.18855749758459	0.00313991756615672	0.031325952155339	yes	--	--	-	-	-	-	-	-	-
Unigene0000082	9	10	0.5701	0.4257	0.2679	0.1558	0.4699	1.1047	0.421233333333333	0.5768	0.453451559335936	0.722600938299243	0.942503691662636	no	--	--	-	-	-	-	-	-	-
Unigene0000083	325	374	2.4834	2.4700	4.1934	3.6289	4.0831	3.1236	3.04893333333333	3.61186666666667	0.24444003086247	0.610750097870139	0.887422234228352	no	LECRKS2	Concanavalin A-like lectin/glucanase, subgroup [Cynara cardunculus var. scolymus] [Cynara cardunculus]	-	-	-	-	-	GO:0004672//protein kinase activity	GO:0006796//phosphate-containing compound metabolic process
Unigene0000084	13.6666666666667	20.6666666666667	1.0041	0.8252	0.0699	0.4336	2.1250	0.9608	0.633066666666667	1.17313333333333	0.889937653881731	0.420832935493319	0.766669101643162	no	--	--	-	-	-	-	-	-	-
Unigene0000085	496	378	4.5048	4.5447	6.6558	4.6570	3.8906	3.9786	5.2351	4.1754	-0.326302682292344	0.465144192522544	0.803126806911891	no	TLP1	PAC motif-containing protein [Cynara cardunculus var. scolymus] [Cynara cardunculus]	-	-	-	-	-	-	-
Unigene0000086	99.6666666666667	70	6.5777	4.8349	0.0000	3.0276	2.9974	4.2824	3.8042	3.4358	-0.146947036910852	0.894289136156279	1	no	--	--	-	-	-	-	-	-	-
Unigene0000087	20.3333333333333	4.66666666666667	0.6092	0.8087	1.8450	0.3453	0.1983	0.1749	1.08763333333333	0.2395	-2.18309471119541	0.0331999791234579	0.170384489705077	no	--	--	-	-	-	-	-	-	-
Unigene0000088	873.333333333333	743.666666666667	12.8792	12.0379	10.4418	10.5487	10.2905	12.8171	11.7863	11.2187666666667	-0.0711968108774195	0.86073126536877	0.994337661015332	no	--	trihelix protein, partial [Chrysanthemum x morifolium]	-	-	-	-	-	-	-
Unigene0000089	83.3333333333333	45.6666666666667	1.5435	1.2469	1.2625	0.6697	0.9495	0.8726	1.35096666666667	0.8306	-0.701766301616554	0.308719507443876	0.666410208587024	no	--	--	-	-	-	-	-	-	-
Unigene0000090	2651.66666666667	1768.66666666667	144.3891	104.1684	158.6993	106.4754	91.9800	99.0246	135.752266666667	99.16	-0.453146110490221	0.211480382368491	0.548691769945067	no	RPL6	PREDICTED: 60S ribosomal protein L6-1-like [Gossypium hirsutum]	Genetic Information Processing	Translation	ko03010//Ribosome	K02934	-	-	-
Unigene0000091	2.33333333333333	0	0.1334	0.0000	0.1881	0.0000	0.0000	0.0000	0.107166666666667	0.001	-6.7437124266068	0.121256787198559	0.397841672022611	no	--	Non-heme dioxygenase N-terminal domain-containing protein [Cynara cardunculus var. scolymus] [Cynara cardunculus]	-	-	-	-	-	-	-
Unigene0000092	3.33333333333333	20.6666666666667	0.1488	0.0000	0.4195	0.8131	0.8173	2.0497	0.189433333333333	1.2267	2.69502034891735	0.0228158776865677	0.130357554298167	no	--	--	-	-	-	-	-	-	-
Unigene0000093	26	18.3333333333333	1.1528	1.5234	1.6079	0.6504	1.4167	1.0889	1.42803333333333	1.052	-0.440894950698581	0.613993285488814	0.889212712071397	no	--	--	-	-	-	-	-	-	-
Unigene0000094	0	62.6666666666667	0.0000	0.0000	0.0000	3.6160	3.3860	2.7511	0.001	3.25103333333333	11.6666826329353	2.54575939480198e-09	2.3803866612614e-07	yes	--	--	-	-	-	-	-	-	-
Unigene0000095	32	29.6666666666667	1.4450	1.5641	1.9214	1.9520	2.0139	0.7284	1.6435	1.56476666666667	-0.0708239135990936	0.936859102426444	1	no	--	hypothetical protein A4A49_22321 [Nicotiana attenuata]	-	-	-	-	-	-	-
Unigene0000096	30.3333333333333	21	1.3691	1.7219	1.6933	1.4179	1.2669	0.7447	1.59476666666667	1.14316666666667	-0.480309601037567	0.564845326102427	0.868422893266027	no	--	--	-	-	-	-	-	-	-
Unigene0000097	33.6666666666667	7.66666666666667	0.0000	0.0000	4.5844	0.2463	0.1415	0.4990	1.52813333333333	0.2956	-2.37005225290433	0.16857351692879	0.483045512792238	no	--	--	-	-	-	-	-	-	-
Unigene0000098	0	16.6666666666667	0.0000	0.0000	0.0000	0.8733	1.0534	0.3096	0.001	0.745433333333333	9.54193552287351	6.98087400584467e-05	0.0016653431862107	yes	--	--	-	-	-	-	-	-	-
Unigene0000099	17.6666666666667	11.3333333333333	0.7667	0.6107	0.4324	0.4842	0.4119	0.4402	0.603266666666667	0.445433333333333	-0.437586344771675	0.652687493206204	0.908848224332419	no	--	--	-	-	-	-	-	-	-
Unigene0000100	5	590	0.2460	0.2100	0.1734	17.8857	26.8566	41.0521	0.2098	28.5981333333333	7.0907624938761	3.0281638071345e-22	1.65913272078502e-19	yes	--	Bifunctional inhibitor/plant lipid transfer protein/seed storage helical domain-containing protein, partial [Cynara cardunculus var. scolymus] [Cynara cardunculus]	-	-	-	-	-	-	-
Unigene0000101	57.3333333333333	84.3333333333333	0.7166	4.4847	0.7348	2.6269	3.0543	2.7675	1.9787	2.81623333333333	0.509213975320801	0.541707192423681	0.853822176506323	no	--	UPF0081 domain-containing protein [Cephalotus follicularis]	-	-	-	-	-	-	-
Unigene0000102	15.3333333333333	17.3333333333333	0.4910	0.8847	0.4616	0.0795	1.3190	0.7988	0.612433333333333	0.732433333333333	0.258144642719293	0.841205669718301	0.987196394027848	no	--	F-box domain, cyclin-like protein [Cynara cardunculus var. scolymus] [Cynara cardunculus]	-	-	-	-	-	-	-
Unigene0000103	76.3333333333333	197.666666666667	4.3116	3.8224	2.0735	10.7663	9.2557	10.5348	3.4025	10.1856	1.5818639003572	0.00997837467641699	0.0722314025985323	no	--	--	-	-	-	-	-	-	-
Unigene0000104	127.666666666667	164.333333333333	2.8825	3.6028	1.9544	4.4769	3.3234	4.1780	2.81323333333333	3.99276666666667	0.505159548093167	0.389556535272808	0.741808554418987	no	PP2A13	F-box domain, cyclin-like protein [Cynara cardunculus var. scolymus] [Cynara cardunculus]	-	-	-	-	-	-	-
Unigene0000105	0	34.6666666666667	0.0000	0.0000	0.0000	1.1582	0.9980	2.5418	0.001	1.566	10.612868497291	8.46607915534553e-07	4.11835629357985e-05	yes	--	--	-	-	-	-	-	-	-
Unigene0000106	2308.66666666667	708.333333333333	40.4652	25.9335	46.0299	15.4998	10.8678	11.2606	37.4762	12.5427333333333	-1.57912289756564	0.000118800013504719	0.00256995891601722	yes	VAB	PREDICTED: VAN3-binding protein [Daucus carota subsp. sativus] [Daucus carota]	-	-	-	-	-	-	-
Unigene0000107	679.666666666667	362.666666666667	3.1412	3.7084	3.0841	2.0780	1.8840	1.7212	3.31123333333333	1.8944	-0.805627690913927	0.0611558318127566	0.257123992028764	no	--	Armadillo-like helical [Cynara cardunculus var. scolymus] [Cynara cardunculus]	-	-	-	-	-	-	-
Unigene0000108	801	441.333333333333	12.2352	12.1613	19.7754	7.6843	8.9089	8.8020	14.7239666666667	8.46506666666667	-0.798573053517068	0.0675095192859229	0.274250287101305	no	--	PREDICTED: B3 domain-containing protein REM10-like [Solanum pennellii]	-	-	-	-	-	-	-
Unigene0000109	77.3333333333333	40.6666666666667	3.8954	2.3549	1.8816	1.3406	1.7043	2.0967	2.71063333333333	1.71386666666667	-0.661375096624254	0.362687118151865	0.718176451162769	no	--	PREDICTED: putative B3 domain-containing protein Os04g0346900 isoform X3 [Phoenix dactylifera]	-	-	-	-	-	-	-
Unigene0000110	33.6666666666667	18.3333333333333	1.3697	1.7060	2.5749	1.0791	1.1933	0.8289	1.88353333333333	1.03376666666667	-0.865530976120481	0.303552907223486	0.660909403154864	no	--	RING finger and transmembrane domain-containing protein 2 [Anthurium amnicola]	-	-	-	-	-	-	-
Unigene0000111	73.3333333333333	2	0.3377	0.1048	11.9451	0.1342	0.0000	0.1586	4.1292	0.0976	-5.40283733989525	0.0011769879492429	0.0151962263100445	yes	--	vf14-3-3d protein [Vicia faba]	-	-	-	-	-	-	-
Unigene0000112	3077.66666666667	1437	20.2500	15.8186	28.3764	11.2048	10.5273	10.2612	21.4816666666667	10.6644333333333	-1.01029862144619	0.00728076822863263	0.0574823001692778	no	--	EEIG1/EHBP1 N-terminal domain-containing protein [Cynara cardunculus var. scolymus] [Cynara cardunculus]	-	-	-	-	GO:0016020//membrane	-	GO:0005976//polysaccharide metabolic process;GO:0009987//cellular process
Unigene0000113	9.66666666666667	11	0.7424	0.4669	0.2204	0.1709	0.9733	0.8749	0.476566666666667	0.673033333333333	0.497999912864619	0.659442871974268	0.912985953556125	no	--	--	-	-	-	-	-	-	-
Unigene0000114	20	12	1.1182	0.6362	1.4014	0.3260	0.7646	1.0272	1.05193333333333	0.705933333333333	-0.575439425841705	0.560571639665181	0.866489855067984	no	--	--	-	-	-	-	-	-	-
Unigene0000115	288	182.666666666667	14.7364	14.5627	16.2470	10.1205	10.9312	10.0508	15.1820333333333	10.3675	-0.550296976939467	0.272201835950672	0.626706322615762	no	--	--	-	-	-	-	-	-	-
Unigene0000116	41	3	2.1226	1.4822	1.8138	0.0000	0.1885	0.2770	1.8062	0.155166666666667	-3.5410670786901	0.00132935660710864	0.0166754250738541	yes	ZAT9	Cys2/His2 zinc-finger transcription factor [Silene latifolia]	-	-	-	-	-	GO:0005488//binding	-
Unigene0000117	24.6666666666667	23.3333333333333	1.1332	1.4673	1.6895	1.0252	1.4313	1.8171	1.43	1.42453333333333	-0.0055257666391636	1	1	no	--	--	-	-	-	-	-	-	-
Unigene0000118	193.333333333333	33	4.3038	3.6090	1.5758	0.9118	0.4033	0.5818	3.16286666666667	0.6323	-2.32255161447665	0.00127903039625339	0.0161981125784504	yes	SRK	receptor-like protein kinase homolog RK20-1 [Phaseolus vulgaris]	-	-	-	-	-	GO:0016772//transferase activity, transferring phosphorus-containing groups	-
Unigene0000119	657.333333333333	926	6.9446	6.6757	9.9880	11.0065	11.7611	12.3990	7.86943333333333	11.7222	0.574911699233979	0.163238112730698	0.474363140716845	no	--	--	-	-	-	-	-	-	-
Unigene0000120	5.66666666666667	17	0.3257	0.1235	0.4082	0.6857	1.6968	0.3740	0.2858	0.918833333333334	1.6847972791615	0.117053709855042	0.38902697616037	no	--	--	-	-	-	-	-	-	-
Unigene0000121	16	15	0.3457	0.3540	2.0794	0.5038	1.3674	0.4763	0.926366666666667	0.7825	-0.243492589904637	0.841253168794693	0.987200217891041	no	--	--	-	-	-	-	-	-	-
Unigene0000122	7	48.6666666666667	0.1985	0.7341	0.1244	1.8323	2.2781	3.4757	0.352333333333333	2.5287	2.8433830126486	0.00326277780090402	0.032147745813913	yes	--	--	-	-	-	-	-	-	-
Unigene0000123	26.6666666666667	16.3333333333333	0.8785	1.2800	0.1611	0.7495	0.5965	0.2214	0.7732	0.522466666666667	-0.565502641252714	0.587801251719749	0.877026429939571	no	--	--	-	-	-	-	-	-	-
Unigene0000124	624.333333333333	422	14.0454	8.4120	7.7128	7.5243	7.4916	9.1672	10.0567333333333	8.06103333333333	-0.319125066590882	0.481878673698834	0.815297555218937	no	FAD12	omega-6 fatty acid desaturase [Artemisia sphaerocephala]	Metabolism	Lipid metabolism;Global and overview maps	ko01212//Fatty acid metabolism;ko01040//Biosynthesis of unsaturated fatty acids	K10256	-	-	-
Unigene0000125	16.6666666666667	75	0.0000	3.3029	0.0000	3.6665	5.9539	3.6661	1.10096666666667	4.42883333333333	2.0081559165638	0.155478353538224	0.460912439554671	no	--	--	-	-	-	-	-	-	-
Unigene0000126	31.6666666666667	107.666666666667	0.2371	1.2718	0.1698	1.7441	1.8691	2.0221	0.559566666666667	1.87843333333333	1.74714798585323	0.040077162973659	0.193968138953505	no	--	--	-	-	-	-	-	-	-
Unigene0000127	368	251	15.6037	13.1170	10.2839	9.9098	10.4580	9.7810	13.0015333333333	10.0496	-0.371543697686336	0.439373768950684	0.782462797695467	no	--	PREDICTED: protein NUCLEAR FUSION DEFECTIVE 6, chloroplastic/mitochondrial [Fragaria vesca subsp. vesca] [Fragaria vesca]	-	-	-	-	-	-	-
Unigene0000128	16.6666666666667	15	1.0469	0.9800	0.1270	1.0337	0.4948	0.8144	0.717966666666667	0.780966666666667	0.121344107352985	0.920142887405262	1	no	--	--	-	-	-	-	-	-	-
Unigene0000129	12529	15552.3333333333	704.8261	801.0768	420.4419	892.4093	881.5634	897.6187	642.114933333333	890.530466666667	0.471833418291376	0.187111066709495	0.512696252188439	no	METE	Cobalamin-independent methionine synthase, partial [Cynara cardunculus var. scolymus] [Cynara cardunculus]	Metabolism	Amino acid metabolism;Metabolism of other amino acids;Global and overview maps	ko01100//Metabolic pathways;ko01110//Biosynthesis of secondary metabolites;ko01230//Biosynthesis of amino acids;ko00270//Cysteine and methionine metabolism;ko00450//Selenocompound metabolism	K00549	-	GO:0046914//transition metal ion binding	GO:0000097//sulfur amino acid biosynthetic process
Unigene0000130	19.3333333333333	3.33333333333333	1.1969	0.4613	1.4516	0.0000	0.3394	0.2660	1.0366	0.2018	-2.36086121927834	0.0418848372193569	0.199929830908813	no	--	--	-	-	-	-	-	-	-
Unigene0000131	165.666666666667	207.333333333333	1.3520	1.2641	2.4140	2.3074	2.0109	2.1883	1.6767	2.16886666666667	0.37131678372414	0.499822948489485	0.827958993378952	no	HIT4	Myosin-H heavy chain [Cajanus cajan]	-	-	-	-	-	-	-
Unigene0000132	8.66666666666667	0.666666666666667	0.4494	0.0548	0.6637	0.0936	0.0000	0.0000	0.3893	0.0312	-3.64126441048504	0.0319188866275226	0.165881540216287	no	--	--	-	-	-	-	-	-	-
Unigene0000133	9.33333333333333	14.6666666666667	0.6313	0.4714	0.3709	1.0352	1.1562	0.4077	0.4912	0.866366666666667	0.818667175821009	0.405464584828921	0.754263418899495	no	--	--	-	-	-	-	-	-	-
Unigene0000134	139.333333333333	96.3333333333333	6.5127	10.3397	3.8837	5.4608	4.8739	5.2468	6.91203333333333	5.19383333333333	-0.412310455293815	0.521867557123642	0.84115949646673	no	--	--	-	-	-	-	-	-	-
Unigene0000135	52.6666666666667	4	1.5645	2.1667	3.4407	0.1721	0.2595	0.1017	2.39063333333333	0.177766666666667	-3.74933613927381	0.000105925463949293	0.0023456068643047	yes	--	--	-	-	-	-	-	-	-
Unigene0000136	64	48	3.9870	2.6776	1.3516	1.7624	2.6336	2.9270	2.67206666666667	2.441	-0.130483707629115	0.86195374631729	0.99475742886156	no	--	--	-	-	-	-	-	-	-
Unigene0000137	3.66666666666667	8.33333333333333	0.0000	0.0000	0.8139	0.5737	0.5767	0.3390	0.2713	0.496466666666667	0.871807809209273	0.591717577607215	0.877040571476446	no	--	--	-	-	-	-	-	-	-
Unigene0000138	23.6666666666667	119.666666666667	0.7197	0.6409	2.1176	6.2025	4.7680	6.4132	1.1594	5.79456666666667	2.32132238591198	0.00250710754369906	0.0265927106166318	yes	--	--	-	-	-	-	-	-	-
Unigene0000139	22.6666666666667	2	1.5297	0.6528	1.2941	0.2230	0.0000	0.1317	1.15886666666667	0.118233333333333	-3.29300585203848	0.00516478010919008	0.0450091538656988	yes	--	--	-	-	-	-	-	-	-
Unigene0000140	45.3333333333333	40	0.8326	0.9339	3.4883	1.7337	1.3245	1.3112	1.7516	1.45646666666667	-0.266200671196989	0.762304847837007	0.958178231684387	no	--	--	Metabolism;Genetic Information Processing	Transcription;Global and overview maps;Nucleotide metabolism	ko01100//Metabolic pathways;ko00230//Purine metabolism;ko00240//Pyrimidine metabolism;ko03020//RNA polymerase	K03006	-	-	-
Unigene0000141	7.66666666666667	9.66666666666667	0.5228	0.3150	0.0000	0.5379	0.2253	0.6356	0.279266666666667	0.466266666666667	0.739511911831192	0.559256928860699	0.865992959695284	no	--	--	-	-	-	-	-	-	-
Unigene0000142	12.6666666666667	13	0.7722	1.0544	0.1452	1.0692	0.5657	0.6650	0.657266666666667	0.766633333333333	0.222057907594578	0.841793535442336	0.987411149174048	no	--	--	-	-	-	-	-	-	-
Unigene0000143	73	100.333333333333	2.6727	3.5416	5.5533	3.8956	5.1527	7.5713	3.92253333333333	5.53986666666667	0.49806554681694	0.463104449112536	0.80213176896942	no	--	Bifunctional inhibitor/plant lipid transfer protein/seed storage helical domain-containing protein [Cynara cardunculus var. scolymus] [Cynara cardunculus]	-	-	-	-	-	-	-
Unigene0000144	5	7.66666666666667	0.2404	0.4104	0.0646	0.7509	0.4026	0.0000	0.238466666666667	0.3845	0.689195980575118	0.656663700539049	0.911245805853232	no	--	Armadillo [Cynara cardunculus var. scolymus] [Cynara cardunculus]	-	-	-	-	-	-	-
Unigene0000145	1895	2234.66666666667	34.6821	37.5603	38.9610	45.8671	44.7711	50.4010	37.0678	47.0130666666667	0.342895297998837	0.326583514874546	0.685490670976497	no	NECAP2	Adaptin ear-binding coat-associated protein 1 NECAP-1 [Cynara cardunculus var. scolymus] [Cynara cardunculus]	-	-	-	-	-	-	-
Unigene0000146	31.6666666666667	452.666666666667	0.3046	0.5941	0.3272	6.1261	5.8778	6.2050	0.408633333333333	6.06963333333333	3.8927305673325	4.152615926639e-11	5.45670040368492e-09	yes	--	PREDICTED: probable glycerophosphoryl diester phosphodiesterase 2, partial [Nicotiana sylvestris]	-	-	-	-	-	-	-
Unigene0000147	1723.33333333333	1523.33333333333	20.6071	21.7201	15.9122	19.3719	18.2772	19.2572	19.4131333333333	18.9687666666667	-0.0334071128345994	0.928146398504195	1	no	--	Glycosyl transferase, family 3 [Cynara cardunculus var. scolymus] [Cynara cardunculus]	-	-	-	-	-	GO:0016740//transferase activity	-
Unigene0000148	102	59	2.2387	1.0288	0.8498	1.1138	1.1354	0.6303	1.37243333333333	0.959833333333333	-0.515880249953783	0.472064077655227	0.80836261848799	no	--	CAAX amino terminal protease [Cynara cardunculus var. scolymus] [Cynara cardunculus]	-	-	-	-	-	GO:0016787//hydrolase activity	-
Unigene0000149	32	16.6666666666667	1.1392	1.0556	2.5700	0.3321	1.0492	1.1773	1.58826666666667	0.852866666666667	-0.897061038471587	0.322450751299367	0.681327289415867	no	--	--	-	-	-	-	-	-	-
Unigene0000150	5.33333333333333	0.666666666666667	0.1935	0.1321	0.6548	0.0000	0.1134	0.0000	0.3268	0.0378	-3.11194984392461	0.0665446881774716	0.271732844318144	no	--	--	-	-	-	-	-	-	-
Unigene0000151	127	116.666666666667	2.0305	0.9646	1.9806	1.6054	1.7822	1.7816	1.65856666666667	1.72306666666667	0.0550415186104436	0.93088295204408	1	no	--	--	-	-	-	-	-	-	-
Unigene0000152	42.3333333333333	68.3333333333333	0.7002	0.9269	1.0746	1.4580	1.2982	1.7968	0.900566666666667	1.51766666666667	0.752949974383068	0.286031735180105	0.642661383375014	no	--	--	-	-	-	-	-	-	-
Unigene0000153	2457.33333333333	1546	49.7484	51.2269	66.4582	36.8472	35.1874	39.8304	55.8111666666667	37.2883333333333	-0.581829489745059	0.105056123306243	0.36371672907407	no	TON1B	PREDICTED: protein TONNEAU 1a-like isoform X1 [Malus domestica]	-	-	-	-	-	-	-
Unigene0000154	3571.66666666667	2802	49.4692	45.4554	40.5196	40.8607	38.2976	38.6464	45.1480666666667	39.2682333333333	-0.2013015168275	0.552757849132467	0.861614226380155	no	SOX	sulfite oxidase [Codonopsis lanceolata]	Metabolism	Energy metabolism;Global and overview maps	ko01100//Metabolic pathways;ko00920//Sulfur metabolism	K00387	-	-	-
Unigene0000155	406	26.3333333333333	18.4511	25.2957	21.4464	1.0159	0.0000	3.7908	21.7310666666667	1.60223333333333	-3.76160282283964	0.000232684853183619	0.00441305193919563	yes	--	hypothetical protein VITISV_019221 [Vitis vinifera]	-	-	-	-	-	-	-
Unigene0000156	101.666666666667	74	0.8518	0.7086	1.7224	0.7512	0.7341	0.9863	1.09426666666667	0.823866666666667	-0.409481579856456	0.547233777804282	0.857458648174688	no	--	Kinesin-like protein KIFC3 [Cynara cardunculus var. scolymus] [Cynara cardunculus]	-	-	-	-	-	-	-
Unigene0000157	158.333333333333	250.333333333333	0.6604	0.7136	2.2150	1.6896	1.8168	2.0130	1.19633333333333	1.8398	0.620929520647946	0.308276493671394	0.666036459311746	no	fam91a1	PREDICTED: protein FAM91A1 [Citrus sinensis]	-	-	-	-	-	-	-
Unigene0000158	495.666666666667	211.666666666667	7.0960	8.2160	0.7307	2.4712	3.1385	2.4358	5.34756666666667	2.68183333333333	-0.99566298167018	0.155524623999099	0.460999036544532	no	--	--	-	-	-	-	-	-	-
Unigene0000159	1262.66666666667	571.333333333333	21.0261	22.7145	24.6869	11.3053	10.7037	11.0500	22.8091666666667	11.0196666666667	-1.04953315416183	0.00803198567205313	0.0617988642194571	no	IAA18	Aux/IAA-ARF-dimerization [Cynara cardunculus var. scolymus] [Cynara cardunculus]	Environmental Information Processing	Signal transduction	ko04075//Plant hormone signal transduction	K14484	-	-	-
Unigene0000160	2	106	0.1422	0.1214	0.0000	3.0574	6.8763	7.7770	0.0878666666666667	5.90356666666667	6.07012705391107	1.50295730161261e-08	1.16278755198503e-06	yes	--	--	-	-	-	-	-	-	-
Unigene0000161	232.666666666667	90.3333333333333	11.8545	13.0738	5.0187	5.2809	3.9116	3.9960	9.98233333333333	4.39616666666667	-1.18313099707301	0.0550140787038877	0.240037444597678	no	--	--	-	-	-	-	-	-	-
Unigene0000162	14	8.66666666666667	0.1403	0.3266	0.3837	0.2603	0.0561	0.1978	0.283533333333333	0.1714	-0.726151244792106	0.498210970168545	0.826718194623858	no	--	--	-	-	-	-	-	-	-
Unigene0000163	6.66666666666667	13.3333333333333	0.6194	0.1244	0.0685	0.9559	0.9075	0.3138	0.270766666666667	0.725733333333333	1.42238939168255	0.220427597944839	0.561243636140173	no	--	--	-	-	-	-	-	-	-
Unigene0000164	4	14.6666666666667	0.0000	0.1362	0.3000	0.2617	0.1169	1.0650	0.1454	0.4812	1.72660937325648	0.179764623600182	0.50051824736133	no	--	--	-	-	-	-	-	-	-
Unigene0000165	17.3333333333333	12.6666666666667	1.0831	1.0138	0.2627	0.7130	0.5631	0.7823	0.786533333333333	0.686133333333333	-0.1970189520948	0.851815474014672	0.990987408748859	no	--	--	-	-	-	-	-	-	-
Unigene0000166	41.3333333333333	24.3333333333333	1.7900	1.5277	0.1682	0.8479	0.7540	0.9249	1.16196666666667	0.842266666666667	-0.464219706139128	0.621416517336473	0.892857516486819	no	--	--	-	-	-	-	-	-	-
Unigene0000167	2052.33333333333	1144	27.4848	15.0491	33.2972	14.8453	16.2214	15.2458	25.2770333333333	15.4375	-0.711388013271761	0.0815607219568099	0.3096708353454	no	ASY1	PREDICTED: HORMA domain-containing protein 1 [Juglans regia]	-	-	-	-	-	-	-
Unigene0000168	165.333333333333	101.333333333333	1.8837	1.5425	6.6277	1.7624	2.3684	1.7976	3.3513	1.97613333333333	-0.762040547295544	0.274583055213519	0.62971499886177	no	AKT1	PREDICTED: potassium channel AKT1-like isoform X2 [Juglans regia]	-	-	-	-	GO:0031224//intrinsic component of membrane	GO:0005249//voltage-gated potassium channel activity;GO:0005515//protein binding	GO:0000041//transition metal ion transport;GO:0000904//cell morphogenesis involved in differentiation;GO:0001101//response to acid chemical;GO:0006970//response to osmotic stress;GO:0007015//actin filament organization;GO:0009267//cellular response to starvation;GO:0009933//meristem structural organization;GO:0010053//root epidermal cell differentiation;GO:0010119//regulation of stomatal movement…
Unigene0000169	13.6666666666667	19	0.4276	1.7030	2.8134	1.4542	2.8192	1.9639	1.648	2.0791	0.335242907707145	0.746835692637258	0.951550798919432	no	--	--	-	-	-	-	-	-	-
Unigene0000170	22.3333333333333	13.6666666666667	1.8321	0.9980	0.3664	1.5340	0.2856	0.6042	1.0655	0.807933333333333	-0.399222434186131	0.694714906462669	0.930353913498421	no	--	--	-	-	-	-	-	-	-
Unigene0000171	50.3333333333333	28.6666666666667	1.4548	1.2956	0.3270	0.6915	0.4866	0.9533	1.0258	0.710466666666667	-0.52991060793135	0.533675180154978	0.84881934413359	no	--	PREDICTED: neuron navigator 1-like [Nicotiana sylvestris]	-	-	-	-	-	-	-
Unigene0000172	339	2586.33333333333	1.6612	8.4268	2.4370	22.4472	35.5308	35.4430	4.175	31.1403333333333	2.89893628474181	7.82640686339414e-07	3.84310212493847e-05	yes	NPF7.1	PREDICTED: protein NRT1/ PTR FAMILY 7.1 [Eucalyptus grandis]	-	-	-	-	GO:0031224//intrinsic component of membrane	-	GO:0051234//establishment of localization
Unigene0000173	26.3333333333333	6	0.9918	0.8276	0.4972	0.4176	0.0323	0.1518	0.7722	0.200566666666667	-1.94489269823316	0.0662626902422793	0.270994705639242	no	--	Cyclin delta-3 isoform 3 [Theobroma cacao]	-	-	-	-	-	-	-
Unigene0000174	433.333333333333	432.333333333333	7.1044	8.0844	4.1673	7.7229	7.0505	6.7421	6.45203333333333	7.17183333333333	0.152588069767454	0.743324936915659	0.950232112428147	no	--	--	-	-	-	-	-	-	-
Unigene0000175	33	15.3333333333333	1.6780	1.1188	0.4929	0.3057	0.6531	0.9483	1.09656666666667	0.6357	-0.786575530957988	0.384131983975578	0.737614971935068	no	--	--	-	-	-	-	-	-	-
Unigene0000176	28	9	1.4706	0.6758	0.9570	0.5771	0.2901	0.2923	1.03446666666667	0.3865	-1.42034683912078	0.121160196696262	0.397632758465373	no	UFO	unusual floral organs protein [Gerbera hybrid cultivar]	-	-	-	-	-	-	GO:0044267//cellular protein metabolic process;GO:0044767//single-organism developmental process
Unigene0000177	234	267	6.9056	5.0575	12.9820	10.3091	8.5426	10.7416	8.31503333333333	9.86443333333333	0.246514130079744	0.651814896995502	0.908481977722045	no	FCA	Nucleotide-binding, alpha-beta plait [Cynara cardunculus var. scolymus] [Cynara cardunculus]	-	-	-	-	-	-	-
Unigene0000178	5.33333333333333	5.66666666666667	0.2796	0.2727	0.3754	0.2911	0.2341	0.5504	0.309233333333333	0.358533333333333	0.213411413743305	0.857246671837984	0.993190027219664	no	--	--	-	-	-	-	-	-	-
Unigene0000179	1596.66666666667	1999	5.9256	5.7285	4.8213	6.5534	8.9396	7.2925	5.4918	7.59516666666667	0.467802536785831	0.20184928281269	0.534187450607505	no	UPL1	PREDICTED: E3 ubiquitin-protein ligase UPL1-like [Sesamum indicum]	Genetic Information Processing	Folding, sorting and degradation	ko04120//Ubiquitin mediated proteolysis	K10592	-	-	-
Unigene0000180	108.666666666667	92	5.4704	8.2037	4.6278	6.6066	4.6947	5.2494	6.10063333333333	5.5169	-0.14510119266756	0.828131154415167	0.982078199492595	no	--	PREDICTED: cyclopropane-fatty-acyl-phospholipid synthase-like isoform X3 [Daucus carota subsp. sativus] [Daucus carota]	-	-	-	-	-	-	-
Unigene0000181	12	17.3333333333333	0.8422	0.5391	0.1979	0.9206	0.7712	1.1483	0.5264	0.9467	0.846747833049837	0.379019428987953	0.733245608986635	no	--	--	-	-	-	-	-	-	-
Unigene0000182	944.333333333333	1023.33333333333	9.5628	15.7195	14.2525	16.3111	14.7203	12.6094	13.1782666666667	14.5469333333333	0.142554422310794	0.726553793882091	0.944076410495233	no	At4g33920	Protein phosphatase 2C [Cynara cardunculus var. scolymus] [Cynara cardunculus]	-	-	-	-	-	GO:0004721//phosphoprotein phosphatase activity;GO:0043169//cation binding	GO:0006464//cellular protein modification process;GO:0006605//protein targeting;GO:0006952//defense response;GO:0007165//signal transduction;GO:0010243//response to organonitrogen compound;GO:0043067//regulation of programmed cell death
Unigene0000183	63	34	1.5706	0.8936	0.7135	1.0301	0.4794	0.5185	1.05923333333333	0.676	-0.647925276957541	0.413344311519348	0.760972311225153	no	--	--	-	-	-	-	-	-	-
Unigene0000184	9.66666666666667	4.66666666666667	0.5991	0.1364	0.9011	0.2911	0.2341	0.3440	0.545533333333333	0.289733333333333	-0.912941677407978	0.40173970590153	0.751394114935955	no	--	--	-	-	-	-	-	-	-
Unigene0000185	1354.33333333333	665	12.0891	8.0923	9.9358	5.5456	5.2397	5.9906	10.0390666666667	5.59196666666667	-0.844197481933183	0.035324829183741	0.177965186377044	no	ATHB-8	homeobox leucine-zipper protein [Zinnia violacea]	-	-	-	-	GO:0043231//intracellular membrane-bounded organelle	GO:0001071//nucleic acid binding transcription factor activity;GO:0003677//DNA binding	GO:0000904//cell morphogenesis involved in differentiation;GO:0003006//developmental process involved in reproduction;GO:0007015//actin filament organization;GO:0007059//chromosome segregation;GO:0009790//embryo development;GO:0009799//specification of symmetry;GO:0009933//meristem structural organization;GO:0009943//adaxial/abaxial axis specification;GO:0010053//root epidermal cell differentiati…
Unigene0000186	198	46.6666666666667	11.6649	7.9519	10.2749	1.7644	3.4398	2.7167	9.9639	2.6403	-1.91600867954322	0.00283717240611185	0.0291211130478774	yes	SMXL8	Double Clp-N motif-containing protein [Cynara cardunculus var. scolymus] [Cynara cardunculus]	-	-	-	-	-	-	-
Unigene0000187	34.6666666666667	56.3333333333333	0.8161	0.6501	1.2955	1.6124	1.4083	1.7180	0.920566666666667	1.57956666666667	0.778934719040838	0.298680647007208	0.655847203964383	no	--	hypothetical protein Ccrd_003900 [Cynara cardunculus var. scolymus] [Cynara cardunculus]	-	-	-	-	-	-	-
Unigene0000188	252.333333333333	132.666666666667	4.3660	4.1748	2.4603	2.3923	2.1376	2.0139	3.66703333333333	2.18126666666667	-0.749447225469246	0.174376449611342	0.492254632617848	no	5MAT1	PREDICTED: coumaroyl-CoA:anthocyanidin 3-O-glucoside-6''-O-coumaroyltransferase 1-like [Daucus carota subsp. sativus] [Daucus carota]	-	-	-	-	-	-	-
Unigene0000189	7.66666666666667	7	0.3235	0.5522	0.1825	0.4716	0.4266	0.1114	0.352733333333333	0.336533333333333	-0.0678285074247903	1	1	no	--	--	-	-	-	-	-	-	-
Unigene0000190	47.6666666666667	10.3333333333333	2.6451	1.9961	0.3141	0.3652	0.2040	0.8153	1.65176666666667	0.4615	-1.83960734889575	0.0727883978369284	0.288136630967537	no	At3g50860	Adaptor protein complex, sigma subunit [Cynara cardunculus var. scolymus] [Cynara cardunculus]	-	-	-	-	GO:0030119//AP-type membrane coat adaptor complex	GO:0022892//substrate-specific transporter activity	GO:0015031//protein transport
Unigene0000191	100	83.3333333333333	4.6810	2.2717	1.6392	3.2107	2.5551	3.0827	2.86396666666667	2.9495	0.0424557078054565	0.959991354658283	1	no	LTPG1	PREDICTED: protein YLS3 [Vitis vinifera]	-	-	-	-	-	-	GO:0044699//single-organism process;GO:0071554//cell wall organization or biogenesis;GO:0071840//cellular component organization or biogenesis
Unigene0000192	20	54.6666666666667	0.7064	0.4823	0.1328	1.5187	2.0959	0.7300	0.4405	1.4482	1.71704693167335	0.0576821309350801	0.247858031986727	no	PER7	heme peroxidase [Cynara cardunculus var. scolymus] [Cynara cardunculus]	Metabolism	Global and overview maps;Biosynthesis of other secondary metabolites	ko01100//Metabolic pathways;ko01110//Biosynthesis of secondary metabolites;ko00940//Phenylpropanoid biosynthesis	K00430	-	-	-
Unigene0000193	13.3333333333333	15	1.2565	0.5362	0.0000	1.3735	0.9205	0.3381	0.597566666666667	0.877366666666667	0.554080221567636	0.664398716621952	0.915866288026177	no	--	--	-	-	-	-	-	-	-
Unigene0000194	5	573.333333333333	0.0693	0.2367	0.2607	19.3681	21.3998	20.4192	0.1889	20.3957	6.75449851070711	2.98087577942555e-22	1.64283078029506e-19	yes	DMP10	PREDICTED: proline-rich receptor-like protein kinase PERK13 [Juglans regia]	-	-	-	-	-	-	-
Unigene0000195	228.333333333333	709	10.3858	10.4881	3.9356	26.3922	33.2231	29.3609	8.26983333333333	29.6587333333333	1.84252682506988	0.000282473062063217	0.00514987033620643	yes	--	--	-	-	-	-	-	-	-
Unigene0000196	2087.66666666667	2236.66666666667	26.4979	28.5998	38.1760	32.2616	35.9550	36.8994	31.0912333333333	35.0386666666667	0.172440029890206	0.631153034198617	0.898028169832077	no	--	stress response NST1-like protein [Arabidopsis thaliana]	-	-	-	-	-	-	-
Unigene0000197	16	16.3333333333333	0.4023	0.3148	0.4097	0.3665	0.4667	0.4331	0.3756	0.4221	0.168387766303914	0.885240983932739	1	no	PCMP-H44	Pentatricopeptide repeat-containing protein, partial [Glycine soja]	-	-	-	-	-	-	-
Unigene0000198	174	128	6.1156	6.8844	2.4312	3.9298	4.5606	4.4927	5.14373333333333	4.3277	-0.249215357205748	0.68994368962463	0.928230844236344	no	--	--	-	-	-	-	-	-	-
Unigene0000199	1645	918	41.8469	30.1072	19.8206	21.1380	19.7519	19.1127	30.5915666666667	20.0008666666667	-0.613071477191361	0.138690098000252	0.430464148771103	no	NSN1	GTP binding domain-containing protein, partial [Cynara cardunculus var. scolymus] [Cynara cardunculus]	Genetic Information Processing	Translation	ko03008//Ribosome biogenesis in eukaryotes	K14538	GO:0005911//cell-cell junction;GO:0043232//intracellular non-membrane-bounded organelle	GO:0032550//purine ribonucleoside binding	GO:0003006//developmental process involved in reproduction;GO:0006355//regulation of transcription, DNA-templated;GO:0010074//maintenance of meristem identity
Unigene0000200	61.6666666666667	7.66666666666667	2.9580	1.6304	3.3597	0.1347	0.1806	0.8491	2.64936666666667	0.388133333333333	-2.77102327957397	0.00445083677425606	0.0403720929631934	yes	--	AP2/ERF domain-containing protein [Cynara cardunculus var. scolymus] [Cynara cardunculus]	-	-	-	-	-	-	-
Unigene0000201	57	45	1.3260	1.1769	4.7362	1.6621	2.2537	1.5530	2.41303333333333	1.82293333333333	-0.404586043490253	0.629613911076151	0.897200780900342	no	--	transmembrane protein [Arabidopsis thaliana]	-	-	-	-	-	-	-
Unigene0000202	9.66666666666667	16.3333333333333	0.5275	0.4502	0.1102	0.7262	0.8588	0.6057	0.362633333333333	0.730233333333333	1.00984598169895	0.309791667012649	0.667541193056167	no	--	--	-	-	-	-	-	-	-
Unigene0000203	840.333333333333	725	29.1907	28.6427	28.0054	27.2386	24.0915	29.9417	28.6129333333333	27.0906	-0.0788750605170769	0.845068742321139	0.98860422955761	no	--	PREDICTED: 54S ribosomal protein L37, mitochondrial [Sesamum indicum]	-	-	-	-	-	-	-
Unigene0000204	14.6666666666667	215	0.4693	0.4807	1.1764	10.9912	8.6190	11.6408	0.7088	10.417	3.87741744043803	1.03738626236745e-07	6.42390986830591e-06	yes	--	ankyrin repeat-containing protein-like [Dorcoceras hygrometricum]	-	-	-	-	-	-	-
Unigene0000205	1193	1207.33333333333	16.3298	15.6823	6.2063	15.2809	14.4290	15.2141	12.7394666666667	14.9746666666667	0.23321900831127	0.600551170667388	0.881695017071777	no	--	PREDICTED: tRNA (guanine-N(7)-)-methyltransferase non-catalytic subunit wdr4 [Juglans regia]	-	-	-	-	-	-	-
Unigene0000206	4023.66666666667	3347.33333333333	51.9396	52.4654	94.1276	64.6608	51.5296	53.2246	66.1775333333333	56.4716666666667	-0.22881430771882	0.541714269653065	0.853822176506323	no	--	PREDICTED: UPF0496 protein 4 [Vitis vinifera]	-	-	-	-	-	-	-
Unigene0000207	1.33333333333333	8.33333333333333	0.0787	0.1344	0.0000	0.1147	0.8074	0.6101	0.0710333333333333	0.510733333333333	2.84600212812601	0.0520265717353623	0.231157657915201	no	--	--	-	-	-	-	-	-	-
Unigene0000208	8851.33333333333	8290.66666666667	176.2851	242.3479	128.5422	203.1877	185.5652	165.5194	182.391733333333	184.757433333333	0.0185920666718438	0.958721523011791	1	no	GILT	Gamma interferon inducible lysosomal thiol reductase GILT [Cynara cardunculus var. scolymus] [Cynara cardunculus]	-	-	-	-	-	-	-
Unigene0000209	13.6666666666667	10.3333333333333	0.0781	0.2668	2.5710	0.6834	0.6870	0.4711	0.971966666666667	0.613833333333333	-0.663059846440265	0.600362380492876	0.881695017071777	no	--	Mlo-related protein [Cynara cardunculus var. scolymus] [Cynara cardunculus]	-	-	-	-	GO:0016020//membrane	-	-
Unigene0000210	1303.66666666667	311.666666666667	9.4610	4.0024	7.8408	2.3162	1.8734	1.6394	7.1014	1.943	-1.86981757072939	7.13444264866348e-05	0.0016922381126942	yes	ASPM	PREDICTED: abnormal spindle-like microcephaly-associated protein homolog [Ziziphus jujuba]	-	-	-	-	-	-	GO:0016458//gene silencing;GO:0019219//regulation of nucleobase-containing compound metabolic process;GO:0040029//regulation of gene expression, epigenetic;GO:0090304//nucleic acid metabolic process;GO:2000112//regulation of cellular macromolecule biosynthetic process
Unigene0000211	56.6666666666667	27.3333333333333	5.6929	3.7522	3.1789	2.8754	3.5512	0.3883	4.208	2.27163333333333	-0.889404717882528	0.320711904795848	0.679316480188501	no	H2B	histone H2B [Chlamydomonas reinhardtii]	-	-	-	-	GO:0000785//chromatin;GO:0043231//intracellular membrane-bounded organelle	GO:0003676//nucleic acid binding;GO:0046983//protein dimerization activity	-
Unigene0000212	2124.33333333333	380	89.2057	48.3676	208.7643	20.1804	20.4439	22.5494	115.445866666667	21.0579	-2.45478304509061	3.21994474988236e-06	0.000130371583215743	yes	HIS2B	PREDICTED: histone H2B-like [Daucus carota subsp. sativus] [Daucus carota]	-	-	-	-	GO:0043231//intracellular membrane-bounded organelle;GO:0043232//intracellular non-membrane-bounded organelle	GO:0003676//nucleic acid binding;GO:0046983//protein dimerization activity	-
Unigene0000213	204	47.6666666666667	18.4805	7.6895	15.6867	4.1039	3.0003	4.2323	13.9522333333333	3.77883333333333	-1.88448327808422	0.0042345689525578	0.03895346094591	yes	At3g46030	Histone core [Cynara cardunculus var. scolymus] [Cynara cardunculus]	-	-	-	-	GO:0009532//plastid stroma;GO:0031976//plastid thylakoid;GO:0043232//intracellular non-membrane-bounded organelle	-	GO:0000226//microtubule cytoskeleton organization
Unigene0000214	3388	779.666666666667	222.8020	101.4756	113.3446	44.0134	38.8126	38.1367	145.874066666667	40.3209	-1.85512367868678	1.06959391169998e-05	0.000358387449342943	yes	At3g46030	PREDICTED: histone H2B-like [Daucus carota subsp. sativus] [Daucus carota]	-	-	-	-	GO:0043231//intracellular membrane-bounded organelle;GO:0043232//intracellular non-membrane-bounded organelle	GO:0003676//nucleic acid binding;GO:0046983//protein dimerization activity	-
Unigene0000215	42	19.3333333333333	0.0754	0.0644	8.7193	0.4947	1.4365	1.4938	2.95303333333333	1.14166666666667	-1.37105615410573	0.33382296562046	0.692334421072419	no	--	--	-	-	-	-	-	-	-
Unigene0000216	1045.66666666667	1276	6.8869	9.3874	5.9332	9.8575	9.9020	9.3785	7.4025	9.71266666666667	0.391854864576768	0.318073016661313	0.676348221874562	no	ATX3	PREDICTED: histone-lysine N-methyltransferase ATX3-like [Sesamum indicum]	-	-	-	-	-	-	-
Unigene0000217	62.3333333333333	5.33333333333333	3.3452	0.8522	1.5487	0.1819	0.2195	0.2150	1.91536666666667	0.205466666666667	-3.22064433350147	0.000748850410892847	0.0108708620773105	yes	--	--	-	-	-	-	-	-	-
Unigene0000218	6.66666666666667	11	0.2196	0.6247	0.2752	0.8535	0.8044	0.1261	0.373166666666667	0.594666666666667	0.672261087067707	0.554805075155549	0.863032413095941	no	--	--	-	-	-	-	-	-	-
Unigene0000219	3.66666666666667	0	0.0394	0.0000	0.7399	0.0000	0.0000	0.0000	0.259766666666667	0.001	-8.02107250539495	0.0609724855581389	0.256548845575407	no	--	armadillo/beta-catenin-like repeat protein [Medicago truncatula]	-	-	-	-	-	-	-
Unigene0000220	67.6666666666667	60	3.3979	4.7281	2.4995	3.1223	3.9504	3.1170	3.54183333333333	3.39656666666667	-0.0604191541539013	0.937587420846079	1	no	--	--	-	-	-	-	-	-	-
Unigene0000221	3.33333333333333	32.6666666666667	0.0000	0.0000	0.3277	0.8131	0.6896	1.1709	0.109233333333333	0.8912	3.02833606051843	0.0202285508192191	0.119921105720289	no	PP2C6	PREDICTED: probable protein phosphatase 2C 38 [Nicotiana attenuata]	-	-	-	-	-	-	-
Unigene0000222	11.6666666666667	31	0.4735	0.7408	0.8901	2.1278	2.1968	1.2232	0.701466666666667	1.84926666666667	1.39850682378673	0.106636363152374	0.367297801555425	no	--	--	-	-	-	-	-	-	-
Unigene0000223	18	43	1.2055	1.3939	0.1462	4.0809	2.1651	1.2726	0.9152	2.5062	1.45334259210556	0.13628489212782	0.425981779205146	no	--	--	-	-	-	-	-	-	-
Unigene0000224	291	151.333333333333	6.0916	5.7546	5.9571	3.2479	2.7773	4.2118	5.93443333333333	3.41233333333333	-0.798351693486791	0.12497544163863	0.405268958317022	no	--	B-cell receptor-associated 31-like protein [Cynara cardunculus var. scolymus] [Cynara cardunculus]	Genetic Information Processing	Folding, sorting and degradation	ko04141//Protein processing in endoplasmic reticulum	K14009	GO:0031224//intrinsic component of membrane	-	GO:0015031//protein transport
Unigene0000225	2881	3463.66666666667	16.7617	36.3434	21.6360	32.5303	31.4995	27.1612	24.9137	30.397	0.286989649445642	0.456670914186142	0.797122098706505	no	NRPE1	PREDICTED: DNA-directed RNA polymerase V subunit 1 [Vitis vinifera]	-	-	-	-	GO:0044451//nucleoplasm part;GO:0055029//nuclear DNA-directed RNA polymerase complex	GO:0016779//nucleotidyltransferase activity;GO:0046872//metal ion binding	GO:0006260//DNA replication;GO:0006310//DNA recombination;GO:0016441//posttranscriptional gene silencing;GO:0016568//chromatin modification;GO:0019219//regulation of nucleobase-containing compound metabolic process;GO:0031047//gene silencing by RNA;GO:0032774//RNA biosynthetic process;GO:0043414//macromolecule methylation;GO:0044710//single-organism metabolic process;GO:0048449//floral organ form…
Unigene0000226	23	4	1.1912	1.9020	0.6501	0.0000	0.1689	0.5956	1.24776666666667	0.254833333333333	-2.29172226835414	0.0523636811537441	0.232138054839379	no	--	--	-	-	-	-	-	-	-
Unigene0000227	274	334.666666666667	3.6060	3.5194	3.3809	4.4086	4.6846	4.9905	3.5021	4.69456666666667	0.422771716141066	0.368833906275686	0.724225453481616	no	--	PREDICTED: WD repeat-containing protein 44 [Vitis vinifera]	-	-	-	-	-	-	-
Unigene0000228	69.6666666666667	54.3333333333333	1.5061	1.6526	0.6320	1.0584	1.0048	1.3433	1.26356666666667	1.1355	-0.154174077851737	0.839120205837531	0.986168879109396	no	AIL7	Integrase-type DNA-binding superfamily protein [Theobroma cacao]	-	-	-	-	-	-	GO:0010467//gene expression;GO:0034645//cellular macromolecule biosynthetic process
Unigene0000229	3	6.66666666666667	0.3074	0.0656	0.0000	0.0560	0.6193	0.5295	0.124333333333333	0.4016	1.69154613952933	0.284145921028174	0.640543568618406	no	--	--	-	-	-	-	-	-	-
Unigene0000230	66.3333333333333	18.3333333333333	1.2376	0.6035	8.0321	0.6442	0.5613	1.3703	3.29106666666667	0.8586	-1.93849717332695	0.0585737164662409	0.249955186182854	no	--	--	-	-	-	-	-	-	-
Unigene0000231	13.6666666666667	5.66666666666667	0.3870	1.6515	0.4365	0.6205	0.2268	0.1333	0.825	0.326866666666667	-1.33569185845601	0.247015730824771	0.594684812330619	no	--	--	-	-	-	-	-	-	-
Unigene0000232	57	20	4.3891	3.1394	1.7288	1.2185	1.8374	0.7200	3.08576666666667	1.25863333333333	-1.2937709186977	0.12128434363184	0.39785901891428	no	SKIPA	SKI-interacting protein, SKIP [Cynara cardunculus var. scolymus] [Cynara cardunculus]	Genetic Information Processing	Transcription	ko03040//Spliceosome	K06063	GO:0030529//intracellular ribonucleoprotein complex	-	-
Unigene0000233	142.333333333333	102	4.4074	2.9866	1.6757	3.1278	2.4186	2.1608	3.02323333333333	2.56906666666667	-0.234848002237741	0.712263975536585	0.938377615580372	no	PCR2	PREDICTED: protein PLANT CADMIUM RESISTANCE 2-like [Nicotiana tabacum]	-	-	-	-	-	-	-
Unigene0000234	101	43.6666666666667	6.4484	3.8174	4.9050	2.0645	3.0038	2.4396	5.05693333333333	2.50263333333333	-1.01481582534162	0.142964023902198	0.438500699385217	no	NDF5	PREDICTED: protein NDH-DEPENDENT CYCLIC ELECTRON FLOW 5 [Daucus carota subsp. sativus] [Daucus carota]	-	-	-	-	-	-	-
Unigene0000235	61	63	0.8309	1.0637	0.2441	0.9588	0.5453	1.0435	0.7129	0.8492	0.252404650285363	0.75451310842677	0.954936545336331	no	--	--	-	-	-	-	-	-	-
Unigene0000236	3	65.3333333333333	0.1795	0.0000	0.0000	1.3955	2.6888	1.9239	0.0598333333333333	2.00273333333333	5.06487708869217	2.91176401574039e-05	0.000820963233219178	yes	--	--	-	-	-	-	-	-	-
Unigene0000237	52.6666666666667	0	0.0000	0.0000	10.4003	0.0000	0.0000	0.0000	3.46676666666667	0.001	-11.7593750227975	0.00143330251299945	0.0176194770612684	yes	--	--	-	-	-	-	-	-	-
Unigene0000238	31	47.3333333333333	0.4049	1.5139	0.9424	1.0117	1.5538	1.6937	0.953733333333333	1.41973333333333	0.573962129724273	0.481038731443974	0.814681581817346	no	--	--	-	-	-	-	-	-	-
Unigene0000239	19.3333333333333	8.66666666666667	0.0765	0.2613	2.3504	0.2975	0.1495	0.6153	0.896066666666667	0.3541	-1.33944922794184	0.300667340401109	0.657912132786518	no	--	PREDICTED: glycine--tRNA ligase, mitochondrial 1-like [Malus domestica]	Genetic Information Processing	Translation	ko00970//Aminoacyl-tRNA biosynthesis	K01880	-	-	-
Unigene0000240	25.3333333333333	31.6666666666667	0.6549	0.1491	1.7237	0.7955	0.7037	1.8049	0.842566666666667	1.10136666666667	0.386432103743932	0.706782377782394	0.936391967016	no	--	--	-	-	-	-	-	-	-
Unigene0000241	50.3333333333333	24	4.2285	2.5162	0.2917	0.6785	1.2505	2.5390	2.34546666666667	1.48933333333333	-0.655208312567588	0.506028868546495	0.831964881251353	no	--	--	-	-	-	-	-	-	-
Unigene0000242	130.666666666667	104	2.1464	1.8897	2.2086	1.7453	2.2014	1.4204	2.08156666666667	1.78903333333333	-0.218489496655504	0.723402747410398	0.942877581307512	no	At4g31140	Glycoside hydrolase, catalytic domain-containing protein [Cynara cardunculus var. scolymus] [Cynara cardunculus]	Metabolism	Carbohydrate metabolism	ko00500//Starch and sucrose metabolism	K19893	-	-	-
Unigene0000243	0.666666666666667	27.6666666666667	0.0000	0.0765	0.0000	0.3919	1.0505	1.5050	0.0255	0.982466666666667	5.26783930794751	0.000122199567388265	0.00262432771902279	yes	FH13	PREDICTED: formin-like protein 18, partial [Ziziphus jujuba]	-	-	-	-	-	-	-
Unigene0000244	22.3333333333333	64.3333333333333	0.0463	0.0000	1.8572	1.1024	1.8998	1.5952	0.6345	1.53246666666667	1.27216362440575	0.335237601130432	0.693625416004401	no	--	PREDICTED: TPR and ankyrin repeat-containing protein 1-like isoform X2 [Malus domestica]	-	-	-	-	-	-	-
Unigene0000245	23.6666666666667	18.3333333333333	1.0243	1.6881	0.9296	1.1326	1.0868	0.7300	1.214	0.983133333333333	-0.30430942718445	0.73503009102779	0.947747687786451	no	--	F-box associated domain, type 1 [Cynara cardunculus var. scolymus] [Cynara cardunculus]	-	-	-	-	-	-	-
Unigene0000246	1697	738.333333333333	41.3372	31.5848	43.2608	22.4874	16.9779	15.5570	38.7276	18.3407666666667	-1.07830815181328	0.00671198685326375	0.0541927576929623	no	--	PREDICTED: probable LIM domain-containing serine/threonine-protein kinase DDB_G0286997 [Gossypium hirsutum]	-	-	-	-	-	-	-
Unigene0000247	163	197.333333333333	4.8855	5.1557	3.7728	5.2594	6.7424	6.5292	4.60466666666667	6.177	0.423809607762928	0.435773241582755	0.77920089692852	no	--	--	-	-	-	-	-	-	-
Unigene0000248	249.333333333333	93.3333333333333	13.3635	9.8902	11.0815	5.0770	4.2694	5.1341	11.4450666666667	4.82683333333333	-1.24557694885237	0.0258913776301624	0.142735455224922	no	--	--	-	-	-	-	-	-	-
Unigene0000249	35.3333333333333	51	2.3898	1.9454	0.6912	1.5540	3.6092	3.6095	1.67546666666667	2.92423333333333	0.803495448364848	0.335967437746351	0.694261567522295	no	--	--	-	-	-	-	-	-	-
Unigene0000250	68.3333333333333	39.6666666666667	3.0071	2.3763	2.4601	2.0697	2.2438	0.6234	2.6145	1.64563333333333	-0.667892148222126	0.392706317292347	0.744090593432104	no	--	--	-	-	-	-	-	-	-
Unigene0000251	73.3333333333333	111	0.7783	2.5548	0.6753	2.1467	2.2457	1.6911	1.33613333333333	2.02783333333333	0.601875100619054	0.406016359739426	0.754779209563316	no	HHT1	Chloramphenicol acetyltransferase-like domain-containing protein [Cynara cardunculus var. scolymus] [Cynara cardunculus]	-	-	-	-	-	GO:0016740//transferase activity	-
Unigene0000252	113	65.3333333333333	6.5610	5.1551	4.1114	3.6936	2.4414	4.4843	5.27583333333333	3.53976666666667	-0.57574472544683	0.388253066592963	0.741000854306987	no	prmC	PREDICTED: release factor glutamine methyltransferase [Daucus carota subsp. sativus] [Daucus carota]	-	-	-	-	-	GO:0008168//methyltransferase activity	GO:0008213//protein alkylation
Unigene0000253	2837.33333333333	2522	112.2183	101.6118	106.4136	101.3528	107.3877	103.5947	106.7479	104.111733333333	-0.0360750199672398	0.916263300907607	1	no	At1g16350	Aldolase-type TIM barrel [Cynara cardunculus var. scolymus] [Cynara cardunculus]	Metabolism	Global and overview maps;Nucleotide metabolism	ko01100//Metabolic pathways;ko01110//Biosynthesis of secondary metabolites;ko00230//Purine metabolism	K00088	-	-	-
Unigene0000254	16	14.3333333333333	0.8135	0.5875	0.6470	0.5473	0.6418	0.9162	0.682666666666667	0.701766666666667	0.0398101130481695	0.969513058247245	1	no	--	--	-	-	-	-	-	-	-
Unigene0000255	38.6666666666667	30.6666666666667	2.5154	3.0351	1.3860	2.2125	1.7157	2.2409	2.31216666666667	2.05636666666667	-0.169147863034137	0.837563859743422	0.985782263043222	no	--	--	-	-	-	-	-	-	-
Unigene0000256	704.666666666667	650	5.0668	5.3717	6.2340	5.2547	5.4101	5.7491	5.5575	5.4713	-0.0225523801206478	0.957689035940727	1	no	EMB1027	PREDICTED: arginine--tRNA ligase, cytoplasmic isoform X1 [Solanum lycopersicum]	Genetic Information Processing	Translation	ko00970//Aminoacyl-tRNA biosynthesis	K01887	-	-	-
Unigene0000257	16.3333333333333	2	0.0724	0.2471	2.9255	0.0000	0.3182	0.0000	1.08166666666667	0.106066666666667	-3.35021273744282	0.0578327512427045	0.24824338189766	no	CRK26	Concanavalin A-like lectin/glucanase, subgroup [Cynara cardunculus var. scolymus] [Cynara cardunculus]	-	-	-	-	-	GO:0004672//protein kinase activity;GO:0032550//purine ribonucleoside binding	GO:0006464//cellular protein modification process
Unigene0000258	179.333333333333	278.333333333333	0.5665	0.7043	1.6961	1.0347	1.5576	1.9755	0.988966666666667	1.5226	0.622543182743668	0.292503099499422	0.649143896894625	no	PATROL1	Mammalian uncoordinated homology 13, domain 2 [Cynara cardunculus var. scolymus] [Cynara cardunculus]	-	-	-	-	-	-	-
Unigene0000259	82.3333333333333	66.6666666666667	1.7447	1.2043	1.3505	1.6455	1.2594	0.9943	1.43316666666667	1.29973333333333	-0.140990738649571	0.838291243231114	0.985959775652277	no	--	--	-	-	-	-	-	-	-
Unigene0000260	1715.33333333333	1019.66666666667	17.2082	10.6297	10.1686	9.9837	7.6790	8.7082	12.6688333333333	8.7903	-0.527299365135189	0.189421622850096	0.516234256397939	no	PWP2	PREDICTED: periodic tryptophan protein 2 homolog [Ipomoea nil]	Genetic Information Processing	Translation	ko03008//Ribosome biogenesis in eukaryotes	K14558	-	-	-
Unigene0000261	655	296	4.9293	3.3998	8.8222	3.0152	2.3295	2.7384	5.7171	2.69436666666667	-1.08533732988903	0.0267339614114431	0.146066931237118	no	PDAT1	phospholipid:diacylglycerol acyltransferase 2 [Prunus sibirica]	Metabolism	Lipid metabolism;Global and overview maps	ko01100//Metabolic pathways;ko00561//Glycerolipid metabolism	K00679	GO:0031224//intrinsic component of membrane	GO:0008080//N-acetyltransferase activity	GO:0000160//phosphorelay signal transduction system;GO:0044238//primary metabolic process
Unigene0000262	7965.66666666667	24951.3333333333	229.6903	182.9453	292.4887	857.2397	699.4152	821.6756	235.041433333333	792.776833333333	1.75399970554835	7.08880684010681e-07	3.54217280883438e-05	yes	PRUA1	PREDICTED: major allergen Pru ar 1 [Eucalyptus grandis]	-	-	-	-	-	-	-
Unigene0000263	58	45.3333333333333	1.0246	1.4040	1.2479	0.8834	0.7823	1.4167	1.2255	1.02746666666667	-0.254278893815803	0.723889438147589	0.942972801194128	no	KOR	cellulase, partial [Populus nigra]	-	-	-	-	-	GO:0004553//hydrolase activity, hydrolyzing O-glycosyl compounds	GO:0030243//cellulose metabolic process
Unigene0000264	37.6666666666667	28	2.7462	2.6367	1.0487	2.5017	2.2634	0.5912	2.14386666666667	1.78543333333333	-0.263940917325522	0.770995477129355	0.961359866386656	no	--	--	-	-	-	-	-	-	-
Unigene0000265	24.3333333333333	4.66666666666667	0.4291	0.2930	4.7593	0.4378	0.1886	0.2956	1.82713333333333	0.307333333333333	-2.57170576207201	0.039071445691255	0.190588994546747	no	--	--	-	-	-	-	-	-	-
Unigene0000266	641.333333333333	125.333333333333	5.2405	2.9085	6.3260	1.2028	0.9500	0.9321	4.825	1.0283	-2.23026771931628	1.41479968687273e-05	0.000452402721716017	yes	BAM3	Leucine-rich repeat-containing protein [Cynara cardunculus var. scolymus] [Cynara cardunculus]	-	-	-	-	-	-	-
Unigene0000267	0	23.3333333333333	0.0000	0.0000	0.0000	1.1034	1.8098	1.3725	0.001	1.42856666666667	10.4803526485004	5.78092976732514e-06	0.000213910383424352	yes	--	--	-	-	-	-	-	-	-
Unigene0000268	26	7	1.4169	0.7256	0.0000	0.6196	0.0346	0.0814	0.714166666666667	0.2452	-1.54230181947529	0.296689169868221	0.653587171994261	no	--	hypothetical protein GENE_0142 (chloroplast) [Drosera rotundifolia]	-	-	-	-	-	-	-
Unigene0000269	13	562.666666666667	0.1700	0.2695	0.2740	5.1866	10.5344	16.7969	0.237833333333333	10.8393	5.51017685151457	2.30146554005441e-15	5.81203794914388e-13	yes	--	PREDICTED: protein stu1 [Theobroma cacao]	-	-	-	-	-	-	-
Unigene0000270	0	5	0.0000	0.0000	0.0000	0.1804	0.3023	0.4975	0.001	0.326733333333333	8.35196983580124	0.005199552304473	0.0452238446860732	yes	--	--	-	-	-	-	-	-	-
Unigene0000271	76	53.6666666666667	0.2714	0.2138	8.2012	1.5516	1.4680	2.2290	2.89546666666667	1.74953333333333	-0.726825736183594	0.521062870141212	0.840607351668339	no	--	--	-	-	-	-	-	-	-
Unigene0000272	181.333333333333	196.666666666667	7.0982	4.2919	4.6851	7.3947	6.4228	6.3237	5.3584	6.71373333333333	0.325312953775441	0.554048380134721	0.862445851929635	no	--	hypothetical_protein [Oryza brachyantha]	-	-	-	-	-	-	-
Unigene0000273	19	7	0.8652	0.4923	0.6408	0.4968	0.0768	0.2709	0.6661	0.2815	-1.24260385960684	0.210143077274233	0.546751320547075	no	--	--	-	-	-	-	-	-	-
Unigene0000274	119	178	2.0788	0.8004	5.7002	3.3944	4.1908	5.4379	2.8598	4.34103333333333	0.602124244891927	0.399538338671608	0.74976523965289	no	--	--	-	-	-	-	-	-	-
Unigene0000275	2	0	0.1291	0.0000	0.2426	0.0000	0.0000	0.0000	0.1239	0.001	-6.95303237725324	0.122211902250939	0.399893665832875	no	--	--	-	-	-	-	-	-	-
Unigene0000276	91.3333333333333	74.6666666666667	5.4319	5.1435	4.5468	4.7966	3.3114	5.7364	5.04073333333333	4.6148	-0.12736550987913	0.846916222902881	0.989314513399411	no	--	PREDICTED: WD repeat domain-containing protein 83 [Erythranthe guttata]	-	-	-	-	-	-	-
Unigene0000277	365.333333333333	55	6.3812	3.1052	13.4167	1.5094	0.8407	1.2051	7.63436666666667	1.18506666666667	-2.68754025748086	6.09384691237859e-05	0.00149384911918751	yes	At1g29670	Lipase, GDSL [Cynara cardunculus var. scolymus] [Cynara cardunculus]	-	-	-	-	-	-	-
Unigene0000278	792	767	7.5862	6.6093	6.6736	7.0064	8.1260	7.2022	6.95636666666667	7.44486666666667	0.0979120327950679	0.808849072242133	0.974786838870079	no	UPL7	HECT-like protein [Cynara cardunculus var. scolymus] [Cynara cardunculus]	Genetic Information Processing	Folding, sorting and degradation	ko04120//Ubiquitin mediated proteolysis	K10588	-	-	-
Unigene0000279	1	225.666666666667	0.0000	0.0000	0.2401	6.8874	15.6560	23.0965	0.0800333333333333	15.2133	7.57051641679745	3.61051955403547e-12	5.67572462310632e-10	yes	--	transmembrane protein [Arabidopsis thaliana]	-	-	-	-	-	-	-
Unigene0000280	430.666666666667	468.333333333333	4.8269	5.3974	10.4126	7.5543	7.7167	7.3398	6.87896666666667	7.53693333333333	0.131785766811493	0.779273619045455	0.963841548081764	no	ycf45	P-loop containing nucleoside triphosphate hydrolase superfamily protein [Zea mays]	-	-	-	-	-	-	-
Unigene0000281	1100	937	20.0695	20.3012	23.4730	20.3392	17.5449	20.5546	21.2812333333333	19.4795666666667	-0.127620179002503	0.743101200237656	0.950054509312877	no	--	PREDICTED: squamous cell carcinoma antigen recognized by T-cells 3-like [Pyrus x bretschneideri]	-	-	-	-	-	-	-
Unigene0000282	644	647	8.3915	7.8639	7.0167	8.9366	8.7044	8.1589	7.75736666666667	8.59996666666667	0.14876407298493	0.719830007353131	0.941514054235208	no	OFUT15	O-fucosyltransferase family protein [Solanum lycopersicum]	-	-	-	-	-	-	-
Unigene0000283	1781	1366.33333333333	23.1790	21.0659	17.1534	17.9762	17.4584	17.2269	20.4661	17.5538333333333	-0.221450095300959	0.549120305004217	0.858998654936479	no	UBC25	PREDICTED: probable ubiquitin-conjugating enzyme E2 25 isoform X2 [Gossypium arboreum]	Genetic Information Processing	Folding, sorting and degradation	ko04120//Ubiquitin mediated proteolysis	K10581	-	-	-
Unigene0000284	35.6666666666667	3	1.8739	2.6111	1.2941	0.2787	0.1121	0.1317	1.92636666666667	0.174166666666667	-3.46734189183229	0.000746690101049	0.0108512707084507	yes	--	--	-	-	-	-	-	-	-
Unigene0000285	791	1552.66666666667	12.0882	13.5331	15.2390	28.7953	24.4143	32.3531	13.6201	28.5209	1.06628221211988	0.00601956478030507	0.0501537611233048	no	--	Late embryogenesis abundant protein, LEA-14 [Cynara cardunculus var. scolymus] [Cynara cardunculus]	-	-	-	-	-	-	-
Unigene0000286	110	107.666666666667	4.0865	4.4257	4.9272	4.4775	5.1617	4.3201	4.4798	4.6531	0.0547578676415235	0.934485303504012	1	no	--	--	-	-	-	-	-	-	-
Unigene0000287	879.666666666667	724.333333333333	14.0844	16.6617	7.8673	13.1594	11.9679	10.1351	12.8711333333333	11.7541333333333	-0.130970923034725	0.766538678389872	0.959662942309007	no	DJC76	DnaJ domain-containing protein [Cynara cardunculus var. scolymus] [Cynara cardunculus]	-	-	-	-	-	-	-
Unigene0000288	44.6666666666667	14.6666666666667	1.1597	0.8629	4.3604	0.8235	0.7843	0.3585	2.12766666666667	0.655433333333333	-1.69875119615915	0.0717093042288044	0.285117824753901	no	--	--	-	-	-	-	-	-	-
Unigene0000289	14.3333333333333	56	0.2129	0.8356	0.4001	2.2958	1.4034	1.7964	0.482866666666667	1.83186666666667	1.92361772028193	0.0245197036312077	0.137199925520275	no	--	--	-	-	-	-	-	-	-
Unigene0000290	57.6666666666667	30.3333333333333	2.7558	2.5402	0.9843	1.6067	1.1710	1.0442	2.09343333333333	1.27396666666667	-0.716543445325162	0.368149770849344	0.723595678298255	no	--	--	-	-	-	-	-	-	-
Unigene0000291	105.333333333333	93	1.7894	1.6809	1.9190	1.8205	1.1438	2.2753	1.79643333333333	1.74653333333333	-0.0406412196513104	0.95647817836702	1	no	--	PREDICTED: actin cytoskeleton-regulatory complex protein pan1 isoform X1 [Daucus carota subsp. sativus] [Daucus carota]	-	-	-	-	-	-	-
Unigene0000292	213	177.666666666667	5.3781	5.7692	9.0714	7.0643	4.6097	5.7482	6.73956666666667	5.8074	-0.214763426660271	0.696575547621986	0.931315423714988	no	RTNLB14	Reticulon [Cynara cardunculus var. scolymus] [Cynara cardunculus]	-	-	-	-	-	-	-
Unigene0000293	182.333333333333	62.6666666666667	5.6229	3.3910	3.9348	1.3185	1.4554	2.4746	4.31623333333333	1.7495	-1.3028301937013	0.0412640476631285	0.197651834846941	no	CYCA3-1	Cyclin A/B/D/E [Cynara cardunculus var. scolymus] [Cynara cardunculus]	-	-	-	-	-	-	-
Unigene0000294	60.3333333333333	88	4.1012	2.5927	2.3558	5.5349	4.8963	4.9708	3.01656666666667	5.134	0.767175829376328	0.257498998677383	0.608166041117312	no	--	--	-	-	-	-	-	-	-
Unigene0000295	282.666666666667	167.666666666667	7.5023	5.8776	2.7822	4.1006	3.6713	3.5333	5.38736666666667	3.7684	-0.515628149848286	0.359377746972812	0.715384117905773	no	--	DUF3883 domain-containing protein [Cephalotus follicularis]	-	-	-	-	-	-	-
Unigene0000296	0	35.6666666666667	0.0000	0.0000	0.0000	2.3978	1.7217	2.3612	0.001	2.16023333333333	11.0769714353203	3.35676132426631e-07	1.82568393622745e-05	yes	--	--	-	-	-	-	-	-	-
Unigene0000297	331.666666666667	330.666666666667	5.0011	3.5569	7.1956	5.2912	4.9012	6.7248	5.2512	5.63906666666667	0.102809255043212	0.836662503814175	0.985451588972957	no	AVT1I	Amino acid transporter, transmembrane, partial [Cynara cardunculus var. scolymus] [Cynara cardunculus]	-	-	-	-	-	-	-
Unigene0000298	19.6666666666667	7	1.1970	1.1675	0.2572	0.5483	0.1002	0.4712	0.8739	0.373233333333333	-1.22739036368609	0.260944001176561	0.611906302603823	no	--	--	-	-	-	-	-	-	-
Unigene0000299	48.3333333333333	8.33333333333333	3.4000	3.0545	0.0000	0.6781	0.3146	0.3699	2.1515	0.4542	-2.24394322912878	0.0738142386343317	0.290649353784921	no	FPS1	Polyprenyl synthetase, partial [Cynara cardunculus var. scolymus] [Cynara cardunculus]	Metabolism	Global and overview maps;Metabolism of terpenoids and polyketides	ko01100//Metabolic pathways;ko01110//Biosynthesis of secondary metabolites;ko00900//Terpenoid backbone biosynthesis	K00787	-	-	-
Unigene0000300	1.66666666666667	13	0.0000	0.0000	0.3782	0.9385	0.4127	1.1090	0.126066666666667	0.820066666666667	2.70155433467623	0.0483862478354204	0.220386841372437	no	--	--	-	-	-	-	-	-	-
Unigene0000301	95	19.6666666666667	0.0000	0.0000	13.5424	1.0316	0.7407	0.4789	4.51413333333333	0.7504	-2.58871729887749	0.132382532244789	0.419030605526563	no	--	--	-	-	-	-	-	-	-
Unigene0000302	14	19.6666666666667	0.6130	0.9301	0.5122	1.7870	0.2994	0.9972	0.6851	1.02786666666667	0.585266642187637	0.557579833834209	0.864913275986503	no	--	Alcohol dehydrogenase, C-terminal [Cynara cardunculus var. scolymus] [Cynara cardunculus]	-	-	-	-	-	-	-
Unigene0000303	35.3333333333333	27	0.3965	3.4741	0.6957	1.4640	0.8133	1.0016	1.5221	1.09296666666667	-0.477813742832152	0.625707712212346	0.895324789848144	no	--	--	-	-	-	-	-	-	-
Unigene0000304	0	6	0.0000	0.0000	0.0000	0.3434	0.1726	0.6086	0.001	0.374866666666667	8.55023373593229	0.00336207676934681	0.0328010234814661	yes	CYP79A1	cytochrome P450 [Cynara cardunculus var. scolymus] [Cynara cardunculus]	Metabolism	Metabolism of other amino acids;Biosynthesis of other secondary metabolites;Global and overview maps	ko01110//Biosynthesis of secondary metabolites;ko01210//2-Oxocarboxylic acid metabolism;ko00460//Cyanoamino acid metabolism;ko00966//Glucosinolate biosynthesis	K12153	-	-	-
Unigene0000305	205.333333333333	241.666666666667	1.7021	1.2966	3.5171	3.0447	2.5248	2.2169	2.17193333333333	2.59546666666667	0.257014138605599	0.650915128597531	0.908094306080249	no	--	Ankyrin repeat-containing protein [Cynara cardunculus var. scolymus] [Cynara cardunculus]	-	-	-	-	-	-	-
Unigene0000306	4283.33333333333	1271	79.2428	45.4496	86.2165	25.1620	22.4221	21.4561	70.3029666666667	23.0134	-1.61111142678915	3.08873446399217e-05	0.000861269704362768	yes	POR1	Glucose/ribitol dehydrogenase [Cynara cardunculus var. scolymus] [Cynara cardunculus]	Metabolism	Global and overview maps;Metabolism of cofactors and vitamins	ko01100//Metabolic pathways;ko01110//Biosynthesis of secondary metabolites;ko00860//Porphyrin and chlorophyll metabolism	K00218	-	-	-
Unigene0000307	518.666666666667	1455.33333333333	4.3797	16.7983	3.6963	22.1381	26.3698	21.0715	8.29143333333333	23.1931333333333	1.48400431167143	0.00837790108154701	0.0637639260951439	no	ESK1	PC-Esterase [Cynara cardunculus var. scolymus] [Cynara cardunculus]	-	-	-	-	GO:0031224//intrinsic component of membrane;GO:0043231//intracellular membrane-bounded organelle	GO:0016413//O-acetyltransferase activity	GO:0006355//regulation of transcription, DNA-templated;GO:0006970//response to osmotic stress;GO:0009409//response to cold;GO:0045491//xylan metabolic process
Unigene0000308	10	1.66666666666667	0.7489	0.6392	0.0000	0.1637	0.0549	0.0645	0.4627	0.0943666666666667	-2.2937278503807	0.116421573331931	0.387731182533837	no	--	--	-	-	-	-	-	-	-
Unigene0000309	57	54.6666666666667	0.6296	1.0299	0.4932	0.5863	0.7431	0.9036	0.717566666666667	0.744333333333333	0.0528359714457333	0.95155707457752	1	no	ACT1	actin, partial [Morella rubra]	-	-	-	-	-	-	-
Unigene0000310	265.666666666667	719	19.3151	17.8556	0.0000	41.0039	38.2631	45.3649	12.3902333333333	41.5439666666667	1.74543561635317	0.0967526733933102	0.345497835794357	no	--	--	-	-	-	-	-	-	-
Unigene0000311	80.3333333333333	46	0.9600	1.5897	2.9361	0.9607	1.3646	0.6663	1.8286	0.9972	-0.874784737046888	0.242518881844894	0.588950921683584	no	--	--	-	-	-	-	-	-	-
Unigene0000312	39.6666666666667	3.66666666666667	1.9075	1.5646	0.2329	0.1805	0.0726	0.1707	1.235	0.141266666666667	-3.12801804970838	0.00457873678575436	0.0412002356268695	yes	--	--	-	-	-	-	-	-	-
Unigene0000313	3.33333333333333	5	0.3479	0.0000	0.0000	0.3042	0.0510	0.4794	0.115966666666667	0.2782	1.2624122416435	0.494351813084273	0.823812727502075	no	--	--	-	-	-	-	-	-	-
Unigene0000314	17.3333333333333	15.6666666666667	0.8939	0.9352	0.1084	0.7565	0.7183	0.5960	0.645833333333333	0.690266666666667	0.0959919129246043	0.948799842471721	1	no	--	--	-	-	-	-	-	-	-
Unigene0000315	54.6666666666667	18.6666666666667	2.2572	1.2843	5.9408	0.9322	1.4883	0.7776	3.16076666666667	1.06603333333333	-1.56802198709057	0.0725822808264796	0.287589268613815	no	--	--	-	-	-	-	-	-	-
Unigene0000316	406.666666666667	414	8.0024	7.6990	6.8133	9.0806	8.1204	8.0193	7.5049	8.40676666666667	0.16371818245171	0.711461824785802	0.938167955811379	no	--	PREDICTED: probable sulfate transporter 3.4 [Nicotiana tabacum]	-	-	-	-	-	-	-
Unigene0000317	3905.66666666667	3237	36.2044	31.3246	38.3355	33.5265	30.3097	31.7405	35.2881666666667	31.8589	-0.14748802399426	0.662442022885862	0.914749746734651	no	cwc-21	PREDICTED: pre-mRNA-splicing factor CWC22 homolog [Daucus carota subsp. sativus] [Daucus carota]	-	-	-	-	-	-	-
Unigene0000318	7	3.33333333333333	0.3500	0.5310	0.2924	0.1134	0.1140	0.4019	0.391133333333333	0.209766666666667	-0.89887504909931	0.464533276061391	0.802799113422005	no	--	--	-	-	-	-	-	-	-
Unigene0000319	0	2.33333333333333	0.0000	0.0000	0.0000	0.2262	0.1705	0.0000	0.001	0.132233333333333	7.04694208653676	0.091812669664751	0.334094459363325	no	DOT3	PREDICTED: BTB/POZ domain-containing protein DOT3 [Vitis vinifera]	-	-	-	-	-	-	-
Unigene0000320	605	532.666666666667	14.4101	15.8324	2.5689	11.7893	10.9613	11.1735	10.9371333333333	11.3080333333333	0.0481133895017488	0.936371374869427	1	no	SAC8	Syja_N domain-containing protein [Cephalotus follicularis]	Metabolism;Environmental Information Processing	Signal transduction;Carbohydrate metabolism;Global and overview maps	ko01100//Metabolic pathways;ko04070//Phosphatidylinositol signaling system;ko00562//Inositol phosphate metabolism	K21797	-	-	-
Unigene0000321	91.3333333333333	96.3333333333333	2.0613	1.7170	2.7280	2.9563	2.6094	1.6473	2.16876666666667	2.40433333333333	0.148762078449592	0.819814694829646	0.97910008732723	no	--	Leucine-rich repeat-containing protein [Cynara cardunculus var. scolymus] [Cynara cardunculus]	-	-	-	-	-	-	-
Unigene0000322	675	534	18.1897	19.0072	15.1708	13.5658	15.9639	16.1577	17.4559	15.2291333333333	-0.196880899404059	0.64037774797087	0.90267342995594	no	PXN	peroxisomal nicotinamide adenine dinucleotide carrier, partial [Dorcoceras hygrometricum]	Cellular Processes	Transport and catabolism	ko04146//Peroxisome	K13354	GO:0016020//membrane	-	-
Unigene0000323	749.333333333333	611.666666666667	8.5893	9.5015	10.2025	8.6087	7.7093	8.2972	9.4311	8.20506666666667	-0.200910994237152	0.623872439205102	0.894338107204947	no	PXN	PREDICTED: peroxisomal nicotinamide adenine dinucleotide carrier-like [Daucus carota subsp. sativus] [Daucus carota]	Cellular Processes	Transport and catabolism	ko04146//Peroxisome	K13354	-	-	-
Unigene0000324	38	80	1.0633	0.8642	2.4748	3.1364	3.0787	3.1394	1.46743333333333	3.11816666666667	1.08740308041334	0.141946490185337	0.436422689330043	no	PXN	Leucine-rich repeat-containing protein [Cynara cardunculus var. scolymus] [Cynara cardunculus]	-	-	-	-	-	-	-
Unigene0000325	27	14.3333333333333	1.8103	1.8408	0.4344	1.2912	0.0000	1.3268	1.36183333333333	0.872666666666667	-0.642047554742129	0.602267063467944	0.882549855059419	no	--	--	-	-	-	-	-	-	-
Unigene0000326	30.3333333333333	27	0.9157	1.6932	2.9407	0.8341	2.3479	1.5771	1.84986666666667	1.58636666666667	-0.221695020426673	0.819261740447843	0.978872544761938	no	ABCG20	AAA+ ATPase domain-containing protein [Cynara cardunculus var. scolymus] [Cynara cardunculus]	Environmental Information Processing	Membrane transport	ko02010//ABC transporters	K05681	-	-	-
Unigene0000327	407.333333333333	286.666666666667	13.6461	9.9100	20.4295	12.3318	9.8881	10.5552	14.6618666666667	10.9250333333333	-0.424431109474894	0.387069253439821	0.740216904457997	no	--	Os05g0588400 [Oryza sativa Japonica Group]	-	-	-	-	-	-	-
Unigene0000328	386.333333333333	414.333333333333	20.7337	21.8436	19.7030	24.7963	23.5354	24.3306	20.7601	24.2207666666667	0.22243113870542	0.613746369506076	0.889107023622246	no	--	--	-	-	-	-	-	-	-
Unigene0000329	5655	3745.66666666667	59.1579	50.9269	57.0142	42.3902	39.6550	39.4193	55.6996666666667	40.4881666666667	-0.46016837559359	0.165482973449397	0.477598042862564	no	--	Zinc finger, C2H2, partial [Cynara cardunculus var. scolymus] [Cynara cardunculus]	-	-	-	-	-	-	-
Unigene0000330	69	23.6666666666667	2.0805	3.8773	0.0798	0.9592	0.4666	0.9141	2.01253333333333	0.779966666666667	-1.36752830446352	0.194899264425265	0.524307105875124	no	--	F-box domain, cyclin-like protein [Cynara cardunculus var. scolymus] [Cynara cardunculus]	-	-	-	-	-	-	-
Unigene0000331	19.3333333333333	21.3333333333333	1.2531	0.5185	1.2136	1.2177	1.2241	1.3081	0.995066666666667	1.24996666666667	0.329024531991549	0.725931865183181	0.943776901143099	no	--	PREDICTED: F-box/LRR-repeat protein At3g26922-like [Erythranthe guttata]	-	-	-	-	-	-	-
Unigene0000332	26.6666666666667	32.6666666666667	0.4917	0.3659	0.5689	0.7167	0.5358	0.6515	0.4755	0.634666666666667	0.416553731726225	0.607191164933355	0.884994748584667	no	--	--	-	-	-	-	-	-	-
Unigene0000333	0	21.3333333333333	0.0000	0.0000	0.0000	0.8852	1.2134	0.5706	0.001	0.889733333333333	9.7972291929045	1.24780014013132e-05	0.000407485684660312	yes	--	--	-	-	-	-	-	-	-
Unigene0000334	0	0	0.0000	0.0000	0.0000	0.0000	0.0000	0.0000	0.001	0.001	0	notest	notest	notest	--	--	-	-	-	-	-	-	-
Unigene0000335	3	0.666666666666667	0.1655	0.2119	0.1556	0.0603	0.0000	0.0713	0.177666666666667	0.0438666666666667	-2.0179760439113	0.189295852858286	0.516030311779633	no	--	--	-	-	-	-	-	-	-
Unigene0000336	998.333333333333	836	17.9370	17.0457	14.9242	15.8645	14.6670	15.7358	16.6356333333333	15.4224333333333	-0.109246382014242	0.781789180741182	0.96501554811233	no	At1g01350	PREDICTED: zinc finger CCCH domain-containing protein 1-like [Ipomoea nil]	-	-	-	-	-	GO:0043169//cation binding	-
Unigene0000337	87	57.6666666666667	0.0000	3.6888	1.0847	0.9480	1.0299	0.7950	1.59116666666667	0.9243	-0.783651870386959	0.506000347455247	0.831964881251353	no	STP1	General substrate transporter [Cynara cardunculus var. scolymus] [Cynara cardunculus]	-	-	-	-	-	-	-
Unigene0000338	6.33333333333333	2	0.3517	0.0546	0.4207	0.0000	0.0937	0.2203	0.275666666666667	0.104666666666667	-1.39712277027964	0.306386278915196	0.663736949430261	no	At3g47200	PREDICTED: UPF0481 protein At3g47200 [Eucalyptus grandis]	-	-	-	-	-	-	-
Unigene0000339	26.3333333333333	91.3333333333333	0.5816	0.3919	0.7480	2.1861	1.9285	2.3724	0.573833333333333	2.16233333333333	1.91388525790844	0.00882351416423299	0.0661082659385168	no	--	--	-	-	-	-	-	-	-
Unigene0000340	2569.33333333333	934.666666666667	28.6826	19.9687	27.5781	10.8784	9.4495	10.5299	25.4098	10.2859333333333	-1.30471231178246	0.000527556407601597	0.00833512434816209	yes	NEK2	Protein kinase, ATP binding site-containing protein, partial [Cynara cardunculus var. scolymus] [Cynara cardunculus]	-	-	-	-	-	GO:0004672//protein kinase activity;GO:0032550//purine ribonucleoside binding	GO:0006464//cellular protein modification process;GO:0006796//phosphate-containing compound metabolic process
Unigene0000341	2142.66666666667	1741	31.4384	31.1003	35.2528	27.7824	28.6455	29.2372	32.5971666666667	28.5550333333333	-0.191001502695533	0.587759680346037	0.877026429939571	no	Os09g0533100	Type II pantothenate kinase [Cynara cardunculus var. scolymus] [Cynara cardunculus]	Metabolism	Metabolism of cofactors and vitamins;Global and overview maps	ko01100//Metabolic pathways;ko00770//Pantothenate and CoA biosynthesis	K09680	-	GO:0016301//kinase activity	GO:0006796//phosphate-containing compound metabolic process
Unigene0000342	1916.33333333333	2541.66666666667	14.9320	14.7117	12.4903	18.9088	21.3860	21.4939	14.0446666666667	20.5962333333333	0.552358135302401	0.115656973986751	0.386255705061407	no	SAC2	Synaptojanin, N-terminal [Cynara cardunculus var. scolymus] [Cynara cardunculus]	-	-	-	-	-	-	-
Unigene0000343	14814.3333333333	28057.3333333333	234.8165	264.7801	204.8791	483.8767	452.4169	523.8950	234.825233333333	486.729533333333	1.05153287308629	0.00157099445149855	0.0188244073609606	yes	METK5	SAM synthetase [Artemisia annua]	Metabolism	Amino acid metabolism;Global and overview maps	ko01100//Metabolic pathways;ko01110//Biosynthesis of secondary metabolites;ko01230//Biosynthesis of amino acids;ko00270//Cysteine and methionine metabolism	K00789	GO:0044424//intracellular part	GO:0016765//transferase activity, transferring alkyl or aryl (other than methyl) groups;GO:0032550//purine ribonucleoside binding;GO:0043169//cation binding	GO:0009108//coenzyme biosynthetic process
Unigene0000344	16.3333333333333	12.3333333333333	0.5399	0.5530	0.3654	0.2204	0.8228	0.1488	0.4861	0.397333333333333	-0.290903304160215	0.798910612500155	0.971107412195223	no	--	--	-	-	-	-	-	-	-
Unigene0000345	265	290.666666666667	8.2028	15.1729	16.7107	11.7178	13.1201	19.8133	13.3621333333333	14.8837333333333	0.155586087656586	0.766674231359004	0.959723099876497	no	ILI6	Myc-type, basic helix-loop-helix (bHLH) domain-containing protein [Cynara cardunculus var. scolymus] [Cynara cardunculus]	-	-	-	-	-	-	-
Unigene0000346	95	24.6666666666667	5.6411	8.1421	2.6512	1.5114	0.9116	2.4290	5.47813333333333	1.61733333333333	-1.76006733076346	0.0276508753634333	0.149721907396141	no	--	PREDICTED: small acidic protein 1 [Solanum lycopersicum]	-	-	-	-	-	-	-
Unigene0000347	14	16	0.2420	0.8850	1.2996	0.8061	0.6078	1.1907	0.808866666666667	0.8682	0.102125513745357	0.923501846848699	1	no	LECRKS4	Concanavalin A-like lectin/glucanase superfamily [Cynara cardunculus var. scolymus] [Cynara cardunculus]	-	-	-	-	-	GO:0016301//kinase activity	-
Unigene0000348	37.3333333333333	40.3333333333333	2.1249	1.9890	1.0309	2.8974	1.6572	1.7709	1.71493333333333	2.1085	0.298064527748887	0.723526236965104	0.942877581307512	no	--	--	-	-	-	-	-	-	-
Unigene0000349	9661.33333333333	6831.66666666667	75.1242	57.7350	73.4166	54.0194	54.0335	52.9017	68.7586	53.6515333333333	-0.357920767216279	0.278045075856887	0.633781505050911	no	ythdf2	YTH domain-containing protein [Cynara cardunculus var. scolymus] [Cynara cardunculus]	-	-	-	-	-	-	-
Unigene0000350	1246	1247.66666666667	59.1776	73.1054	49.5875	65.4294	67.7353	64.4799	60.6235	65.8815333333333	0.119996986684195	0.75479416626014	0.955053489910709	no	VATG1	Vacuolar (H+)-ATPase G subunit [Cynara cardunculus var. scolymus] [Cynara cardunculus]	Metabolism;Cellular Processes	Energy metabolism;Transport and catabolism;Global and overview maps	ko01100//Metabolic pathways;ko00190//Oxidative phosphorylation;ko04145//Phagosome	K02152	GO:0033176//proton-transporting V-type ATPase complex	GO:0022857//transmembrane transporter activity	GO:0044763//single-organism cellular process
Unigene0000351	39.6666666666667	55.6666666666667	1.8031	1.3438	0.8116	2.5540	2.0093	1.9246	1.3195	2.16263333333333	0.712797731638416	0.343383972865956	0.702123214285683	no	--	--	-	-	-	-	-	-	-
Unigene0000352	1321	408	18.2556	18.6190	1.4921	5.5200	3.8433	4.8955	12.7889	4.75293333333333	-1.42800210930226	0.0370582962683689	0.183678615145198	no	--	Retrotransposon-like protein [Zea mays]	-	-	-	-	-	-	-
Unigene0000353	3308	2803.66666666667	147.9157	137.9562	148.1521	136.2771	130.1358	134.9353	144.674666666667	133.782733333333	-0.112920393535244	0.737582560594307	0.948434680418341	no	At5g12190	Nucleotide-binding, alpha-beta plait [Cynara cardunculus var. scolymus] [Cynara cardunculus]	Genetic Information Processing	Transcription	ko03040//Spliceosome	K12833	-	GO:0097159//organic cyclic compound binding	-
Unigene0000354	15	4	0.0000	0.1158	2.7415	0.1977	0.0000	0.4673	0.952433333333333	0.221666666666667	-2.10322627314854	0.222739385315034	0.564433388320665	no	--	--	-	-	-	-	-	-	-
Unigene0000355	403.666666666667	298.333333333333	15.7090	13.3649	11.8034	10.3717	10.3540	13.5283	13.6257666666667	11.418	-0.255027439330481	0.584935800445	0.877026429939571	no	FLA4	Concanavalin A-like lectin/glucanase, subgroup [Cynara cardunculus var. scolymus] [Cynara cardunculus]	-	-	-	-	GO:0031225//anchored component of membrane;GO:0044459//plasma membrane part	-	-
Unigene0000356	756.333333333333	864	16.3596	23.7123	21.0988	21.6337	24.4790	27.2643	20.3902333333333	24.459	0.262487136084078	0.520957471481064	0.84057714280664	no	Os05g0277500	Cupin 1 [Cynara cardunculus var. scolymus] [Cynara cardunculus]	-	-	-	-	-	GO:0003824//catalytic activity;GO:0046914//transition metal ion binding	GO:0006801//superoxide metabolic process;GO:0044710//single-organism metabolic process
Unigene0000357	304.666666666667	73	4.0210	5.3757	6.4886	1.4737	1.2430	1.1810	5.2951	1.29923333333333	-2.02699737820574	0.000289922592608981	0.00525500824610719	yes	--	--	-	-	-	-	-	-	-
Unigene0000358	5.33333333333333	29.3333333333333	0.0358	0.0000	0.4710	0.2869	0.9177	1.2945	0.168933333333333	0.833033333333333	2.3019202015722	0.0801089220712787	0.305981331868662	no	RE1	Copia protein, partial [Cajanus cajan]	-	-	-	-	-	-	-
Unigene0000359	222	141.333333333333	12.9762	10.0355	8.1096	7.6567	7.4930	7.5498	10.3737666666667	7.5665	-0.455241806146641	0.405646929549779	0.754446118841248	no	DGAT1	diacylglycerol acyltransferase 1 [Helianthus annuus]	Metabolism	Lipid metabolism;Global and overview maps	ko01100//Metabolic pathways;ko00561//Glycerolipid metabolism	K11155	GO:0031090//organelle membrane;GO:0031224//intrinsic component of membrane;GO:0043231//intracellular membrane-bounded organelle	GO:0016411//acylglycerol O-acyltransferase activity	GO:0006641//triglyceride metabolic process
Unigene0000360	48.6666666666667	58.6666666666667	1.7292	0.6665	3.6703	2.2359	2.4928	2.8823	2.022	2.537	0.327340522160925	0.684984323336363	0.926260229161839	no	--	--	-	-	-	-	-	-	-
Unigene0000361	389.666666666667	138	6.7950	4.4941	7.5433	2.2288	2.6617	2.4357	6.27746666666667	2.44206666666667	-1.3620798774081	0.0081517302355125	0.0624228653449449	no	--	Zinc finger, RING/FYVE/PHD-type [Cynara cardunculus var. scolymus] [Cynara cardunculus]	-	-	-	-	-	-	-
Unigene0000362	572	437.666666666667	11.5549	11.9052	10.0760	8.8065	9.1994	10.2626	11.1787	9.42283333333333	-0.246519591855268	0.56354169456366	0.868102869401539	no	NUDT16	NUDIX hydrolase, conserved site-containing protein [Cynara cardunculus var. scolymus] [Cynara cardunculus]	-	-	-	-	-	-	-
Unigene0000363	242.333333333333	281	4.7655	7.3319	5.1193	7.2768	6.1512	7.7054	5.7389	7.04446666666667	0.295716249144312	0.555532907334031	0.86349394453737	no	--	--	-	-	-	-	-	-	-
Unigene0000364	403.333333333333	174.333333333333	3.7681	3.4005	15.0664	3.1361	3.2860	2.6862	7.41166666666667	3.0361	-1.28757868928533	0.0411222191768491	0.197224562933103	no	--	Beta-lactamase-related protein [Cynara cardunculus var. scolymus] [Cynara cardunculus]	-	-	-	-	-	-	-
Unigene0000365	31.3333333333333	11	1.8113	1.2793	0.7045	0.6373	0.3203	0.6455	1.26503333333333	0.534366666666667	-1.2432734784435	0.168290069234993	0.482489209483024	no	--	PREDICTED: separase isoform X1 [Brassica rapa]	-	-	-	-	-	-	-
Unigene0000366	11	82.3333333333333	0.1358	0.2951	0.1857	1.7279	1.6103	1.3187	0.205533333333333	1.5523	2.91696310820325	0.000298658697986984	0.00537488130485948	yes	PIRL6	Leucine-rich repeat-containing protein [Cynara cardunculus var. scolymus] [Cynara cardunculus]	-	-	-	-	-	-	-
Unigene0000367	15.6666666666667	7	0.2295	0.3133	1.2510	0.1338	0.1681	0.4743	0.597933333333333	0.258733333333333	-1.20851870748777	0.271072632131942	0.62509699911575	no	--	Retrovirus-related Pol polyprotein from transposon TNT 1-94, partial [Cajanus cajan]	-	-	-	-	-	-	-
Unigene0000368	0	1	0.0000	0.0000	0.0000	0.2864	0.0000	0.0000	0.001	0.0954666666666667	6.57692518165574	0.396368366654051	0.747217314522109	no	--	--	-	-	-	-	-	-	-
Unigene0000369	56066.6666666667	68808	675.5823	723.0212	514.4567	884.1736	863.8078	841.6226	637.686733333333	863.201333333333	0.436849226111244	0.190230272546722	0.517546231675766	no	SAHH	S-adenosyl-L-homocysteine hydrolase [Chrysanthemum x morifolium]	Metabolism	Amino acid metabolism;Global and overview maps	ko01100//Metabolic pathways;ko00270//Cysteine and methionine metabolism	K01251	-	-	-
Unigene0000370	5806	4007	67.2515	51.1797	76.7355	49.0287	48.1944	49.5135	65.0555666666667	48.9122	-0.411478154104424	0.230292539015367	0.574939732276933	no	ALS	acetolactate synthase [Ambrosia artemisiifolia]	Metabolism	Global and overview maps;Metabolism of cofactors and vitamins;Carbohydrate metabolism;Amino acid metabolism	ko01100//Metabolic pathways;ko01110//Biosynthesis of secondary metabolites;ko01230//Biosynthesis of amino acids;ko01210//2-Oxocarboxylic acid metabolism;ko00650//Butanoate metabolism;ko00770//Pantothenate and CoA biosynthesis;ko00290//Valine, leucine and isoleucine biosynthesis;ko00660//C5-Branched dibasic acid metabolism	K01652	-	-	-
Unigene0000371	9.66666666666667	7	0.5348	0.1141	0.6912	0.1461	0.2938	0.6908	0.4467	0.3769	-0.245124459638899	0.824472255386171	0.980486391084085	no	--	--	-	-	-	-	-	-	-
Unigene0000372	20.6666666666667	9	1.1340	0.6263	1.0660	0.9723	0.0977	0.2872	0.9421	0.4524	-1.05828127472159	0.318925899966126	0.677218004458771	no	--	--	-	-	-	-	-	-	-
Unigene0000373	273.333333333333	311	16.8322	13.1880	7.0030	16.8921	16.3238	16.2778	12.3410666666667	16.4979	0.418815301738735	0.423885292576853	0.769074477561879	no	--	PREDICTED: transcription termination factor 4, mitochondrial [Erythranthe guttata]	-	-	-	-	-	-	-
Unigene0000374	246.333333333333	114.333333333333	3.4865	2.5067	6.2592	2.0098	1.8725	2.0467	4.08413333333333	1.97633333333333	-1.04720367015989	0.0727106238756847	0.287926080369263	no	RGA2	NBS-LRR protein [Helianthus annuus]	-	-	-	-	-	-	-
Unigene0000375	117.666666666667	204.666666666667	5.5171	5.2318	6.4664	9.2825	12.1755	10.7344	5.73843333333333	10.7308	0.903028814227175	0.103838754507119	0.360931316693259	no	--	--	-	-	-	-	-	-	-
Unigene0000376	2613	1668.33333333333	51.7986	52.6655	17.2425	34.8472	25.5388	29.7791	40.5688666666667	30.0550333333333	-0.43276637980636	0.333057892974304	0.691673165942011	no	GLPK	glycerol kinase, partial [Chrysanthemum boreale]	Organismal Systems;Metabolism	Environmental adaptation;Lipid metabolism;Global and overview maps	ko01100//Metabolic pathways;ko04626//Plant-pathogen interaction;ko00561//Glycerolipid metabolism	K00864	GO:0044444//cytoplasmic part	GO:0016301//kinase activity;GO:0032550//purine ribonucleoside binding	GO:0006071//glycerol metabolic process;GO:0006950//response to stress;GO:0009062//fatty acid catabolic process;GO:0009617//response to bacterium;GO:0052646//alditol phosphate metabolic process
Unigene0000377	3292.33333333333	2076.33333333333	30.3948	26.4720	34.1424	22.5481	19.3781	20.1651	30.3364	20.6971	-0.55162125523225	0.114065740893618	0.383132112765814	no	At1g09600	PREDICTED: probable serine/threonine-protein kinase At1g54610 [Nicotiana sylvestris]	-	-	-	-	-	-	-
Unigene0000378	733	329.333333333333	6.4388	8.5251	9.9322	4.0110	3.5197	4.0589	8.2987	3.8632	-1.103088985855	0.0118992614393145	0.081944410401383	no	At3g01300	Concanavalin A-like lectin/glucanase, subgroup [Cynara cardunculus var. scolymus] [Cynara cardunculus]	-	-	-	-	-	GO:0004672//protein kinase activity;GO:0032550//purine ribonucleoside binding	GO:0006464//cellular protein modification process;GO:0006796//phosphate-containing compound metabolic process
Unigene0000379	4835.66666666667	3122.33333333333	39.0094	32.8732	34.6348	25.3740	25.0346	25.8775	35.5058	25.4287	-0.481597004758099	0.149746699092451	0.450919778384997	no	BDF2	Bromodomain-containing protein [Cynara cardunculus var. scolymus] [Cynara cardunculus]	-	-	-	-	-	-	-
Unigene0000380	66	46	2.4278	4.0540	0.7938	1.6155	2.0493	1.9545	2.4252	1.8731	-0.372675804130158	0.639283151282388	0.902075059517723	no	S6PDH	NADP-dependent D-sorbitol-6-phosphate dehydrogenase [Medicago truncatula]	Metabolism	Carbohydrate metabolism;Metabolism of cofactors and vitamins;Global and overview maps;Lipid metabolism	ko01100//Metabolic pathways;ko00040//Pentose and glucuronate interconversions;ko00561//Glycerolipid metabolism;ko00052//Galactose metabolism;ko00051//Fructose and mannose metabolism;ko00790//Folate biosynthesis	K00011	-	-	-
Unigene0000381	131.333333333333	2850	0.4392	0.3749	3.0422	19.6446	25.7178	31.6650	1.28543333333333	25.6758	4.32008253390161	5.82336913596778e-09	5.01468086137828e-07	yes	GGT3	Gamma-glutamyltranspeptidase [Cynara cardunculus var. scolymus] [Cynara cardunculus]	Metabolism	Lipid metabolism;Metabolism of other amino acids;Global and overview maps	ko01100//Metabolic pathways;ko00480//Glutathione metabolism;ko00460//Cyanoamino acid metabolism;ko00590//Arachidonic acid metabolism;ko00430//Taurine and hypotaurine metabolism	K18592	-	-	-
Unigene0000382	3148	2253	57.7614	44.8547	163.9880	58.1271	64.5437	66.5637	88.8680333333333	63.0781666666667	-0.49452383183104	0.291878830357078	0.648338119793797	no	ZSD1	Glucose/ribitol dehydrogenase [Cynara cardunculus var. scolymus] [Cynara cardunculus]	-	-	-	-	-	-	-
Unigene0000383	11	12.3333333333333	0.4709	0.3783	0.4166	0.8479	0.3247	0.3817	0.421933333333333	0.5181	0.296215516568622	0.776920963626397	0.963143204622014	no	--	--	-	-	-	-	-	-	-
Unigene0000384	130.666666666667	169.333333333333	1.6653	2.3010	2.6833	3.2528	2.5727	3.0438	2.21653333333333	2.95643333333333	0.415552686504195	0.466078057967208	0.80382731322184	no	ATL13	Zinc finger, RING/FYVE/PHD-type [Cynara cardunculus var. scolymus] [Cynara cardunculus]	-	-	-	-	-	-	-
Unigene0000385	234.666666666667	583	7.1630	10.0521	7.2752	22.9129	18.5252	23.5568	8.16343333333333	21.6649666666667	1.40811607096703	0.0020419366220935	0.0228649556663752	yes	--	HTH-type transcriptional regulator protein ptxE [Dorcoceras hygrometricum]	-	-	-	-	-	-	-
Unigene0000386	71.3333333333333	100	2.2873	5.7714	2.6797	5.6047	4.8085	4.8531	3.57946666666667	5.08876666666667	0.507571396627272	0.459436000466359	0.799053616478442	no	ATL23	PREDICTED: E3 ubiquitin-protein ligase ATL23-like [Gossypium hirsutum]	-	-	-	-	-	-	-
Unigene0000387	4992.33333333333	4185.33333333333	103.7079	89.1479	82.6519	89.6259	82.0586	86.2770	91.8359	85.9871666666667	-0.0949368766850563	0.776273306047663	0.962890630156785	no	POR1	Eukaryotic porin/Tom40 [Cynara cardunculus var. scolymus] [Cynara cardunculus]	-	-	-	-	-	-	-
Unigene0000388	59.6666666666667	41.6666666666667	3.3787	4.6021	0.0642	3.1836	2.0002	1.2344	2.68166666666667	2.1394	-0.325923674253202	0.766176401112194	0.959497329331443	no	--	--	-	-	-	-	-	-	-
Unigene0000389	11.6666666666667	10.6666666666667	0.2713	0.9262	0.7013	1.0875	0.2981	0.2336	0.632933333333333	0.539733333333333	-0.229806759735122	0.868889538928976	0.997361716881231	no	--	--	-	-	-	-	-	-	-
Unigene0000390	581	425.666666666667	10.8013	10.7620	8.9958	8.6223	8.8700	7.0089	10.1863666666667	8.16706666666667	-0.318749644889756	0.458804577147058	0.798736629730336	no	abhd11	PREDICTED: alpha/beta hydrolase domain-containing protein 11 [Citrus sinensis]	-	-	-	-	-	-	GO:0008152//metabolic process
Unigene0000391	29.6666666666667	12.6666666666667	0.5438	0.1740	4.4722	0.7430	0.4979	0.7609	1.73	0.667266666666667	-1.37443669698751	0.228313805613438	0.572379015502288	no	--	--	-	-	-	-	-	-	-
Unigene0000392	356.666666666667	222.666666666667	6.6873	6.0008	6.4414	4.5115	4.1059	4.4975	6.3765	4.37163333333333	-0.54459235831451	0.255082249931487	0.604928520979343	no	ABHD17B	PREDICTED: protein ABHD17B [Eucalyptus grandis]	Metabolism	Lipid metabolism	ko00062//Fatty acid elongation	K01076	-	GO:0003824//catalytic activity	-
Unigene0000393	11.6666666666667	8.33333333333333	0.6151	0.2625	0.5782	0.4034	0.1802	0.6356	0.485266666666667	0.4064	-0.255877361585023	0.833089114159046	0.984117450744858	no	PCMP-H83	Pentatricopeptide repeat-containing protein [Cynara cardunculus var. scolymus] [Cynara cardunculus]	-	-	-	-	-	-	-
Unigene0000394	33.6666666666667	22	0.7636	0.6971	1.1684	0.8282	0.4943	0.4588	0.876366666666667	0.593766666666667	-0.561638506803255	0.508608960879189	0.833787593010555	no	--	--	-	-	-	-	-	-	-
Unigene0000395	24	18.3333333333333	0.7866	1.6346	1.3502	1.2961	0.9020	0.6480	1.25713333333333	0.9487	-0.406113819865035	0.648033975720881	0.906791798583151	no	--	--	-	-	-	-	-	-	-
Unigene0000396	9.33333333333333	4.33333333333333	0.4494	0.4720	0.4549	0.0504	0.3039	0.3572	0.458766666666667	0.237166666666667	-0.951859314961925	0.422169655383489	0.767684181009043	no	--	--	-	-	-	-	-	-	-
Unigene0000397	1147.33333333333	937.333333333333	19.6287	19.2852	24.2810	18.1388	18.7379	18.2312	21.0649666666667	18.3693	-0.197548982340825	0.610910602524038	0.887422234228352	no	--	BnaA06g37860D [Brassica napus]	-	-	-	-	-	-	-
Unigene0000398	79.6666666666667	79.3333333333333	0.3360	0.3441	6.5370	1.6160	2.5351	1.9964	2.4057	2.04916666666667	-0.231419415035737	0.826459899952378	0.981392325556885	no	--	Achaete-scute transcription factor-related protein, partial [Cynara cardunculus var. scolymus] [Cynara cardunculus]	-	-	-	-	-	-	-
Unigene0000399	2583.33333333333	454.666666666667	177.3574	75.3441	87.2044	24.7374	22.1323	25.9573	113.301966666667	24.2756666666667	-2.22259008222254	7.98974004898863e-07	3.91100697455483e-05	yes	MtrDRAFT_AC149210g4v1	PREDICTED: histone H2A-like [Capsicum annuum]	-	-	-	-	-	-	-
Unigene0000400	135.333333333333	105.333333333333	2.7814	3.8199	2.7646	2.5862	2.6232	2.5605	3.12196666666667	2.58996666666667	-0.269521603410492	0.653863635108913	0.909676103321563	no	At4g36750	Flavodoxin/nitric oxide synthase [Cynara cardunculus var. scolymus] [Cynara cardunculus]	Metabolism	Global and overview maps;Metabolism of cofactors and vitamins	ko01110//Biosynthesis of secondary metabolites;ko00130//Ubiquinone and other terpenoid-quinone biosynthesis	K03809	-	-	-
Unigene0000401	25.3333333333333	2.33333333333333	1.7283	3.6581	2.5992	0.3023	0.3039	0.1191	2.66186666666667	0.241766666666667	-3.46075105493201	0.00136408122497601	0.0169994857740392	yes	--	--	-	-	-	-	-	-	-
Unigene0000402	14	5.33333333333333	0.4967	0.4844	4.1348	0.5171	0.3119	0.9776	1.7053	0.6022	-1.50171095037905	0.220865327119841	0.561793271520471	no	--	--	-	-	-	-	-	-	-
Unigene0000403	25.6666666666667	27.6666666666667	0.6485	0.6582	0.5931	0.6131	0.6420	1.0264	0.633266666666667	0.7605	0.264135105856556	0.763578458841153	0.95857536172269	no	--	--	-	-	-	-	-	-	-
Unigene0000404	16	70.3333333333333	0.4067	0.6942	0.5097	2.4698	2.2511	2.6462	0.536866666666667	2.4557	2.19349858719389	0.00448285208463425	0.0406035280995231	yes	PBL3	probable serine/threonine-protein kinase PBL19 isoform X2 [Ananas comosus]	-	-	-	-	-	-	-
Unigene0000405	21	4.33333333333333	0.8498	1.3967	0.5917	0.0459	0.3689	0.2168	0.946066666666667	0.210533333333333	-2.1678931793462	0.0390038683028417	0.190348548034251	no	--	--	-	-	-	-	-	-	-
Unigene0000406	1454	1124.66666666667	17.6735	15.7885	16.4509	14.1257	13.9003	14.4947	16.6376333333333	14.1735666666667	-0.231247381072846	0.534991249154694	0.849500886218584	no	TFCE	CAP Gly-rich domain-containing protein [Cynara cardunculus var. scolymus] [Cynara cardunculus]	-	-	-	-	-	GO:0003824//catalytic activity	-
Unigene0000407	2	22	0.0000	0.3602	0.0000	1.0252	0.7214	1.9383	0.120066666666667	1.2283	3.35475538195628	0.0131885909740298	0.0883555435786793	no	SAUR41	Auxin responsive SAUR protein [Cynara cardunculus var. scolymus] [Cynara cardunculus]	Environmental Information Processing	Signal transduction	ko04075//Plant hormone signal transduction	K14488	-	-	-
Unigene0000408	6.66666666666667	20	0.1291	0.4039	0.1213	0.7839	0.6619	0.5187	0.2181	0.654833333333333	1.58613799198414	0.100722391756532	0.354233543771066	no	RLP7	Leucine-rich repeat-containing protein [Cynara cardunculus var. scolymus] [Cynara cardunculus]	-	-	-	-	-	-	-
Unigene0000409	721.666666666667	644.666666666667	21.8989	24.5280	19.3709	22.7947	19.3527	21.9713	21.9326	21.3729	-0.037294171853228	0.929013774015996	1	no	GOS11	Golgi SNAP receptor complex, subunit 1 [Cynara cardunculus var. scolymus] [Cynara cardunculus]	Genetic Information Processing	Folding, sorting and degradation	ko04130//SNARE interactions in vesicular transport	K08495	-	-	-
Unigene0000410	31.3333333333333	65	0.0510	0.8411	1.9806	1.8080	1.8424	1.4048	0.957566666666667	1.68506666666667	0.815360832806112	0.410682390636663	0.758494233637337	no	PRT1	Zinc finger, RING/FYVE/PHD-type [Cynara cardunculus var. scolymus] [Cynara cardunculus]	-	-	-	-	-	-	-
Unigene0000411	5073	4046.33333333333	42.4467	45.7230	43.9068	35.5231	38.2678	40.2376	44.0255	38.0095	-0.211979341675899	0.521599024592992	0.840979028109549	no	BOR1	boron transporter [Cichorium intybus]	-	-	-	-	-	-	-
Unigene0000412	19.3333333333333	20.6666666666667	0.8215	1.3483	0.4158	1.4276	1.0185	0.4898	0.861866666666667	0.978633333333333	0.183303726027468	0.846338237385954	0.989101334683756	no	--	--	-	-	-	-	-	-	-
Unigene0000413	13.3333333333333	16.3333333333333	0.2816	1.4420	0.2353	1.1858	0.6877	0.4311	0.652966666666667	0.7682	0.234472618440527	0.8243843467201	0.980418809704911	no	--	--	-	-	-	-	-	-	-
Unigene0000414	53.6666666666667	46.3333333333333	0.6127	0.7470	0.4338	0.7539	0.6063	0.3015	0.597833333333333	0.5539	-0.110117800960409	0.892855746805999	1	no	--	--	-	-	-	-	-	-	-
Unigene0000415	3363.66666666667	2231	113.9298	91.2538	95.5835	75.7163	72.7231	74.3495	100.2557	74.2629666666667	-0.432969408468345	0.209305878021199	0.545486737951329	no	At3g49470	Nascent polypeptide-associated complex NAC domain-containing protein [Cynara cardunculus var. scolymus] [Cynara cardunculus]	-	-	-	-	-	-	-
Unigene0000416	130.333333333333	76.3333333333333	0.7847	1.0475	4.7659	1.2171	1.2234	1.0916	2.19936666666667	1.17736666666667	-0.90152445456525	0.241915847239712	0.588099056661542	no	--	Protein of unknown function DUF1666 [Cynara cardunculus var. scolymus] [Cynara cardunculus]	-	-	-	-	-	-	-
Unigene0000417	23	25.3333333333333	0.4805	0.5696	0.2007	0.5447	0.4107	0.6207	0.416933333333333	0.525366666666667	0.333507949078094	0.711149432619186	0.938128347786653	no	--	Pentatricopeptide repeat-containing protein [Cynara cardunculus var. scolymus] [Cynara cardunculus]	-	-	-	-	-	-	-
Unigene0000418	87	59.6666666666667	0.7811	0.6610	1.0794	0.6131	0.5869	0.6440	0.8405	0.614666666666667	-0.451443569527985	0.502401941447608	0.829599732144842	no	--	Disease resistance protein [Cynara cardunculus var. scolymus] [Cynara cardunculus]	-	-	-	-	-	-	-
Unigene0000419	40	43	0.8450	1.1399	0.2306	0.6952	0.8387	1.2206	0.7385	0.918166666666667	0.314158136079146	0.716052689688637	0.939820856752248	no	--	Regulator of chromosome condensation 1/beta-lactamase-inhibitor protein II [Cynara cardunculus var. scolymus] [Cynara cardunculus]	-	-	-	-	-	-	-
Unigene0000420	22.6666666666667	13	0.9224	0.8477	1.8673	0.4137	1.0916	0.6110	1.21246666666667	0.705433333333333	-0.781363431917868	0.409724520441647	0.757837486569635	no	--	--	-	-	-	-	-	-	-
Unigene0000421	14	15.3333333333333	0.4967	0.9689	0.8003	0.6722	0.6757	1.2220	0.7553	0.856633333333333	0.181628029615848	0.854941621038818	0.99223698309912	no	--	DUF3339 domain-containing protein, partial [Cephalotus follicularis]	-	-	-	-	-	-	-
Unigene0000422	26.3333333333333	37	1.2900	1.0712	1.5730	1.9310	2.0433	1.9816	1.3114	1.9853	0.598249230471554	0.450526556061561	0.791882236821984	no	--	--	-	-	-	-	-	-	-
Unigene0000423	48.3333333333333	14.3333333333333	3.0391	1.1888	1.6068	0.6460	0.6494	0.8179	1.9449	0.704433333333333	-1.46516089545175	0.0793574884327378	0.30422993457734	no	--	--	-	-	-	-	-	-	-
Unigene0000424	6.66666666666667	3.66666666666667	0.1340	0.4573	0.5037	0.0488	0.4907	0.0000	0.365	0.179833333333333	-1.02123600500052	0.527707856528772	0.844575961497047	no	--	--	-	-	-	-	-	-	-
Unigene0000425	8.66666666666667	26.6666666666667	0.0000	0.0000	1.7152	1.1764	1.7995	1.3297	0.571733333333333	1.4352	1.32783748518265	0.354410885225472	0.711364840506303	no	--	--	-	-	-	-	-	-	-
Unigene0000426	1.66666666666667	13.3333333333333	0.0527	0.0899	0.0495	0.1536	0.6563	0.8622	0.0640333333333333	0.557366666666667	3.12173170631108	0.0125905717668763	0.0853253713859247	no	UXS1	NAD-dependent epimerase/dehydratase [Cynara cardunculus var. scolymus] [Cynara cardunculus]	Metabolism	Carbohydrate metabolism;Global and overview maps	ko01100//Metabolic pathways;ko00520//Amino sugar and nucleotide sugar metabolism	K08678	-	-	-
Unigene0000427	14	16	0.6372	0.7855	0.7320	1.0835	0.6742	0.8536	0.718233333333333	0.870433333333333	0.277281195517048	0.760379515726867	0.957369358363175	no	--	--	-	-	-	-	-	-	-
Unigene0000428	828.333333333333	517.666666666667	11.0166	8.8242	14.1297	7.6464	7.1275	8.0992	11.3235	7.62436666666667	-0.570630544888931	0.178161530108782	0.498049587272023	no	XLT2	Exostosin-like protein [Cynara cardunculus var. scolymus] [Cynara cardunculus]	-	-	-	-	-	-	-
Unigene0000429	260	278	4.8672	3.1154	3.3495	4.4972	4.8710	4.5658	3.77736666666667	4.64466666666667	0.298194230472126	0.553977012507314	0.862413975355545	no	HSR4	AAA+ ATPase domain-containing protein [Cynara cardunculus var. scolymus] [Cynara cardunculus]	-	-	-	-	-	-	-
Unigene0000430	703.666666666667	646	7.2076	8.5817	8.9222	7.9729	8.0383	7.9805	8.23716666666667	7.99723333333333	-0.0426471981060281	0.918678757473326	1	no	ICME	Alpha/beta hydrolase fold-3 [Cynara cardunculus var. scolymus] [Cynara cardunculus]	Metabolism	Metabolism of terpenoids and polyketides	ko00900//Terpenoid backbone biosynthesis	K15889	GO:0043231//intracellular membrane-bounded organelle;GO:0044425//membrane part	GO:0016787//hydrolase activity	-
Unigene0000431	1045	1330	10.8689	9.5369	20.5148	15.8548	17.5497	20.6299	13.6402	18.0114666666667	0.401050866025681	0.346395465500557	0.705172143454635	no	--	PREDICTED: renalase isoform X1 [Citrus sinensis]	-	-	-	-	-	-	-
Unigene0000432	32.6666666666667	34	1.0723	1.4120	2.0735	1.6523	2.0201	1.0554	1.51926666666667	1.57593333333333	0.0528313871644444	0.955800944977903	1	no	--	--	-	-	-	-	-	-	-
Unigene0000433	97.6666666666667	81	2.5852	1.9389	3.7922	2.0553	2.4965	2.8335	2.7721	2.46176666666667	-0.171285276299848	0.801152768111707	0.972021950615974	no	--	--	-	-	-	-	-	-	-
Unigene0000434	22.6666666666667	24.6666666666667	0.7728	1.1872	0.5327	1.2015	0.7926	0.9317	0.8309	0.975266666666667	0.231121891133605	0.800530385924469	0.97167332635025	no	--	--	-	-	-	-	-	-	-
Unigene0000435	160	64	3.4310	2.8930	2.7976	1.2854	1.2316	1.5901	3.04053333333333	1.36903333333333	-1.15116683198451	0.0621311448869825	0.259793147487719	no	AHK5	PREDICTED: histidine kinase 5 [Ipomoea nil]	-	-	-	-	GO:0016020//membrane;GO:0043231//intracellular membrane-bounded organelle	GO:0004672//protein kinase activity;GO:0004871//signal transducer activity;GO:0032550//purine ribonucleoside binding	GO:0002237//response to molecule of bacterial origin;GO:0006468//protein phosphorylation;GO:0009409//response to cold;GO:0009787//regulation of abscisic acid-activated signaling pathway;GO:0010104//regulation of ethylene-activated signaling pathway;GO:0010119//regulation of stomatal movement;GO:0010468//regulation of gene expression;GO:0034614//cellular response to reactive oxygen species;GO:0043…
Unigene0000436	1164.33333333333	799.666666666667	11.2780	10.9765	0.4638	6.7656	6.2589	5.8877	7.57276666666667	6.30406666666667	-0.264537685196718	0.721361131808749	0.942118153150419	no	--	SWIB domain-containing protein [Cynara cardunculus var. scolymus] [Cynara cardunculus]	-	-	-	-	-	-	-
Unigene0000437	22.6666666666667	1	0.4372	1.1194	7.2603	0.1062	0.0000	0.2510	2.93896666666667	0.119066666666667	-4.62546751139368	0.00204907928609834	0.0229065383418219	yes	--	hypothetical protein BVRB_9g203200 [Beta vulgaris subsp. vulgaris] [Beta vulgaris]	-	-	-	-	-	-	-
Unigene0000438	2009.33333333333	350.666666666667	0.2306	56.7244	61.5448	8.3718	1.8827	7.7932	39.4999333333333	6.0159	-2.71499772739857	0.0125545804391206	0.0851307227271947	no	PTC1	Zinc finger, FYVE/PHD-type [Cynara cardunculus var. scolymus] [Cynara cardunculus]	-	-	-	-	-	-	-
Unigene0000439	182	111.666666666667	1.9884	1.6812	3.9477	1.5033	1.6745	1.6164	2.5391	1.59806666666667	-0.667989620716227	0.269434857251678	0.623007014259161	no	aq_1628	5'-3' exonuclease, alpha-helical arch, N-terminal [Cynara cardunculus var. scolymus] [Cynara cardunculus]	-	-	-	-	-	GO:0004527//exonuclease activity	GO:0090304//nucleic acid metabolic process
Unigene0000440	32.6666666666667	215.666666666667	1.8834	2.0092	0.4426	7.5491	11.5309	15.0028	1.44506666666667	11.3609333333333	2.97487340462825	6.06851874470553e-05	0.00148956140872467	yes	At1g54290	Eukaryotic translation initiation factor SUI1 [Cynara cardunculus var. scolymus] [Cynara cardunculus]	Genetic Information Processing	Translation	ko03013//RNA transport	K03113	-	-	-
Unigene0000441	15	9.66666666666667	0.4483	0.3188	0.3863	0.4084	0.1642	0.2574	0.384466666666667	0.276666666666667	-0.47470968593547	0.612110641987735	0.888138156100658	no	--	--	-	-	-	-	-	-	-
Unigene0000442	27	30.3333333333333	0.8357	0.9170	0.4489	1.1021	1.1953	0.4113	0.733866666666667	0.9029	0.299048242647496	0.734470912273929	0.947630019402299	no	--	--	-	-	-	-	-	-	-
Unigene0000443	27.6666666666667	66.6666666666667	0.0408	1.9499	0.9587	2.5571	2.0624	1.5811	0.983133333333333	2.06686666666667	1.07198632926317	0.290870732478263	0.647967352456694	no	HCC2	PREDICTED: protein SCO1 homolog 2, mitochondrial [Fragaria vesca subsp. vesca] [Fragaria vesca]	-	-	-	-	GO:0019866//organelle inner membrane;GO:0031224//intrinsic component of membrane;GO:0043231//intracellular membrane-bounded organelle	-	GO:0055076//transition metal ion homeostasis
Unigene0000444	124.666666666667	131	2.9825	2.6561	2.8644	3.3076	4.0375	2.3172	2.83433333333333	3.22076666666667	0.184394709094027	0.763194975927677	0.958438518279821	no	SYP121	Syntaxin/epimorphin, conserved site-containing protein [Cynara cardunculus var. scolymus] [Cynara cardunculus]	Genetic Information Processing	Folding, sorting and degradation	ko04130//SNARE interactions in vesicular transport	K08486	-	-	-
Unigene0000445	260.666666666667	196.666666666667	5.5077	5.8287	6.3603	4.8166	4.4961	5.0142	5.8989	4.77563333333333	-0.304753879674399	0.545000727682611	0.856021176484685	no	--	Zinc finger, RING/FYVE/PHD-type [Cynara cardunculus var. scolymus] [Cynara cardunculus]	-	-	-	-	-	-	-
Unigene0000446	13	14	0.8182	0.1596	0.0000	0.5111	0.4110	0.6040	0.325933333333333	0.5087	0.642238189575649	0.625370330821169	0.895094877911962	no	--	--	-	-	-	-	-	-	-
Unigene0000447	4685	4441	201.0292	201.4531	190.2800	205.5827	203.5947	203.8953	197.587433333333	204.357566666667	0.0486044687828611	0.882814020571846	1	no	--	transmembrane protein [Arabidopsis thaliana]	-	-	-	-	GO:0030964//NADH dehydrogenase complex;GO:0044455//mitochondrial membrane part	-	GO:0019941//modification-dependent protein catabolic process;GO:0035966//response to topologically incorrect protein;GO:0043094//cellular metabolic compound salvage;GO:0043248//proteasome assembly
Unigene0000448	342.333333333333	275.333333333333	10.2614	5.5980	13.3900	9.4725	9.3158	6.4804	9.7498	8.4229	-0.211055586855973	0.687177109081224	0.926937681255007	no	VIT1	iron vacuolar transporter [Centaurea cyanus]	-	-	-	-	-	-	-
Unigene0000449	8	6.66666666666667	0.6104	0.0579	0.3188	0.0989	0.6957	0.2336	0.329033333333333	0.342733333333333	0.0588527651004908	1	1	no	--	--	-	-	-	-	-	-	-
Unigene0000450	81.3333333333333	46.6666666666667	0.8707	0.9057	3.6064	1.0709	0.9967	0.8436	1.79426666666667	0.9704	-0.886742866172969	0.262300551822863	0.613604289112912	no	EMB1444	Pentatricopeptide repeat-containing protein [Cynara cardunculus var. scolymus] [Cynara cardunculus]	-	-	-	-	-	GO:0005515//protein binding	-
Unigene0000451	18.3333333333333	24.3333333333333	0.7401	1.8649	0.1988	1.7979	0.5680	1.6390	0.9346	1.33496666666667	0.514382776799671	0.627569507114172	0.896182150178083	no	--	--	-	-	-	-	-	-	-
Unigene0000452	219.333333333333	213.666666666667	10.1313	10.1491	10.8656	10.5063	12.1189	10.0122	10.382	10.8791333333333	0.0674792386076649	0.896898833833399	1	no	--	--	-	-	-	-	-	-	-
Unigene0000453	36	29	1.5150	0.5005	1.5619	0.8548	1.2531	1.1785	1.19246666666667	1.09546666666667	-0.122403352714162	0.893930075103106	1	no	--	PREDICTED: SH3 domain-containing protein PJ696.02-like [Capsicum annuum]	-	-	-	-	-	-	-
Unigene0000454	50.6666666666667	7.66666666666667	0.2771	0.0000	9.3773	0.5049	0.2538	0.4773	3.21813333333333	0.412	-2.96550785835496	0.052152372893305	0.231628725704984	no	--	Mammalian uncoordinated homology 13, domain 2 [Cynara cardunculus var. scolymus] [Cynara cardunculus]	-	-	-	-	-	-	-
Unigene0000455	955	984.333333333333	37.3993	58.6176	29.8362	47.3355	41.3559	50.9846	41.9510333333333	46.5586666666667	0.150343395952073	0.722013034099499	0.942363945689455	no	--	PREDICTED: reactive oxygen species modulator 1 [Nicotiana tomentosiformis]	-	-	-	-	-	-	-
Unigene0000456	812.666666666667	1231.33333333333	0.1784	34.0826	13.2249	19.0774	21.8891	22.6586	15.8286333333333	21.2083666666667	0.422096821447566	0.65264220235932	0.908848224332419	no	LARP6C	Ataxin-2, C-terminal [Cynara cardunculus var. scolymus] [Cynara cardunculus]	-	-	-	-	GO:0044424//intracellular part	GO:0003676//nucleic acid binding	-
Unigene0000457	6	16.6666666666667	0.2251	0.4802	0.0000	0.9021	0.7420	0.4846	0.2351	0.709566666666667	1.59366369871422	0.175496019548343	0.494255495461082	no	--	--	-	-	-	-	-	-	-
Unigene0000458	3.33333333333333	15.6666666666667	0.1226	0.1395	0.0000	0.2679	0.2394	1.0554	0.0873666666666667	0.5209	2.57585158414344	0.0347668336401797	0.176053367775488	no	--	PREDICTED: MADS-box transcription factor PHERES 2-like [Sesamum indicum]	-	-	-	-	-	-	-
Unigene0000459	486.333333333333	436.666666666667	5.4325	5.6103	5.6501	5.5755	5.0749	5.5780	5.5643	5.40946666666667	-0.0407138430569561	0.925708601406528	1	no	--	Disease resistance protein [Cynara cardunculus var. scolymus] [Cynara cardunculus]	-	-	-	-	-	-	-
Unigene0000460	740.666666666667	271.333333333333	6.2068	3.6662	9.0099	2.3544	2.7656	2.2624	6.2943	2.4608	-1.35491853383975	0.00494715925319708	0.0436075169433896	yes	--	PREDICTED: golgin subfamily B member 1 [Prunus mume]	-	-	-	-	-	-	-
Unigene0000461	26	27	1.3393	1.4438	1.0601	1.2329	1.5492	1.6390	1.28106666666667	1.4737	0.202097310543046	0.812582141475748	0.976372039615825	no	--	--	-	-	-	-	-	-	-
Unigene0000462	34.3333333333333	15	1.4955	0.6382	1.3120	0.8356	0.3652	0.5152	1.14856666666667	0.572	-1.00574754589518	0.255476691072301	0.605388908474252	no	--	--	-	-	-	-	-	-	-
Unigene0000463	328	247	4.8769	4.9360	3.0501	3.1438	3.4260	4.4383	4.28766666666667	3.66936666666667	-0.224661676498098	0.655553352731823	0.91056733468813	no	At5g03795	Exostosin-like protein, partial [Cynara cardunculus var. scolymus] [Cynara cardunculus]	-	-	-	-	-	-	-
Unigene0000464	389.333333333333	99.6666666666667	5.1430	2.9357	5.3419	1.4290	1.2904	1.0733	4.47353333333333	1.26423333333333	-1.8231520070523	0.000817054906354802	0.011572288923853	yes	JKD	Zinc finger, C2H2 [Cynara cardunculus var. scolymus] [Cynara cardunculus]	-	-	-	-	-	-	-
Unigene0000465	72	0	0.0247	0.0000	9.9823	0.0000	0.0000	0.0000	3.33566666666667	0.001	-11.7037594120615	0.0005177163786728	0.00822403615365095	yes	--	--	-	-	-	-	-	-	-
Unigene0000466	903.666666666667	464.333333333333	10.3682	10.2428	13.7441	6.0474	7.0518	5.5213	11.4517	6.20683333333333	-0.8836324695625	0.0357228525740508	0.179390090164506	no	CCA1	Poly A polymerase, head domain-containing protein [Cynara cardunculus var. scolymus] [Cynara cardunculus]	-	-	-	-	-	-	-
Unigene0000467	1916.66666666667	1497.33333333333	40.8030	36.6716	35.8920	34.9656	31.1054	31.6164	37.7888666666667	32.5624666666667	-0.214751260552682	0.551368964805318	0.860488895397554	no	DHAR2	PREDICTED: glutathione S-transferase DHAR3, chloroplastic [Sesamum indicum]	Metabolism	Metabolism of other amino acids;Global and overview maps;Carbohydrate metabolism	ko01100//Metabolic pathways;ko00480//Glutathione metabolism;ko00053//Ascorbate and aldarate metabolism	K21888	GO:0009526//plastid envelope;GO:0009532//plastid stroma	GO:0015038//glutathione disulfide oxidoreductase activity	GO:0006464//cellular protein modification process;GO:0009404//toxin metabolic process;GO:0009668//plastid membrane organization;GO:0014070//response to organic cyclic compound
Unigene0000468	35.6666666666667	8	1.6602	2.1088	2.3226	0.2251	0.7354	0.4655	2.03053333333333	0.475333333333333	-2.0948472297475	0.0239979894238021	0.13509557334047	no	--	--	-	-	-	-	-	-	-
Unigene0000469	169	75.6666666666667	1.9458	1.0763	1.6187	0.7708	0.9338	0.6423	1.54693333333333	0.7823	-0.983617153635302	0.112323810933903	0.379712436233387	no	PCMP-H44	Pentatricopeptide repeat-containing protein [Cynara cardunculus var. scolymus] [Cynara cardunculus]	-	-	-	-	-	-	GO:0016070//RNA metabolic process
Unigene0000470	155.333333333333	66	9.2940	8.2313	11.8677	5.3036	4.3679	3.5489	9.79766666666667	4.4068	-1.15270678726563	0.064642667064602	0.266650645883398	no	--	--	-	-	-	-	-	-	-
Unigene0000471	33.6666666666667	37.6666666666667	0.7171	0.6639	0.2285	0.6555	0.6767	0.7955	0.5365	0.709233333333333	0.402682172226869	0.630922616536368	0.897902482005606	no	--	BnaC05g23430D [Brassica napus]	-	-	-	-	-	-	-
Unigene0000472	147.666666666667	160.333333333333	5.4728	5.4950	6.0015	6.8429	6.4071	6.6075	5.65643333333333	6.61916666666667	0.226756949752324	0.682111538747345	0.924832722507292	no	--	hypothetical protein Ccrd_011891 [Cynara cardunculus var. scolymus] [Cynara cardunculus]	-	-	-	-	-	-	-
Unigene0000473	13.6666666666667	7.33333333333333	0.8208	0.2919	0.7715	0.3988	0.6013	0.1178	0.628066666666667	0.372633333333333	-0.753160969242578	0.484666945478486	0.817045374684219	no	--	--	-	-	-	-	-	-	-
Unigene0000474	28.6666666666667	11.6666666666667	1.2508	0.8184	0.1176	0.3950	0.3971	0.3231	0.728933333333333	0.371733333333333	-0.971518814331161	0.325948516628254	0.684964168119006	no	--	--	-	-	-	-	-	-	-
Unigene0000475	23.6666666666667	38.6666666666667	0.4438	1.2050	0.5309	1.3524	1.3595	0.8338	0.726566666666667	1.1819	0.701940890329798	0.401425230840697	0.751187255709692	no	SUC2	General substrate transporter [Cynara cardunculus var. scolymus] [Cynara cardunculus]	-	-	-	-	-	-	-
Unigene0000476	3242	2242.66666666667	54.3279	55.5920	33.3026	39.5537	35.2068	36.5139	47.7408333333333	37.0914666666667	-0.364136433541452	0.320956567259104	0.679579868194255	no	ABCI6	ABC transporter, conserved site-containing protein [Cynara cardunculus var. scolymus] [Cynara cardunculus]	-	-	-	-	-	-	-
Unigene0000477	13.3333333333333	2.66666666666667	1.0193	0.5051	0.0000	0.0958	0.0964	0.2265	0.508133333333333	0.139566666666667	-1.86425269007186	0.161297239379231	0.47114885907029	no	--	--	-	-	-	-	-	-	-
Unigene0000478	15.3333333333333	27.3333333333333	0.8326	0.7614	0.1677	1.0402	0.7843	2.0487	0.587233333333333	1.29106666666667	1.13655773102601	0.232945574227914	0.578005344288448	no	--	--	-	-	-	-	-	-	-
Unigene0000479	17.6666666666667	12.6666666666667	0.9387	0.6409	0.6470	0.2736	0.6418	0.9701	0.7422	0.6285	-0.239895256389656	0.825283605322198	0.980952211381497	no	--	--	-	-	-	-	-	-	-
Unigene0000480	141.333333333333	192.333333333333	2.9091	3.7126	12.1133	7.9256	8.1265	8.1012	6.245	8.0511	0.366484336378954	0.571805804908022	0.872042479207564	no	At2g46260	BTB/Kelch-associated [Cynara cardunculus var. scolymus] [Cynara cardunculus]	-	-	-	-	-	-	-
Unigene0000481	19.6666666666667	21.3333333333333	1.9385	1.8256	1.7593	1.7538	1.7630	3.2238	1.84113333333333	2.24686666666667	0.287320405558283	0.753771695950659	0.9546574218569	no	--	--	-	-	-	-	-	-	-
Unigene0000482	64.6666666666667	141	1.8352	5.3949	3.0028	8.2228	5.8758	8.1363	3.41096666666667	7.41163333333333	1.11961085401812	0.0925528478996549	0.335666494411544	no	--	PREDICTED: protein indeterminate-domain 16 [Jatropha curcas]	-	-	-	-	-	-	-
Unigene0000483	46.6666666666667	26.3333333333333	1.4185	1.0610	0.3595	0.6272	0.8640	0.4118	0.946333333333333	0.634333333333333	-0.57710728745037	0.501476070581231	0.829070094916082	no	--	PREDICTED: protein TOPLESS [Vitis vinifera]	-	-	-	-	-	-	-
Unigene0000484	1954	1879	22.3967	23.1316	24.5489	24.0173	23.9596	24.6226	23.3590666666667	24.1998333333333	0.0510144804081642	0.884971505747929	1	no	PPC6-1	PREDICTED: probable protein phosphatase 2C 33, partial [Nicotiana tabacum]	-	-	-	-	-	GO:0016787//hydrolase activity	GO:0008152//metabolic process
Unigene0000485	118.333333333333	234.666666666667	1.7242	1.6953	0.1942	2.1425	2.5961	4.0507	1.20456666666667	2.92976666666667	1.28227152802991	0.0854922934460425	0.31920688898311	no	--	--	-	-	-	-	-	-	-
Unigene0000486	2868.66666666667	1877	24.6690	17.1188	13.9587	14.2970	14.1712	13.9186	18.5821666666667	14.1289333333333	-0.39526617545534	0.287626503913766	0.644365624403641	no	--	DUF688 family protein [Medicago truncatula]	-	-	-	-	-	-	-
Unigene0000487	211.666666666667	524.333333333333	1.7893	3.8732	2.0794	6.7096	7.2454	5.5893	2.58063333333333	6.51476666666667	1.33598833592034	0.00740529627470586	0.0582984298187939	no	KAO1	ent-kaurenoic acid oxidase [Lactuca sativa]	Metabolism	Metabolism of terpenoids and polyketides;Global and overview maps	ko01100//Metabolic pathways;ko01110//Biosynthesis of secondary metabolites;ko00904//Diterpenoid biosynthesis	K04123	-	GO:0016491//oxidoreductase activity;GO:0046906//tetrapyrrole binding;GO:0046914//transition metal ion binding	GO:0044710//single-organism metabolic process
Unigene0000488	44	67.6666666666667	0.0000	3.2141	0.0000	1.5594	1.1914	1.7445	1.07136666666667	1.49843333333333	0.484002583030847	0.746575265024535	0.951425313414529	no	--	--	-	-	-	-	-	-	-
Unigene0000489	258	622.333333333333	8.6102	10.5672	6.6887	20.2250	23.5633	24.6758	8.62203333333333	22.8213666666667	1.40428514539165	0.00192964475853373	0.021967235367167	yes	CML30	Calcium-binding EF-hand [Cynara cardunculus var. scolymus] [Cynara cardunculus]	Organismal Systems	Environmental adaptation	ko04626//Plant-pathogen interaction	K13448	-	-	-
Unigene0000490	44	40.3333333333333	1.7522	2.6704	1.5294	1.3682	2.7049	1.7246	1.984	1.93256666666667	-0.0378938428758556	0.975498993086533	1	no	--	DUF4228 domain-containing protein [Cephalotus follicularis]	-	-	-	-	-	-	-
Unigene0000491	833.666666666667	967	5.5767	5.0888	2.2345	5.7938	5.6187	6.0209	4.3	5.81113333333333	0.434482897090226	0.335845202455403	0.69416711149897	no	--	copalyl diphosphate synthase 4, partial [Salvia miltiorrhiza]	Metabolism	Metabolism of terpenoids and polyketides;Global and overview maps	ko01100//Metabolic pathways;ko01110//Biosynthesis of secondary metabolites;ko00904//Diterpenoid biosynthesis	K04120	-	-	-
Unigene0000492	927.666666666667	884.333333333333	8.5455	7.9860	6.6023	8.8354	7.1195	8.6695	7.71126666666667	8.20813333333333	0.0900863070333636	0.822807240228478	0.979886530712913	no	SPAST	PREDICTED: peroxisome biosynthesis protein PAS1-like [Populus euphratica]	-	-	-	-	-	GO:0003824//catalytic activity;GO:0032550//purine ribonucleoside binding	-
Unigene0000493	5430.66666666667	4257	36.1244	33.7808	32.2064	28.2969	29.5622	30.4340	34.0372	29.4310333333333	-0.209774164906978	0.525044944085742	0.843108111204491	no	atad1a	AAA domain-containing protein [Cephalotus follicularis]	-	-	-	-	-	-	-
Unigene0000494	12.6666666666667	23.3333333333333	0.4044	0.8786	0.8985	1.0182	2.3164	0.5066	0.727166666666667	1.2804	0.816236609002875	0.396798145413875	0.747474968674026	no	--	--	-	-	-	-	-	-	-
Unigene0000495	402.666666666667	118.666666666667	11.9845	12.1728	15.8052	4.8486	4.4734	2.9825	13.3208333333333	4.1015	-1.69946080471044	0.00112697084709253	0.0147036660123863	yes	HSP23	PREDICTED: small heat shock protein, chloroplastic isoform X1 [Beta vulgaris subsp. vulgaris] [Beta vulgaris]	Genetic Information Processing	Folding, sorting and degradation	ko04141//Protein processing in endoplasmic reticulum	K13993	-	-	-
Unigene0000496	5.66666666666667	13.6666666666667	0.3771	0.3218	0.1418	0.4397	0.8840	1.1041	0.280233333333333	0.809266666666667	1.5299866003433	0.135580151808232	0.424482539784964	no	MAP3K1	--	-	-	-	-	-	-	-
Unigene0000497	11.3333333333333	8.33333333333333	0.5851	0.4700	0.5823	0.4013	0.2522	0.7114	0.5458	0.454966666666667	-0.262611545116795	0.787136567478438	0.966839400102255	no	PNC1	Mitochondrial carrier domain-containing protein [Cynara cardunculus var. scolymus] [Cynara cardunculus]	Cellular Processes	Transport and catabolism	ko04146//Peroxisome	K13354	GO:0031224//intrinsic component of membrane	-	-
Unigene0000498	27	8.66666666666667	1.4574	0.6219	2.1233	0.6373	0.4805	0.3138	1.40086666666667	0.4772	-1.55365369963381	0.103459669197438	0.360142666423079	no	--	PREDICTED: CLAVATA3/ESR (CLE)-related protein 25 [Ziziphus jujuba]	-	-	-	-	-	-	GO:0016070//RNA metabolic process
Unigene0000499	2	8.33333333333333	0.0000	0.0000	0.4224	0.6550	0.4389	0.3225	0.1408	0.472133333333333	1.74554700903246	0.20925851169721	0.545434391971716	no	--	PREDICTED: dynamin-related protein 4C-like [Daucus carota subsp. sativus] [Daucus carota]	-	-	-	-	-	-	-
Unigene0000500	25	4	0.7158	0.4443	0.0000	0.0948	0.0572	0.0897	0.3867	0.0805666666666667	-2.26295979203838	0.0824682005722702	0.311928414255601	no	N	Disease resistance protein [Cynara cardunculus var. scolymus] [Cynara cardunculus]	-	-	-	-	-	-	-
Unigene0000501	1697	1149	23.6706	26.5491	16.5895	21.9553	12.0863	15.8819	22.2697333333333	16.6411666666667	-0.420327702396573	0.304541056849781	0.662089712433295	no	PRP4	PREDICTED: proline-rich protein 4-like [Daucus carota subsp. sativus] [Daucus carota]	-	-	-	-	-	-	-
Unigene0000502	25.3333333333333	7.33333333333333	1.1730	0.8382	0.7693	0.4374	0.0400	0.4699	0.926833333333333	0.315766666666667	-1.55345104754849	0.129327364952568	0.413543008524609	no	--	--	-	-	-	-	-	-	-
Unigene0000503	10.3333333333333	2.66666666666667	1.0399	0.1972	0.0724	0.2246	0.0000	0.2654	0.4365	0.163333333333333	-1.41816240534803	0.301069257155981	0.658422533839103	no	--	--	-	-	-	-	-	-	-
Unigene0000504	19.6666666666667	5	1.2067	1.2873	0.4962	0.1099	0.4973	0.2598	0.996733333333333	0.289	-1.78613808397683	0.0808646930483898	0.30783000539667	no	--	--	-	-	-	-	-	-	-
Unigene0000505	36.3333333333333	67.3333333333333	0.3580	0.5347	1.0305	1.6795	0.8688	0.8864	0.641066666666667	1.1449	0.836675292812264	0.278215950507299	0.633915602018523	no	STY13	PREDICTED: serine/threonine-protein kinase HT1-like [Nicotiana tabacum]	-	-	-	-	-	-	-
Unigene0000506	299.666666666667	184.333333333333	6.3748	8.9718	8.1452	5.8752	4.6312	4.5265	7.8306	5.01096666666667	-0.644033913743267	0.204618842360665	0.538237519220987	no	SRC2	C2 calcium-dependent membrane targeting [Cynara cardunculus var. scolymus] [Cynara cardunculus]	-	-	-	-	-	-	-
Unigene0000507	175	104	4.3297	4.9173	3.2686	3.1057	2.1729	2.9360	4.17186666666667	2.7382	-0.607465224020383	0.299744225538563	0.656849124690612	no	--	--	-	-	-	-	-	-	-
Unigene0000508	83.3333333333333	70.3333333333333	0.8706	1.2843	2.0005	1.3943	0.5512	1.6107	1.38513333333333	1.1854	-0.224650894580634	0.759550251652608	0.957122529509153	no	IQM2	PREDICTED: IQ domain-containing protein IQM2-like [Juglans regia]	-	-	-	-	-	-	-
Unigene0000509	4	2.66666666666667	0.2370	0.2023	0.0000	0.2159	0.0868	0.0510	0.146433333333333	0.1179	-0.312680280391839	0.901614459211574	1	no	--	--	-	-	-	-	-	-	-
Unigene0000510	35.3333333333333	24.3333333333333	2.0028	2.9585	0.6517	1.7403	1.2980	1.2604	1.871	1.4329	-0.384871629047132	0.659971299980334	0.913195360671937	no	--	--	-	-	-	-	-	-	-
Unigene0000511	14.3333333333333	19.6666666666667	1.1223	0.5945	0.3638	1.0718	1.1341	1.3331	0.693533333333333	1.17966666666667	0.766342131377584	0.410767328864091	0.758547900419299	no	--	--	-	-	-	-	-	-	-
Unigene0000512	32.6666666666667	24.3333333333333	1.3715	1.6207	2.1156	1.5377	1.1336	1.2720	1.7026	1.31443333333333	-0.373298563698727	0.645425877345403	0.905533114817056	no	--	RNA-binding, CRM domain-containing protein, partial [Cynara cardunculus var. scolymus] [Cynara cardunculus]	-	-	-	-	-	-	-
Unigene0000513	2841.66666666667	2049.33333333333	24.3694	21.4310	28.7869	19.4702	19.6801	18.7438	24.8624333333333	19.2980333333333	-0.365513672963325	0.297897045720894	0.655023394067496	no	At1g34300	Bulb-type lectin domain-containing protein [Cynara cardunculus var. scolymus] [Cynara cardunculus]	-	-	-	-	-	-	-
Unigene0000514	14.6666666666667	24.6666666666667	0.0953	1.0167	0.6718	0.8681	1.2916	0.4924	0.5946	0.884033333333333	0.572181305611022	0.563626420233034	0.868102869401539	no	--	--	-	-	-	-	-	-	-
Unigene0000515	137.666666666667	93.3333333333333	8.9797	6.1425	2.4658	3.9706	5.0756	5.5609	5.86266666666667	4.86903333333333	-0.267921654518713	0.694872636435308	0.930379595287752	no	ZOX1	UDP-glucuronosyl/UDP-glucosyltransferase [Cynara cardunculus var. scolymus] [Cynara cardunculus]	Metabolism	Metabolism of terpenoids and polyketides	ko00908//Zeatin biosynthesis	K13495	-	-	-
Unigene0000516	75	122.666666666667	0.8818	0.3921	1.0448	0.7777	1.5201	1.9911	0.7729	1.42963333333333	0.887291506414482	0.203115534296826	0.536013788237725	no	--	Retrovirus-related Pol polyprotein from transposon TNT 1-94, partial [Glycine soja]	-	-	-	-	-	-	-
Unigene0000517	413	187.666666666667	21.9794	15.0668	23.9983	8.7651	10.3054	11.6295	20.3481666666667	10.2333333333333	-0.991622661236055	0.0456842029977047	0.211964475959885	no	ANT	PREDICTED: ADP,ATP carrier protein 1, mitochondrial, partial [Cucumis melo]	-	-	-	-	-	-	-
Unigene0000518	100	25.3333333333333	1.5737	2.7849	0.5003	0.5566	0.4239	0.3587	1.61963333333333	0.4464	-1.85925830795632	0.0244316289156136	0.136846042011882	no	--	--	-	-	-	-	-	-	-
Unigene0000519	969	532	17.9935	15.0402	17.1454	10.6635	9.9771	9.6422	16.7263666666667	10.0942666666667	-0.728587989588985	0.073060906010349	0.28885475804197	no	EBS	PREDICTED: chromatin remodeling protein EBS-like [Prunus mume]	-	-	-	-	-	-	-
Unigene0000520	1271.66666666667	1105.66666666667	40.5350	30.9978	37.8294	32.6427	35.9319	37.2211	36.4540666666667	35.2652333333333	-0.0478331793184908	0.90088292224221	1	no	IMPA2	Armadillo [Cynara cardunculus var. scolymus] [Cynara cardunculus]	-	-	-	-	GO:0044424//intracellular part	GO:0022892//substrate-specific transporter activity	GO:0006886//intracellular protein transport
Unigene0000521	1413.33333333333	1016.33333333333	15.5482	14.3303	12.5773	12.3106	11.6342	9.7189	14.1519333333333	11.2212333333333	-0.334767904688142	0.381687004082878	0.735670764176178	no	TIF3B1	PREDICTED: eukaryotic translation initiation factor 3 subunit B-like isoform X2 [Daucus carota subsp. sativus] [Daucus carota]	Genetic Information Processing	Translation	ko03013//RNA transport	K03253	GO:0043234//protein complex;GO:0070993//translation preinitiation complex	GO:0005515//protein binding;GO:0008135//translation factor activity, RNA binding	GO:0006417//regulation of translation;GO:0022618//ribonucleoprotein complex assembly
Unigene0000522	28.6666666666667	122.333333333333	1.5502	1.0243	0.0000	4.0452	4.6159	5.5983	0.858166666666667	4.75313333333333	2.46954910280057	0.0146734871300002	0.0955234632224047	no	--	--	-	-	-	-	-	-	-
Unigene0000523	0.666666666666667	12.3333333333333	0.0437	0.0000	0.0000	0.2230	0.5125	0.5271	0.0145666666666667	0.420866666666667	4.85262056626239	0.000898549090287909	0.0124517028277125	yes	FH18	PREDICTED: formin-like protein 17 [Cucumis sativus]	-	-	-	-	-	-	-
Unigene0000524	14.3333333333333	8.66666666666667	1.2909	0.4820	0.3034	1.1172	0.4138	0.0000	0.6921	0.510333333333333	-0.439540627738146	0.746636938051284	0.951458901593576	no	--	Pentatricopeptide repeat-containing protein [Cynara cardunculus var. scolymus] [Cynara cardunculus]	-	-	-	-	-	-	-
Unigene0000525	269	220	3.0902	2.3918	1.0466	2.2703	2.0073	2.0687	2.1762	2.11543333333333	-0.0408579304370424	0.942787017238852	1	no	PAD1	NAD(P)-binding domain-containing protein [Cynara cardunculus var. scolymus] [Cynara cardunculus]	-	-	-	-	-	-	-
Unigene0000526	115.666666666667	81	3.0671	2.7523	2.6358	1.7371	2.2598	2.6263	2.8184	2.20773333333333	-0.35231045688344	0.573347178288159	0.872660187162842	no	At3g57200	glycosyltransferase-like protein [Arabidopsis thaliana]	-	-	-	-	-	-	-
Unigene0000527	10	24	0.3607	0.5210	0.3130	1.0515	0.7318	1.3382	0.398233333333333	1.0405	1.38559107591373	0.132385244298666	0.419030605526563	no	--	--	-	-	-	-	-	-	-
Unigene0000528	3605	2637.66666666667	187.8923	151.4394	160.9332	140.4953	135.2456	131.4668	166.754966666667	135.7359	-0.296927390337523	0.383025088817963	0.736788402320285	no	SNRPE	PREDICTED: small nuclear ribonucleoprotein E-like [Prunus mume]	Genetic Information Processing	Transcription	ko03040//Spliceosome	K11097	GO:0044423//virion part;GO:0044444//cytoplasmic part;GO:0097525//spliceosomal snRNP complex	-	GO:0018205//peptidyl-lysine modification
Unigene0000529	2.66666666666667	38.3333333333333	0.0959	0.0000	0.0601	0.7223	0.9369	1.2114	0.052	0.956866666666667	4.2017343798975	0.000133736830420619	0.00281761578118692	yes	MLO6	MLO-like protein 6 [Morus notabilis]	-	-	-	-	GO:0031224//intrinsic component of membrane	-	GO:0006950//response to stress
Unigene0000530	32	9	1.9921	0.7035	1.6787	0.4505	0.2013	0.8282	1.4581	0.493333333333333	-1.56345499141573	0.107747323933994	0.36977855409157	no	--	--	-	-	-	-	-	-	-
Unigene0000531	142.666666666667	64.3333333333333	7.7080	4.3480	7.3385	3.4717	3.6353	2.6210	6.46483333333333	3.24266666666667	-0.995432449048208	0.121606802609873	0.39859582085508	no	AGO4A	Argonaute/Dicer protein, PAZ [Cynara cardunculus var. scolymus] [Cynara cardunculus]	-	-	-	-	-	-	-
Unigene0000532	2	19.3333333333333	0.0685	0.0000	0.2577	1.3987	0.4017	1.2987	0.108733333333333	1.03303333333333	3.24802062057759	0.00807281468894146	0.062036588010303	no	GRXS1	Glutaredoxin [Corchorus capsularis]	-	-	-	-	-	GO:0015036//disulfide oxidoreductase activity	GO:0019725//cellular homeostasis;GO:0044710//single-organism metabolic process
Unigene0000533	803	331.666666666667	8.7678	6.1119	8.8333	3.4759	3.7638	3.5955	7.90433333333333	3.61173333333333	-1.12995241041684	0.00948217654575783	0.0696452338310283	no	GRF1	Glutamine-Leucine-Glutamine, QLQ [Cynara cardunculus var. scolymus] [Cynara cardunculus]	-	-	-	-	-	-	-
Unigene0000534	239.666666666667	253.333333333333	10.3724	15.8874	9.4268	12.3149	14.8454	12.9551	11.8955333333333	13.3718	0.16877372596363	0.74496818473715	0.950943459099848	no	At2g45070	PREDICTED: protein transport protein Sec61 subunit beta [Vitis vinifera]	Cellular Processes;Genetic Information Processing	Transport and catabolism;Folding, sorting and degradation	ko04141//Protein processing in endoplasmic reticulum;ko04145//Phagosome;ko03060//Protein export	K09481	-	-	-
Unigene0000535	26.6666666666667	3.66666666666667	0.8538	1.0241	0.7375	0.0000	0.0676	0.3577	0.8718	0.141766666666667	-2.62047884944939	0.0245881966619035	0.137460035410848	no	--	Ankyrin repeat-containing protein [Cynara cardunculus var. scolymus] [Cynara cardunculus]	-	-	-	-	-	-	-
Unigene0000536	4355.66666666667	1612	29.1104	22.7757	58.0268	13.8544	14.8314	12.9310	36.6376333333333	13.8722666666667	-1.40112277637094	0.000754222370686671	0.0109403697371118	yes	STP-1	PREDICTED: alpha-1,4 glucan phosphorylase L-2 isozyme, chloroplastic/amyloplastic [Vitis vinifera]	Metabolism	Global and overview maps;Carbohydrate metabolism	ko01100//Metabolic pathways;ko01110//Biosynthesis of secondary metabolites;ko00500//Starch and sucrose metabolism	K00688	-	GO:0004645//phosphorylase activity;GO:0043168//anion binding	GO:0044238//primary metabolic process
Unigene0000537	7.66666666666667	4	0.1037	0.1770	1.1047	0.2015	0.0000	0.4763	0.4618	0.225933333333333	-1.03137103701128	0.497416897158629	0.825966122178706	no	--	--	-	-	-	-	-	-	-
Unigene0000538	103.666666666667	108.666666666667	3.8893	5.5225	6.7293	5.6689	6.2534	5.2761	5.38036666666667	5.7328	0.0915354542890076	0.889128586506943	1	no	--	BnaA02g35690D [Brassica napus]	-	-	-	-	-	-	-
Unigene0000539	5456.33333333333	7102.33333333333	91.1241	115.8734	7.6028	113.6535	96.6483	117.6433	71.5334333333333	109.315033333333	0.611802226243236	0.340598430020597	0.699370602619745	no	At5g34940	PREDICTED: heparanase-like protein 3 [Ipomoea nil]	Metabolism	Global and overview maps;Glycan biosynthesis and metabolism	ko01100//Metabolic pathways;ko00531//Glycosaminoglycan degradation	K07964	-	-	-
Unigene0000540	58.6666666666667	44	1.0063	1.0410	2.0064	1.2445	1.1393	0.6565	1.35123333333333	1.01343333333333	-0.415025636132342	0.582782451137925	0.877026429939571	no	PIP2-1	PIP2;1 [Karelinia caspia]	-	-	-	-	GO:0031224//intrinsic component of membrane	-	GO:0051234//establishment of localization
Unigene0000541	2649.33333333333	1493	55.3711	44.9015	65.7895	36.1382	29.2515	36.1554	55.3540333333333	33.8483666666667	-0.709602222746517	0.0518882719239462	0.2307682680236	no	GATA4	Transcription factor, GATA, plant [Cynara cardunculus var. scolymus] [Cynara cardunculus]	-	-	-	-	-	-	-
Unigene0000542	159.333333333333	354.666666666667	5.8026	6.9889	3.9667	13.8762	11.2991	16.3540	5.58606666666667	13.8431	1.30926235718636	0.0118652504514706	0.0817582687393348	no	CML41	Calcium-binding EF-hand [Cynara cardunculus var. scolymus] [Cynara cardunculus]	Organismal Systems	Environmental adaptation	ko04626//Plant-pathogen interaction	K13448	-	-	-
Unigene0000543	70.6666666666667	24	2.4231	2.4467	6.3517	1.4426	1.3001	0.9993	3.7405	1.24733333333333	-1.58438407303247	0.0463393980464334	0.213959565359735	no	SUMO1	PREDICTED: small ubiquitin-related modifier 1-like [Ipomoea nil]	Genetic Information Processing	Translation	ko03013//RNA transport	K12160	-	-	-
Unigene0000544	1059.66666666667	650	36.0193	32.8266	54.8798	27.6439	24.9089	27.2677	41.2419	26.6068333333333	-0.632313983418836	0.129137108172003	0.413197062872578	no	At5g01610	DUF538 domain-containing protein [Cephalotus follicularis]	-	-	-	-	-	-	-
Unigene0000545	22	29	0.9551	1.0699	0.7294	1.2181	1.3119	1.4908	0.918133333333333	1.34026666666667	0.545744490310744	0.508020444188894	0.833545061403181	no	--	--	-	-	-	-	-	-	-
Unigene0000546	196.666666666667	113.666666666667	10.7845	10.1052	10.4206	5.3313	6.9063	7.7287	10.4367666666667	6.65543333333333	-0.649070323257345	0.250656004397964	0.599117600593134	no	--	--	-	-	-	-	-	-	-
Unigene0000547	0.333333333333333	0.333333333333333	0.0778	0.0000	0.0000	0.0000	0.1140	0.0000	0.0259333333333333	0.038	0.551191764065914	1	1	no	--	--	Genetic Information Processing	Replication and repair	ko03420//Nucleotide excision repair;ko03440//Homologous recombination;ko03030//DNA replication;ko03430//Mismatch repair	K07466	-	-	-
Unigene0000548	1.33333333333333	6.66666666666667	0.0000	0.2471	0.0000	0.0000	0.3182	0.8726	0.0823666666666667	0.396933333333333	2.26876421090925	0.253708066929971	0.60313522871117	no	--	Fgenesh protein 114 [Beta vulgaris]	Genetic Information Processing	Replication and repair	ko03420//Nucleotide excision repair;ko03440//Homologous recombination;ko03030//DNA replication;ko03430//Mismatch repair	K07466	-	-	-
Unigene0000549	71	91	1.1372	1.0317	0.8282	0.8362	1.2009	2.4174	0.999033333333333	1.48483333333333	0.571696283003759	0.416364742424309	0.763233532556122	no	--	PREDICTED: replication protein A 70 kDa DNA-binding subunit B-like, partial [Beta vulgaris subsp. vulgaris] [Beta vulgaris]	Genetic Information Processing	Replication and repair	ko03420//Nucleotide excision repair;ko03440//Homologous recombination;ko03030//DNA replication;ko03430//Mismatch repair	K07466	-	-	-
Unigene0000550	0.666666666666667	5.33333333333333	0.0590	0.0000	0.0000	0.2582	0.1730	0.3051	0.0196666666666667	0.245433333333333	3.64150684192339	0.0182924907872162	0.111760013821999	no	--	Fgenesh protein 114 [Beta vulgaris]	-	-	-	-	-	-	-
Unigene0000551	74.6666666666667	114	2.0714	2.6378	7.0465	5.8467	7.4190	3.7376	3.91856666666667	5.66776666666667	0.532454324086916	0.456318654017737	0.796794047848519	no	--	--	-	-	-	-	-	-	-
Unigene0000552	53.3333333333333	111.666666666667	2.4751	2.2633	1.7172	4.5955	4.5764	6.1917	2.15186666666667	5.1212	1.25089321344138	0.0577941495208488	0.248134527667393	no	--	AT5g26741 [Arabidopsis thaliana]	-	-	-	-	-	-	-
Unigene0000553	271	173.333333333333	13.6857	9.6347	11.8562	8.6869	7.2539	9.4504	11.7255333333333	8.46373333333333	-0.470287466584636	0.365435546879163	0.720991485240031	no	STOP1	Zinc finger, C2H2, partial [Cynara cardunculus var. scolymus] [Cynara cardunculus]	-	-	-	-	-	GO:0043169//cation binding	-
Unigene0000554	350.666666666667	185.333333333333	18.5793	16.0207	10.7794	9.2447	8.6830	9.5450	15.1264666666667	9.15756666666667	-0.724038829467047	0.153730473976883	0.457970169709638	no	--	Aminoacyl-tRNA synthetase, class 1a, anticodon-binding [Cynara cardunculus var. scolymus] [Cynara cardunculus]	Genetic Information Processing	Translation	ko00970//Aminoacyl-tRNA biosynthesis	K01887	-	-	-
Unigene0000555	9	15.3333333333333	0.2037	0.6953	0.3282	0.8482	0.9379	0.2004	0.409066666666667	0.662166666666667	0.694858405472527	0.519344798819619	0.839592016616533	no	--	--	-	-	-	-	-	-	-
Unigene0000556	83	72.6666666666667	2.1112	0.7398	1.7611	1.7934	0.9628	1.9988	1.53736666666667	1.585	0.0440215471030797	0.963767000443845	1	no	PER43	PREDICTED: peroxidase 43 [Vitis vinifera]	Metabolism	Global and overview maps;Biosynthesis of other secondary metabolites	ko01100//Metabolic pathways;ko01110//Biosynthesis of secondary metabolites;ko00940//Phenylpropanoid biosynthesis	K00430	-	GO:0005488//binding	-
Unigene0000557	1.33333333333333	2	0.0000	0.0000	0.2443	0.2841	0.0000	0.0000	0.0814333333333333	0.0947	0.217744967922286	0.999999999999995	1	no	--	--	-	-	-	-	-	-	-
Unigene0000558	34	27.3333333333333	1.2001	1.3519	0.8573	1.7841	0.3517	0.8681	1.13643333333333	1.0013	-0.182638768188476	0.849006700057221	0.989967385529183	no	--	--	-	-	-	-	-	-	-
Unigene0000559	1940	1811.66666666667	11.3353	10.9434	11.8352	10.2359	11.2156	13.3905	11.3713	11.614	0.0304677424127391	0.932833800468086	1	no	At1g17230	Concanavalin A-like lectin/glucanase, subgroup [Cynara cardunculus var. scolymus] [Cynara cardunculus]	-	-	-	-	-	-	-
Unigene0000560	322.666666666667	352.666666666667	7.9046	8.1896	9.5726	10.6104	9.9927	9.2136	8.5556	9.9389	0.216217154819317	0.639341361992804	0.902082993462204	no	--	RWD domain-containing protein [Cynara cardunculus var. scolymus] [Cynara cardunculus]	-	-	-	-	-	GO:0046872//metal ion binding	-
Unigene0000561	288	0	0.3823	0.0343	31.9241	0.0000	0.0000	0.0000	10.7802333333333	0.001	-13.3961007844673	2.59300648915233e-06	0.000108649987019307	yes	--	--	-	-	-	-	-	-	-
Unigene0000562	0.666666666666667	41	0.0000	0.1155	0.0000	2.8610	1.5372	1.9818	0.0385	2.12666666666667	5.78759166723618	6.01767475939557e-06	0.00022118554958122	yes	--	--	-	-	-	-	-	-	-
Unigene0000563	87.6666666666667	32.3333333333333	6.3883	3.5761	1.0331	1.5519	1.8620	1.7155	3.66583333333333	1.7098	-1.10031361643355	0.179964454509946	0.500758804534803	no	--	--	-	-	-	-	-	-	-
Unigene0000564	78.6666666666667	95.6666666666667	5.5983	2.8726	1.5496	5.3064	4.0762	5.9156	3.34016666666667	5.0994	0.610407416597246	0.39828702385044	0.748750257402059	no	--	--	-	-	-	-	-	-	-
Unigene0000565	19.3333333333333	12	1.0613	0.4941	0.9674	0.5625	0.4241	0.8309	0.840933333333333	0.605833333333333	-0.473070474176824	0.604927882018	0.883840907511087	no	--	PREDICTED: pentatricopeptide repeat-containing protein At2g44880 [Nicotiana sylvestris]	-	-	-	-	-	-	-
Unigene0000566	95.6666666666667	0	0.0000	0.0000	17.3174	0.0000	0.0000	0.0000	5.77246666666667	0.001	-12.4949722217869	0.000614986575295176	0.00939486502950926	yes	--	--	-	-	-	-	-	-	-
Unigene0000567	45.3333333333333	75	2.0658	2.4954	1.4937	4.0301	3.2597	3.7223	2.0183	3.6707	0.862914577776167	0.216190764342743	0.55533061638526	no	--	BnaC06g16020D [Brassica napus]	-	-	-	-	-	-	-
Unigene0000568	3	25	0.0000	0.4034	0.0000	1.0335	1.2313	0.7237	0.134466666666667	0.996166666666667	2.8891385537	0.0285676690904409	0.153251273103492	no	--	--	-	-	-	-	-	-	-
Unigene0000569	167	171.666666666667	8.2923	5.6269	10.2222	10.8977	8.0668	7.7851	8.04713333333333	8.91653333333333	0.14800797553497	0.796370693502542	0.970042599749687	no	GRXS4	Glutaredoxin [Cynara cardunculus var. scolymus] [Cynara cardunculus]	-	-	-	-	-	GO:0015036//disulfide oxidoreductase activity	GO:0019725//cellular homeostasis;GO:0044710//single-organism metabolic process
Unigene0000570	11.6666666666667	6.33333333333333	0.4095	0.3495	1.0907	0.0995	0.2500	0.7054	0.616566666666667	0.351633333333333	-0.810185057117426	0.454720617154068	0.795367334409275	no	--	--	-	-	-	-	-	-	-
Unigene0000571	150	912.666666666667	1.1063	1.0059	0.0286	5.3308	5.5760	5.0748	0.7136	5.3272	2.90018992489685	0.00051513634419393	0.00818999477751119	yes	--	hypothetical protein KK1_025722 [Cajanus cajan]	-	-	-	-	-	-	-
Unigene0000572	272.666666666667	211.666666666667	8.7614	11.1536	8.8795	9.6669	7.6737	6.3228	9.59816666666667	7.8878	-0.283135893081457	0.580005825516434	0.876721523985235	no	yqjG	Glutathione S-transferase/chloride channel, C-terminal [Cynara cardunculus var. scolymus] [Cynara cardunculus]	-	-	-	-	-	-	-
Unigene0000573	269	169	12.2201	7.5808	9.5130	6.3556	7.6116	7.0467	9.7713	7.00463333333333	-0.480240982107297	0.360379137160033	0.716130628132929	no	--	BnaC07g29180D [Brassica napus]	-	-	-	-	-	-	-
Unigene0000574	109.333333333333	107	1.6373	0.9782	5.9406	2.8161	2.3750	2.9329	2.85203333333333	2.708	-0.0747631045637242	0.926289696055342	1	no	--	--	-	-	-	-	-	-	-
Unigene0000575	12.6666666666667	39.3333333333333	0.3858	1.0349	0.1036	1.6871	1.8978	1.3765	0.5081	1.6538	1.70260040549399	0.0781675856186787	0.301116357599739	no	--	--	-	-	-	-	-	-	-
Unigene0000576	46.6666666666667	31	1.9624	2.0822	0.9971	0.9663	1.7485	1.0506	1.68056666666667	1.25513333333333	-0.421107143872273	0.599061491317845	0.881107158432123	no	--	--	-	-	-	-	-	-	-
Unigene0000577	47.3333333333333	28.6666666666667	1.8820	1.5036	0.1505	0.8463	0.5574	1.3104	1.1787	0.9047	-0.381685197055992	0.698171180221417	0.932092964254735	no	--	PREDICTED: serine/threonine-protein kinase STY8-like isoform X1 [Daucus carota subsp. sativus] [Daucus carota]	-	-	-	-	-	-	-
Unigene0000578	29	2	1.2138	0.4781	1.0093	0.2041	0.0000	0.0000	0.9004	0.0680333333333333	-3.72625237514259	0.00518374170818061	0.0451433299420714	yes	--	--	-	-	-	-	-	-	-
Unigene0000579	39	61	2.1232	2.1860	1.0137	3.3403	3.2097	2.9023	1.7743	3.15076666666667	0.828452955771986	0.266821333837211	0.619577285628214	no	--	Calcium-binding EF-hand [Cynara cardunculus var. scolymus] [Cynara cardunculus]	-	-	-	-	-	-	-
Unigene0000580	7	12	0.1774	0.5048	0.2780	0.5604	0.6500	0.4075	0.320066666666667	0.5393	0.75271559857312	0.440961187451475	0.783585179979353	no	--	--	-	-	-	-	-	-	-
Unigene0000581	69.3333333333333	3009	0.7330	0.6754	0.4146	20.2507	33.6623	37.3473	0.607666666666667	30.4201	5.64560092987333	5.76612443793825e-29	5.93663697488871e-26	yes	INV*DC4	beta-fructofuranosidase [Cichorium intybus]	Metabolism	Carbohydrate metabolism;Global and overview maps	ko01100//Metabolic pathways;ko00500//Starch and sucrose metabolism;ko00052//Galactose metabolism	K01193	-	GO:0004564//beta-fructofuranosidase activity	-
Unigene0000582	45.3333333333333	14.6666666666667	0.9894	0.9852	1.2710	0.3365	0.3383	0.4544	1.08186666666667	0.3764	-1.52318417375658	0.0572527956145605	0.246703383798178	no	--	phosphoinositide phospholipase C 2-like, partial [Aegilops tauschii subsp. tauschii] [Aegilops tauschii]	-	-	-	-	-	-	-
Unigene0000583	8.33333333333333	4.66666666666667	0.1794	0.1021	0.9556	0.2179	0.3067	0.1030	0.412366666666667	0.2092	-0.979044866721809	0.447624390035014	0.789267050492344	no	PIX13	Protein kinase, catalytic domain-containing protein [Cynara cardunculus var. scolymus] [Cynara cardunculus]	-	-	-	-	-	GO:0016772//transferase activity, transferring phosphorus-containing groups	GO:0009987//cellular process
Unigene0000584	37.6666666666667	0	0.0000	0.0565	6.9653	0.0000	0.0000	0.0000	2.3406	0.001	-11.1926626888584	0.00110772626649967	0.0145046875466457	yes	--	--	-	-	-	-	-	-	-
Unigene0000585	5	8	0.3548	0.2422	0.0667	0.5171	0.3639	0.4277	0.221233333333333	0.436233333333333	0.979531239470775	0.426103037230434	0.770829288122581	no	--	--	-	-	-	-	-	-	-
Unigene0000586	11919.3333333333	13184	132.2949	163.5305	134.0480	166.3072	172.3327	171.2992	143.291133333333	169.9797	0.246413121023225	0.452057946399246	0.793022787898662	no	IAA8	auxin-regulated protein [Zinnia violacea]	Environmental Information Processing	Signal transduction	ko04075//Plant hormone signal transduction	K14484	-	-	GO:0010467//gene expression;GO:0034645//cellular macromolecule biosynthetic process;GO:0050794//regulation of cellular process
Unigene0000587	41	0	0.0000	0.0000	8.4437	0.0000	0.0000	0.0000	2.81456666666667	0.001	-11.4586971053781	0.00208206835466834	0.0231736107872497	yes	--	--	-	-	-	-	-	-	-
Unigene0000588	2	9.33333333333333	0.0320	0.2183	0.0601	0.2330	0.5621	0.6057	0.103466666666667	0.466933333333333	2.17405052624642	0.0625854310202624	0.261049399773814	no	--	--	-	-	-	-	-	-	-
Unigene0000589	2211	1485.33333333333	8.3213	6.5034	7.7664	5.6642	5.5502	5.5995	7.53036666666667	5.60463333333333	-0.426100121907133	0.235794166482405	0.580431689965053	no	--	Armadillo-type fold [Cynara cardunculus var. scolymus] [Cynara cardunculus]	-	-	-	-	-	-	-
Unigene0000590	102	140.333333333333	1.2610	1.5421	1.3445	2.1535	1.9993	1.9288	1.38253333333333	2.0272	0.552174164860162	0.350463265115168	0.708620185795756	no	CYP75A2	cytochrome P450 [Cynara cardunculus var. scolymus] [Cynara cardunculus]	Metabolism	Global and overview maps	ko01100//Metabolic pathways	K00512	-	-	-
Unigene0000591	0.333333333333333	7	0.0000	0.0448	0.0000	0.0766	0.3463	0.4523	0.0149333333333333	0.291733333333333	4.28804210073495	0.0117230119441113	0.0810136991216227	no	--	PREDICTED: myosin-11 isoform X2 [Theobroma cacao]	-	-	-	-	-	-	-
Unigene0000592	0.333333333333333	37.6666666666667	0.0000	0.0000	0.0501	1.5538	1.9915	1.0098	0.0167	1.51836666666667	6.50652831281197	2.43354502163972e-06	0.00010285510722758	yes	--	DUF4228 domain protein [Medicago truncatula]	-	-	-	-	-	-	-
Unigene0000593	34.6666666666667	68	0.3601	3.8771	0.4687	3.3511	2.9222	2.3378	1.56863333333333	2.87036666666667	0.871726878555458	0.353122155503924	0.710248696131039	no	--	--	-	-	-	-	-	-	-
Unigene0000594	27.6666666666667	38	0.9118	2.4211	0.8888	1.7721	2.0783	2.0940	1.40723333333333	1.98146666666667	0.493707136045356	0.550559279014211	0.859957938863151	no	--	--	-	-	-	-	-	-	-
Unigene0000595	170.666666666667	36	6.8401	6.1296	13.3089	2.0438	1.8541	1.7672	8.75953333333333	1.88836666666667	-2.21371508996467	0.00105557349991223	0.01400320541579	yes	--	--	-	-	-	-	-	-	-
Unigene0000596	13.6666666666667	103	0.0000	1.0130	0.3599	2.6788	3.1977	3.2644	0.457633333333333	3.04696666666667	2.73510967243173	0.00976074661099221	0.0711281100358148	no	--	BnaA03g30010D [Brassica napus]	-	-	-	-	-	-	-
Unigene0000597	57	17.6666666666667	2.1336	3.3700	2.5143	1.2532	0.3266	1.0421	2.67263333333333	0.873966666666667	-1.61261176235694	0.0561195000762504	0.24335588127782	no	--	Basic-leucine zipper domain-containing protein [Cynara cardunculus var. scolymus] [Cynara cardunculus]	-	-	-	-	-	-	-
Unigene0000598	1365	383.333333333333	95.2150	45.4287	29.3385	19.6162	19.3258	20.5789	56.6607333333333	19.8403	-1.51391543345801	0.00229847350094924	0.0249701151842105	yes	SlH4	histone H4 [Zea mays]	-	-	-	-	-	-	-
Unigene0000599	5	45	0.0654	0.1787	0.0492	0.7440	0.8821	1.1271	0.0977666666666667	0.917733333333333	3.23066043885775	0.000805660571219395	0.0114702770518751	yes	--	PREDICTED: E3 ubiquitin-protein ligase RFWD3 [Tarenaya hassleriana]	-	-	-	-	-	-	-
Unigene0000600	600.333333333333	32.6666666666667	0.8006	0.8053	21.8105	0.2813	0.3875	0.4186	7.80546666666667	0.362466666666667	-4.4285646568902	5.23413257328462e-05	0.00132573969971238	yes	TPPH	PREDICTED: trehalose-phosphate phosphatase A-like, partial [Nicotiana sylvestris]	Metabolism	Global and overview maps;Carbohydrate metabolism	ko01100//Metabolic pathways;ko00500//Starch and sucrose metabolism	K01087	-	-	-
Unigene0000601	313	300.666666666667	3.6246	4.3846	2.2664	3.1813	3.6829	4.1529	3.4252	3.67236666666667	0.100521880942546	0.840658482796002	0.986915023926506	no	XRN3	PREDICTED: 5'-3' exoribonuclease 3 isoform X1 [Ipomoea nil]	Genetic Information Processing	Translation;Folding, sorting and degradation	ko03018//RNA degradation;ko03008//Ribosome biogenesis in eukaryotes	K12619	-	-	-
Unigene0000602	277.333333333333	238.333333333333	4.3600	2.1560	4.0630	3.0547	3.7973	3.4486	3.52633333333333	3.43353333333333	-0.0384748849687679	0.943431492090637	1	no	--	Nucleolar pre-ribosomal-associated protein 1, N-terminal [Cynara cardunculus var. scolymus] [Cynara cardunculus]	-	-	-	-	-	-	-
Unigene0000603	31	20.6666666666667	1.1694	0.7763	2.6259	1.6098	0.6663	0.7833	1.52386666666667	1.0198	-0.579450434191797	0.517871634976553	0.839069748408625	no	--	--	-	-	-	-	-	-	-
Unigene0000604	37.3333333333333	50.3333333333333	1.8881	0.9947	0.2629	1.8686	2.4932	0.9234	1.04856666666667	1.76173333333333	0.748576976445199	0.410033536806832	0.757963278302132	no	--	--	-	-	-	-	-	-	-
Unigene0000605	372	228	19.9406	14.5166	22.4511	13.9784	13.2563	10.5341	18.9694333333333	12.5896	-0.591444136204622	0.22856809478422	0.572801594806416	no	--	DUF3317 domain-containing protein [Cephalotus follicularis]	-	-	-	-	GO:0043231//intracellular membrane-bounded organelle	-	-
Unigene0000606	1146.66666666667	1202	13.4617	12.4534	10.0230	14.2046	13.7014	14.2121	11.9793666666667	14.0393666666667	0.228926218581729	0.55075882500046	0.860047752810396	no	Afg1l	ATPase, AFG1-like protein [Cynara cardunculus var. scolymus] [Cynara cardunculus]	-	-	-	-	-	-	GO:0006089//lactate metabolic process;GO:0009411//response to UV;GO:0009812//flavonoid metabolic process;GO:0034285//response to disaccharide
Unigene0000607	2.66666666666667	29.6666666666667	0.1189	0.2030	0.0000	1.2569	1.0457	1.8438	0.1073	1.38213333333333	3.68717481690702	0.000987379002991339	0.0133393693106361	yes	--	--	-	-	-	-	-	-	-
Unigene0000608	12	11.6666666666667	0.7274	0.5321	0.3907	0.6059	0.5075	0.7756	0.550066666666667	0.629666666666667	0.194981815726478	0.886120921141096	1	no	--	--	-	-	-	-	-	-	-
Unigene0000609	145.666666666667	60.6666666666667	2.5182	1.3238	1.3036	1.1304	0.6952	0.7072	1.7152	0.844266666666667	-1.02260615104175	0.126057480758567	0.407240894584324	no	EGY3	PREDICTED: probable zinc metallopeptidase EGY3, chloroplastic [Cucumis melo]	-	-	-	-	-	GO:0016787//hydrolase activity	-
Unigene0000610	2010	1615.33333333333	114.9213	94.0821	95.2238	94.6345	86.9801	91.4039	101.409066666667	91.0061666666667	-0.156150432787438	0.663922784854204	0.915718960629277	no	--	PREDICTED: NADH-ubiquinone oxidoreductase 20.9 kDa subunit-like [Ipomoea nil]	-	-	-	-	-	-	-
Unigene0000611	4.33333333333333	13	0.3566	0.1107	0.0000	0.3308	1.0925	0.5025	0.155766666666667	0.641933333333333	2.0430369405179	0.11306912460773	0.381270790684133	no	--	--	-	-	-	-	-	-	-
Unigene0000612	23	48.3333333333333	0.4743	0.6072	0.6369	1.7777	0.9928	0.9628	0.5728	1.24443333333333	1.11938554674989	0.153636581897035	0.457877783262	no	--	PREDICTED: F-box protein At4g18380-like [Ziziphus jujuba]	-	-	-	-	-	-	-
Unigene0000613	476.666666666667	513.666666666667	21.0747	18.8701	14.8372	22.4364	20.6268	23.5240	18.2606666666667	22.1957333333333	0.281542938516578	0.516076659759113	0.837956021099633	no	--	HrpN-interacting protein from malus protein [Arabidopsis thaliana]	-	-	-	-	-	-	-
Unigene0000614	78	102.333333333333	2.5818	2.8449	6.3894	6.0495	4.3095	5.0659	3.9387	5.14163333333333	0.384507195540801	0.567137133159862	0.868974488526768	no	--	--	-	-	-	-	-	-	-
Unigene0000615	740	473.333333333333	13.1163	14.0727	11.9766	9.8320	7.9618	9.5743	13.0552	9.1227	-0.517091779327673	0.218837353008351	0.559107152119862	no	PHL1	Homeodomain-like protein [Cynara cardunculus var. scolymus] [Cynara cardunculus]	-	-	-	-	-	-	-
Unigene0000616	2.66666666666667	28	0.2022	0.1151	0.0000	0.6877	1.9258	1.7994	0.105766666666667	1.47096666666667	3.79780762864145	0.0011231379002911	0.0146670618496221	yes	--	--	-	-	-	-	-	-	-
Unigene0000617	164.333333333333	62.6666666666667	10.6284	7.4412	5.2153	3.2558	4.4343	2.6063	7.76163333333333	3.43213333333333	-1.17725467999109	0.0694403538974896	0.279404908832865	no	--	--	-	-	-	-	-	-	-
Unigene0000618	115.666666666667	171	7.6876	5.4105	3.3562	9.3996	8.5948	10.9818	5.48476666666667	9.65873333333333	0.816403756695534	0.179947078509089	0.500740198182159	no	YTHDF2	PREDICTED: YTH domain-containing family protein 2 [Vitis vinifera]	-	-	-	-	-	-	-
Unigene0000619	2.33333333333333	13.3333333333333	0.2070	0.0589	0.0000	0.2514	1.1118	0.7723	0.0886333333333333	0.711833333333333	3.00561821567184	0.0200383995384345	0.119087706384742	no	--	pol protein [Cucumis melo subsp. melo] [Cucumis melo]	-	-	-	-	-	-	-
Unigene0000620	52.3333333333333	15.6666666666667	2.1676	1.9473	0.5147	0.4988	0.4012	0.7860	1.5432	0.562	-1.45728301294082	0.0990000659692315	0.350517317198773	no	--	--	-	-	-	-	-	-	-
Unigene0000621	3100.33333333333	2730.66666666667	25.6683	26.3042	25.8561	26.3197	26.0086	21.5061	25.9428666666667	24.6114666666667	-0.0760072704605635	0.824178349746192	0.980268477155746	no	PAD4	Lipase, class 3 [Cynara cardunculus var. scolymus] [Cynara cardunculus]	-	-	-	-	-	-	-
Unigene0000622	8330.33333333333	10506	180.2245	273.3313	223.7979	304.1371	287.6602	300.3760	225.784566666667	297.3911	0.397414597463189	0.238739495952781	0.584365078645453	no	SRP	rubber synthesis protein [Parthenium argentatum]	-	-	-	-	-	-	-
Unigene0000623	521.666666666667	966.666666666667	1.8318	1.8084	0.0139	2.6321	2.8739	2.7626	1.21803333333333	2.7562	1.17812696376727	0.201464415440494	0.533677380462402	no	TY3B-G	DNA/RNA polymerases superfamily protein [Theobroma cacao]	-	-	-	-	-	-	-
Unigene0000624	9.33333333333333	9.33333333333333	0.7720	0.2396	0.1319	0.0000	1.0283	0.4835	0.381166666666667	0.503933333333333	0.40281092850971	0.790062342633655	0.967616974649208	no	GLOX1	PREDICTED: WSC domain-containing protein ARB_07867-like [Capsicum annuum]	-	-	-	-	-	-	-
Unigene0000625	11.6666666666667	10.3333333333333	0.7940	0.1694	0.4975	0.5304	0.3393	0.7407	0.486966666666667	0.5368	0.1405616497039	0.92227461313429	1	no	--	--	-	-	-	-	-	-	-
Unigene0000626	116	59.6666666666667	4.3689	4.6860	5.9379	2.8398	2.2059	3.1523	4.9976	2.73266666666667	-0.870925945764527	0.178478931768343	0.498579850213419	no	--	PREDICTED: forkhead box protein G1-like isoform X2 [Daucus carota subsp. sativus] [Daucus carota]	-	-	-	-	-	-	-
Unigene0000627	1206.33333333333	836.666666666667	9.1499	7.7694	5.7772	6.0061	6.1395	5.7242	7.5655	5.9566	-0.344946350669049	0.389420679113671	0.74176646544516	no	At4g04670	PREDICTED: tRNA wybutosine-synthesizing protein 2/3/4 [Populus euphratica]	-	-	-	-	-	GO:0003824//catalytic activity	GO:0006259//DNA metabolic process;GO:0006996//organelle organization;GO:0044710//single-organism metabolic process;GO:0044763//single-organism cellular process
Unigene0000628	39.6666666666667	27.3333333333333	0.4926	0.7399	2.6670	0.8903	0.6929	0.9163	1.29983333333333	0.833166666666667	-0.641649624193286	0.470043461166612	0.806998024825648	no	--	Methyltransferase type 11 [Corchorus capsularis]	-	-	-	-	-	-	-
Unigene0000629	23.3333333333333	28.3333333333333	0.6596	0.7703	2.4799	1.3155	1.5768	1.6741	1.30326666666667	1.52213333333333	0.223962429423844	0.802100954095606	0.972332580609815	no	--	--	-	-	-	-	-	-	-
Unigene0000630	13	5.33333333333333	0.6667	0.9583	0.2639	0.3580	0.0514	0.4835	0.629633333333333	0.297633333333333	-1.08097581080733	0.338293847051702	0.696702543778626	no	--	--	-	-	-	-	-	-	-
Unigene0000631	4179	3021.66666666667	72.4555	67.3966	86.4963	60.6910	57.3545	57.5693	75.4494666666667	58.5382666666667	-0.366130674936119	0.28080640347675	0.636868379282019	no	SIRP1	Zinc finger, RING/FYVE/PHD-type [Cynara cardunculus var. scolymus] [Cynara cardunculus]	-	-	-	-	-	-	-
Unigene0000632	626.333333333333	337.333333333333	7.2326	7.5456	0.8226	3.3483	3.3376	3.3360	5.20026666666667	3.34063333333333	-0.638463964024109	0.327044084758753	0.685880757230527	no	--	PREDICTED: cell wall protein RBR3 isoform X1 [Capsicum annuum]	-	-	-	-	-	-	-
Unigene0000633	5.33333333333333	8.33333333333333	0.4065	0.1388	0.3056	0.4147	0.6551	0.4900	0.283633333333333	0.519933333333333	0.874299558646876	0.435856059541291	0.779239034408882	no	--	--	-	-	-	-	-	-	-
Unigene0000634	1606.66666666667	1679.33333333333	94.4841	86.6247	51.2682	89.9325	91.3484	96.9021	77.459	92.7276666666667	0.259566976204526	0.506369400436423	0.832247267718426	no	VHA-e1	PREDICTED: V-type proton ATPase subunit e1 [Jatropha curcas]	Cellular Processes;Metabolism	Energy metabolism;Transport and catabolism;Global and overview maps	ko01100//Metabolic pathways;ko00190//Oxidative phosphorylation;ko04145//Phagosome	K02153	-	-	-
Unigene0000635	43.3333333333333	34	1.0706	1.2517	0.1930	0.7696	0.6662	0.8841	0.838433333333333	0.7733	-0.116667861745959	0.901792373913313	1	no	GIP	PREDICTED: uncharacterized mitochondrial protein AtMg00820-like [Arachis ipaensis]	-	-	-	-	-	-	-
Unigene0000636	178.333333333333	169	10.8327	8.3207	6.7882	10.3683	8.3064	9.5155	8.6472	9.39673333333333	0.11992624994907	0.833043260056059	0.984117450744858	no	--	--	-	-	-	-	-	-	-
Unigene0000637	365.333333333333	225.333333333333	7.1470	6.2371	5.2160	4.5135	4.3013	4.0322	6.20003333333333	4.28233333333333	-0.533878873604266	0.269278854985213	0.62280000005973	no	--	Ribonuclease P/MRP, p29 subunit [Cynara cardunculus var. scolymus] [Cynara cardunculus]	Genetic Information Processing	Translation	ko03013//RNA transport;ko03008//Ribosome biogenesis in eukaryotes	K03538	-	-	GO:0016070//RNA metabolic process
Unigene0000638	35	29.6666666666667	0.5938	1.0683	0.8749	0.8655	0.6349	0.6910	0.845666666666667	0.730466666666667	-0.21127067343719	0.80298384687258	0.972751049710594	no	--	--	-	-	-	-	-	-	-
Unigene0000639	23.6666666666667	42.3333333333333	1.4904	1.3031	0.6151	1.5366	2.1305	3.6315	1.1362	2.43286666666667	1.09844044740407	0.186968716888647	0.512454128697108	no	--	--	-	-	-	-	-	-	-
Unigene0000640	201.666666666667	196.666666666667	2.8595	1.8113	1.8426	2.4913	2.4213	2.4416	2.17113333333333	2.4514	0.175157583684147	0.74595513214215	0.951238189715624	no	--	Mad3/BUB1 homology region 1 [Cynara cardunculus var. scolymus] [Cynara cardunculus]	-	-	-	-	-	-	-
Unigene0000641	425.666666666667	649	16.8583	17.0934	20.6082	35.6270	24.2233	28.7810	18.1866333333333	29.5437666666667	0.699975274055898	0.106979032506241	0.368112697757537	no	--	PREDICTED: uncharacterized protein LOC105117987 [Populus euphratica]	-	-	-	-	-	-	-
Unigene0000642	2	21	0.0497	0.0000	0.1869	0.5795	0.4369	1.4980	0.0788666666666667	0.838133333333333	3.40969219845896	0.00552591613775609	0.0472294422746499	yes	--	PREDICTED: peroxisomal membrane protein 13-like [Phoenix dactylifera]	Cellular Processes	Transport and catabolism	ko04146//Peroxisome	K13344	-	-	-
Unigene0000643	2293.66666666667	2237	38.4052	37.3151	39.8951	38.8374	42.6330	40.8758	38.5384666666667	40.7820666666667	0.0816357148897484	0.813848883755517	0.976829158426217	no	UBP12	PREDICTED: ubiquitin carboxyl-terminal hydrolase 13-like isoform X3 [Gossypium raimondii]	-	-	-	-	-	GO:0070011//peptidase activity, acting on L-amino acid peptides	GO:0019941//modification-dependent protein catabolic process
Unigene0000644	11.3333333333333	37	0.3976	0.6786	0.0934	1.3039	2.2574	0.5564	0.389866666666667	1.37256666666667	1.81582350810864	0.0674361817931309	0.274083086429821	no	--	--	-	-	-	-	-	-	-
Unigene0000645	362	253.666666666667	22.3394	12.0843	19.5845	13.7408	17.0377	11.8147	18.0027333333333	14.1977333333333	-0.342555343837859	0.497216225014087	0.825810581279671	no	--	PREDICTED: GBF-interacting protein 1 isoform X3 [Vitis vinifera]	-	-	-	-	-	-	-
Unigene0000646	25.3333333333333	227.666666666667	0.0000	0.1224	4.9898	12.0768	13.8745	11.6145	1.70406666666667	12.5219333333333	2.87740364241561	0.0215069489662916	0.125039252597011	no	--	PREDICTED: EKC/KEOPS complex subunit bud32-like isoform X2 [Nicotiana tabacum]	-	-	-	-	-	-	-
Unigene0000647	852.333333333333	502	6.8101	5.5145	18.3661	6.0415	5.8348	6.0982	10.2302333333333	5.9915	-0.771849911967145	0.130193668603256	0.415024157228664	no	NCED3	Lactuca sativa 9-cis-epoxycarotenoid dioxygenase 2	Metabolism	Metabolism of terpenoids and polyketides;Global and overview maps	ko01100//Metabolic pathways;ko01110//Biosynthesis of secondary metabolites;ko00906//Carotenoid biosynthesis	K09840	-	-	-
Unigene0000648	2.66666666666667	7.66666666666667	0.2196	0.1249	0.0000	0.2667	0.5363	0.5043	0.114833333333333	0.435766666666667	1.92401436162052	0.108317365075444	0.370987161062146	no	--	--	-	-	-	-	-	-	-
Unigene0000649	21.3333333333333	10.6666666666667	0.3660	0.6247	3.0273	0.9069	0.4290	0.4413	1.33933333333333	0.5924	-1.17687151761065	0.272462726393307	0.627070516993554	no	--	--	-	-	-	-	-	-	-
Unigene0000650	2746.66666666667	2784.66666666667	28.4434	25.8412	24.5201	29.2679	28.8979	30.3244	26.2682333333333	29.4967333333333	0.167236014103439	0.624699823549778	0.894729819891497	no	MAP70.2	Myosin II heavy chain-like protein [Cynara cardunculus var. scolymus] [Cynara cardunculus]	-	-	-	-	-	-	-
Unigene0000651	1698.33333333333	6108.66666666667	32.5663	36.4017	44.1746	144.9254	138.4751	145.4079	37.7142	142.936133333333	1.92219093787755	3.95461712025299e-08	2.7567859569466e-06	yes	BEN1	PREDICTED: vestitone reductase-like [Daucus carota subsp. sativus] [Daucus carota]	-	-	-	-	-	-	-
Unigene0000652	1628.33333333333	1769	72.8801	77.0726	88.2493	92.2470	90.6033	93.1850	79.4006666666667	92.0117666666667	0.212667247349825	0.554046851741894	0.862445851929635	no	--	hypothetical protein Ccrd_024602, partial [Cynara cardunculus var. scolymus] [Cynara cardunculus]	-	-	-	-	-	-	-
Unigene0000653	629.333333333333	542	30.0660	28.3376	28.2608	26.9606	27.4851	27.3558	28.8881333333333	27.2671666666667	-0.0833121866898567	0.842481274098808	0.98767377876813	no	--	PREDICTED: serine/threonine-protein kinase dst1 [Nicotiana tomentosiformis]	-	-	-	-	-	-	-
Unigene0000654	2600.33333333333	3049	25.4802	26.2100	8.0813	27.7529	26.8898	26.7463	19.9238333333333	27.1296666666667	0.445376074052606	0.314310191659991	0.672314243209429	no	--	PREDICTED: chaperone protein ClpB4, mitochondrial-like [Solanum tuberosum]	-	-	-	-	-	-	-
Unigene0000655	204.333333333333	110.666666666667	5.0724	4.9726	4.7356	3.2970	2.2095	3.3057	4.92686666666667	2.9374	-0.74613069142364	0.187523863789403	0.513316922964122	no	--	--	-	-	-	-	-	-	-
Unigene0000656	45.6666666666667	32.6666666666667	1.7656	2.5250	6.1899	1.6693	1.9577	3.7807	3.4935	2.46923333333333	-0.500609968051175	0.557565867131801	0.864913275986503	no	--	--	-	-	-	-	-	-	-
Unigene0000657	55.3333333333333	16.6666666666667	2.2169	1.6485	0.8665	0.7678	0.6111	0.2646	1.5773	0.547833333333333	-1.52564812887645	0.0768307984489279	0.297821859225424	no	--	--	-	-	-	-	-	-	-
Unigene0000658	27.6666666666667	21.6666666666667	1.1651	0.9561	0.2527	0.4572	0.7879	1.0419	0.7913	0.762333333333333	-0.0538027973082861	0.981338676884567	1	no	--	--	-	-	-	-	-	-	-
Unigene0000659	9	8	0.3158	0.5990	0.5277	0.4092	0.4627	0.4231	0.480833333333333	0.431666666666667	-0.155619220958926	0.901130911460481	1	no	--	--	-	-	-	-	-	-	-
Unigene0000660	121.333333333333	51	7.7174	5.8265	4.4640	3.4611	2.2833	3.0035	6.00263333333333	2.91596666666667	-1.04162131677911	0.118329498089362	0.391737416251709	no	--	Myc-type, basic helix-loop-helix (bHLH) domain-containing protein [Cynara cardunculus var. scolymus] [Cynara cardunculus]	-	-	-	-	-	-	-
Unigene0000661	28	9.33333333333333	1.1251	1.1419	1.4291	0.2216	0.5792	0.5237	1.23203333333333	0.4415	-1.48055594647512	0.104695668215185	0.362773839666738	no	--	--	-	-	-	-	-	-	-
Unigene0000662	13	45.6666666666667	0.4343	0.1235	0.3742	0.9231	1.4582	1.4648	0.310666666666667	1.28203333333333	2.04499441376948	0.0191027061925308	0.115266665491283	no	--	--	-	-	-	-	-	-	-
Unigene0000663	191	118.666666666667	2.9243	2.5913	5.0529	2.4123	2.5708	1.7575	3.52283333333333	2.24686666666667	-0.648821707167347	0.272103375541948	0.626578690341689	no	PCMP-A2	PREDICTED: pentatricopeptide repeat-containing protein At4g18520 [Solanum tuberosum]	-	-	-	-	-	-	-
Unigene0000664	13	11.3333333333333	0.9203	0.4229	0.3993	0.6191	0.6224	0.6097	0.580833333333333	0.617066666666667	0.0873021134643438	0.962520893165073	1	no	--	--	-	-	-	-	-	-	-
Unigene0000665	53.6666666666667	17.3333333333333	3.2297	1.5820	0.6864	1.0643	0.6172	0.5321	1.8327	0.737866666666667	-1.3125385979126	0.138633614934669	0.430318116115958	no	--	--	-	-	-	-	-	-	-
Unigene0000666	79.3333333333333	37.3333333333333	4.2422	3.2826	1.0633	1.6076	1.1188	2.2407	2.8627	1.6557	-0.78993519797847	0.313892677285761	0.672127044396759	no	KCS12	3-Oxoacyl-[acyl-carrier-protein (ACP)] synthase III C-terminal [Cynara cardunculus var. scolymus] [Cynara cardunculus]	Metabolism;Organismal Systems	Lipid metabolism;Environmental adaptation;Global and overview maps	ko01100//Metabolic pathways;ko01110//Biosynthesis of secondary metabolites;ko04626//Plant-pathogen interaction;ko00062//Fatty acid elongation	K15397	-	-	-
Unigene0000667	42	15.6666666666667	0.0000	5.4604	2.5969	0.9008	1.3316	0.3131	2.68576666666667	0.8485	-1.66234740724695	0.189188362275088	0.515883665121664	no	--	Zinc finger, RING/FYVE/PHD-type [Cynara cardunculus var. scolymus] [Cynara cardunculus]	-	-	-	-	-	-	-
Unigene0000668	190.333333333333	130.666666666667	3.0121	2.4560	6.0670	3.3712	2.6599	1.9687	3.84503333333333	2.6666	-0.527994673790069	0.385713315671778	0.73903078301406	no	WRKY24	DNA-binding WRKY [Cynara cardunculus var. scolymus] [Cynara cardunculus]	Environmental Information Processing;Organismal Systems	Environmental adaptation;Signal transduction	ko04626//Plant-pathogen interaction;ko04016//MAPK signaling pathway - plant	K13424	-	-	-
Unigene0000669	830	819.333333333333	46.3145	46.0837	35.0630	45.5961	44.6448	49.9997	42.4870666666667	46.7468666666667	0.137845925228157	0.733679904715066	0.947506511678366	no	--	ARID domain-containing protein C08B11.3, partial [Anthurium amnicola]	-	-	-	-	-	-	-
Unigene0000670	61.3333333333333	25.6666666666667	2.6599	3.5210	0.5103	1.3055	0.7158	1.2155	2.2304	1.07893333333333	-1.0476967420313	0.23135754248323	0.575879902040285	no	--	--	-	-	-	-	-	-	-
Unigene0000671	358	70.3333333333333	4.8912	5.6745	0.6130	1.2172	0.3962	0.9863	3.72623333333333	0.866566666666667	-2.10433536924034	0.00744735486012918	0.0585360842449969	no	At3g47200	PREDICTED: UPF0481 protein At3g47200-like [Vitis vinifera]	-	-	-	-	-	-	-
Unigene0000672	5.66666666666667	20	0.2186	0.1866	0.5479	1.3276	1.1211	0.8785	0.3177	1.10906666666667	1.80360909421171	0.0591111003619042	0.251712485410743	no	--	--	-	-	-	-	-	-	-
Unigene0000673	3.33333333333333	27	0.1604	0.1826	0.0000	0.7015	0.9403	1.7961	0.114333333333333	1.14596666666667	3.32524709948842	0.00294380429143346	0.029901124010049	yes	--	--	-	-	-	-	-	-	-
Unigene0000674	27.6666666666667	19	1.6837	1.1270	0.7448	1.2511	0.4353	1.2510	1.18516666666667	0.979133333333333	-0.275512718452583	0.76119088904323	0.957718027422679	no	--	--	-	-	-	-	-	-	-
Unigene0000675	3880.33333333333	3811.66666666667	39.9204	36.9906	36.4122	40.2843	41.9020	40.1166	37.7744	40.7676333333333	0.11001536694361	0.740761474948014	0.949461575575315	no	OFUT29	GDP-fucose protein O-fucosyltransferase [Corchorus capsularis]	-	-	-	-	-	-	-
Unigene0000676	92	0.333333333333333	0.3288	0.0748	10.6727	0.0319	0.0000	0.0000	3.6921	0.0106333333333333	-8.43970389520728	4.22395476310676e-05	0.00111352432670297	yes	--	GOSR2/Membrin/Bos1 [Cynara cardunculus var. scolymus] [Cynara cardunculus]	Metabolism	Glycan biosynthesis and metabolism;Global and overview maps	ko01100//Metabolic pathways;ko00531//Glycosaminoglycan degradation	K10532	-	-	-
Unigene0000677	253.666666666667	195.333333333333	5.7129	6.2688	3.2055	4.3546	4.6337	4.1166	5.0624	4.3683	-0.212749565870244	0.691825904253866	0.929095543411118	no	CPR1	PREDICTED: F-box/kelch-repeat protein At3g23880-like [Malus domestica]	-	-	-	-	-	-	-
Unigene0000678	6178.33333333333	6648	63.8035	73.0433	88.5210	83.8243	87.0584	83.4302	75.1226	84.7709666666667	0.174323242970305	0.602408816714432	0.882610356182337	no	ACG12	PREDICTED: glucose-6-phosphate 1-dehydrogenase, cytoplasmic-like [Daucus carota subsp. sativus] [Daucus carota]	Metabolism	Metabolism of other amino acids;Global and overview maps;Carbohydrate metabolism	ko01100//Metabolic pathways;ko01110//Biosynthesis of secondary metabolites;ko01200//Carbon metabolism;ko00480//Glutathione metabolism;ko00030//Pentose phosphate pathway	K00036	GO:0044444//cytoplasmic part	GO:0000166//nucleotide binding;GO:0016616//oxidoreductase activity, acting on the CH-OH group of donors, NAD or NADP as acceptor	GO:0006739//NADP metabolic process;GO:0019318//hexose metabolic process
Unigene0000679	402.666666666667	51	15.0592	18.5756	18.0255	2.4007	2.1117	2.4316	17.2201	2.31466666666667	-2.89521716855654	1.46614141717077e-07	8.79412647350492e-06	yes	--	--	-	-	-	-	-	-	-
Unigene0000680	11.3333333333333	8.66666666666667	0.4726	0.7446	0.6151	0.7418	0.4261	0.2504	0.610766666666667	0.472766666666667	-0.36949300836609	0.751648576114469	0.953835957919427	no	--	--	-	-	-	-	-	-	-
Unigene0000681	925.333333333333	573	10.1809	9.0805	12.8604	6.5340	7.8654	6.8616	10.7072666666667	7.087	-0.595343284133915	0.149828653068604	0.451033825422161	no	--	Galactose oxidase/kelch, beta-propeller, partial [Cynara cardunculus var. scolymus] [Cynara cardunculus]	-	-	-	-	-	-	-
Unigene0000682	515.333333333333	513	7.8288	8.3519	5.1061	7.3647	7.8276	8.5651	7.0956	7.91913333333333	0.158417868060743	0.721975739255499	0.942363945689455	no	--	--	-	-	-	-	-	-	-
Unigene0000683	1409	4973.33333333333	10.4122	27.6764	9.5123	54.1827	65.9667	51.0639	15.8669666666667	57.0711	1.84673401967867	4.77832926765148e-05	0.0012309223189869	yes	CESA4	cellulose synthase A catalytic subunit 4 [UDP-forming]-like [Cajanus cajan]	-	-	-	-	GO:0031224//intrinsic component of membrane	GO:0016759//cellulose synthase activity;GO:0043169//cation binding	GO:0009617//response to bacterium;GO:0009620//response to fungus;GO:0009832//plant-type cell wall biogenesis;GO:0030243//cellulose metabolic process;GO:0045229//external encapsulating structure organization;GO:0045491//xylan metabolic process
Unigene0000684	1000.33333333333	1389	31.9025	61.5503	54.0372	76.4191	60.2946	70.1001	49.1633333333333	68.9379333333333	0.487715313801818	0.232707380006264	0.577787611235358	no	--	PREDICTED: uncharacterized protein LOC105165527 [Sesamum indicum]	-	-	-	-	-	-	-
Unigene0000685	58.3333333333333	5.66666666666667	2.6050	3.3348	0.0000	0.3038	0.1527	0.2243	1.97993333333333	0.226933333333333	-3.12511141248114	0.0168569129309293	0.105345586273459	no	--	--	-	-	-	-	-	-	-
Unigene0000686	39	22	1.3953	1.1164	0.9427	0.8262	0.7347	0.6384	1.15146666666667	0.7331	-0.651390737098796	0.417340924102928	0.763946789366146	no	--	PREDICTED: vitellogenin-A2-like [Solanum tuberosum]	-	-	-	-	-	-	-
Unigene0000687	2267.33333333333	1262	23.3857	17.2354	15.9771	11.7398	11.9733	12.2994	18.8660666666667	12.0041666666667	-0.652258416181425	0.0787375294577116	0.302497144889591	no	At2g37230	Pentatricopeptide repeat-containing protein [Cynara cardunculus var. scolymus] [Cynara cardunculus]	-	-	-	-	-	-	-
Unigene0000688	31.3333333333333	14	0.4892	0.4720	0.4399	0.3100	0.1247	0.2565	0.467033333333333	0.2304	-1.01938480557122	0.239499509947746	0.585124738233441	no	--	--	-	-	-	-	-	-	-
Unigene0000689	103.666666666667	33.3333333333333	3.2728	2.3941	2.1446	1.1994	0.6302	1.0630	2.60383333333333	0.9642	-1.43323277230933	0.0458225015448804	0.212385277146601	no	--	PREDICTED: protein FAR1-RELATED SEQUENCE 2 isoform X2 [Prunus mume]	Genetic Information Processing	Replication and repair	ko03440//Homologous recombination	K10875	-	-	-
Unigene0000690	9.66666666666667	23	0.2201	0.9392	0.5517	1.2297	1.5049	1.1372	0.570333333333333	1.2906	1.1781646714886	0.211994493723583	0.549553873926629	no	PDPK1	--	-	-	-	-	-	-	-
Unigene0000691	373.333333333333	131	8.6041	3.9734	10.4694	3.7365	1.9860	3.2227	7.6823	2.98173333333333	-1.36538706516047	0.0176951095901923	0.108975418324379	no	FDH	3-Oxoacyl-[acyl-carrier-protein (ACP)] synthase III C-terminal [Cynara cardunculus var. scolymus] [Cynara cardunculus]	Metabolism;Organismal Systems	Lipid metabolism;Environmental adaptation;Global and overview maps	ko01100//Metabolic pathways;ko01110//Biosynthesis of secondary metabolites;ko04626//Plant-pathogen interaction;ko00062//Fatty acid elongation	K15397	GO:0031224//intrinsic component of membrane;GO:0043231//intracellular membrane-bounded organelle	GO:0016746//transferase activity, transferring acyl groups	GO:0006631//fatty acid metabolic process;GO:0007275//multicellular organism development
Unigene0000692	9	8.66666666666667	0.1005	0.1715	0.8972	0.3661	0.5153	0.0865	0.389733333333333	0.322633333333333	-0.272591828086802	0.858429011112982	0.993576938987071	no	--	--	-	-	-	-	-	-	-
Unigene0000693	26	16.3333333333333	1.2117	1.6030	0.3986	0.5299	1.2428	0.4696	1.0711	0.747433333333333	-0.519076368987831	0.594783424130702	0.878895316257125	no	--	Hydantoinase/oxoprolinase [Corchorus capsularis]	Metabolism	Global and overview maps;Metabolism of other amino acids	ko01100//Metabolic pathways;ko00480//Glutathione metabolism	K01469	-	-	-
Unigene0000694	18	19.6666666666667	0.5895	0.9660	0.2217	0.6874	0.5528	0.9342	0.5924	0.7248	0.291011314757387	0.771588880765025	0.961460689151446	no	PCMP-H34	Pentatricopeptide repeat-containing protein [Cynara cardunculus var. scolymus] [Cynara cardunculus]	-	-	-	-	-	-	-
Unigene0000695	53.3333333333333	29.6666666666667	1.1003	0.7393	0.6381	0.5971	0.4974	0.5040	0.8259	0.532833333333333	-0.632282772369992	0.408311718689039	0.756742543400155	no	NLP7	NIN-like protein, partial [Chrysanthemum x morifolium]	-	-	-	-	-	-	-
Unigene0000696	10	6.33333333333333	0.5044	0.6765	0.3387	0.2626	0.5279	0.2482	0.506533333333333	0.346233333333333	-0.548912585595954	0.601398378060953	0.882132758641291	no	--	--	-	-	-	-	-	-	-
Unigene0000697	439	69.6666666666667	22.2873	27.6727	15.0727	4.4274	3.1569	3.7718	21.6775666666667	3.78536666666667	-2.51769786384854	5.35196523485378e-06	0.000200732976308521	yes	KIN5B	Kinesin, motor domain-containing protein [Cynara cardunculus var. scolymus] [Cynara cardunculus]	-	-	-	-	GO:0015630//microtubule cytoskeleton;GO:0043231//intracellular membrane-bounded organelle	-	-
Unigene0000698	0.333333333333333	81	0.0000	0.0000	0.0285	1.3922	1.7993	2.5852	0.0095	1.92556666666667	7.66313984397917	1.69571584992548e-09	1.6514897473531e-07	yes	--	hypothetical protein Ccrd_008120 [Cynara cardunculus var. scolymus] [Cynara cardunculus]	-	-	-	-	-	-	-
Unigene0000699	43.3333333333333	8.33333333333333	1.4247	1.5706	2.8458	0.6490	0.2609	0.2045	1.94703333333333	0.371466666666667	-2.38997292096898	0.010021426011198	0.0723245589597251	no	GSDA	PREDICTED: guanine deaminase [Malus domestica]	-	-	-	-	-	GO:0016814//hydrolase activity, acting on carbon-nitrogen (but not peptide) bonds, in cyclic amidines;GO:0046914//transition metal ion binding	-
Unigene0000700	1070	1018.66666666667	54.0292	55.4670	51.4187	58.5328	52.9144	55.3583	53.6383	55.6018333333333	0.0518689395235198	0.893412686054937	1	no	At5g07960	PREDICTED: protein Asterix [Cucumis sativus]	-	-	-	-	GO:0009536//plastid;GO:0031224//intrinsic component of membrane	-	GO:0046474//glycerophospholipid biosynthetic process
Unigene0000701	169	234.333333333333	1.2068	1.3935	4.6542	3.6732	2.9904	2.8886	2.41816666666667	3.18406666666667	0.396956860242326	0.527861925883954	0.844657652458013	no	EPSPS-1	PREDICTED: 3-phosphoshikimate 1-carboxyvinyltransferase 2 [Pyrus x bretschneideri]	Metabolism	Amino acid metabolism;Global and overview maps	ko01100//Metabolic pathways;ko01110//Biosynthesis of secondary metabolites;ko01230//Biosynthesis of amino acids;ko00400//Phenylalanine, tyrosine and tryptophan biosynthesis	K00800	-	GO:0016765//transferase activity, transferring alkyl or aryl (other than methyl) groups	GO:0008652//cellular amino acid biosynthetic process;GO:0043650//dicarboxylic acid biosynthetic process
Unigene0000702	6.33333333333333	13	0.5927	0.1190	0.0000	0.7114	0.7662	0.6005	0.237233333333333	0.6927	1.54592393858662	0.212490172198758	0.550214651175243	no	--	MuDR family transposase [Corchorus olitorius]	-	-	-	-	-	-	-
Unigene0000703	47	2.66666666666667	3.0509	0.0606	3.6013	0.4137	0.0000	0.0000	2.2376	0.1379	-4.02025779696221	0.0135416208101207	0.090089363445971	no	GRXC9	Glutaredoxin [Cynara cardunculus var. scolymus] [Cynara cardunculus]	-	-	-	-	-	-	-
Unigene0000704	390	351	18.6754	18.4265	15.0550	15.9214	16.9906	19.3106	17.3856333333333	17.4075333333333	0.00181616268910958	0.999696153970296	1	no	--	--	-	-	-	-	-	-	-
Unigene0000705	13.6666666666667	14	0.3207	0.3041	1.8086	0.6752	0.9919	0.6137	0.811133333333333	0.760266666666667	-0.0934335442330849	0.947074255078583	1	no	--	--	-	-	-	-	-	-	-
Unigene0000706	485	545.333333333333	6.0728	5.7083	0.0244	5.6679	5.1089	5.5591	3.93516666666667	5.4453	0.468586794390117	0.629346850302632	0.897132710167349	no	--	PREDICTED: ABC transporter B family member 25-like isoform X2 [Arachis ipaensis]	-	-	-	-	-	-	-
Unigene0000707	122.333333333333	86	1.8830	2.1706	2.5055	1.8000	1.4512	1.6006	2.18636666666667	1.61726666666667	-0.434977789365825	0.482195574430274	0.815476273717452	no	--	--	-	-	-	-	-	-	-
Unigene0000708	19.3333333333333	18.3333333333333	0.9203	0.4834	1.5971	1.4446	0.5187	1.0365	1.00026666666667	0.999933333333333	-0.000480850266393406	1	1	no	--	--	-	-	-	-	-	-	-
Unigene0000709	382.333333333333	366.333333333333	7.4618	7.4010	8.8823	7.6426	8.4003	8.3612	7.91503333333333	8.1347	0.0394937155235253	0.931623959637251	1	no	--	Biotin/lipoate A/B protein ligase [Cynara cardunculus var. scolymus] [Cynara cardunculus]	-	-	-	-	-	GO:0003824//catalytic activity	GO:0036211//protein modification process
Unigene0000710	2330.33333333333	2729	36.3405	49.0500	45.0659	52.5970	50.4095	58.2040	43.4854666666667	53.7368333333333	0.305377990478864	0.384439667586611	0.737903320819823	no	--	Transport protein SEC31 [Theobroma cacao]	-	-	-	-	-	-	-
Unigene0000711	28	10.6666666666667	0.6490	0.6565	1.8527	0.2102	0.6339	0.3312	1.05273333333333	0.391766666666667	-1.4260734785002	0.131404974364288	0.417210459628062	no	--	--	-	-	-	-	-	-	-
Unigene0000712	986.666666666667	556.666666666667	8.6942	8.5337	11.3009	6.3361	5.2184	5.5266	9.5096	5.6937	-0.740018178882386	0.0714380727730914	0.284522380385296	no	--	Histone deacetylase complex subunit SAP30/SAP30-like protein [Corchorus capsularis]	-	-	-	-	-	-	-
Unigene0000713	246.666666666667	277	5.5180	4.8033	6.2063	6.7826	7.0715	6.1736	5.5092	6.6759	0.277119506483214	0.574813482035492	0.873520452683012	no	--	RNI-like superfamily protein isoform 1 [Theobroma cacao]	-	-	-	-	-	-	GO:0000302//response to reactive oxygen species;GO:0009642//response to light intensity
Unigene0000714	43	16.3333333333333	2.2928	1.3045	1.9755	0.8819	0.8398	0.6582	1.8576	0.7933	-1.22750142321626	0.136272428125942	0.425980917641386	no	--	--	-	-	-	-	-	-	-
Unigene0000715	57.3333333333333	15.6666666666667	2.4203	0.8010	2.5536	0.6840	0.6875	0.3828	1.92496666666667	0.584766666666667	-1.71890048275913	0.0444171480383465	0.20821538882229	no	--	--	-	-	-	-	-	-	-
Unigene0000716	27.3333333333333	7.66666666666667	1.1923	2.3102	0.1817	0.6576	0.2361	0.2220	1.22806666666667	0.3719	-1.72340222772597	0.117985551695968	0.390994069183182	no	--	--	-	-	-	-	-	-	-
Unigene0000717	1645.66666666667	1370.66666666667	14.4432	13.5429	15.1939	13.4439	13.1167	12.3904	14.3933333333333	12.9836666666667	-0.148702875881647	0.684455194411796	0.92600686377956	no	Hnrnpf	Nucleotide-binding, alpha-beta plait [Cynara cardunculus var. scolymus] [Cynara cardunculus]	-	-	-	-	GO:0032991//macromolecular complex;GO:0044423//virion part	GO:0097159//organic cyclic compound binding	-
Unigene0000718	664	694.333333333333	13.7000	12.0226	9.3125	13.4251	14.8187	12.9980	11.6783666666667	13.7472666666667	0.235306286468945	0.574776192956246	0.873515487587205	no	--	PREDICTED: tropomyosin [Theobroma cacao]	-	-	-	-	-	-	-
Unigene0000719	12.3333333333333	13	0.7111	0.6069	0.4679	0.6219	0.9377	0.5511	0.5953	0.703566666666667	0.241070238566263	0.819900589794201	0.97910008732723	no	GRXS1	Glutaredoxin [Cynara cardunculus var. scolymus] [Cynara cardunculus]	-	-	-	-	-	GO:0015036//disulfide oxidoreductase activity	GO:0019725//cellular homeostasis;GO:0044710//single-organism metabolic process
Unigene0000720	12	16.6666666666667	0.5252	0.8965	0.3949	0.8676	0.9235	0.9046	0.605533333333333	0.898566666666667	0.569419165045468	0.529714150039814	0.846038226954539	no	--	--	-	-	-	-	-	-	-
Unigene0000721	18.6666666666667	11.3333333333333	0.4707	0.5074	1.1643	0.7222	0.1452	0.4267	0.714133333333333	0.431366666666667	-0.727278761636231	0.484463721792945	0.816982664874021	no	--	--	-	-	-	-	-	-	-
Unigene0000722	2079	3341.66666666667	13.3734	21.6752	11.8580	23.9115	27.8556	28.6404	15.6355333333333	26.8025	0.777539143249328	0.0393170246228631	0.191408228315961	no	IRX7	Exostosin-like protein [Cynara cardunculus var. scolymus] [Cynara cardunculus]	-	-	-	-	-	-	-
Unigene0000723	18	2	1.1536	0.4121	0.1009	0.0782	0.1179	0.0462	0.555533333333333	0.0807666666666667	-2.78204157530849	0.0278883632485415	0.150694516930383	no	--	--	-	-	-	-	-	-	-
Unigene0000724	7.66666666666667	0	0.4793	0.1227	0.0000	0.0000	0.0000	0.0000	0.200666666666667	0.001	-7.64865717603855	0.0215719194800751	0.125308122512723	no	--	--	-	-	-	-	-	-	-
Unigene0000725	17.3333333333333	15.3333333333333	0.2702	0.5380	0.0000	0.1969	0.4289	0.1551	0.2694	0.2603	-0.049574539058191	0.979078666780541	1	no	UGT71E1	UDP-glycosyltransferase 71E1 [Stevia rebaudiana]	-	-	-	-	-	-	-
Unigene0000726	28	34.3333333333333	1.5244	0.9027	1.0527	1.4056	2.0512	1.4467	1.15993333333333	1.6345	0.494807487643096	0.543624983357153	0.854967370398533	no	--	PREDICTED: LOW QUALITY PROTEIN: beta-amylase 7 [Pyrus x bretschneideri]	-	-	-	-	-	-	-
Unigene0000727	2731.33333333333	2033	16.6810	13.7125	16.1647	12.7463	12.7894	12.6113	15.5194	12.7156666666667	-0.287465679427627	0.408772812634707	0.757186672490041	no	IDM1	Acyl-CoA N-acyltransferase [Cynara cardunculus var. scolymus] [Cynara cardunculus]	-	-	-	-	-	-	-
Unigene0000728	12.3333333333333	5	0.4967	0.9083	0.5335	0.3102	0.2599	0.2444	0.646166666666667	0.2715	-1.25095413122566	0.203341429173254	0.536364897894586	no	--	--	-	-	-	-	-	-	-
Unigene0000729	404	298.333333333333	4.8522	4.5767	4.2944	3.0934	4.1185	3.9903	4.57443333333333	3.73406666666667	-0.292845352715338	0.526147977731305	0.843802188506321	no	VIP2	NOT2/NOT3/NOT5-like protein [Cynara cardunculus var. scolymus] [Cynara cardunculus]	Genetic Information Processing	Folding, sorting and degradation	ko03018//RNA degradation	K12605	-	-	GO:0010468//regulation of gene expression
Unigene0000730	31.3333333333333	268	0.2104	0.8512	0.0439	2.3851	3.4366	3.9324	0.3685	3.25136666666667	3.14130973794802	0.000328777663602394	0.00579667069638161	yes	DRP1A	PREDICTED: dynamin-related protein 1A [Daucus carota subsp. sativus] [Daucus carota]	-	-	-	-	-	GO:0017111//nucleoside-triphosphatase activity;GO:0032550//purine ribonucleoside binding	-
Unigene0000731	34.3333333333333	8.66666666666667	1.1294	0.9922	0.0000	0.0484	0.1947	0.4577	0.7072	0.2336	-1.59807800051141	0.228080909532312	0.572030346378107	no	--	--	-	-	-	-	-	-	-
Unigene0000732	1766.66666666667	2716.33333333333	8.1569	110.8132	14.2471	66.5436	69.7915	52.9203	44.4057333333333	63.0851333333333	0.506554100693982	0.473954062869374	0.809696965749343	no	NIP7-1	Aquaporin-like protein [Cynara cardunculus var. scolymus] [Cynara cardunculus]	-	-	-	-	GO:0016020//membrane	-	-
Unigene0000733	497	520	18.2319	22.0360	15.3046	21.6585	18.7611	23.1431	18.5241666666667	21.1875666666667	0.193809265186247	0.657190126537082	0.911500942182733	no	--	AT4g35320/F23E12_120 [Arabidopsis thaliana]	-	-	-	-	-	-	-
Unigene0000734	322.666666666667	170.333333333333	19.7639	16.8075	8.3300	10.2003	7.6260	9.9336	14.9671333333333	9.2533	-0.693758057196297	0.205480640129096	0.539519845706223	no	TWN2	Aminoacyl-tRNA synthetase, class Ia [Corchorus capsularis]	Genetic Information Processing	Translation	ko00970//Aminoacyl-tRNA biosynthesis	K01873	-	GO:0004812//aminoacyl-tRNA ligase activity	GO:0006418//tRNA aminoacylation for protein translation
Unigene0000735	760.333333333333	377.333333333333	2.4569	20.6162	21.9072	6.7941	5.8204	7.5144	14.9934333333333	6.70963333333333	-1.16002494901652	0.071056399691092	0.283484293283006	no	QRT3	Parallel beta-helix repeat-containing protein, partial [Cynara cardunculus var. scolymus] [Cynara cardunculus]	-	-	-	-	-	GO:0016798//hydrolase activity, acting on glycosyl bonds	GO:0009555//pollen development;GO:0032989//cellular component morphogenesis;GO:0045229//external encapsulating structure organization
Unigene0000736	46.3333333333333	41	0.8873	1.0547	1.3106	1.2240	0.9286	0.8187	1.0842	0.990433333333333	-0.130499137216556	0.866576700330077	0.996323937055163	no	AHL1	AT hook, DNA-binding motif-containing protein [Cynara cardunculus var. scolymus] [Cynara cardunculus]	-	-	-	-	-	-	-
Unigene0000737	237.666666666667	183.333333333333	7.8302	5.9950	6.3696	5.0590	5.6002	7.0101	6.7316	5.88976666666667	-0.192738972171845	0.715213304307194	0.939532815235511	no	CLS	CDP-alcohol phosphatidyltransferase [Cynara cardunculus var. scolymus] [Cynara cardunculus]	Metabolism	Lipid metabolism;Global and overview maps	ko01100//Metabolic pathways;ko00564//Glycerophospholipid metabolism	K08744	-	GO:0016772//transferase activity, transferring phosphorus-containing groups	-
Unigene0000738	23	27.3333333333333	1.3856	0.8278	0.9768	1.6662	1.2689	1.4319	1.0634	1.45566666666667	0.452995658863624	0.582925907183528	0.877026429939571	no	--	--	-	-	-	-	-	-	-
Unigene0000739	2453	5509.33333333333	10.1567	9.9578	16.8073	29.9732	29.7433	26.0594	12.3072666666667	28.5919666666667	1.21609946976518	0.00091189739768964	0.0125808539371138	yes	LOX1.5	Lipase/lipooxygenase, PLAT/LH2 [Cynara cardunculus var. scolymus] [Cynara cardunculus]	Metabolism	Lipid metabolism	ko00591//Linoleic acid metabolism	K15718	-	-	-
Unigene0000740	97.3333333333333	87.3333333333333	5.2903	4.4368	1.9546	2.9863	4.7942	4.6350	3.8939	4.1385	0.0878921230091368	0.902917326179835	1	no	dlc-1	PREDICTED: dynein light chain LC6, flagellar outer arm [Ricinus communis]	-	-	-	-	-	-	GO:0044763//single-organism cellular process
Unigene0000741	6364.66666666667	6967	72.3830	107.5300	50.9518	95.1454	89.5103	88.6878	76.9549333333333	91.1145	0.243666847337497	0.509675630332293	0.834362852720022	no	NPF3.1	Major facilitator superfamily domain, general substrate transporter [Cynara cardunculus var. scolymus] [Cynara cardunculus]	-	-	-	-	-	-	GO:0051234//establishment of localization
Unigene0000742	1736.66666666667	3504.33333333333	18.2405	68.9742	20.1489	67.0292	76.2376	72.2589	35.7878666666667	71.8419	1.00535495896836	0.0408839609156664	0.196524507831804	no	TIC32	PREDICTED: short-chain dehydrogenase TIC 32, chloroplastic-like [Solanum tuberosum]	-	-	-	-	-	-	-
Unigene0000743	18.6666666666667	5	0.8783	1.1122	0.1065	0.1239	0.2491	0.2928	0.699	0.221933333333333	-1.65516608584369	0.149133008518435	0.449901224831377	no	--	--	-	-	-	-	-	-	-
Unigene0000744	27.3333333333333	30.3333333333333	1.4831	0.5626	0.8261	1.2009	1.8109	0.7569	0.957266666666667	1.25623333333333	0.392111677218835	0.668000079907313	0.91763321133707	no	--	--	-	-	-	-	-	-	-
Unigene0000745	12	12	0.2508	0.0000	1.6502	0.6854	0.5512	0.4860	0.633666666666667	0.5742	-0.142170795607577	0.92643966921918	1	no	--	--	-	-	-	-	-	-	-
Unigene0000746	20	13.6666666666667	0.2665	0.5599	1.1949	0.6276	0.2704	0.3884	0.673766666666667	0.4288	-0.651944149817067	0.518362350423846	0.839238400068441	no	--	--	-	-	-	-	-	-	-
Unigene0000747	24.3333333333333	16.3333333333333	0.8477	1.5675	1.5272	0.7207	0.9315	1.0342	1.31413333333333	0.895466666666667	-0.553400025757867	0.516443550945029	0.838261195585578	no	--	--	-	-	-	-	-	-	-
Unigene0000748	5.33333333333333	3.33333333333333	0.2451	0.3138	0.1152	0.3573	0.0449	0.0528	0.2247	0.151666666666667	-0.567096079927639	0.692776599570363	0.929662547570523	no	--	--	-	-	-	-	-	-	-
Unigene0000749	557	1786.33333333333	4.9146	19.2236	6.7902	33.4001	32.9334	31.1260	10.3094666666667	32.4865	1.65587061974115	0.00125578731165946	0.0159511888580106	yes	NAC073	No apical meristem (NAM) protein [Cynara cardunculus var. scolymus] [Cynara cardunculus]	-	-	-	-	-	-	GO:0006355//regulation of transcription, DNA-templated
Unigene0000750	17.6666666666667	11.3333333333333	0.2864	0.4039	0.2575	0.1815	0.2919	0.1716	0.315933333333333	0.215	-0.555283500434621	0.550237685605381	0.859759647258754	no	--	--	-	-	-	-	-	-	-
Unigene0000751	371	340	20.0621	20.8600	13.2135	18.1215	19.8209	17.3380	18.0452	18.4268	0.0301904210333789	0.951498191728877	1	no	TOM9-2	Mitochondrial outer membrane translocase complex, subunit Tom22, plant [Cynara cardunculus var. scolymus] [Cynara cardunculus]	-	-	-	-	-	-	-
Unigene0000752	1907.66666666667	1391.33333333333	25.1225	20.5290	19.2775	18.1216	16.7361	18.4608	21.643	17.7728333333333	-0.284226796045777	0.438048575262903	0.781187115031928	no	SLC25A24	Calcium-binding EF-hand [Cynara cardunculus var. scolymus] [Cynara cardunculus]	-	-	-	-	GO:0031224//intrinsic component of membrane	-	GO:0044763//single-organism cellular process;GO:0051234//establishment of localization
Unigene0000753	4129.33333333333	3277.33333333333	48.4563	43.3045	53.2271	42.2420	40.9657	41.5522	48.3293	41.5866333333333	-0.216778203355024	0.518589872841059	0.839398920045125	no	HD16	PREDICTED: casein kinase 1-like protein HD16 [Vitis vinifera]	-	-	-	-	-	GO:0004672//protein kinase activity;GO:0032550//purine ribonucleoside binding	GO:0006464//cellular protein modification process;GO:0006796//phosphate-containing compound metabolic process
Unigene0000754	219.666666666667	91.3333333333333	4.7146	4.3003	4.6531	2.5984	1.7701	1.8017	4.556	2.05673333333333	-1.14741299431927	0.0454864244958866	0.211450859065793	no	At4g35930	F-box domain, cyclin-like protein [Cynara cardunculus var. scolymus] [Cynara cardunculus]	-	-	-	-	-	-	-
Unigene0000755	350	266.333333333333	14.6170	12.7541	8.1348	11.0009	9.8790	10.0097	11.8353	10.2965333333333	-0.200937587411922	0.684269541405577	0.925895027567914	no	--	Polyketide cyclase/dehydrase [Cynara cardunculus var. scolymus] [Cynara cardunculus]	-	-	-	-	-	-	-
Unigene0000756	168.666666666667	13	1.8420	1.6930	17.1368	0.6196	0.3460	0.4474	6.8906	0.471	-3.87083064632961	0.00012144473968027	0.00261269325037523	yes	--	--	-	-	-	-	-	-	-
Unigene0000757	152.333333333333	119	3.9127	3.3284	0.0000	2.1129	2.1804	2.8282	2.4137	2.37383333333333	-0.0240277269144626	0.985632168203726	1	no	--	PREDICTED: 50S ribosomal protein L18, chloroplastic-like [Fragaria vesca subsp. vesca] [Fragaria vesca]	-	-	-	-	-	-	-
Unigene0000758	502	435	5.0935	5.5063	3.5875	4.3257	4.4181	4.9596	4.7291	4.5678	-0.0500661648392344	0.910465845811866	1	no	BAM1	Glycoside hydrolase, catalytic domain-containing protein [Cynara cardunculus var. scolymus] [Cynara cardunculus]	Metabolism	Carbohydrate metabolism	ko00500//Starch and sucrose metabolism	K01177	GO:0009536//plastid	GO:0016798//hydrolase activity, acting on glycosyl bonds	GO:0005975//carbohydrate metabolic process
Unigene0000759	514	1773.33333333333	4.9389	7.3985	2.4794	17.5112	20.0388	18.6933	4.93893333333333	18.7477666666667	1.92444734417745	3.44864070591322e-05	0.000943376923730555	yes	CSLG3	Cellulose synthase [Cynara cardunculus var. scolymus] [Cynara cardunculus]	-	-	-	-	-	-	-
Unigene0000760	18.3333333333333	1	0.9388	1.0478	0.8146	0.0526	0.1058	0.0000	0.933733333333333	0.0528	-4.14440075206019	0.0010555325141336	0.01400320541579	yes	--	--	-	-	-	-	-	-	-
Unigene0000761	352	220	15.1941	16.1287	3.6948	9.5490	7.4208	8.6365	11.6725333333333	8.53543333333333	-0.451581404442425	0.454405451732832	0.795056793499304	no	--	--	-	-	-	-	-	-	-
Unigene0000762	20.3333333333333	4.33333333333333	2.4733	2.5102	0.2513	0.3897	0.0000	1.0362	1.74493333333333	0.4753	-1.8762616113401	0.148675758471196	0.449084808544588	no	--	--	-	-	-	-	-	-	-
Unigene0000763	578.333333333333	563.333333333333	6.2925	6.8556	3.3238	5.8033	5.8440	6.5340	5.49063333333333	6.06043333333333	0.142448382268421	0.756022157132743	0.95556733405809	no	--	--	-	-	-	-	-	-	-
Unigene0000764	21.3333333333333	14.6666666666667	0.8832	0.6348	0.4369	0.1355	0.8173	0.6405	0.651633333333333	0.5311	-0.29507687523793	0.761512883457753	0.957909980110738	no	--	PREDICTED: cell cycle checkpoint control protein RAD9A [Jatropha curcas]	-	-	-	-	-	GO:0016787//hydrolase activity	GO:0006259//DNA metabolic process;GO:0006974//cellular response to DNA damage stimulus
Unigene0000765	1681.66666666667	1459.33333333333	7.1811	7.6564	11.6178	8.2755	7.9664	7.5307	8.81843333333333	7.9242	-0.15425707892655	0.686906332845079	0.926866007497491	no	CIP1	PREDICTED: myosin heavy chain, skeletal muscle, adult [Gossypium arboreum]	-	-	-	-	-	-	-
Unigene0000766	60.3333333333333	49.6666666666667	1.6073	1.3275	1.3971	0.9824	1.3674	1.6670	1.44396666666667	1.33893333333333	-0.108953309233817	0.887458064835563	1	no	--	--	-	-	-	-	-	-	-
Unigene0000767	2573	3047	39.6002	67.7780	46.3636	65.2387	58.8710	65.7702	51.2472666666667	63.2933	0.304577730422276	0.402435484286264	0.752031093967815	no	HIPP36	Heavy metal-associated domain, HMA [Cynara cardunculus var. scolymus] [Cynara cardunculus]	-	-	-	-	-	-	-
Unigene0000768	81	21.6666666666667	4.0679	2.6913	3.7940	0.9192	1.0165	1.2492	3.51773333333333	1.06163333333333	-1.72836054694964	0.0202222393654888	0.119898862700418	no	--	--	-	-	-	-	-	-	-
Unigene0000769	78	16.6666666666667	1.7845	2.5318	4.0519	1.2836	0.3396	0.0798	2.7894	0.567666666666667	-2.29683889739537	0.0185908728648308	0.112929355168635	no	--	PREDICTED: probable serine/threonine-protein kinase DDB_G0276461 [Solanum lycopersicum]	-	-	-	-	-	-	-
Unigene0000770	520	345	12.9379	11.5735	15.1219	10.6610	8.4744	9.1649	13.2111	9.43343333333333	-0.485895749317751	0.270386419202591	0.624313625982946	no	Os01g0832000	PREDICTED: probable phytol kinase 2, chloroplastic [Ricinus communis]	Metabolism	Metabolism of terpenoids and polyketides	ko00900//Terpenoid backbone biosynthesis	K15892	GO:0031224//intrinsic component of membrane;GO:0042170//plastid membrane	GO:0052668//farnesol kinase activity	GO:0001101//response to acid chemical;GO:0006714//sesquiterpenoid metabolic process;GO:0006796//phosphate-containing compound metabolic process;GO:0018130//heterocycle biosynthetic process;GO:0018205//peptidyl-lysine modification;GO:0042743//hydrogen peroxide metabolic process;GO:0048437//floral organ development
Unigene0000771	2114.33333333333	2208.66666666667	68.8446	49.5684	49.8004	63.6193	67.2284	69.5717	56.0711333333333	66.8064666666667	0.252729527576481	0.481957484780196	0.815318080566357	no	At3g52300	ATPase, F0 complex, subunit D, mitochondrial [Cynara cardunculus var. scolymus] [Cynara cardunculus]	Metabolism	Global and overview maps;Energy metabolism	ko01100//Metabolic pathways;ko00190//Oxidative phosphorylation	K02138	GO:0005840//ribosome;GO:0019866//organelle inner membrane;GO:0033177//proton-transporting two-sector ATPase complex, proton-transporting domain;GO:0044434//chloroplast part;GO:0044455//mitochondrial membrane part	GO:0003824//catalytic activity;GO:0015077//monovalent inorganic cation transmembrane transporter activity;GO:0046914//transition metal ion binding	GO:0006754//ATP biosynthetic process;GO:0006818//hydrogen transport;GO:0019941//modification-dependent protein catabolic process;GO:0035966//response to topologically incorrect protein;GO:0043094//cellular metabolic compound salvage;GO:0043248//proteasome assembly
Unigene0000772	491	491	7.0050	7.4140	6.0636	7.9749	7.3354	7.0551	6.82753333333333	7.45513333333333	0.126869702483247	0.767392421126623	0.960109011521326	no	--	Glycosyl transferase, family 17 [Cynara cardunculus var. scolymus] [Cynara cardunculus]	Metabolism	Glycan biosynthesis and metabolism;Global and overview maps	ko01100//Metabolic pathways;ko00510//N-Glycan biosynthesis	K00737	-	-	-
Unigene0000773	0.666666666666667	0	0.0943	0.0000	0.0000	0.0000	0.0000	0.0000	0.0314333333333333	0.001	-4.97422336506658	0.999999999999999	1	no	--	--	-	-	-	-	-	-	-
Unigene0000774	0	0.333333333333333	0.0000	0.0000	0.0000	0.0698	0.0000	0.0000	0.001	0.0232666666666667	4.54019263060114	1	1	no	--	--	-	-	-	-	-	-	-
Unigene0000775	17.3333333333333	6447	0.8022	0.2282	1.5080	346.3228	351.2255	291.2891	0.846133333333333	329.612466666667	8.60567007357251	3.86072935989981e-44	1.24729515330474e-40	yes	--	abscisic stress-ripening protein ASR [Camellia sinensis]	-	-	-	-	-	-	-
Unigene0000776	0	52.6666666666667	0.0000	0.0000	0.0000	0.6599	1.9391	1.6795	0.001	1.42616666666667	10.4779268745246	4.5416975662379e-08	3.11049844063154e-06	yes	--	--	-	-	-	-	-	-	-
Unigene0000777	0	9.33333333333333	0.0000	0.0000	0.0000	0.5570	0.2333	0.6033	0.001	0.464533333333333	8.85963831299035	0.000558748291350978	0.00872349377853099	yes	--	--	-	-	-	-	-	-	-
Unigene0000778	32.3333333333333	26.3333333333333	1.1694	1.2309	0.0000	0.6818	0.4569	1.3092	0.8001	0.815966666666667	0.0283298917620822	0.999999999999997	1	no	--	--	-	-	-	-	-	-	-
Unigene0000779	12	13	0.6401	0.5463	0.1641	0.3393	0.7247	0.7016	0.450166666666667	0.588533333333333	0.386664894883283	0.730235425909564	0.945736740605637	no	--	--	-	-	-	-	-	-	-
Unigene0000780	29.3333333333333	57.6666666666667	1.8536	0.8054	1.2038	1.9158	3.2097	4.0052	1.2876	3.04356666666667	1.24107848520704	0.116360408505724	0.387594918538021	no	--	--	-	-	-	-	-	-	-
Unigene0000781	37.3333333333333	32	0.4323	0.8610	0.7676	0.4726	0.5455	0.7860	0.686966666666667	0.601366666666667	-0.191995195033757	0.820125912615325	0.979218091709131	no	--	--	-	-	-	-	-	-	-
Unigene0000782	81.6666666666667	198.666666666667	0.2269	0.2130	4.5638	3.3731	3.4905	3.5561	1.6679	3.47323333333333	1.0582465411778	0.273647698242918	0.628551191943613	no	CRK25	Concanavalin A-like lectin/glucanase, subgroup [Cynara cardunculus var. scolymus] [Cynara cardunculus]	-	-	-	-	-	-	-
Unigene0000783	15.3333333333333	15	0.9426	0.7785	0.0000	0.4875	0.7129	0.9427	0.5737	0.714366666666667	0.316368245900599	0.808244566345655	0.974576865816331	no	--	--	-	-	-	-	-	-	-
Unigene0000784	20	13.6666666666667	0.0000	3.2485	0.3975	0.8733	0.7746	0.5463	1.21533333333333	0.7314	-0.732619528863968	0.582637814255902	0.877026429939571	no	--	AP2/ERF domain-containing protein [Cynara cardunculus var. scolymus] [Cynara cardunculus]	-	-	-	-	-	-	-
Unigene0000785	58.6666666666667	47.6666666666667	5.2413	6.1852	4.7441	3.5839	5.3093	5.4610	5.3902	4.78473333333333	-0.171900282774842	0.813102699514374	0.976620077557342	no	--	Lipase, GDSL [Cynara cardunculus var. scolymus] [Cynara cardunculus]	-	-	-	-	-	-	-
Unigene0000786	590	152.666666666667	0.1897	23.1435	16.2398	3.0971	0.5930	5.6204	13.191	3.1035	-2.08758588735264	0.0495873224129646	0.224064506193059	no	CDR1	Aspartic peptidase [Cynara cardunculus var. scolymus] [Cynara cardunculus]	-	-	-	-	-	-	-
Unigene0000787	6902.33333333333	7936.66666666667	112.1636	112.3756	87.7251	135.2251	129.9098	132.4353	104.0881	132.5234	0.348441982388054	0.293351901787205	0.650319026816482	no	FBA3	PREDICTED: fructose-bisphosphate aldolase 1, chloroplastic-like [Daucus carota subsp. sativus] [Daucus carota]	Metabolism	Global and overview maps;Carbohydrate metabolism;Energy metabolism	ko01100//Metabolic pathways;ko01110//Biosynthesis of secondary metabolites;ko01200//Carbon metabolism;ko01230//Biosynthesis of amino acids;ko00010//Glycolysis / Gluconeogenesis;ko00710//Carbon fixation in photosynthetic organisms;ko00051//Fructose and mannose metabolism;ko00030//Pentose phosphate pathway	K01623	-	GO:0016832//aldehyde-lyase activity	GO:0006090//pyruvate metabolic process
Unigene0000788	4350	3051.66666666667	30.4206	22.7183	31.2457	21.6778	22.5775	20.7654	28.1282	21.6735666666667	-0.376080646467751	0.274077933872637	0.629069958414043	no	FPP4	PREDICTED: filament-like plant protein 4 isoform X1 [Nicotiana tomentosiformis]	-	-	-	-	-	-	-
Unigene0000789	31.6666666666667	14.6666666666667	1.5003	1.1134	1.7781	0.7131	0.9557	0.5056	1.46393333333333	0.7248	-1.01419499513381	0.233591986512176	0.578158064164883	no	--	--	-	-	-	-	-	-	-
Unigene0000790	22	14.6666666666667	0.3172	0.3045	0.2981	0.2023	0.3486	0.1024	0.3066	0.217766666666667	-0.493574557978787	0.594900191111438	0.878907433540775	no	PDX13	Aldolase-type TIM barrel, partial [Cynara cardunculus var. scolymus] [Cynara cardunculus]	Metabolism	Metabolism of cofactors and vitamins	ko00750//Vitamin B6 metabolism	K06215	GO:0016020//membrane;GO:0044444//cytoplasmic part	GO:0016843//amine-lyase activity;GO:0046983//protein dimerization activity	GO:0005982//starch metabolic process;GO:0005984//disaccharide metabolic process;GO:0006739//NADP metabolic process;GO:0006778//porphyrin-containing compound metabolic process;GO:0006972//hyperosmotic response;GO:0008614//pyridoxine metabolic process;GO:0009108//coenzyme biosynthetic process;GO:0009411//response to UV;GO:0009893//positive regulation of metabolic process;GO:0010033//response to org…
Unigene0000791	10.6666666666667	4	0.2019	0.2585	0.8540	0.1471	0.1479	0.1739	0.438133333333333	0.1563	-1.48705220122925	0.171539494091509	0.487155495530829	no	PIX13	PREDICTED: probable serine/threonine-protein kinase NAK [Juglans regia]	-	-	-	-	-	GO:0016301//kinase activity	-
Unigene0000792	7	11.3333333333333	0.2247	0.4261	0.0939	0.5822	0.3658	0.3440	0.248233333333333	0.430666666666667	0.794874807368996	0.466138715026261	0.803876497377511	no	--	--	-	-	-	-	-	-	-
Unigene0000793	1578.66666666667	1220	26.8696	24.8736	28.7003	20.9432	22.0181	24.8514	26.8145	22.6042333333333	-0.246420365544763	0.507373886335229	0.833094405619241	no	ARGAH1	Ureohydrolase [Cynara cardunculus var. scolymus] [Cynara cardunculus]	Metabolism	Amino acid metabolism;Global and overview maps	ko01100//Metabolic pathways;ko01110//Biosynthesis of secondary metabolites;ko01230//Biosynthesis of amino acids;ko00330//Arginine and proline metabolism;ko00220//Arginine biosynthesis	K01476	-	GO:0016813//hydrolase activity, acting on carbon-nitrogen (but not peptide) bonds, in linear amidines;GO:0043169//cation binding	GO:0006525//arginine metabolic process;GO:0006576//cellular biogenic amine metabolic process
Unigene0000794	291.666666666667	155.666666666667	8.2328	6.1635	11.6757	5.4435	3.8698	5.6151	8.69066666666667	4.97613333333333	-0.804441708981327	0.136804081464814	0.426887966578514	no	BHLH062	PREDICTED: transcription factor bHLH47-like [Nelumbo nucifera]	-	-	-	-	-	-	-
Unigene0000795	24.3333333333333	7.33333333333333	0.8200	1.3573	0.3737	0.0724	0.4369	0.3424	0.850333333333333	0.2839	-1.58264564404429	0.130189589850862	0.415024157228664	no	LCA1	Cobalamin (vitamin B12) biosynthesis CobW-like, C-terminal [Cynara cardunculus var. scolymus] [Cynara cardunculus]	-	-	-	-	-	-	-
Unigene0000796	10.3333333333333	65.6666666666667	0.2785	0.4358	0.3491	2.3004	2.7205	1.9588	0.354466666666667	2.32656666666667	2.71448065661879	0.000854844500867383	0.0119915011425013	yes	At2g01130	PREDICTED: DExH-box ATP-dependent RNA helicase DExH5, mitochondrial isoform X1 [Juglans regia]	Genetic Information Processing	Folding, sorting and degradation	ko03018//RNA degradation	K14442	-	-	-
Unigene0000797	13	4.66666666666667	0.7074	0.2100	0.6938	0.3138	0.2253	0.1059	0.537066666666667	0.215	-1.32076452280881	0.217799298329678	0.557627864125427	no	--	--	-	-	-	-	-	-	-
Unigene0000798	4.33333333333333	8	0.3021	0.2291	0.0000	0.4892	0.3934	0.3468	0.177066666666667	0.4098	1.21062733838548	0.352044110936349	0.709388652657543	no	--	--	-	-	-	-	-	-	-
Unigene0000799	5	11	0.2489	0.1214	0.4010	0.4146	0.8856	0.4899	0.2571	0.5967	1.21467616672124	0.239322781143751	0.584982799064418	no	--	--	-	-	-	-	-	-	-
Unigene0000800	505.333333333333	315.666666666667	7.2088	8.7375	14.5217	7.1719	5.1746	7.0169	10.156	6.45446666666667	-0.653962504587517	0.170368044422368	0.485376325370691	no	SOT5	Sulfotransferase domain-containing protein [Cynara cardunculus var. scolymus] [Cynara cardunculus]	-	-	-	-	-	-	-
Unigene0000801	8.33333333333333	11.3333333333333	0.0697	1.0712	0.3277	1.0163	0.1532	0.6605	0.489533333333333	0.61	0.317402143423897	0.811150463331518	0.975750922754464	no	--	--	-	-	-	-	-	-	-
Unigene0000802	5.33333333333333	5.66666666666667	0.3532	0.1206	0.2656	0.1030	0.4658	0.3650	0.246466666666667	0.311266666666667	0.336758545054946	0.796098688625138	0.969948314581516	no	--	--	-	-	-	-	-	-	-
Unigene0000803	822.666666666667	670	12.2914	10.3983	15.3775	11.2638	10.6290	11.4564	12.6890666666667	11.1164	-0.190896303998131	0.643818165394142	0.90461859229068	no	HSFA5	Heat shock factor (HSF)-type, DNA-binding [Cynara cardunculus var. scolymus] [Cynara cardunculus]	-	-	-	-	-	-	-
Unigene0000804	305	255	7.5756	8.0779	7.8142	8.5764	6.0113	6.5085	7.82256666666667	7.03206666666667	-0.153693300829683	0.755197286341774	0.955174655066429	no	HSFC1	Heat shock factor (HSF)-type, DNA-binding [Cynara cardunculus var. scolymus] [Cynara cardunculus]	-	-	-	-	-	-	-
Unigene0000805	1030.33333333333	1227.33333333333	10.0686	15.2384	13.0446	16.8034	14.4451	16.3735	12.7838666666667	15.874	0.31234144417648	0.424507998661416	0.769682604454595	no	--	PREDICTED: dentin sialophosphoprotein-like [Nicotiana attenuata]	-	-	-	-	-	-	-
Unigene0000806	25	25.3333333333333	1.5267	1.5525	0.0000	1.3257	1.1423	1.3428	1.0264	1.27026666666667	0.307538317750764	0.793249438296257	0.968934835105871	no	--	--	-	-	-	-	-	-	-
Unigene0000807	144	156.666666666667	3.2161	3.1886	6.0822	3.9578	5.6998	4.2125	4.1623	4.62336666666667	0.15156283150274	0.798893949890777	0.971107412195223	no	--	--	-	-	-	-	-	-	-
Unigene0000808	0.666666666666667	41.3333333333333	0.0000	0.1178	0.0000	2.0612	1.5161	3.1486	0.0392666666666667	2.24196666666667	5.83531588489919	5.54420432516067e-06	0.000206784254549613	yes	SKP1A	BTB/POZ fold [Cynara cardunculus var. scolymus] [Cynara cardunculus]	Genetic Information Processing	Folding, sorting and degradation	ko04141//Protein processing in endoplasmic reticulum;ko04120//Ubiquitin mediated proteolysis	K03094	-	-	-
Unigene0000809	179.333333333333	172.333333333333	7.4187	7.6213	12.3969	10.3626	8.4543	8.4001	9.14563333333333	9.07233333333333	-0.0116094314016271	0.988103298249291	1	no	FUC1	alpha-L-fucosidase 1 [Arabidopsis thaliana]	Metabolism	Glycan biosynthesis and metabolism	ko00511//Other glycan degradation	K01206	-	-	-
Unigene0000810	108.666666666667	11.3333333333333	4.6219	3.8934	5.4164	0.6562	0.5277	0.3618	4.6439	0.515233333333333	-3.17203906846817	4.90489750597647e-05	0.00125833721859924	yes	SPP2	Sucrose-6F-phosphate phosphohydrolase family protein isoform 3 [Theobroma cacao]	Metabolism	Carbohydrate metabolism	ko00500//Starch and sucrose metabolism	K07024	-	GO:0050308//sugar-phosphatase activity	GO:0005985//sucrose metabolic process;GO:0006796//phosphate-containing compound metabolic process
Unigene0000811	79	0	0.0930	0.0635	8.0397	0.0000	0.0000	0.0000	2.73206666666667	0.001	-11.4157769727176	4.24836513995866e-05	0.0011183860026071	yes	--	--	-	-	-	-	-	-	-
Unigene0000812	173.666666666667	170.333333333333	4.0373	3.8573	1.6578	3.3942	3.6745	3.7973	3.18413333333333	3.622	0.185885797306246	0.755282005907305	0.955200000208705	no	--	--	-	-	-	-	-	-	-
Unigene0000813	46	22.6666666666667	0.9684	1.4633	0.6864	0.6710	0.4187	0.5742	1.03936666666667	0.554633333333333	-0.906098466729003	0.254051403301814	0.603559505496699	no	--	--	-	-	-	-	-	-	-
Unigene0000814	1066	996.333333333333	40.3169	35.4345	35.7307	40.1128	36.5442	38.5588	37.1607	38.4052666666667	0.0475264888366365	0.903045921713028	1	no	--	At4g23885 [Arabidopsis thaliana]	-	-	-	-	-	-	-
Unigene0000815	286	264	4.0990	3.9603	8.7235	5.4297	5.4393	4.7732	5.59426666666667	5.21406666666667	-0.101539996442275	0.850878905986534	0.990614421631368	no	At5g62510	PREDICTED: F-box protein At3g07870-like [Daucus carota subsp. sativus] [Daucus carota]	-	-	-	-	-	-	-
Unigene0000816	2604.66666666667	2276.33333333333	24.2817	25.1552	23.2068	24.5654	22.5273	21.8054	24.2145666666667	22.9660333333333	-0.0763734877121311	0.825159855068995	0.980869608904907	no	FBL10	F-box domain, cyclin-like protein [Cynara cardunculus var. scolymus] [Cynara cardunculus]	-	-	-	-	-	-	-
Unigene0000817	918	822.333333333333	21.7232	23.8650	18.3397	21.6779	20.2921	20.6694	21.3093	20.8798	-0.0293753091545228	0.942101640476469	1	no	--	Zinc finger FYVE domain-containing protein 26 isoform 1 [Dorcoceras hygrometricum]	-	-	-	-	-	-	-
Unigene0000818	149.333333333333	76.3333333333333	3.1213	3.4076	3.7232	1.6858	1.6715	2.2923	3.41736666666667	1.8832	-0.859698824678459	0.156627424838937	0.463030171283959	no	--	PREDICTED: glutathione S-transferase T3-like [Raphanus sativus]	-	-	-	-	-	-	-
Unigene0000819	16.3333333333333	779.333333333333	0.1021	0.1288	0.0751	5.1879	5.4818	5.2973	0.102	5.32233333333333	5.70541781067709	2.96747844260282e-23	1.84123193884702e-20	yes	--	Limkain-b1 [Cynara cardunculus var. scolymus] [Cynara cardunculus]	-	-	-	-	-	-	-
Unigene0000820	388	423	6.1188	6.0844	6.6371	7.7106	6.8862	7.6060	6.2801	7.40093333333333	0.236919689019219	0.589835988932259	0.877026429939571	no	ERCC1	DNA repair protein rad10 [Cynara cardunculus var. scolymus] [Cynara cardunculus]	Genetic Information Processing	Replication and repair	ko03420//Nucleotide excision repair	K10849	-	GO:0003677//DNA binding;GO:0004519//endonuclease activity	GO:0006281//DNA repair;GO:0009314//response to radiation;GO:0034655//nucleobase-containing compound catabolic process;GO:0044265//cellular macromolecule catabolic process
Unigene0000821	1.66666666666667	43.6666666666667	0.0116	0.0795	0.0000	0.3223	1.1084	0.9421	0.0303666666666667	0.790933333333333	4.70299563865258	0.000120999168143499	0.0026053492947758	yes	SNL2	PREDICTED: paired amphipathic helix protein Sin3-like 2 [Glycine max]	-	-	-	-	-	-	-
Unigene0000822	3.33333333333333	25	0.1134	0.1290	0.0000	0.4683	1.1907	0.4882	0.0808	0.715733333333333	3.14699497272723	0.00542118894661428	0.0466192394306781	yes	--	PREDICTED: transcription factor VOZ1-like [Ziziphus jujuba]	-	-	-	-	-	-	-
Unigene0000823	79.6666666666667	48.6666666666667	1.8959	1.5599	0.8462	1.3121	0.7994	0.9397	1.434	1.01706666666667	-0.495630775997662	0.493852880392972	0.823492448731876	no	CALS2	PREDICTED: callose synthase 3 [Cucumis sativus]	-	-	-	-	-	-	-
Unigene0000824	232.333333333333	40.6666666666667	7.0429	7.2814	0.6604	1.3411	0.7844	1.0085	4.9949	1.04466666666667	-2.25741311585563	0.00701920567333322	0.0560167290238725	no	--	PREDICTED: ubiquitin domain-containing protein 1-like [Brachypodium distachyon]	-	-	-	-	-	-	GO:0016192//vesicle-mediated transport;GO:0061024//membrane organization
Unigene0000825	504	286.666666666667	12.0888	9.1043	17.1186	7.5186	7.9179	7.7966	12.7705666666667	7.74436666666667	-0.721603377445025	0.122802893865897	0.401243617436221	no	ssu72	RNA polymerase II subunit A [Cynara cardunculus var. scolymus] [Cynara cardunculus]	Genetic Information Processing	Translation	ko03015//mRNA surveillance pathway	K15544	-	-	-
Unigene0000826	46475.6666666667	58876.3333333333	784.5106	894.4103	655.5699	1104.7119	1046.5949	1080.2476	778.1636	1077.1848	0.469120375083296	0.156607747588189	0.463030171283959	no	SAM3	S-adenosyl-L-methionine synthetase [Glebionis coronaria]	Metabolism	Global and overview maps;Amino acid metabolism	ko01100//Metabolic pathways;ko01110//Biosynthesis of secondary metabolites;ko01230//Biosynthesis of amino acids;ko00270//Cysteine and methionine metabolism	K00789	GO:0044424//intracellular part	GO:0016765//transferase activity, transferring alkyl or aryl (other than methyl) groups;GO:0032550//purine ribonucleoside binding;GO:0043169//cation binding	GO:0009108//coenzyme biosynthetic process
Unigene0000827	1135.66666666667	902.333333333333	13.9437	11.6449	10.1130	9.5075	11.2777	11.2877	11.9005333333333	10.6909666666667	-0.154633924666023	0.695748792755073	0.930884612395155	no	rngB	Galactose oxidase/kelch, beta-propeller, partial [Cynara cardunculus var. scolymus] [Cynara cardunculus]	-	-	-	-	-	-	-
Unigene0000828	23.3333333333333	9.33333333333333	0.6944	0.6727	0.4234	0.3556	0.2750	0.1616	0.596833333333333	0.264066666666667	-1.17642591230326	0.202368277455977	0.534930772010155	no	At5g24010	Protein kinase, ATP binding site-containing protein, partial [Cynara cardunculus var. scolymus] [Cynara cardunculus]	-	-	-	-	-	-	-
Unigene0000829	40.6666666666667	55.3333333333333	0.3994	0.1491	1.9476	1.0006	0.8047	1.4404	0.832033333333333	1.0819	0.378853924443814	0.686218741505502	0.926552048745362	no	--	Drug/metabolite transporter [Cynara cardunculus var. scolymus] [Cynara cardunculus]	-	-	-	-	-	-	-
Unigene0000830	70.3333333333333	40.6666666666667	1.0799	0.9663	1.0643	0.4126	0.9370	0.6139	1.03683333333333	0.6545	-0.663718908248838	0.359817007547984	0.71553911622466	no	--	Disease resistance protein [Cynara cardunculus var. scolymus] [Cynara cardunculus]	-	-	-	-	-	-	-
Unigene0000831	974.666666666667	1044.66666666667	6.3989	6.0162	6.3438	7.3845	7.2833	7.2613	6.25296666666667	7.3097	0.225271370685405	0.55877485805613	0.865631849774632	no	EMF1	embryonic flower 1 [Chrysanthemum x morifolium]	-	-	-	-	-	-	-
Unigene0000832	2345.66666666667	1856.66666666667	30.4295	29.5890	25.3862	25.2283	25.1821	24.1135	28.4682333333333	24.8413	-0.196612290900841	0.574661742011096	0.873454896428701	no	SYT5	C2 calcium-dependent membrane targeting [Cynara cardunculus var. scolymus] [Cynara cardunculus]	-	-	-	-	-	-	-
Unigene0000833	290.333333333333	399	1.2324	7.6967	1.2903	5.2708	4.3036	3.9277	3.40646666666667	4.5007	0.40187331360148	0.551417061879766	0.860518902767633	no	PCMP-H42	Pentatricopeptide repeat-containing protein [Cynara cardunculus var. scolymus] [Cynara cardunculus]	-	-	-	-	-	-	-
Unigene0000834	331	340	6.6627	5.2417	7.2935	7.6531	6.5483	7.3434	6.3993	7.1816	0.166391198451427	0.722833931590392	0.942629963165693	no	fmt	Formyl transferase, C-terminal [Cynara cardunculus var. scolymus] [Cynara cardunculus]	Metabolism;Genetic Information Processing	Metabolism of cofactors and vitamins;Translation	ko00970//Aminoacyl-tRNA biosynthesis;ko00670//One carbon pool by folate	K00604	-	-	-
Unigene0000835	1020.33333333333	996.333333333333	18.1351	19.8677	23.3852	20.9454	21.7625	20.6652	20.4626666666667	21.1243666666667	0.0459139209759719	0.906571456117789	1	no	--	cytochrome P450, conserved site-containing protein, partial [Cynara cardunculus var. scolymus] [Cynara cardunculus]	-	-	-	-	-	-	-
Unigene0000836	344.333333333333	161.333333333333	7.3112	7.9840	5.4112	4.8038	2.8890	2.9251	6.90213333333333	3.5393	-0.963578290172356	0.0668660764641774	0.272653069156341	no	At1g04680	PREDICTED: probable pectate lyase 15 [Brassica napus]	Metabolism	Carbohydrate metabolism	ko00040//Pentose and glucuronate interconversions	K01728	-	-	-
Unigene0000837	1464.33333333333	1140.66666666667	27.3624	20.1705	24.7230	21.0957	20.6479	21.0097	24.0853	20.9177666666667	-0.203424066694864	0.591002794440789	0.877026429939571	no	TAD1	Adenosine deaminase/editase [Cynara cardunculus var. scolymus] [Cynara cardunculus]	-	-	-	-	-	-	-
Unigene0000838	38.6666666666667	122	0.0000	2.6785	0.1609	2.2040	3.7623	1.9656	0.946466666666667	2.64396666666667	1.4820803863618	0.226163590055709	0.569273357581791	no	At1g29670	Lipase, GDSL [Cynara cardunculus var. scolymus] [Cynara cardunculus]	-	-	-	-	-	-	-
Unigene0000839	704	512.333333333333	14.9221	13.4111	5.5418	10.1914	10.5839	7.7629	11.2916666666667	9.51273333333334	-0.247326604398734	0.610863134398078	0.887422234228352	no	At3g61320	Bestrophin/UPF0187 [Cynara cardunculus var. scolymus] [Cynara cardunculus]	-	-	-	-	-	-	-
Unigene0000840	175	109.333333333333	9.1345	6.9911	4.2099	5.3685	4.9218	4.5169	6.7785	4.93573333333333	-0.45770160673345	0.448016290567585	0.789643777481189	no	--	--	-	-	-	-	-	-	-
Unigene0000841	25.3333333333333	121	0.3160	0.2876	0.5940	1.8421	1.6974	2.4126	0.3992	1.98403333333333	2.31325263856133	0.00126493656934668	0.016045650164996	yes	--	Homeodomain-like protein [Cynara cardunculus var. scolymus] [Cynara cardunculus]	-	-	-	-	-	-	-
Unigene0000842	70	71.3333333333333	1.2727	3.0226	1.5604	2.3122	2.1351	1.5567	1.9519	2.00133333333333	0.0360823337872805	0.961125837810569	1	no	At1g50590	PREDICTED: pirin-like protein [Glycine max]	-	-	-	-	-	-	-
Unigene0000843	665	509	12.3705	16.3122	9.7622	11.2940	10.2976	10.3021	12.8149666666667	10.6312333333333	-0.269520751837618	0.535335169432769	0.849524379677228	no	LAG2	Glycosyl transferase, family 10 [Cynara cardunculus var. scolymus] [Cynara cardunculus]	-	-	-	-	GO:0031090//organelle membrane;GO:0031224//intrinsic component of membrane;GO:0043231//intracellular membrane-bounded organelle	GO:0016410//N-acyltransferase activity	GO:0001676//long-chain fatty acid metabolic process;GO:0006694//steroid biosynthetic process;GO:0030148//sphingolipid biosynthetic process
Unigene0000844	6.33333333333333	412	0.0770	0.0000	0.1608	5.6858	5.0513	5.5548	0.0792666666666667	5.43063333333333	6.09826233888199	1.48095367418943e-13	2.89670210205599e-11	yes	--	--	-	-	-	-	-	-	-
Unigene0000845	1657.33333333333	215.666666666667	29.0153	13.1045	23.6137	4.4472	3.1642	2.0645	21.9111666666667	3.2253	-2.76416103950841	3.27244744087007e-08	2.34223738107378e-06	yes	CYP71A2	cytochrome P450 [Cynara cardunculus var. scolymus] [Cynara cardunculus]	-	-	-	-	-	-	-
Unigene0000846	5038	3585.66666666667	137.1840	134.2501	127.4655	105.8302	99.8963	105.2114	132.966533333333	103.645966666667	-0.359399200279196	0.277758932229691	0.633452901989484	no	COPZ2	AP complex, mu/sigma subunit [Cynara cardunculus var. scolymus] [Cynara cardunculus]	-	-	-	-	-	-	GO:0008104//protein localization
Unigene0000847	3612.66666666667	2922	91.1815	79.6177	87.1124	75.3178	74.5180	79.9582	85.9705333333333	76.598	-0.166535532963179	0.620451823825458	0.892078453838593	no	GAMMACAL2	Trimeric LpxA-like protein [Cynara cardunculus var. scolymus] [Cynara cardunculus]	-	-	-	-	-	-	-
Unigene0000848	0	31.6666666666667	0.0000	0.0000	0.0000	0.6167	1.0969	0.6447	0.001	0.7861	9.61856903957084	1.1091835330477e-06	5.21166070184415e-05	yes	--	Lipase, GDSL [Cynara cardunculus var. scolymus] [Cynara cardunculus]	-	-	-	-	-	-	-
Unigene0000849	51.3333333333333	3.33333333333333	0.0597	0.0000	4.2121	0.0871	0.1313	0.0000	1.42393333333333	0.0728	-4.28979934217131	0.0210240525587615	0.12329522460459	no	--	Myb/SANT-like DNA-binding domain protein [Medicago truncatula]	-	-	-	-	-	-	-
Unigene0000850	15	22	0.4846	0.1909	0.4555	0.7606	0.4642	0.6741	0.377	0.632966666666667	0.747565002856472	0.398137246653424	0.74861276343032	no	--	--	-	-	-	-	-	-	-
Unigene0000851	92.3333333333333	65.6666666666667	1.1002	2.0582	0.2482	1.0519	0.7737	0.8338	1.13553333333333	0.886466666666667	-0.357231768300403	0.653506966081786	0.909448653662418	no	--	PREDICTED: probable cysteine desulfurase [Phoenix dactylifera]	-	-	-	-	-	-	-
Unigene0000852	148.333333333333	67.3333333333333	3.4971	2.2730	0.6095	1.2152	1.4082	0.9374	2.12653333333333	1.18693333333333	-0.841264564152008	0.25695248124535	0.607319246224978	no	TYDC5	Aromatic-L-amino-acid decarboxylase [Cynara cardunculus var. scolymus] [Cynara cardunculus]	Metabolism	Global and overview maps;Amino acid metabolism;Biosynthesis of other secondary metabolites	ko01100//Metabolic pathways;ko01110//Biosynthesis of secondary metabolites;ko00350//Tyrosine metabolism;ko00360//Phenylalanine metabolism;ko00380//Tryptophan metabolism;ko00950//Isoquinoline alkaloid biosynthesis;ko00901//Indole alkaloid biosynthesis;ko00965//Betalain biosynthesis	K01593	-	GO:0016831//carboxy-lyase activity	GO:0019752//carboxylic acid metabolic process
Unigene0000853	22.6666666666667	43.6666666666667	0.5668	0.6202	0.1093	0.9745	0.9796	0.9763	0.4321	0.9768	1.17669796939767	0.174973989433532	0.49339336796536	no	--	NIN-like protein, partial [Chrysanthemum x morifolium]	-	-	-	-	-	-	-
Unigene0000854	297	340	7.8170	8.7100	6.0210	10.2068	7.8743	10.4718	7.516	9.51763333333333	0.340637809008438	0.476919204198661	0.811811137214445	no	--	PREDICTED: uncharacterized ATP-dependent helicase C29A10.10c isoform X2 [Vitis vinifera]	-	-	-	-	-	-	-
Unigene0000855	712	643.666666666667	11.4894	13.1344	11.1088	12.9280	12.4450	9.1661	11.9108666666667	11.5130333333333	-0.049010401671489	0.908065080135579	1	no	AIM32	PREDICTED: altered inheritance of mitochondria protein 32-like isoform X1 [Pyrus x bretschneideri]	-	-	-	-	-	-	-
Unigene0000856	30.3333333333333	27.3333333333333	0.7859	0.7266	0.5233	0.3818	0.8157	0.9024	0.6786	0.699966666666667	0.0447247906091027	0.982987158313826	1	no	--	--	-	-	-	-	-	-	-
Unigene0000857	717	688.666666666667	13.9952	13.7626	10.1210	14.3740	12.1876	14.0850	12.6262666666667	13.5488666666667	0.101744052067751	0.808049336978089	0.974553826616715	no	At5g11960	Magnesium transporter NIPA [Cynara cardunculus var. scolymus] [Cynara cardunculus]	-	-	-	-	-	-	-
Unigene0000858	74.6666666666667	160.666666666667	0.7821	1.4263	1.4702	3.0293	1.8208	3.1737	1.2262	2.6746	1.12512883552393	0.0743208246484487	0.291761321746039	no	CYP71BL3	RecName: Full=Costunolide synthase; Short=CiCOS; AltName: Full=Cytochrome P450 71BL3 [Cichorium intybus]	Metabolism	Global and overview maps;Metabolism of terpenoids and polyketides	ko01110//Biosynthesis of secondary metabolites;ko00909//Sesquiterpenoid and triterpenoid biosynthesis	K20561	GO:0031224//intrinsic component of membrane	GO:0016491//oxidoreductase activity;GO:0046906//tetrapyrrole binding;GO:0046914//transition metal ion binding	GO:0044710//single-organism metabolic process
Unigene0000859	1059.33333333333	952	26.3165	26.1891	21.3191	25.2801	26.9767	20.4516	24.6082333333333	24.2361333333333	-0.0219815404164885	0.956477340931286	1	no	At5g06060	Glucose/ribitol dehydrogenase [Cynara cardunculus var. scolymus] [Cynara cardunculus]	Metabolism	Global and overview maps;Biosynthesis of other secondary metabolites	ko01100//Metabolic pathways;ko01110//Biosynthesis of secondary metabolites;ko00960//Tropane, piperidine and pyridine alkaloid biosynthesis	K08081	-	-	-
Unigene0000860	40.6666666666667	42.3333333333333	1.5590	0.9079	0.2758	1.4169	0.8062	1.3900	0.914233333333333	1.20436666666667	0.39764035788093	0.641918541742325	0.903399019076781	no	--	--	-	-	-	-	-	-	-
Unigene0000861	36196.3333333333	11492.3333333333	677.0939	693.5775	551.2604	262.6538	182.3371	228.1182	640.643933333333	224.3697	-1.51364487657642	1.18745501943099e-05	0.000390913029604738	yes	OMT1	flavonoid O-methyltransferase [Carthamus tinctorius]	-	-	-	-	-	GO:0016740//transferase activity	-
Unigene0000862	530	267.666666666667	8.3088	7.5384	0.9381	3.6489	3.1441	3.4953	5.5951	3.42943333333333	-0.706193705817416	0.284885967173864	0.641293405249451	no	At5g56370	PREDICTED: F-box/FBD/LRR-repeat protein At1g13570 [Theobroma cacao]	-	-	-	-	-	-	-
Unigene0000863	253.666666666667	131	7.9858	3.8536	7.4362	3.8346	3.8820	3.5350	6.4252	3.75053333333333	-0.776645598088815	0.168327260216157	0.482581069060954	no	EMS1	PREDICTED: leucine-rich repeat receptor protein kinase EXS [Sesamum indicum]	-	-	-	-	GO:0031224//intrinsic component of membrane	GO:0004702//receptor signaling protein serine/threonine kinase activity;GO:0016628//oxidoreductase activity, acting on the CH-CH group of donors, NAD or NADP as acceptor;GO:0016791//phosphatase activity;GO:0032550//purine ribonucleoside binding	GO:0032147//activation of protein kinase activity;GO:0044710//single-organism metabolic process
Unigene0000864	2060	1913.66666666667	23.3787	23.0594	21.7980	23.0983	24.3116	21.7008	22.7453666666667	23.0369	0.0183738993248772	0.958814691364269	1	no	INVE	PREDICTED: alkaline/neutral invertase E, chloroplastic-like [Daucus carota subsp. sativus] [Daucus carota]	-	-	-	-	-	-	-
Unigene0000865	30.6666666666667	29	1.1568	0.7644	0.2105	0.9790	0.7108	0.8034	0.710566666666667	0.831066666666667	0.225994199917256	0.807851059191889	0.974499138481856	no	--	--	-	-	-	-	-	-	-
Unigene0000866	569.666666666667	101.333333333333	13.0890	5.2124	6.1249	2.0683	1.0645	2.2485	8.1421	1.79376666666667	-2.18240870398378	0.000193928511852227	0.00381789371799684	yes	--	Cysteine-rich RLK (receptor-like protein kinase) 8 [Dorcoceras hygrometricum]	-	-	-	-	-	-	-
Unigene0000867	37	28.6666666666667	1.3389	0.8453	0.3793	0.5347	0.9943	0.9161	0.8545	0.815033333333333	-0.0682214278321897	0.938713312631137	1	no	--	--	-	-	-	-	-	-	-
Unigene0000868	36.3333333333333	77	0.6774	0.6013	0.8405	1.6390	1.4491	1.7502	0.7064	1.61276666666667	1.19098047793748	0.0915585838230228	0.333587798831877	no	--	--	-	-	-	-	-	-	-
Unigene0000869	178	0	0.0521	0.1112	12.8549	0.0000	0.0000	0.0000	4.3394	0.001	-12.0832798626163	6.18257798234964e-06	0.000225917283051607	yes	--	--	-	-	-	-	-	-	-
Unigene0000870	14.3333333333333	9.33333333333333	0.4653	0.2912	0.0583	0.1356	0.0909	0.4808	0.2716	0.235766666666667	-0.204123719000641	0.8693287805389	0.997651675373225	no	--	--	-	-	-	-	-	-	-
Unigene0000871	6340.33333333333	4749	165.8263	167.4140	166.4771	136.8801	127.0912	143.5570	166.572466666667	135.842766666667	-0.294212205190579	0.370755807807882	0.7257481225441	no	ILR3	bHLH1 [Chrysanthemum x morifolium]	-	-	-	-	-	-	-
Unigene0000872	899	594.666666666667	13.3507	9.3367	15.9768	8.8881	9.1129	9.9097	12.8880666666667	9.30356666666667	-0.470180054958434	0.265495784197152	0.617756060130517	no	--	PREDICTED: nuclear receptor corepressor 2 [Beta vulgaris subsp. vulgaris] [Beta vulgaris]	-	-	-	-	-	-	-
Unigene0000873	32.3333333333333	124.666666666667	1.4041	2.4467	0.0000	6.7794	6.2578	3.4765	1.2836	5.50456666666667	2.10043330094506	0.0432229695238459	0.204246897546711	no	--	--	-	-	-	-	-	-	-
Unigene0000874	447.333333333333	276	3.7597	1.5710	1.5681	1.1499	2.2637	1.8400	2.2996	1.7512	-0.393039076232558	0.469690589215567	0.806690638012056	no	ALA3	PREDICTED: phospholipid-transporting ATPase 3 [Daucus carota subsp. sativus] [Daucus carota]	-	-	-	-	-	-	-
Unigene0000875	307.333333333333	443	8.8916	7.8437	7.0233	11.2448	13.9313	13.0947	7.91953333333333	12.7569333333333	0.687794232585502	0.129599173930452	0.414044745438108	no	XERICO	Zinc finger, RING/FYVE/PHD-type [Cynara cardunculus var. scolymus] [Cynara cardunculus]	-	-	-	-	-	-	-
Unigene0000876	410.666666666667	307.333333333333	12.0489	12.0606	7.1309	8.5100	9.3175	8.5189	10.4134666666667	8.78213333333333	-0.245807081818322	0.605629445604295	0.88406606642206	no	DCUN1D4	PREDICTED: DCN1-like protein 4 isoform X2 [Nelumbo nucifera]	-	-	-	-	-	-	-
Unigene0000877	2399	2195	34.1268	32.9860	27.8085	31.2631	30.9964	34.1666	31.6404333333333	32.1420333333333	0.0226918396016199	0.948867350257237	1	no	At3g17090	Protein phosphatase 2C [Cynara cardunculus var. scolymus] [Cynara cardunculus]	-	-	-	-	-	GO:0004721//phosphoprotein phosphatase activity;GO:0043169//cation binding	GO:0006464//cellular protein modification process
Unigene0000878	312.666666666667	25.3333333333333	5.2162	2.0971	6.8886	0.4870	0.3632	0.4084	4.73396666666667	0.419533333333333	-3.49619220034185	4.12837563309143e-07	2.19892917248419e-05	yes	CXP;2-3	PREDICTED: serine carboxypeptidase-like 26 isoform X1 [Nicotiana tabacum]	-	-	-	-	-	-	-
Unigene0000879	2778.66666666667	2458.33333333333	11.6945	9.9040	11.1191	10.2829	11.1969	10.3613	10.9058666666667	10.6137	-0.0391767463744547	0.909754641023504	1	no	CALS12	1,3-beta-glucan synthase subunit FKS1-like, domain-1 [Cynara cardunculus var. scolymus] [Cynara cardunculus]	-	-	-	-	-	GO:0035251//UDP-glucosyltransferase activity	GO:0006074//(1->3)-beta-D-glucan metabolic process
Unigene0000880	859.333333333333	837	18.6339	16.5820	15.5393	18.8380	18.7496	17.1235	16.9184	18.2370333333333	0.108277924609608	0.786667472983572	0.966760521306848	no	ACER	Ceramidase [Cynara cardunculus var. scolymus] [Cynara cardunculus]	Metabolism	Lipid metabolism	ko00600//Sphingolipid metabolism	K04711	GO:0031224//intrinsic component of membrane;GO:0043231//intracellular membrane-bounded organelle	GO:0016810//hydrolase activity, acting on carbon-nitrogen (but not peptide) bonds	GO:0006665//sphingolipid metabolic process
Unigene0000881	600.333333333333	524.666666666667	15.4809	12.6183	1.4564	10.6219	9.5617	11.8053	9.85186666666667	10.6629666666667	0.114139874819978	0.863052087979639	0.995185229893862	no	CCT2	Cytidyltransferase-like domain-containing protein [Cynara cardunculus var. scolymus] [Cynara cardunculus]	Metabolism	Metabolism of other amino acids;Lipid metabolism;Global and overview maps	ko01100//Metabolic pathways;ko00564//Glycerophospholipid metabolism;ko00440//Phosphonate and phosphinate metabolism	K00968	-	GO:0070567//cytidylyltransferase activity	GO:0006656//phosphatidylcholine biosynthetic process
Unigene0000882	2643	1552.33333333333	31.5358	27.0400	32.8403	21.0157	18.8612	18.5937	30.4720333333333	19.4902	-0.644736876193633	0.0677813868516293	0.275056562522349	no	CYP75A2	cytochrome P450 [Cynara cardunculus var. scolymus] [Cynara cardunculus]	Metabolism	Global and overview maps	ko01100//Metabolic pathways	K00512	-	-	-
Unigene0000883	32.3333333333333	26.3333333333333	0.9058	0.4882	0.6572	0.4864	0.3725	1.1495	0.683733333333333	0.669466666666667	-0.0304215369508753	0.983794200312	1	no	--	reverse transcriptase [Corchorus capsularis]	-	-	-	-	-	-	-
Unigene0000884	2073	2617	32.1570	34.7532	28.9737	45.5333	42.3633	44.0983	31.9613	43.9983	0.461121692270865	0.185074595958467	0.509256415741818	no	DDB_G0281815	PREDICTED: Golgi to ER traffic protein 4 homolog isoform X1 [Capsicum annuum]	-	-	-	-	-	-	-
Unigene0000885	422	471.666666666667	6.4824	8.6326	6.1042	7.3715	9.0873	9.0729	7.07306666666667	8.51056666666667	0.266919335980093	0.54527214722922	0.856160428122219	no	PVA12	PREDICTED: vesicle-associated protein 1-1-like [Daucus carota subsp. sativus] [Daucus carota]	-	-	-	-	-	-	-
Unigene0000886	69	56	1.2165	1.5326	1.6608	1.6676	0.7639	1.3220	1.46996666666667	1.25116666666667	-0.232509458241728	0.748647032883606	0.95244661479314	no	--	--	-	-	-	-	-	-	-
Unigene0000887	1070.66666666667	883.333333333333	12.5293	12.9084	14.2977	11.2740	11.9396	12.0005	13.2451333333333	11.7380333333333	-0.17427165664278	0.653459607431553	0.909432103120075	no	ARAD1	Exostosin-like protein [Cynara cardunculus var. scolymus] [Cynara cardunculus]	-	-	-	-	-	-	-
Unigene0000888	6.66666666666667	24.3333333333333	0.0000	0.0000	0.6088	0.8025	0.4982	0.5020	0.202933333333333	0.6009	1.56611906375148	0.272881006938239	0.627402341719233	no	--	PREDICTED: LOW QUALITY PROTEIN: plasma membrane ATPase 4 [Solanum tuberosum]	Metabolism	Energy metabolism	ko00190//Oxidative phosphorylation	K01535	-	-	-
Unigene0000889	491.666666666667	367	11.5777	10.2763	11.1978	8.8216	8.5637	9.7917	11.0172666666667	9.059	-0.282342633546077	0.5170248003863	0.838647781024389	no	--	NADH-ubiquinone oxidoreductase 30. subunit, mitochondrial [Anthurium amnicola]	-	-	-	-	-	-	-
Unigene0000890	61	82.3333333333333	0.5464	0.7773	2.0331	1.0454	2.3018	0.9020	1.11893333333333	1.4164	0.340104666534809	0.662683659532494	0.914935083189786	no	--	Endonuclease/exonuclease/phosphatase, partial [Cynara cardunculus var. scolymus] [Cynara cardunculus]	-	-	-	-	-	-	-
Unigene0000891	2518.66666666667	2118.33333333333	5.6670	4.8043	5.5386	4.3912	5.8901	4.4414	5.33663333333333	4.90756666666667	-0.120922024715661	0.734807429213198	0.947701707648446	no	SPI	PREDICTED: BEACH domain-containing protein lvsA isoform X2 [Sesamum indicum]	-	-	-	-	-	-	-
Unigene0000892	1253.66666666667	816.333333333333	25.8777	21.7539	18.9674	16.2162	16.4151	16.1731	22.1996666666667	16.2681333333333	-0.448489294060854	0.25305635552901	0.60230421211941	no	WDR55	PREDICTED: WD repeat-containing protein 55 homolog [Sesamum indicum]	-	-	-	-	GO:0044424//intracellular part	-	GO:0000741//karyogamy;GO:0003006//developmental process involved in reproduction;GO:0006221//pyrimidine nucleotide biosynthetic process;GO:0009799//specification of symmetry;GO:0048229//gametophyte development
Unigene0000893	58	18.3333333333333	1.0070	1.1900	1.0194	0.2446	0.3405	0.5337	1.07213333333333	0.372933333333333	-1.52349467611354	0.0522527968615298	0.231887873756801	no	CLPR3	ClpP [Cynara cardunculus var. scolymus] [Cynara cardunculus]	-	-	-	-	GO:0009526//plastid envelope;GO:0009532//plastid stroma	-	GO:0006090//pyruvate metabolic process;GO:0019538//protein metabolic process
Unigene0000894	1632	732.333333333333	21.7486	16.5266	19.5672	9.7403	10.9810	7.9186	19.2808	9.54663333333333	-1.01410095866151	0.0100706526322184	0.0725959464311131	no	PTAC16	PREDICTED: protein TIC 62, chloroplastic [Populus euphratica]	-	-	-	-	-	-	-
Unigene0000895	1544.33333333333	1449.66666666667	19.7527	17.1866	18.4461	19.5262	17.4227	20.5248	18.4618	19.1579	0.0533962075974445	0.885344992878162	1	no	At4g32285	AP180 N-terminal homology (ANTH) domain-containing protein [Cynara cardunculus var. scolymus] [Cynara cardunculus]	-	-	-	-	-	-	-
Unigene0000896	862.333333333333	136	10.9971	9.7958	16.2475	2.2592	1.4518	2.5176	12.3468	2.0762	-2.5721198475775	1.4653574938745e-07	8.79412647350492e-06	yes	--	--	-	-	-	-	-	-	-
Unigene0000897	452.333333333333	341	8.6603	7.7081	13.1251	7.0151	7.7920	8.7246	9.83116666666667	7.8439	-0.325791488582276	0.481784155180179	0.815244464909053	no	--	PREDICTED: L10-interacting MYB domain-containing protein isoform X1 [Beta vulgaris subsp. vulgaris] [Beta vulgaris]	-	-	-	-	-	-	-
Unigene0000898	95.6666666666667	13.3333333333333	1.8536	1.7617	0.2574	0.2456	0.1852	0.2177	1.2909	0.216166666666667	-2.57816126725156	0.00485780101116285	0.0430181696159602	yes	BETAB-AD	Adaptin family protein [Arabidopsis thaliana]	-	-	-	-	GO:0030119//AP-type membrane coat adaptor complex;GO:0043231//intracellular membrane-bounded organelle	GO:0005515//protein binding;GO:0022892//substrate-specific transporter activity	GO:0009606//tropism;GO:0015031//protein transport;GO:0016192//vesicle-mediated transport;GO:0030243//cellulose metabolic process
Unigene0000899	40.6666666666667	15.6666666666667	1.0412	0.6697	0.7660	0.3519	0.3095	0.4418	0.825633333333333	0.367733333333333	-1.16684126180087	0.149095039177624	0.449839413763269	no	PCMP-H81	Pentatricopeptide repeat-containing protein [Cynara cardunculus var. scolymus] [Cynara cardunculus]	-	-	-	-	-	-	-
Unigene0000900	464.333333333333	374	8.8541	5.5777	5.4537	6.5391	6.6525	5.2939	6.6285	6.16183333333333	-0.105322771254019	0.820339731950202	0.979323893772455	no	At2g17670	Pentatricopeptide repeat-containing protein [Cynara cardunculus var. scolymus] [Cynara cardunculus]	-	-	-	-	-	-	-
Unigene0000901	142.666666666667	21	2.1730	1.5410	2.6642	0.4743	0.0769	0.4882	2.12606666666667	0.346466666666667	-2.61739837249403	0.00142707611835205	0.0175752941118324	yes	--	--	-	-	-	-	-	-	-
Unigene0000902	1504.33333333333	3357.33333333333	19.7384	64.0373	19.3269	72.2844	81.8290	77.9942	34.3675333333333	77.3692	1.17071304777693	0.014277484285261	0.0936242811255917	no	KCS4	3-Oxoacyl-[acyl-carrier-protein (ACP)] synthase III C-terminal [Cynara cardunculus var. scolymus] [Cynara cardunculus]	Metabolism;Organismal Systems	Global and overview maps;Lipid metabolism;Environmental adaptation	ko01100//Metabolic pathways;ko01110//Biosynthesis of secondary metabolites;ko04626//Plant-pathogen interaction;ko00062//Fatty acid elongation	K15397	-	GO:0016746//transferase activity, transferring acyl groups	GO:0006631//fatty acid metabolic process
Unigene0000903	1720.66666666667	1728.33333333333	14.3744	16.4598	17.3173	16.6824	17.0906	17.6843	16.0505	17.1524333333333	0.0957950187149702	0.789543476393541	0.967373513715375	no	MORC4	Histidine kinase-like ATPase, ATP-binding domain-containing protein [Cynara cardunculus var. scolymus] [Cynara cardunculus]	-	-	-	-	-	-	-
Unigene0000904	480.333333333333	316.666666666667	8.6486	7.6027	12.3802	6.4921	6.5462	6.9891	9.54383333333333	6.6758	-0.515628115350346	0.259292871190817	0.610103415735011	no	DET2	steroid 5-alpha-reductase [Echinacea purpurea]	Metabolism	Metabolism of terpenoids and polyketides;Global and overview maps	ko01100//Metabolic pathways;ko01110//Biosynthesis of secondary metabolites;ko00905//Brassinosteroid biosynthesis	K09591	GO:0016020//membrane	GO:0016628//oxidoreductase activity, acting on the CH-CH group of donors, NAD or NADP as acceptor	GO:0006694//steroid biosynthetic process
Unigene0000905	167.666666666667	128.333333333333	3.3008	2.7928	4.1725	3.0899	2.6475	2.6711	3.42203333333333	2.80283333333333	-0.287967853870547	0.618138833638039	0.891043661268895	no	At4g13040	AP2/ERF domain-containing protein [Cynara cardunculus var. scolymus] [Cynara cardunculus]	-	-	-	-	-	-	-
Unigene0000906	92	42.6666666666667	0.9730	3.2180	0.9375	1.0992	0.5525	0.7332	1.7095	0.794966666666667	-1.10460814888796	0.156907552241181	0.463558334973938	no	At1g67520	Ankyrin repeat-containing protein, partial [Cynara cardunculus var. scolymus] [Cynara cardunculus]	-	-	-	-	-	-	-
Unigene0000907	206	166	0.2785	0.0000	24.3691	5.4028	4.7405	6.4213	8.21586666666667	5.52153333333333	-0.573343808716952	0.677054138342968	0.922443407295038	no	--	EMP70 domain-containing protein [Cephalotus follicularis]	-	-	-	-	-	-	-
Unigene0000908	128.333333333333	36	3.1555	3.3180	0.0501	0.8345	0.3902	1.0319	2.17453333333333	0.7522	-1.53151761249443	0.142206299851607	0.436963380649926	no	--	--	-	-	-	-	-	-	-
Unigene0000909	1105.66666666667	743	9.9344	8.0179	11.1869	7.0365	6.9734	7.3103	9.71306666666667	7.10673333333333	-0.450740297824192	0.257941186396035	0.608658045450973	no	--	Nucleotide-binding, alpha-beta plait [Cynara cardunculus var. scolymus] [Cynara cardunculus]	-	-	-	-	-	-	-
Unigene0000910	198	168.666666666667	1.9778	1.8324	0.1690	1.5108	1.3172	1.2752	1.3264	1.36773333333333	0.0442710637604077	0.957609838662754	1	no	--	--	-	-	-	-	-	-	-
Unigene0000911	1002.66666666667	522.666666666667	24.3384	13.8811	21.6672	11.3842	11.2511	12.8228	19.9622333333333	11.8193666666667	-0.756120403759112	0.0767070434940261	0.297514473091522	no	RPA2B	Nucleic acid-binding, OB-fold [Cynara cardunculus var. scolymus] [Cynara cardunculus]	Genetic Information Processing	Replication and repair	ko03420//Nucleotide excision repair;ko03440//Homologous recombination;ko03030//DNA replication;ko03430//Mismatch repair	K10739	-	-	-
Unigene0000912	60.6666666666667	48.6666666666667	1.4321	1.1474	1.0439	1.2567	1.1776	0.8054	1.2078	1.0799	-0.161483854763233	0.833055084903138	0.984117450744858	no	--	--	-	-	-	-	-	-	-
Unigene0000913	3498.66666666667	3992.33333333333	42.9486	44.6110	60.3510	61.1948	57.8716	58.5310	49.3035333333333	59.1991333333333	0.263885014244161	0.442767585035415	0.784947830072616	no	MRS2-4	Magnesium transporter MRS2/LPE10 [Cynara cardunculus var. scolymus] [Cynara cardunculus]	-	-	-	-	-	GO:0022890//inorganic cation transmembrane transporter activity	GO:0044763//single-organism cellular process;GO:0070838//divalent metal ion transport
Unigene0000914	92	593	0.6948	3.2987	0.6939	10.2385	9.2741	10.2661	1.56246666666667	9.92623333333333	2.66742095613096	5.34072144981642e-05	0.0013473166751406	yes	At1g32860	Glycoside hydrolase, catalytic domain-containing protein [Cynara cardunculus var. scolymus] [Cynara cardunculus]	-	-	-	-	-	-	-
Unigene0000915	38	56.3333333333333	0.7879	0.4815	0.0731	0.8082	0.9264	0.7875	0.4475	0.8407	0.909703390724257	0.307802763274773	0.665482257178251	no	PBS1	BnaC03g71490D [Brassica napus]	Organismal Systems	Environmental adaptation	ko04626//Plant-pathogen interaction	K13430	-	GO:0004672//protein kinase activity	GO:0006796//phosphate-containing compound metabolic process
Unigene0000916	2227.33333333333	2065.66666666667	22.7391	20.9185	16.3175	20.3300	20.5899	21.5357	19.9917	20.8185333333333	0.0584672769933186	0.870303187659466	0.997974628669715	no	Stk24	PREDICTED: serine/threonine-protein kinase sid1-like isoform X1 [Daucus carota subsp. sativus] [Daucus carota]	-	-	-	-	-	-	-
Unigene0000917	365	28.6666666666667	13.6860	2.2439	0.2862	0.5244	0.3244	1.0487	5.40536666666667	0.6325	-3.09525509987468	0.00372086956869803	0.0353239427257966	yes	--	Os06g0484950 [Oryza sativa Japonica Group]	-	-	-	-	-	-	-
Unigene0000918	167.666666666667	100	9.7912	7.0987	4.7402	6.2526	3.6945	5.1890	7.21003333333333	5.04536666666667	-0.515046809858423	0.405770251583639	0.754560479549109	no	--	hypothetical protein ZOSMA_223G00020 [Zostera marina]	-	-	-	-	-	-	-
Unigene0000919	4258	5235	55.9361	56.8987	52.2760	74.2893	72.1410	75.3312	55.0369333333333	73.9205	0.425574430127447	0.196842367178822	0.526643924480449	no	PSAT1	PREDICTED: phosphoserine aminotransferase 2, chloroplastic [Vitis vinifera]	Metabolism	Amino acid metabolism;Global and overview maps;Metabolism of cofactors and vitamins	ko01100//Metabolic pathways;ko01200//Carbon metabolism;ko01230//Biosynthesis of amino acids;ko00260//Glycine, serine and threonine metabolism;ko00750//Vitamin B6 metabolism	K00831	-	-	-
Unigene0000920	1502.66666666667	541.333333333333	20.3512	16.1637	18.7311	6.8948	7.4482	7.7826	18.4153333333333	7.3752	-1.32015343361473	0.000868306187624025	0.0121415590099009	yes	AGPS1	ADP-glucose pyrophosphorylase catalytic subunit [Perilla frutescens]	Metabolism	Carbohydrate metabolism;Global and overview maps	ko01100//Metabolic pathways;ko01110//Biosynthesis of secondary metabolites;ko00500//Starch and sucrose metabolism;ko00520//Amino sugar and nucleotide sugar metabolism	K00975	GO:0009536//plastid	GO:0070566//adenylyltransferase activity	GO:0005977//glycogen metabolic process
Unigene0000921	79.6666666666667	33.3333333333333	1.8972	1.4585	1.3341	0.6755	0.7002	0.8730	1.56326666666667	0.749566666666667	-1.06043519584287	0.13711550322052	0.427491038919351	no	--	--	-	-	-	-	-	-	-
Unigene0000922	165.666666666667	152.333333333333	3.9252	2.1676	3.7166	4.1015	2.8967	3.1069	3.2698	3.36836666666667	0.0428467980586557	0.947688841613861	1	no	SNRNP25	Ubiquitin [Cynara cardunculus var. scolymus] [Cynara cardunculus]	-	-	-	-	-	-	-
Unigene0000923	5387.66666666667	3640	124.9866	94.7790	109.1303	84.3537	81.5525	82.0620	109.631966666667	82.6560666666667	-0.407475905704727	0.22528863497506	0.567910175678648	no	POR1	Eukaryotic porin/Tom40 [Cynara cardunculus var. scolymus] [Cynara cardunculus]	-	-	-	-	-	GO:0005244//voltage-gated ion channel activity	GO:0006820//anion transport;GO:0034765//regulation of ion transmembrane transport
Unigene0000924	896.666666666667	658.666666666667	12.5312	9.5864	11.1810	9.2565	9.0295	8.9326	11.0995333333333	9.07286666666667	-0.290868659044538	0.472679344459781	0.808742326912156	no	OTUD6B	Ovarian tumor, otubain [Cynara cardunculus var. scolymus] [Cynara cardunculus]	-	-	-	-	-	-	-
Unigene0000925	151.666666666667	31.6666666666667	2.3476	1.1146	1.0083	0.3399	0.4100	0.3883	1.49016666666667	0.3794	-1.97368211308484	0.00541007934634929	0.0465621664558893	yes	--	BnaC09g48580D [Brassica napus]	-	-	-	-	-	-	-
Unigene0000926	12515	13741.6666666667	65.9375	166.8917	111.7009	132.5582	118.9471	125.5140	114.843366666667	125.6731	0.130008348382149	0.736494981427281	0.948060556279218	no	ADC	Alanine racemase/group IV decarboxylase, C-terminal [Cynara cardunculus var. scolymus] [Cynara cardunculus]	Metabolism	Global and overview maps;Amino acid metabolism	ko01100//Metabolic pathways;ko00330//Arginine and proline metabolism	K01583	-	GO:0016831//carboxy-lyase activity	GO:0006525//arginine metabolic process;GO:0006596//polyamine biosynthetic process
Unigene0000927	1860	1009	21.1350	16.5342	15.1074	11.0940	10.1931	11.2145	17.5922	10.8338666666667	-0.699387670271121	0.0651649124148276	0.268202680067546	no	CYCA2-2	Cyclin A/B/D/E [Cynara cardunculus var. scolymus] [Cynara cardunculus]	-	-	-	-	-	-	GO:0044763//single-organism cellular process
Unigene0000928	7741.66666666667	4280	61.4978	43.5404	45.5851	32.4598	30.1526	32.1363	50.2077666666667	31.5829	-0.668766904523674	0.0493967594925166	0.223554815651308	no	ORP1D	Oxysterol-binding protein [Cynara cardunculus var. scolymus] [Cynara cardunculus]	-	-	-	-	-	-	-
Unigene0000929	143	88.3333333333333	1.6524	1.7764	2.2997	1.1443	1.5249	1.0220	1.9095	1.2304	-0.63406751154805	0.298115609172015	0.655297598454714	no	--	--	-	-	-	-	-	-	-
Unigene0000930	969.666666666667	315	21.7565	8.6347	24.5608	6.8338	6.3474	6.7767	18.3173333333333	6.65263333333333	-1.46121206345514	0.00299477778273424	0.0302614026361253	yes	EB1C	Calponin homology domain-containing protein [Cynara cardunculus var. scolymus] [Cynara cardunculus]	-	-	-	-	GO:0015630//microtubule cytoskeleton;GO:0030312//external encapsulating structure;GO:0043231//intracellular membrane-bounded organelle;GO:0044444//cytoplasmic part	GO:0015631//tubulin binding	GO:0000280//nuclear division;GO:0003006//developmental process involved in reproduction;GO:0007010//cytoskeleton organization;GO:0009612//response to mechanical stimulus;GO:0016570//histone modification
Unigene0000931	1736.66666666667	886.333333333333	22.3195	19.1130	18.9578	12.0760	10.9744	11.1565	20.1301	11.4023	-0.820029474048123	0.0295852716031406	0.157198076434518	no	QWRF4	PREDICTED: AUGMIN subunit 8 isoform X1 [Solanum lycopersicum]	-	-	-	-	-	-	-
Unigene0000932	242.333333333333	182.666666666667	2.9774	3.4475	3.5652	2.9162	2.4730	2.5968	3.33003333333333	2.662	-0.323026047366253	0.530248357884907	0.846271104159765	no	AAE6	AMP-binding, conserved site-containing protein [Cynara cardunculus var. scolymus] [Cynara cardunculus]	-	-	-	-	-	GO:0016405//CoA-ligase activity	-
Unigene0000933	4403.66666666667	3596.33333333333	98.7241	85.9672	72.7675	84.3484	69.8782	82.3386	85.8196	78.8550666666667	-0.122103721453759	0.72107825640811	0.941963203540556	no	NRS/ER	dTDP-4-dehydrorhamnose reductase [Cynara cardunculus var. scolymus] [Cynara cardunculus]	Metabolism	Carbohydrate metabolism	ko00520//Amino sugar and nucleotide sugar metabolism	K12451	GO:0005576//extracellular region;GO:0005911//cell-cell junction;GO:0016020//membrane;GO:0044444//cytoplasmic part	GO:0016616//oxidoreductase activity, acting on the CH-OH group of donors, NAD or NADP as acceptor;GO:0016857//racemase and epimerase activity, acting on carbohydrates and derivatives	GO:0009226//nucleotide-sugar biosynthetic process;GO:0033692//cellular polysaccharide biosynthetic process;GO:0045229//external encapsulating structure organization
Unigene0000934	55.3333333333333	40.3333333333333	1.2249	1.1776	0.7940	0.9234	0.5776	1.1640	1.0655	0.888333333333333	-0.262357560857322	0.722168282948356	0.942439309181824	no	--	--	-	-	-	-	-	-	-
Unigene0000935	373.333333333333	399.333333333333	5.6347	5.1547	3.1155	5.8779	5.1937	5.9467	4.63496666666667	5.67276666666667	0.291493560573732	0.536543137431968	0.850300782169908	no	TASP1	Peptidase T2, asparaginase 2 [Cynara cardunculus var. scolymus] [Cynara cardunculus]	-	-	-	-	-	-	-
Unigene0000936	370.333333333333	230.333333333333	11.7826	10.0560	7.3835	7.6517	6.2105	6.7982	9.7407	6.8868	-0.500191672791517	0.308306166475113	0.66605256149513	no	ATL67	Zinc finger, RING/FYVE/PHD-type [Cynara cardunculus var. scolymus] [Cynara cardunculus]	-	-	-	-	-	-	-
Unigene0000937	24.6666666666667	35	0.4341	0.2925	0.4510	0.7493	0.4017	0.7084	0.392533333333333	0.6198	0.65898758425036	0.411376737521988	0.759176581950594	no	RE1	Retrovirus-related Pol polyprotein from transposon TNT 1-94, partial [Anthurium amnicola]	-	-	-	-	GO:0043231//intracellular membrane-bounded organelle	-	-
Unigene0000938	979.666666666667	1932.66666666667	13.3771	10.6318	7.7203	22.2850	24.4826	25.4583	10.5764	24.0753	1.18670512967323	0.00258301686838348	0.0272222084832078	yes	SKS1	PREDICTED: monocopper oxidase-like protein SKS1 isoform X1 [Capsicum annuum]	-	-	-	-	-	-	-
Unigene0000939	1487.33333333333	1147.33333333333	21.0989	18.9164	24.6303	18.5789	17.6652	17.4446	21.5485333333333	17.8962333333333	-0.267933706240315	0.476032994369709	0.81106575795892	no	slr0305	PREDICTED: TVP38/TMEM64 family membrane protein slr0305-like [Nicotiana tabacum]	-	-	-	-	-	-	-
Unigene0000940	15.3333333333333	22	0.2416	0.1903	0.1397	0.2979	0.4629	0.1600	0.190533333333333	0.306933333333333	0.687881917036415	0.45439785900178	0.795056793499304	no	--	--	-	-	-	-	-	-	-
Unigene0000941	50	7.33333333333333	1.5690	1.2005	0.8137	0.1577	0.1585	0.3106	1.1944	0.208933333333333	-2.51517148638312	0.00491623444168892	0.0433950383128262	yes	--	--	-	-	-	-	-	-	-
Unigene0000942	50	111.666666666667	0.4537	0.2670	3.2646	2.5768	2.4069	3.1527	1.32843333333333	2.71213333333333	1.02970227687048	0.248765908047065	0.59677530960057	no	--	--	-	-	-	-	-	-	-
Unigene0000943	2928.66666666667	2027.33333333333	77.2819	64.7326	58.8784	55.0572	48.0644	53.1397	66.9643	52.0871	-0.362466055226857	0.302598331323668	0.659908109207047	no	OEP24B	PREDICTED: outer envelope pore protein 24B, chloroplastic [Citrus sinensis]	-	-	-	-	-	-	-
Unigene0000944	62.3333333333333	9.66666666666667	1.5074	0.9814	1.5483	0.3171	0.1594	0.2141	1.3457	0.2302	-2.5473970838824	0.00279155144778239	0.0287726343997998	yes	DMI3	Calcium-binding EF-hand [Cynara cardunculus var. scolymus] [Cynara cardunculus]	Organismal Systems	Environmental adaptation	ko04626//Plant-pathogen interaction	K13412	-	GO:0004672//protein kinase activity;GO:0032550//purine ribonucleoside binding;GO:0046872//metal ion binding	GO:0006464//cellular protein modification process;GO:0006796//phosphate-containing compound metabolic process
Unigene0000945	340	181	7.1953	8.6912	8.9131	4.8909	4.7209	4.2843	8.26653333333333	4.63203333333333	-0.835636809937388	0.0907321288368235	0.331466266975389	no	MYB111	transcription factor MYB12-like [Cajanus cajan]	Organismal Systems	Environmental adaptation	ko04626//Plant-pathogen interaction	K09422	-	-	-
Unigene0000946	7	7.33333333333333	0.1930	0.0000	0.2721	0.2813	0.1414	0.1108	0.155033333333333	0.177833333333333	0.197947331187176	0.904368304739114	1	no	CYP71A4	cytochrome P450 [Cynara cardunculus var. scolymus] [Cynara cardunculus]	-	-	-	-	-	-	-
Unigene0000947	59.6666666666667	71.3333333333333	0.6835	0.5315	0.6853	0.5867	0.8235	1.1380	0.633433333333333	0.8494	0.423251319990902	0.549088264526192	0.858998654936479	no	--	--	-	-	-	-	-	-	-
Unigene0000948	112.666666666667	129.333333333333	2.6903	2.4911	3.3717	3.4855	3.1947	3.8765	2.85103333333333	3.5189	0.303639609318549	0.608689675551936	0.885924629393667	no	HAT22	HD-ZIP protein, partial [Chrysanthemum x morifolium]	-	-	-	-	-	-	-
Unigene0000949	511	956.666666666667	5.0528	10.8430	6.5088	13.5846	14.1390	15.2675	7.4682	14.3303666666667	0.940243054987675	0.0343309886816227	0.17430795320923	no	FMOGS-OX5	Flavin monooxygenase FMO [Cynara cardunculus var. scolymus] [Cynara cardunculus]	-	-	-	-	-	-	-
Unigene0000950	22.3333333333333	2	2.0534	1.1968	1.1298	0.0000	0.3669	0.0863	1.46	0.151066666666667	-3.27271110355538	0.00697220199542285	0.0557428834585757	no	--	--	-	-	-	-	-	-	-
Unigene0000951	37.3333333333333	379	0.4797	1.4085	1.5873	9.4818	13.1024	10.9731	1.1585	11.1857666666667	3.271334192043	2.93616722838503e-07	1.62969457224302e-05	yes	BACOVA_02659	gluA [Gossypium arboreum]	Metabolism	Biosynthesis of other secondary metabolites;Metabolism of other amino acids;Global and overview maps;Carbohydrate metabolism	ko01100//Metabolic pathways;ko01110//Biosynthesis of secondary metabolites;ko00500//Starch and sucrose metabolism;ko00940//Phenylpropanoid biosynthesis;ko00460//Cyanoamino acid metabolism	K05349	-	-	-
Unigene0000952	118.666666666667	94.6666666666667	1.3647	6.3052	2.6682	2.6788	2.9061	2.3193	3.44603333333333	2.63473333333333	-0.387279705577002	0.585471938917357	0.877026429939571	no	--	--	-	-	-	-	-	-	-
Unigene0000953	221.666666666667	176.666666666667	2.8987	2.4119	4.8830	3.0893	2.7249	2.6306	3.39786666666667	2.81493333333333	-0.271528486779936	0.623897730508315	0.894346643447031	no	PME32	Pectinesterase, active site-containing protein [Cynara cardunculus var. scolymus] [Cynara cardunculus]	Metabolism	Global and overview maps;Carbohydrate metabolism	ko01100//Metabolic pathways;ko00040//Pentose and glucuronate interconversions	K01051	GO:0030312//external encapsulating structure	GO:0052689//carboxylic ester hydrolase activity	GO:0000272//polysaccharide catabolic process;GO:0009892//negative regulation of metabolic process;GO:0071555//cell wall organization
Unigene0000954	1170.33333333333	632.666666666667	27.4539	30.7321	42.8752	20.4896	18.9733	17.0456	33.6870666666667	18.8361666666667	-0.838689416788633	0.0410231906916251	0.196861108383863	no	wos2	CS domain-containing protein [Cynara cardunculus var. scolymus] [Cynara cardunculus]	Metabolism	Lipid metabolism;Global and overview maps	ko01100//Metabolic pathways;ko00590//Arachidonic acid metabolism	K15730	-	-	-
Unigene0000955	351.666666666667	79.3333333333333	11.6528	8.0230	8.0998	3.1971	1.6930	2.2600	9.25853333333333	2.38336666666667	-1.95778275219158	0.000575361474275599	0.00892634407788626	yes	BHLH30	Myc-type, basic helix-loop-helix (bHLH) domain-containing protein [Cynara cardunculus var. scolymus] [Cynara cardunculus]	-	-	-	-	-	-	-
Unigene0000956	167.333333333333	173.333333333333	2.4754	2.4491	0.0889	2.1258	1.9752	2.2268	1.67113333333333	2.10926666666667	0.335914656073056	0.696408366585839	0.931158343305987	no	--	BnaA06g05740D [Brassica napus]	Genetic Information Processing;Metabolism	Global and overview maps;Nucleotide metabolism;Replication and repair	ko01100//Metabolic pathways;ko00230//Purine metabolism;ko00240//Pyrimidine metabolism;ko03420//Nucleotide excision repair;ko03440//Homologous recombination;ko03030//DNA replication;ko03430//Mismatch repair;ko03410//Base excision repair	K03505	-	-	-
Unigene0000957	603	290	6.7397	4.5224	9.5702	3.8267	3.1666	3.7499	6.9441	3.58106666666667	-0.95539834703551	0.0425856668103599	0.202130798645498	no	AGO7	Argonaute/Dicer protein, PAZ [Cynara cardunculus var. scolymus] [Cynara cardunculus]	-	-	-	-	GO:0032991//macromolecular complex;GO:0044424//intracellular part	GO:0008135//translation factor activity, RNA binding	GO:0006412//translation;GO:0006950//response to stress;GO:0009791//post-embryonic development;GO:0030422//production of siRNA involved in RNA interference;GO:0050793//regulation of developmental process
Unigene0000958	19	14	0.8261	0.3279	0.1445	0.3640	0.4786	0.3971	0.432833333333333	0.413233333333333	-0.0668549747562516	0.972301435075822	1	no	LYK5	PREDICTED: lysM domain receptor-like kinase 4 [Vitis vinifera]	-	-	-	-	-	-	-
Unigene0000959	69.6666666666667	34.3333333333333	1.2057	1.2649	1.2750	0.5309	0.6073	0.8869	1.24853333333333	0.675033333333333	-0.887203689124806	0.217887487306044	0.55773172430989	no	--	--	-	-	-	-	-	-	-
Unigene0000960	978	920.333333333333	22.2407	42.9563	17.7368	30.6663	26.2855	24.9928	27.6446	27.3148666666667	-0.0173113161911679	0.970200087151034	1	no	PSK3	phytosulfokine precursor [Avicennia marina]	-	-	-	-	-	-	-
Unigene0000961	18	87	0.5646	0.7961	0.5538	3.0770	3.2370	3.5938	0.638166666666667	3.3026	2.3715970862807	0.00158084388789087	0.0189212842025136	yes	--	--	-	-	-	-	-	-	-
Unigene0000962	0.666666666666667	47.3333333333333	0.0000	0.0000	0.0722	1.2041	1.4075	1.6214	0.0240666666666667	1.411	5.87353784131861	4.10462344390618e-06	0.000160235947951256	yes	--	--	-	-	-	-	-	-	-
Unigene0000963	470	219.666666666667	11.1112	9.2899	8.8427	5.6694	4.1750	5.5050	9.74793333333333	5.11646666666667	-0.929948527751178	0.048922550845553	0.221979187119067	no	At3g16150	Peptidase T2, asparaginase 2 [Cynara cardunculus var. scolymus] [Cynara cardunculus]	-	-	-	-	-	-	-
Unigene0000964	61.6666666666667	33.6666666666667	0.0000	0.0000	6.8030	1.2260	0.2866	1.6172	2.26766666666667	1.04326666666667	-1.12010061988392	0.498501400732705	0.826873003612489	no	ESP1	PREDICTED: separase isoform X3 [Erythranthe guttata]	-	-	-	-	-	-	-
Unigene0000965	65	36	1.5431	0.6807	2.7054	1.0867	0.9908	0.7764	1.64306666666667	0.9513	-0.788418734881065	0.318707627201337	0.677005824392469	no	--	--	-	-	-	-	-	-	-
Unigene0000966	7274.66666666667	4674.66666666667	66.1370	54.2550	72.0664	45.3099	47.5053	41.4227	64.1528	44.7459666666667	-0.519754588359887	0.121013738563432	0.39734696080979	no	RDM3	PREDICTED: protein RNA-directed DNA methylation 3 isoform X3 [Vitis vinifera]	-	-	-	-	-	-	-
Unigene0000967	3072.33333333333	2893.66666666667	12.2230	13.6863	13.7308	12.5886	14.4762	12.7911	13.2133666666667	13.2853	0.00783270490522257	0.981874400385103	1	no	HAC1	histone H3-K56 acetyltransferase, RTT109 [Cynara cardunculus var. scolymus] [Cynara cardunculus]	-	-	-	-	-	-	-
Unigene0000968	529	374	8.3329	7.6711	6.9232	5.3222	6.6306	6.0204	7.6424	5.99106666666667	-0.351212882283257	0.419742730039742	0.765847231082224	no	HEN4	K Homology domain-containing protein [Cynara cardunculus var. scolymus] [Cynara cardunculus]	-	-	-	-	-	-	-
Unigene0000969	520.666666666667	622	8.8607	7.6941	16.1031	12.9764	13.0651	14.4391	10.8859666666667	13.4935333333333	0.309798649388881	0.497961215296108	0.82648911800577	no	MARC1	PREDICTED: mitochondrial amidoxime reducing component 2-like [Nicotiana attenuata]	-	-	-	-	-	GO:0043168//anion binding;GO:0046914//transition metal ion binding	-
Unigene0000970	320.666666666667	177	7.8280	8.2782	5.5988	6.0963	3.6007	3.4478	7.235	4.3816	-0.723535231277912	0.172631244611724	0.489083578437166	no	--	DUF3527 domain-containing protein [Cephalotus follicularis]	-	-	-	-	-	-	-
Unigene0000971	112.666666666667	150.333333333333	0.9712	0.9284	2.0888	1.4949	2.1744	1.7130	1.32946666666667	1.7941	0.432412700426309	0.487886024247286	0.819214478973305	no	At3g52670	F-box domain, cyclin-like protein [Cynara cardunculus var. scolymus] [Cynara cardunculus]	-	-	-	-	-	-	-
Unigene0000972	17	22.6666666666667	0.5970	0.2912	1.2827	1.0774	0.6665	1.2732	0.723633333333333	1.0057	0.474869243149679	0.60940188538108	0.886298732232112	no	--	--	-	-	-	-	-	-	-
Unigene0000973	1546.66666666667	548	13.0675	7.0268	7.8168	3.8683	3.9762	3.7789	9.3037	3.87446666666667	-1.26380684527718	0.00286551387263059	0.0293220686151849	yes	--	Portal 56 [Gossypium arboreum]	-	-	-	-	-	-	GO:0019219//regulation of nucleobase-containing compound metabolic process;GO:0044260//cellular macromolecule metabolic process;GO:0044763//single-organism cellular process;GO:0060255//regulation of macromolecule metabolic process;GO:0090304//nucleic acid metabolic process
Unigene0000974	576.333333333333	439.666666666667	15.1625	13.1644	13.8412	11.4197	12.1458	11.9583	14.0560333333333	11.8412666666667	-0.247366102671448	0.560394742356459	0.866379664311663	no	MED31	PREDICTED: mediator of RNA polymerase II transcription subunit 31 isoform X2 [Ziziphus jujuba]	-	-	-	-	-	-	-
Unigene0000975	8364.66666666667	6243.66666666667	57.0667	43.7936	50.5729	41.3819	43.1417	41.3234	50.4777333333333	41.949	-0.267010709149763	0.419703857897526	0.765818337006584	no	At1g09620	Aminoacyl-tRNA synthetase, class 1a, anticodon-binding [Cynara cardunculus var. scolymus] [Cynara cardunculus]	Genetic Information Processing	Translation	ko00970//Aminoacyl-tRNA biosynthesis	K01869	-	-	-
Unigene0000976	466	257.666666666667	14.2344	7.4600	4.9069	6.5693	5.5587	5.9070	8.8671	6.01166666666667	-0.56069732853048	0.289136313611122	0.646279949387814	no	ZOX1	UDP-glucuronosyl/UDP-glucosyltransferase [Cynara cardunculus var. scolymus] [Cynara cardunculus]	Metabolism	Metabolism of terpenoids and polyketides	ko00908//Zeatin biosynthesis	K13495	-	-	-
Unigene0000977	342.666666666667	0.666666666666667	0.0000	0.0421	23.7637	0.0359	0.0000	0.0000	7.93526666666667	0.0119666666666667	-9.37311355245863	0.000196427689698902	0.00385494484197315	yes	--	PREDICTED: Werner Syndrome-like exonuclease [Nicotiana sylvestris]	-	-	-	-	-	-	-
Unigene0000978	71.6666666666667	63.3333333333333	2.2760	1.8229	0.7899	1.9649	2.1291	0.9046	1.6296	1.6662	0.0320436975741141	0.975241187405599	1	no	--	--	-	-	-	-	-	-	-
Unigene0000979	87.6666666666667	90	2.0263	2.7094	1.5555	2.1413	1.9793	2.9956	2.09706666666667	2.37206666666667	0.177771831165468	0.792351849140935	0.968577869151262	no	--	--	-	-	-	-	-	-	-
Unigene0000980	237.333333333333	255	4.2371	4.3826	2.6190	4.7661	3.8295	5.0371	3.74623333333333	4.54423333333333	0.278596154664085	0.590477829062612	0.877026429939571	no	RBL10	Peptidase S54, rhomboid [Cynara cardunculus var. scolymus] [Cynara cardunculus]	-	-	-	-	-	-	-
Unigene0000981	1058	811.333333333333	14.6549	12.4174	15.8893	11.4824	12.8890	11.4088	14.3205333333333	11.9267333333333	-0.263886272360356	0.504533548599893	0.830964608196613	no	--	Acyl-CoA N-acyltransferase [Cynara cardunculus var. scolymus] [Cynara cardunculus]	-	-	-	-	-	-	-
Unigene0000982	11.3333333333333	0.333333333333333	1.3161	0.9360	0.0000	0.0000	0.0000	0.0944	0.7507	0.0314666666666667	-4.57634021901829	0.0165064299660928	0.103722597582374	no	--	--	-	-	-	-	-	-	-
Unigene0000983	638.333333333333	491.333333333333	3.8773	2.8018	6.0857	3.0323	3.7181	3.6541	4.25493333333333	3.46816666666667	-0.29496329725108	0.521141096757022	0.84067201267669	no	MSH1	DNA mismatch repair protein MutS, C-terminal, partial [Cynara cardunculus var. scolymus] [Cynara cardunculus]	-	-	-	-	-	-	-
Unigene0000984	54.3333333333333	22	1.1049	0.9135	2.2070	0.4278	0.7336	0.5947	1.40846666666667	0.585366666666667	-1.2667129208764	0.112842411985743	0.380847205380269	no	--	Armadillo-type fold [Cynara cardunculus var. scolymus] [Cynara cardunculus]	-	-	-	-	-	-	-
Unigene0000985	2421	2197.66666666667	20.5064	20.5755	19.5476	19.4750	19.9758	20.6702	20.2098333333333	20.0403333333333	-0.0121509188769793	0.972351368063186	1	no	scy1	PREDICTED: probable inactive serine/threonine-protein kinase scy1 [Ziziphus jujuba]	-	-	-	-	-	GO:0016772//transferase activity, transferring phosphorus-containing groups;GO:0032550//purine ribonucleoside binding	GO:0006464//cellular protein modification process;GO:0006796//phosphate-containing compound metabolic process;GO:0044763//single-organism cellular process
Unigene0000986	270	239.333333333333	5.4553	6.5689	3.0716	5.5305	4.4120	4.9771	5.03193333333333	4.9732	-0.0169383573941479	0.976155432737759	1	no	At3g25440	RNA-binding, CRM domain-containing protein [Cynara cardunculus var. scolymus] [Cynara cardunculus]	-	-	-	-	-	-	-
Unigene0000987	602	221.666666666667	5.9634	4.6227	6.0698	2.3915	2.3364	1.9748	5.55196666666667	2.23423333333333	-1.31321904387165	0.0038607182204809	0.0363057864895188	yes	SD31	PREDICTED: G-type lectin S-receptor-like serine/threonine-protein kinase SD3-1 [Daucus carota subsp. sativus] [Daucus carota]	-	-	-	-	-	GO:0016772//transferase activity, transferring phosphorus-containing groups	GO:0009987//cellular process
Unigene0000988	8	26	0.0646	0.2483	0.3342	0.2356	0.7340	1.0299	0.2157	0.6665	1.62757869881588	0.105719957297575	0.365242395337848	no	PER41	PREDICTED: peroxidase 41-like [Nicotiana tabacum]	Metabolism	Biosynthesis of other secondary metabolites;Global and overview maps	ko01100//Metabolic pathways;ko01110//Biosynthesis of secondary metabolites;ko00940//Phenylpropanoid biosynthesis	K00430	-	GO:0005488//binding	-
Unigene0000989	16	32.6666666666667	0.3905	0.2564	0.3388	0.7225	0.5062	1.0866	0.328566666666667	0.771766666666667	1.23197860863535	0.153368014166401	0.457457661814788	no	--	--	-	-	-	-	-	-	-
Unigene0000990	23723	30845.6666666667	76.7625	75.0595	73.0431	101.4167	118.2258	98.5845	74.9550333333333	106.075666666667	0.500996480248252	0.124695856400512	0.404770102969905	no	GLT1	NADH-dependent glutamate synthase 1 isoform 4 [Theobroma cacao]	Metabolism	Amino acid metabolism;Energy metabolism;Global and overview maps	ko01100//Metabolic pathways;ko01110//Biosynthesis of secondary metabolites;ko01230//Biosynthesis of amino acids;ko00250//Alanine, aspartate and glutamate metabolism;ko00910//Nitrogen metabolism	K00264	GO:0009532//plastid stroma	GO:0032553//ribonucleotide binding;GO:0045181//glutamate synthase activity, NAD(P)H as acceptor;GO:0046914//transition metal ion binding;GO:0051536//iron-sulfur cluster binding	GO:0006006//glucose metabolic process;GO:0006090//pyruvate metabolic process;GO:0006537//glutamate biosynthetic process;GO:0006970//response to osmotic stress;GO:0040007//growth
Unigene0000991	950.333333333333	838	24.4325	24.5477	21.3771	23.1168	20.5300	24.7700	23.4524333333333	22.8056	-0.04034949190571	0.919511049107276	1	no	CML25	Calcium-binding EF-hand [Cynara cardunculus var. scolymus] [Cynara cardunculus]	Organismal Systems	Environmental adaptation	ko04626//Plant-pathogen interaction	K13448	-	-	-
Unigene0000992	22.6666666666667	21.3333333333333	0.6873	0.3910	0.5300	0.4366	0.3615	1.0016	0.5361	0.5999	0.162219896407457	0.87619356872476	0.999356778125196	no	--	--	-	-	-	-	-	-	-
Unigene0000993	19.6666666666667	62.6666666666667	0.8197	0.9465	0.0906	2.5652	1.7662	2.6990	0.618933333333333	2.34346666666667	1.9207883470788	0.0345738828825794	0.175332160278849	no	--	--	-	-	-	-	-	-	-
Unigene0000994	711	383	8.5682	7.6479	5.7669	4.3060	3.7640	5.4397	7.32766666666667	4.50323333333333	-0.702392644853039	0.112090267047015	0.379292444737862	no	PCMP-H71	PREDICTED: pentatricopeptide repeat-containing protein At1g74630 [Vitis vinifera]	-	-	-	-	-	-	-
Unigene0000995	46.3333333333333	43.3333333333333	1.3519	0.7342	0.6642	1.2987	0.9454	0.7938	0.916766666666667	1.01263333333333	0.143485385775534	0.866370682490121	0.996223741753826	no	--	--	-	-	-	-	-	-	-
Unigene0000996	904.333333333333	656.333333333333	16.4482	14.6633	22.1450	12.1651	14.7742	14.2818	17.7521666666667	13.7403666666667	-0.369574613980122	0.372423916446897	0.727387307813763	no	--	PREDICTED: nucleolin-like [Cucumis sativus]	-	-	-	-	-	-	-
Unigene0000997	1250	1190	23.6086	24.1886	30.7095	26.6285	27.1911	25.3024	26.1689	26.374	0.0112631109349784	0.976841712250957	1	no	GOS12	Golgi SNAP receptor complex, subunit 1 [Cynara cardunculus var. scolymus] [Cynara cardunculus]	Genetic Information Processing	Folding, sorting and degradation	ko04130//SNARE interactions in vesicular transport	K08495	GO:0031090//organelle membrane;GO:0031224//intrinsic component of membrane;GO:0043231//intracellular membrane-bounded organelle	-	GO:0008104//protein localization;GO:0016482//cytoplasmic transport
Unigene0000998	1496	1379	15.4575	15.9621	23.9326	18.1533	18.1138	16.8558	18.4507333333333	17.7076333333333	-0.0593067526353823	0.878217314311667	0.999817767595887	no	--	Armadillo [Cynara cardunculus var. scolymus] [Cynara cardunculus]	-	-	-	-	-	-	-
Unigene0000999	4.33333333333333	18.6666666666667	0.1454	0.1551	0.0000	0.5563	0.6125	0.3757	0.100166666666667	0.514833333333333	2.36170297491645	0.0357663713860656	0.179494729312329	no	--	zf-RVT domain-containing protein [Cephalotus follicularis]	-	-	-	-	-	-	-
Unigene0001000	37.3333333333333	35	1.4805	0.9245	0.0000	1.4473	0.3439	1.1506	0.801666666666667	0.9806	0.290662273462074	0.806954050848078	0.974078689073303	no	--	S-adenosyl-L-methionine-dependent methyltransferases superfamily protein isoform 2 [Theobroma cacao]	-	-	-	-	GO:0009536//plastid	GO:0016741//transferase activity, transferring one-carbon groups	GO:0008152//metabolic process
Unigene0001001	3832.33333333333	5185	78.0319	86.9182	59.7708	112.1257	113.9228	108.1746	74.9069666666667	111.4077	0.572677141912678	0.0941079117350783	0.33955481182624	no	SMTA	Homocysteine S-methyltransferase [Cynara cardunculus var. scolymus] [Cynara cardunculus]	Metabolism	Global and overview maps;Amino acid metabolism	ko01100//Metabolic pathways;ko01110//Biosynthesis of secondary metabolites;ko00270//Cysteine and methionine metabolism	K00547	-	GO:0008172//S-methyltransferase activity	GO:0008152//metabolic process
Unigene0001002	146	166.333333333333	2.2688	2.0155	0.4598	2.1882	2.1997	2.0773	1.58136666666667	2.15506666666667	0.446560579777871	0.507921770841068	0.833469123263987	no	ULP1C	Peptidase C48, SUMO/Sentrin/Ubl1, partial [Cynara cardunculus var. scolymus] [Cynara cardunculus]	-	-	-	-	-	-	-
Unigene0001003	30	59	0.8598	0.7712	0.0000	1.1683	0.7687	2.1587	0.543666666666667	1.36523333333333	1.32835326327762	0.222667132831298	0.564384437347072	no	--	--	-	-	-	-	-	-	-
Unigene0001004	0	0.666666666666667	0.0000	0.0000	0.0000	0.0000	0.2043	0.0000	0.001	0.0681	6.08958289312471	0.587246090549999	0.877026429939571	no	MEL1	Argonaute/Dicer protein, PAZ [Cynara cardunculus var. scolymus] [Cynara cardunculus]	-	-	-	-	-	GO:0008135//translation factor activity, RNA binding	GO:0006412//translation;GO:0016458//gene silencing
Unigene0001005	18435	18671.6666666667	117.4509	144.5835	136.5136	142.8909	137.4168	148.9476	132.849333333333	143.0851	0.107082458429778	0.742623569609512	0.949993124271448	no	MEL1	Argonaute/Dicer protein, PAZ [Cynara cardunculus var. scolymus] [Cynara cardunculus]	-	-	-	-	-	-	GO:0009987//cellular process;GO:0010467//gene expression
Unigene0001006	98	0	0.0728	0.0932	9.8178	0.0000	0.0000	0.0000	3.32793333333333	0.001	-11.7004108177106	2.60658440240656e-05	0.000747973963999611	yes	--	--	-	-	-	-	-	-	-
Unigene0001007	30	10	0.8572	0.6226	0.7886	0.1329	0.4543	0.2513	0.756133333333333	0.2795	-1.43579237251264	0.119865908985251	0.394851166540227	no	--	--	-	-	-	-	-	-	-
Unigene0001008	1080.33333333333	320.666666666667	16.4091	20.9125	16.8756	6.2628	4.9685	6.0005	18.0657333333333	5.74393333333333	-1.65314490875665	9.77458849663449e-05	0.00219508861658241	yes	GDPD1	Glycerophosphoryl diester phosphodiesterase [Cynara cardunculus var. scolymus] [Cynara cardunculus]	-	-	-	-	-	GO:0042578//phosphoric ester hydrolase activity	-
Unigene0001009	1350.66666666667	913.666666666667	19.1459	15.6919	21.8626	14.1328	14.1202	13.2686	18.9001333333333	13.8405333333333	-0.449496875065155	0.245791154406819	0.593326982384911	no	MMK2	PREDICTED: mitogen-activated protein kinase homolog MMK2 [Juglans regia]	Environmental Information Processing;Organismal Systems	Signal transduction;Environmental adaptation	ko04626//Plant-pathogen interaction;ko04016//MAPK signaling pathway - plant	K20600	-	GO:0004702//receptor signaling protein serine/threonine kinase activity;GO:0032550//purine ribonucleoside binding	GO:0006464//cellular protein modification process;GO:0006796//phosphate-containing compound metabolic process
Unigene0001010	99.3333333333333	341	2.8602	1.9686	1.0696	6.1188	7.9534	10.5146	1.96613333333333	8.1956	2.0594884115557	0.000485387363341225	0.00781381915099703	yes	MYB78	PREDICTED: transcription factor MYB108-like [Populus euphratica]	Organismal Systems	Environmental adaptation	ko04626//Plant-pathogen interaction	K09422	-	-	-
Unigene0001011	54.6666666666667	110.666666666667	1.1834	0.7622	0.3778	2.2619	1.5540	1.8844	0.774466666666667	1.9001	1.29480029654337	0.0686938243868025	0.277426708158012	no	--	Protein L1, partial [Anthurium amnicola]	-	-	-	-	-	-	-
Unigene0001012	1571.66666666667	932.333333333333	22.0665	20.9216	23.6593	15.1970	12.9153	14.7880	22.2158	14.3001	-0.635560858574058	0.0917007113396865	0.333859149223851	no	ADT1	PREDICTED: arogenate dehydratase/prephenate dehydratase 1, chloroplastic [Daucus carota subsp. sativus] [Daucus carota]	Metabolism	Global and overview maps;Amino acid metabolism	ko01100//Metabolic pathways;ko01110//Biosynthesis of secondary metabolites;ko01230//Biosynthesis of amino acids;ko00400//Phenylalanine, tyrosine and tryptophan biosynthesis	K05359	-	-	-
Unigene0001013	3478	3098.66666666667	60.7334	59.4825	60.1556	59.5792	56.7745	58.6312	60.1238333333333	58.3283	-0.0437409676477015	0.896154090119643	1	no	--	Alpha/beta-Hydrolases superfamily protein [Theobroma cacao]	-	-	-	-	-	GO:0003824//catalytic activity	-
Unigene0001014	0.666666666666667	24.6666666666667	0.0363	0.0000	0.0000	0.6616	0.7449	0.6567	0.0121	0.687733333333333	5.82877031979346	2.21254214323892e-05	0.000654547792681394	yes	At3g52670	FBD-like protein [Cynara cardunculus var. scolymus] [Cynara cardunculus]	-	-	-	-	-	-	-
Unigene0001015	29	16.3333333333333	0.9316	0.3975	0.7409	0.5483	0.3675	0.4320	0.69	0.449266666666667	-0.619024336794788	0.477205312874639	0.811979678941354	no	PCMP-E28	Pentatricopeptide repeat-containing protein [Cynara cardunculus var. scolymus] [Cynara cardunculus]	-	-	-	-	-	-	-
Unigene0001016	2302.66666666667	2316	31.9093	31.6057	22.9617	31.8126	31.6607	33.7035	28.8255666666667	32.3922666666667	0.1683004557045	0.636961549239288	0.900630293528389	no	FTSH9	Peptidase M41 [Corchorus olitorius]	-	-	-	-	GO:0031224//intrinsic component of membrane	GO:0032550//purine ribonucleoside binding;GO:0046914//transition metal ion binding;GO:0070011//peptidase activity, acting on L-amino acid peptides	GO:0019538//protein metabolic process
Unigene0001017	402.666666666667	7	0.2150	0.1908	18.9160	0.1128	0.0882	0.0741	6.4406	0.0917	-6.13412955061467	2.93567411948982e-05	0.000825964696483847	yes	--	PREDICTED: protein gar2 isoform X2 [Cucumis sativus]	-	-	-	-	-	-	-
Unigene0001018	1650.66666666667	1497.66666666667	40.2249	39.6890	49.1204	44.4406	38.8146	41.8871	43.0114333333333	41.7141	-0.0441850901716894	0.904765117026256	1	no	--	PREDICTED: protein PXR1 [Solanum lycopersicum]	-	-	-	-	-	-	-
Unigene0001019	87	7	2.8237	1.1324	1.7908	0.0496	0.1745	0.3516	1.91563333333333	0.1919	-3.31939482814184	0.000426437218683343	0.00707014253430963	yes	AP2	AP2/ERF domain-containing protein [Cynara cardunculus var. scolymus] [Cynara cardunculus]	-	-	-	-	-	-	-
Unigene0001020	2297.33333333333	1409.66666666667	49.9004	40.7718	50.1098	32.8189	29.8521	32.2803	46.9273333333333	31.6504333333333	-0.568203228848511	0.113871191494343	0.382843714870508	no	pyrH	PREDICTED: uridylate kinase-like isoform X1 [Glycine max]	-	-	-	-	GO:0044424//intracellular part	GO:0009041//uridylate kinase activity	GO:0006220//pyrimidine nucleotide metabolic process
Unigene0001021	1753	1905	32.9076	28.5580	28.3976	35.5473	33.6956	39.5672	29.9544	36.2700333333333	0.276010135225246	0.440949734509847	0.783585179979353	no	GAE2	NAD-dependent epimerase/dehydratase [Cynara cardunculus var. scolymus] [Cynara cardunculus]	Metabolism	Carbohydrate metabolism;Global and overview maps	ko01100//Metabolic pathways;ko00520//Amino sugar and nucleotide sugar metabolism	K08679	-	-	-
Unigene0001022	3192	837.666666666667	24.3478	15.2462	43.6425	7.9971	7.3303	7.4686	27.7455	7.59866666666667	-1.86843560487357	2.05664340011921e-05	0.000616013352942995	yes	NIK2	PREDICTED: protein NSP-INTERACTING KINASE 1-like [Daucus carota subsp. sativus] [Daucus carota]	-	-	-	-	GO:0031224//intrinsic component of membrane	GO:0004672//protein kinase activity;GO:0032550//purine ribonucleoside binding	GO:0006464//cellular protein modification process;GO:0006796//phosphate-containing compound metabolic process
Unigene0001023	48	30.3333333333333	1.5633	0.9281	0.6389	1.0155	0.6722	0.6731	1.04343333333333	0.786933333333333	-0.407025102128997	0.614903139268772	0.889384246873	no	LSH4	PREDICTED: protein LIGHT-DEPENDENT SHORT HYPOCOTYLS 4-like isoform X3 [Lupinus angustifolius]	-	-	-	-	-	-	-
Unigene0001024	670.666666666667	567.666666666667	9.2898	9.2041	8.1808	8.2732	8.4136	8.0817	8.89156666666667	8.25616666666667	-0.106965545235501	0.797231613972716	0.970253031131372	no	At3g49725	PREDICTED: GTP-binding protein At3g49725, chloroplastic [Daucus carota subsp. sativus] [Daucus carota]	-	-	-	-	-	-	-
Unigene0001025	629	102.333333333333	9.0070	4.6622	6.7699	1.4574	0.8814	1.5401	6.81303333333333	1.29296666666667	-2.39761218306774	6.06296016430114e-06	0.000222413782597313	yes	NPY5	BTB/POZ-like protein [Cynara cardunculus var. scolymus] [Cynara cardunculus]	-	-	-	-	-	-	-
Unigene0001026	122.333333333333	55	3.9161	2.3427	2.6833	1.2269	1.7696	1.6705	2.9807	1.55566666666667	-0.938118212407325	0.156627617945309	0.463030171283959	no	DPB	Transcription factor DP [Cynara cardunculus var. scolymus] [Cynara cardunculus]	-	-	-	-	GO:0043231//intracellular membrane-bounded organelle;GO:0043234//protein complex	GO:0001071//nucleic acid binding transcription factor activity;GO:0003676//nucleic acid binding;GO:0046983//protein dimerization activity	GO:0000904//cell morphogenesis involved in differentiation;GO:0010468//regulation of gene expression;GO:0044786//cell cycle DNA replication;GO:0050794//regulation of cellular process
Unigene0001027	316.666666666667	88	7.1496	2.9289	5.5399	2.0479	1.4028	1.5848	5.20613333333333	1.6785	-1.63303972377985	0.00558703685979469	0.0476257911410267	yes	CG31559	Glutaredoxin [Cynara cardunculus var. scolymus] [Cynara cardunculus]	-	-	-	-	-	-	-
Unigene0001028	25.3333333333333	23.6666666666667	0.8928	0.7924	0.0000	0.7287	0.6540	0.5536	0.561733333333333	0.645433333333333	0.200382672396197	0.876847002786794	0.999582324918752	no	--	--	-	-	-	-	-	-	-
Unigene0001029	734.333333333333	519.333333333333	6.2003	6.0377	5.8281	4.6631	4.7815	4.5066	6.02203333333333	4.6504	-0.372895880049632	0.366857433442866	0.722282131605177	no	FH20	Actin-binding FH2 [Cynara cardunculus var. scolymus] [Cynara cardunculus]	-	-	-	-	-	-	-
Unigene0001030	1653.33333333333	1154.66666666667	37.1254	33.8662	30.6610	26.1626	25.8453	26.8446	33.8842	26.2841666666667	-0.36641871475087	0.323199485054233	0.682001868338202	no	At5g58800	Flavodoxin/nitric oxide synthase [Cynara cardunculus var. scolymus] [Cynara cardunculus]	Metabolism	Global and overview maps;Metabolism of cofactors and vitamins	ko01110//Biosynthesis of secondary metabolites;ko00130//Ubiquinone and other terpenoid-quinone biosynthesis	K03809	-	GO:0003824//catalytic activity;GO:0032553//ribonucleotide binding	GO:0006355//regulation of transcription, DNA-templated;GO:0044710//single-organism metabolic process
Unigene0001031	731	954.666666666667	14.7828	17.3623	16.2423	22.6631	21.5700	23.4298	16.1291333333333	22.5543	0.483733590716828	0.222961487825135	0.564763835725769	no	ayr1	PREDICTED: NADPH-dependent 1-acyldihydroxyacetone phosphate reductase-like [Nicotiana tomentosiformis]	-	-	-	-	-	GO:0003824//catalytic activity	GO:0044710//single-organism metabolic process
Unigene0001032	1012	580	28.9141	20.4264	25.3931	17.0246	15.2503	15.6437	24.9112	15.9728666666667	-0.641171261528779	0.117262643251986	0.389394676228219	no	At5g62290	Nucleotide-sensitive chloride conductance regulator [Cynara cardunculus var. scolymus] [Cynara cardunculus]	Genetic Information Processing	Translation	ko03013//RNA transport	K05019	GO:0016020//membrane;GO:0034708//methyltransferase complex;GO:0044444//cytoplasmic part	-	GO:0015698//inorganic anion transport;GO:0019725//cellular homeostasis
Unigene0001033	39	19.6666666666667	0.7864	1.2784	1.2319	0.5458	0.7681	0.3547	1.0989	0.5562	-0.982384457083028	0.234162390732108	0.578283213402972	no	--	--	-	-	-	-	-	-	-
Unigene0001034	80.3333333333333	99	1.5837	0.8796	1.7486	1.7588	2.3573	1.5804	1.40396666666667	1.89883333333333	0.435604597875782	0.513736928513996	0.836682648744814	no	--	--	-	-	-	-	-	-	-
Unigene0001035	602.666666666667	730.666666666667	12.8372	13.9591	15.8640	19.0671	18.3795	17.3684	14.2201	18.2716666666667	0.361676626249426	0.378218670997745	0.732550916925758	no	--	Histidine phosphatase superfamily, clade-1 [Cynara cardunculus var. scolymus] [Cynara cardunculus]	-	-	-	-	-	-	-
Unigene0001036	5115	3994	62.6081	54.8267	62.2159	47.6793	56.1557	49.5555	59.8835666666667	51.1301666666667	-0.227985422186981	0.493921956554427	0.823523654665971	no	CHC1	PREDICTED: clathrin heavy chain 2 [Sesamum indicum]	Cellular Processes	Transport and catabolism	ko04144//Endocytosis	K04646	GO:0030125//clathrin vesicle coat	-	GO:0015031//protein transport
Unigene0001037	462.666666666667	176	7.3695	3.6734	5.6946	2.3460	2.5703	2.4296	5.57916666666667	2.44863333333333	-1.18807289369301	0.018546859176365	0.112755420355124	no	D6PKL3	Protein kinase, catalytic domain-containing protein [Cynara cardunculus var. scolymus] [Cynara cardunculus]	-	-	-	-	-	-	-
Unigene0001038	788.333333333333	511	11.9957	11.1816	11.9585	9.1183	7.3607	8.3805	11.7119333333333	8.2865	-0.499144467664458	0.227889760858797	0.571744311927528	no	--	PREDICTED: GATA transcription factor 7 [Vitis vinifera]	-	-	-	-	-	-	-
Unigene0001039	67	50	2.1944	1.6716	0.8864	1.5067	1.3020	1.3744	1.58413333333333	1.39436666666667	-0.184083782952489	0.806071008230306	0.973732292718567	no	--	--	-	-	-	-	-	-	-
Unigene0001040	13175.6666666667	2253	401.5728	96.8939	229.1594	56.0366	46.2862	50.2636	242.542033333333	50.8621333333333	-2.25357091275354	1.89092700032085e-06	8.29802536707543e-05	yes	PER9	PREDICTED: peroxidase 9 [Juglans regia]	Metabolism	Biosynthesis of other secondary metabolites;Global and overview maps	ko01100//Metabolic pathways;ko01110//Biosynthesis of secondary metabolites;ko00940//Phenylpropanoid biosynthesis	K00430	-	GO:0003824//catalytic activity;GO:0043169//cation binding;GO:0046906//tetrapyrrole binding	GO:0006950//response to stress;GO:0042743//hydrogen peroxide metabolic process;GO:0044710//single-organism metabolic process
Unigene0001041	171.333333333333	200	3.5426	3.8261	4.2729	4.9351	5.3744	4.0498	3.88053333333333	4.78643333333333	0.30269606787222	0.570985803908187	0.871482774216767	no	--	PREDICTED: glycine-rich protein A3-like [Malus domestica]	-	-	-	-	-	-	-
Unigene0001042	2714.66666666667	1573	12.1972	7.9462	10.3676	5.9647	7.1107	6.9159	10.1703333333333	6.66376666666667	-0.609957173994176	0.0950023566506465	0.341710142696396	no	CALS12	1,3-beta-glucan synthase subunit FKS1-like, domain-1 [Cynara cardunculus var. scolymus] [Cynara cardunculus]	-	-	-	-	-	GO:0035251//UDP-glucosyltransferase activity	GO:0006074//(1->3)-beta-D-glucan metabolic process
Unigene0001043	3	123	0.0487	0.0000	0.1143	2.5883	1.8712	2.4720	0.0543333333333333	2.3105	5.41022372065661	4.30353803516041e-08	2.98006490799862e-06	yes	--	--	-	-	-	-	-	-	-
Unigene0001044	61	60	1.8273	2.0488	0.4715	1.4884	1.2599	2.3142	1.4492	1.6875	0.21963079125963	0.789469882761645	0.967373513715375	no	--	--	-	-	-	-	-	-	-
Unigene0001045	31	20.6666666666667	0.7204	0.0894	0.8372	0.4009	0.3455	0.5189	0.549	0.421766666666667	-0.380361069591945	0.704412435619668	0.935112506358803	no	PCMP-E76	Pentatricopeptide repeat-containing protein [Cynara cardunculus var. scolymus] [Cynara cardunculus]	-	-	-	-	-	-	-
Unigene0001046	135	179.333333333333	3.4499	3.5393	3.2259	3.6996	5.0286	6.2806	3.40503333333333	5.00293333333333	0.555105306335603	0.328249244530789	0.687109829481726	no	EXL2	Phosphate-induced protein 1 [Cynara cardunculus var. scolymus] [Cynara cardunculus]	-	-	-	-	-	-	-
Unigene0001047	26	29.6666666666667	0.4377	0.9195	0.6329	0.8097	0.6413	0.8698	0.663366666666667	0.7736	0.221781274462865	0.795477867623658	0.969760222657065	no	--	--	-	-	-	-	-	-	-
Unigene0001048	47	7.33333333333333	3.4571	4.4536	5.8860	0.5704	0.8602	0.7864	4.5989	0.739	-2.63764255813754	0.00284157467854317	0.0291631036485254	yes	--	PREDICTED: mediator of RNA polymerase II transcription subunit 15 [Erythranthe guttata]	-	-	-	-	-	-	-
Unigene0001049	1603.33333333333	1363	12.1961	14.3577	13.4269	12.8909	12.3922	10.8310	13.3269	12.0380333333333	-0.14674151425111	0.691340790372145	0.928903054506764	no	SUN3	Galactose-binding domain-like protein [Cynara cardunculus var. scolymus] [Cynara cardunculus]	-	-	-	-	-	-	-
Unigene0001050	66.6666666666667	48	1.7326	1.2976	1.9609	1.4688	1.2434	1.1876	1.6637	1.29993333333333	-0.355957671764612	0.615280147203169	0.889588313013875	no	--	Green fluorescent protein-like protein, partial [Cynara cardunculus var. scolymus] [Cynara cardunculus]	-	-	-	-	-	-	-
Unigene0001051	332.333333333333	773	8.0801	9.4024	5.5520	19.9995	17.0171	22.6329	7.67816666666667	19.8831666666667	1.37271376254837	0.00222365480145068	0.024366819208133	yes	HSP26-A	glutathione S-transferase [Helianthus annuus]	Metabolism	Metabolism of other amino acids	ko00480//Glutathione metabolism	K00799	-	-	-
Unigene0001052	2628	1950	34.2881	27.6275	36.6334	26.5922	27.1998	26.0131	32.8496666666667	26.6017	-0.304360286159328	0.387733089023164	0.740658198571299	no	dnajc2	DnaJ domain-containing protein [Cynara cardunculus var. scolymus] [Cynara cardunculus]	-	-	-	-	-	-	-
Unigene0001053	2717	2048.66666666667	22.3007	19.5261	26.9729	19.1243	19.1296	17.3658	22.9332333333333	18.5399	-0.306806310955292	0.385883404535288	0.739210445796675	no	CCR1	NAD-dependent epimerase/dehydratase [Cynara cardunculus var. scolymus] [Cynara cardunculus]	-	-	-	-	-	-	-
Unigene0001054	108.333333333333	35.6666666666667	3.8009	3.0065	3.7034	1.7904	0.6792	1.3572	3.5036	1.2756	-1.45766207162066	0.0409880624674824	0.196802479254266	no	--	--	-	-	-	-	-	-	-
Unigene0001055	571.666666666667	771.666666666667	8.1548	8.3729	3.9949	10.9182	9.9895	10.6600	6.84086666666667	10.5225666666667	0.621235633770688	0.167728495885958	0.48150088752613	no	--	--	-	-	-	-	-	-	-
Unigene0001056	1587.66666666667	1263.66666666667	44.9158	49.9689	60.3188	41.9536	46.4239	41.5438	51.7345	43.3071	-0.25652311876483	0.493565699505243	0.823288773254952	no	NAA10	PREDICTED: N-alpha-acetyltransferase 11-like [Nelumbo nucifera]	-	-	-	-	-	GO:0016740//transferase activity	GO:0003006//developmental process involved in reproduction;GO:0010467//gene expression
Unigene0001057	33	21.3333333333333	0.9394	1.4862	0.8615	0.8349	1.1079	0.2368	1.0957	0.726533333333333	-0.592751950658741	0.509363735163703	0.834181534795913	no	--	--	-	-	-	-	-	-	-
Unigene0001058	5375.33333333333	5676.66666666667	46.7361	39.8354	35.6422	46.5215	48.6262	49.8100	40.7379	48.3192333333333	0.246225951375219	0.461232747868049	0.800588350232606	no	At4g34450	PREDICTED: coatomer subunit gamma-2 [Jatropha curcas]	-	-	-	-	-	-	-
Unigene0001059	72.6666666666667	27.6666666666667	2.2932	1.9723	0.8021	0.8810	0.5730	0.8267	1.6892	0.760233333333333	-1.15182596387514	0.140991121029314	0.434522098020632	no	--	C1-like protein [Corchorus olitorius]	-	-	-	-	-	-	-
Unigene0001060	115.666666666667	53.3333333333333	3.0009	2.5254	0.6822	0.9969	1.0225	1.4664	2.0695	1.16193333333333	-0.832754953000056	0.267143395304127	0.62011128906989	no	--	--	-	-	-	-	-	-	-
Unigene0001061	0	557.666666666667	0.0000	0.0000	0.0000	7.9307	11.6724	12.0611	0.001	10.5547333333333	13.3656025088231	1.69243464925584e-29	1.84378947352824e-26	yes	CYSEP	Cys endopeptidase family protein [Populus trichocarpa]	-	-	-	-	-	-	-
Unigene0001062	41.3333333333333	22	0.8189	0.6882	0.6395	0.3305	0.3138	0.6727	0.715533333333333	0.439	-0.70479803713476	0.381680953971008	0.735670764176178	no	--	--	-	-	-	-	-	-	-
Unigene0001063	78.3333333333333	115.333333333333	1.6394	1.5106	1.6637	2.3473	2.8485	2.5239	1.60456666666667	2.57323333333333	0.681398550327923	0.273709041699444	0.628639075965548	no	BHLH87	Myc-type, basic helix-loop-helix (bHLH) domain-containing protein [Cynara cardunculus var. scolymus] [Cynara cardunculus]	-	-	-	-	-	-	-
Unigene0001064	107.333333333333	26.6666666666667	2.0842	1.8883	3.7072	0.6543	0.6343	0.6903	2.5599	0.659633333333333	-1.95635124423135	0.00672196764175567	0.0542499672946619	no	--	cysteine-rich RLK [Lactuca sativa]	-	-	-	-	-	-	-
Unigene0001065	99.3333333333333	205.333333333333	1.8848	0.4964	1.9437	2.4960	3.9609	3.8213	1.44163333333333	3.42606666666667	1.24884895007565	0.0602654475071607	0.254717825704578	no	At5g20260	Exostosin-like protein [Cynara cardunculus var. scolymus] [Cynara cardunculus]	-	-	-	-	-	-	-
Unigene0001066	107.333333333333	142.666666666667	4.0734	3.3933	0.4030	3.3805	4.7976	4.7333	2.62323333333333	4.3038	0.714264897369468	0.35971593430651	0.71553911622466	no	--	--	-	-	-	-	-	-	-
Unigene0001067	1532	897.666666666667	16.0008	11.8888	17.6747	10.3881	10.2260	8.3696	15.1881	9.66123333333333	-0.652662125517026	0.0960119391348189	0.343796152439994	no	At5g46580	Pentatricopeptide repeat-containing protein [Cynara cardunculus var. scolymus] [Cynara cardunculus]	-	-	-	-	-	-	-
Unigene0001068	193.666666666667	197	4.0907	3.2135	14.1569	7.4191	6.5386	7.2058	7.1537	7.0545	-0.0201457853339878	0.97929851028762	1	no	--	--	-	-	-	-	-	-	-
Unigene0001069	8.33333333333333	28.6666666666667	0.2112	0.2704	0.1324	0.5131	0.4642	1.4553	0.204666666666667	0.810866666666667	1.98618855222788	0.0396324399689209	0.192412804872675	no	At3g27390	PREDICTED: uncharacterized membrane protein At3g27390-like isoform X2 [Nicotiana tabacum]	-	-	-	-	-	-	-
Unigene0001070	1355.66666666667	1378.33333333333	63.4654	66.3255	57.5046	67.1633	64.4512	77.6208	62.4318333333333	69.7451	0.159810031084951	0.66848385493798	0.917830546806682	no	--	PREDICTED: ubiquinol-cytochrome c reductase complex 6.7 kDa protein [Nelumbo nucifera]	-	-	-	-	-	-	-
Unigene0001071	2840.66666666667	1983.33333333333	21.9755	15.1003	24.1228	15.0371	16.0017	15.9163	20.3995333333333	15.6517	-0.382216785867401	0.292649864824982	0.649367379343166	no	At5g23430	PREDICTED: katanin p80 WD40 repeat-containing subunit B1 homolog isoform X3 [Ziziphus jujuba]	-	-	-	-	-	-	-
Unigene0001072	126.333333333333	243	2.4708	2.7851	8.8955	9.4790	8.2309	8.3908	4.71713333333333	8.70023333333333	0.883143713105082	0.160622197766595	0.470100410188369	no	--	--	-	-	-	-	-	-	-
Unigene0001073	1144.66666666667	764.333333333333	24.6741	19.8696	14.2207	15.1603	14.9403	14.9876	19.5881333333333	15.0294	-0.382192505901986	0.35207054050808	0.709388652657543	no	--	--	-	-	-	-	-	-	-
Unigene0001074	68.3333333333333	170	1.5503	2.1860	3.3368	7.0081	6.1231	4.2568	2.3577	5.796	1.29767743724169	0.0404323070933208	0.194983697955545	no	LBD38	lateral organ boundaries domain-containing protein [Cynara cardunculus var. scolymus] [Cynara cardunculus]	-	-	-	-	-	-	-
Unigene0001075	992.333333333333	777	15.8151	13.4803	11.6544	13.0195	12.2487	10.5566	13.6499333333333	11.9416	-0.192897755378952	0.632313296641296	0.898687550447903	no	Gtpbp4	PREDICTED: nucleolar GTP-binding protein 1 [Solanum pennellii]	Genetic Information Processing	Translation	ko03008//Ribosome biogenesis in eukaryotes	K06943	-	-	-
Unigene0001076	42.3333333333333	50	1.4067	1.4340	0.4407	1.7655	1.2309	1.5143	1.0938	1.50356666666667	0.459039869797922	0.561330202786911	0.86694025532465	no	--	--	-	-	-	-	-	-	-
Unigene0001077	1194.66666666667	503.666666666667	13.3875	10.2238	8.9675	5.1458	5.0050	5.5702	10.8596	5.24033333333333	-1.05124047577461	0.0108972658553429	0.0769676392953584	no	NRG2	Ras domain-containing protein/DUF632 domain-containing protein/DUF630 domain-containing protein [Cephalotus follicularis]	-	-	-	-	-	-	-
Unigene0001078	40.6666666666667	68	1.0399	1.5779	1.6074	1.2800	2.7088	3.4231	1.4084	2.47063333333333	0.810823783883858	0.278322344131595	0.633950024839906	no	At3g43660	PREDICTED: vacuolar iron transporter homolog 4-like [Solanum pennellii]	-	-	-	-	-	-	-
Unigene0001079	9.66666666666667	5	0.3009	0.3160	0.3481	0.1349	0.0678	0.3587	0.321666666666667	0.187133333333333	-0.781499878530285	0.461847799936857	0.801138646626829	no	--	--	-	-	-	-	-	-	-
Unigene0001080	242	88.6666666666667	5.4313	4.0221	8.1683	2.0704	2.2282	2.5905	5.8739	2.29636666666667	-1.35496568559361	0.0200898488579817	0.119325347366119	no	SPT	Basic helix-loop-helix leucine zipper transcription factor [Cynara cardunculus var. scolymus] [Cynara cardunculus]	-	-	-	-	-	-	-
Unigene0001081	2311	1490.66666666667	40.7270	34.5155	28.2683	25.8151	26.6732	22.5580	34.5036	25.0154333333333	-0.463928452295044	0.205349039173222	0.539343920381348	no	MAP1A	PREDICTED: methionine aminopeptidase 1A [Solanum lycopersicum]	-	-	-	-	GO:0005840//ribosome	GO:0004177//aminopeptidase activity;GO:0008237//metallopeptidase activity;GO:0046914//transition metal ion binding	GO:0006464//cellular protein modification process;GO:0006508//proteolysis;GO:0009409//response to cold;GO:0043479//pigment accumulation in tissues in response to UV light;GO:0048437//floral organ development
Unigene0001082	881.666666666667	1602.66666666667	10.6368	16.2176	8.0541	19.6219	22.2142	27.1627	11.6361666666667	22.9996	0.982992904953458	0.0185278464265062	0.112691019186302	no	SCPL40	Peptidase S10, serine carboxypeptidase [Cynara cardunculus var. scolymus] [Cynara cardunculus]	-	-	-	-	-	GO:0004180//carboxypeptidase activity	GO:0019538//protein metabolic process
Unigene0001083	1934.66666666667	886.333333333333	27.7317	16.6707	29.5663	13.9012	10.4403	13.2994	24.6562333333333	12.5469666666667	-0.974613797090797	0.015913558332657	0.100919029685222	no	4CLL5	AMP-binding, conserved site-containing protein [Cynara cardunculus var. scolymus] [Cynara cardunculus]	Metabolism	Lipid metabolism;Global and overview maps	ko01100//Metabolic pathways;ko01110//Biosynthesis of secondary metabolites;ko00592//alpha-Linolenic acid metabolism	K10526	GO:0042579//microbody	GO:0003824//catalytic activity;GO:0032550//purine ribonucleoside binding	GO:0001101//response to acid chemical;GO:0009694//jasmonic acid metabolic process;GO:0010243//response to organonitrogen compound;GO:0051707//response to other organism
Unigene0001084	5666	5878.33333333333	132.5060	132.2268	127.9479	144.8331	151.5847	147.4821	130.893566666667	147.966633333333	0.176877691430903	0.588136227933117	0.877026429939571	no	At1g16700	4Fe-4S binding domain-containing protein [Cynara cardunculus var. scolymus] [Cynara cardunculus]	Metabolism	Energy metabolism;Global and overview maps	ko01100//Metabolic pathways;ko00190//Oxidative phosphorylation	K03941	-	-	-
Unigene0001085	36.3333333333333	31.3333333333333	1.0426	0.6674	0.6431	0.7361	0.6922	0.9540	0.784366666666667	0.7941	0.0177924691224696	1	1	no	--	--	-	-	-	-	-	-	-
Unigene0001086	58.6666666666667	40.3333333333333	1.8178	1.7934	0.1254	0.8994	1.5639	0.5745	1.24553333333333	1.0126	-0.2986992425686	0.758097729648947	0.956784998835313	no	--	--	-	-	-	-	-	-	-
Unigene0001087	14.3333333333333	12.6666666666667	0.4679	0.1712	0.2827	0.1949	0.2449	0.5757	0.307266666666667	0.3385	0.139664566846865	0.936406351514363	1	no	--	--	-	-	-	-	-	-	-
Unigene0001088	854.333333333333	523	14.9317	11.1621	6.8747	7.9739	8.3892	7.2105	10.9895	7.85786666666667	-0.483916154802568	0.280388854040348	0.636291045969439	no	At1g78750	PREDICTED: F-box/FBD/LRR-repeat protein At1g13570 [Theobroma cacao]	-	-	-	-	-	-	-
Unigene0001089	76.3333333333333	56.3333333333333	0.9945	0.5750	0.9499	0.7598	0.7286	0.5802	0.8398	0.689533333333333	-0.284425492166378	0.68874963674012	0.927776547608566	no	--	--	-	-	-	-	-	-	-
Unigene0001090	51.6666666666667	24.6666666666667	1.6075	0.6180	0.5173	0.6966	0.5517	0.3742	0.914266666666667	0.540833333333333	-0.757430949092003	0.363961308340261	0.719376797175381	no	--	--	-	-	-	-	-	-	-
Unigene0001091	42.3333333333333	73	3.2609	1.2005	7.8131	6.5237	7.4948	7.5988	4.0915	7.20576666666667	0.816522084004463	0.313513274900787	0.671732424943097	no	KEA6	PREDICTED: K(+) efflux antiporter 5 isoform X1 [Nelumbo nucifera]	-	-	-	-	GO:0043231//intracellular membrane-bounded organelle	-	GO:0015672//monovalent inorganic cation transport;GO:0030001//metal ion transport
Unigene0001092	5.66666666666667	115	0.4285	0.8229	0.0000	9.3690	10.4384	8.4879	0.417133333333333	9.43176666666667	4.4989475193666	3.42999991532373e-06	0.000137509679960032	yes	--	--	-	-	-	-	-	-	-
Unigene0001093	43.3333333333333	190	0.2843	0.5166	1.1378	2.7000	2.6605	2.6852	0.646233333333333	2.6819	2.05312837125306	0.00311507506785942	0.0311444347650002	yes	--	--	-	-	-	-	-	-	-
Unigene0001094	407.666666666667	207	7.7663	6.7754	4.3908	3.5217	2.8321	4.8155	6.31083333333333	3.7231	-0.761326156333035	0.135531704623502	0.424387585237141	no	--	PREDICTED: bromodomain-containing factor 1-like isoform X2 [Prunus mume]	-	-	-	-	-	-	-
Unigene0001095	5.66666666666667	2.66666666666667	0.5834	0.5432	0.0000	0.3092	0.0777	0.2741	0.375533333333333	0.220333333333333	-0.769253199844495	0.605343473776873	0.884004492231239	no	--	--	-	-	-	-	-	-	-
Unigene0001096	27.6666666666667	25.3333333333333	1.1358	1.7625	1.2941	1.7559	1.5633	0.5928	1.39746666666667	1.304	-0.0998700017583494	0.911425809154044	1	no	--	--	-	-	-	-	-	-	-
Unigene0001097	24	12.6666666666667	2.5300	3.2716	2.0178	0.5587	2.0220	1.9807	2.60646666666667	1.52046666666667	-0.777581221473881	0.38953511613758	0.741808554418987	no	--	--	-	-	-	-	-	-	-
Unigene0001098	22	91.3333333333333	0.3014	5.1452	0.0000	7.5422	7.4346	6.0571	1.81553333333333	7.0113	1.94928854792544	0.106808119010772	0.367740683457235	no	--	--	-	-	-	-	-	-	-
Unigene0001099	0.333333333333333	0.666666666666667	0.0774	0.0000	0.0000	0.0000	0.0000	0.2666	0.0258	0.0888666666666667	1.78427130894456	1	1	no	--	--	-	-	-	-	-	-	-
Unigene0001100	16.3333333333333	26.3333333333333	0.7111	1.4160	2.5621	2.6774	2.2574	2.2453	1.56306666666667	2.39336666666667	0.614662124110543	0.487772894384365	0.819153886706713	no	--	--	-	-	-	-	-	-	-
Unigene0001101	5.33333333333333	7.66666666666667	0.3865	0.8482	0.0000	0.3219	0.7281	0.9509	0.411566666666667	0.666966666666667	0.696488519737978	0.608302892524092	0.88566443362043	no	--	--	-	-	-	-	-	-	-
Unigene0001102	0	0	0.0000	0.0000	0.0000	0.0000	0.0000	0.0000	0.001	0.001	0	notest	notest	notest	--	--	-	-	-	-	-	-	-
Unigene0001103	0.333333333333333	0	0.0000	0.0000	0.0991	0.0000	0.0000	0.0000	0.0330333333333333	0.001	-5.04585065157797	1	1	no	--	--	-	-	-	-	-	-	-
Unigene0001104	15.6666666666667	10.3333333333333	1.0339	0.4671	0.2287	0.6205	0.3564	0.4714	0.576566666666667	0.482766666666667	-0.256161365468775	0.828478857710681	0.982370373070233	no	--	--	-	-	-	-	-	-	-
Unigene0001105	16	30.6666666666667	0.8425	1.1505	0.9503	1.0438	2.5307	2.4670	0.9811	2.01383333333333	1.03747219176305	0.224291780233344	0.566497429718374	no	--	--	-	-	-	-	-	-	-
Unigene0001106	27.3333333333333	40.6666666666667	0.3418	4.0835	0.7139	2.1586	1.5579	3.5973	1.71306666666667	2.43793333333333	0.509077377938473	0.611591028168076	0.887793312625108	no	--	--	-	-	-	-	-	-	-
Unigene0001107	21.3333333333333	21.3333333333333	1.7255	1.3806	1.7233	2.0435	2.2122	0.9287	1.6098	1.72813333333333	0.102333071836452	0.91121166478165	1	no	--	--	-	-	-	-	-	-	-
Unigene0001108	16	5.33333333333333	1.2335	0.4813	0.3313	0.2568	0.3615	0.2428	0.682033333333333	0.287033333333333	-1.24862396290963	0.21799496274372	0.557869658147055	no	--	--	-	-	-	-	-	-	-
Unigene0001109	30	29.3333333333333	1.5759	0.7685	1.6324	1.6875	1.1309	1.5510	1.3256	1.45646666666667	0.13582717603421	0.882742412086302	1	no	--	--	-	-	-	-	-	-	-
Unigene0001110	62.3333333333333	42.3333333333333	2.8397	3.3222	2.2193	1.6277	1.9168	2.8027	2.79373333333333	2.11573333333333	-0.401036517713784	0.586080452635831	0.877026429939571	no	--	--	-	-	-	-	-	-	-
Unigene0001111	43.6666666666667	61.3333333333333	0.6668	0.4454	1.8258	1.2043	1.8265	1.0236	0.979333333333333	1.35146666666667	0.464654033697171	0.563366626944668	0.86797425868795	no	--	--	-	-	-	-	-	-	-
Unigene0001112	11.6666666666667	16.6666666666667	0.5991	0.6617	0.4638	0.6164	1.4459	0.6070	0.574866666666667	0.889766666666667	0.630199672550624	0.499741855789214	0.827919194574067	no	--	--	-	-	-	-	-	-	-
Unigene0001113	0.333333333333333	0.666666666666667	0.0000	0.0000	0.1165	0.0000	0.0908	0.1068	0.0388333333333333	0.0658666666666667	0.762252992043037	0.999999999999995	1	no	--	--	-	-	-	-	-	-	-
Unigene0001114	15.6666666666667	20.6666666666667	0.6299	0.2150	0.8053	0.5509	1.2183	0.6076	0.550066666666667	0.792266666666667	0.52637962428616	0.566568307481433	0.8689462610454	no	--	--	-	-	-	-	-	-	-
Unigene0001115	23.6666666666667	77	0.9050	2.8320	0.2127	4.6168	4.8068	3.8968	1.31656666666667	4.44013333333333	1.75382242346812	0.052684695888031	0.233016130111003	no	--	--	-	-	-	-	-	-	-
Unigene0001116	17	45.3333333333333	0.3210	0.4262	0.6371	0.7539	1.6202	1.3824	0.461433333333333	1.25216666666667	1.44023247026566	0.0778911799891668	0.300415879481518	no	--	--	-	-	-	-	-	-	-
Unigene0001117	16022.3333333333	13399.3333333333	304.3506	304.1000	296.0262	270.7949	285.2864	266.4703	301.492266666667	274.183866666667	-0.136977313628433	0.670510014860977	0.91914427556937	no	SODCC	RecName: Full=Superoxide dismutase [Cu-Zn]	Cellular Processes	Transport and catabolism	ko04146//Peroxisome	K04565	GO:0043231//intracellular membrane-bounded organelle;GO:0044444//cytoplasmic part	GO:0003824//catalytic activity;GO:0016209//antioxidant activity;GO:0043169//cation binding	GO:0006006//glucose metabolic process;GO:0006090//pyruvate metabolic process;GO:0006801//superoxide metabolic process;GO:0006950//response to stress;GO:0010038//response to metal ion
Unigene0001118	2017	1813.66666666667	47.5857	43.8517	50.7890	50.1528	42.3534	46.2756	47.4088	46.2606	-0.0353708985302339	0.921137151085279	1	no	CAF1-11	Ribonuclease CAF1 [Cynara cardunculus var. scolymus] [Cynara cardunculus]	Genetic Information Processing	Folding, sorting and degradation	ko03018//RNA degradation	K12581	GO:0043231//intracellular membrane-bounded organelle	GO:0003824//catalytic activity	-
Unigene0001119	2530.33333333333	2723	51.4642	69.6817	63.0344	70.1560	67.5371	70.9122	61.3934333333333	69.5351	0.179657054203831	0.606293167334906	0.884322790382051	no	--	LRAT-like domain-containing protein [Cynara cardunculus var. scolymus] [Cynara cardunculus]	-	-	-	-	-	-	-
Unigene0001120	150	238.666666666667	1.0646	1.1935	0.0074	1.6776	1.4677	1.1367	0.755166666666667	1.42733333333333	0.918455304872116	0.344826016570569	0.703704951394319	no	--	OSJNBa0017B10.12 [Oryza sativa Japonica Group]	-	-	-	-	-	-	-
Unigene0001121	41.6666666666667	42.6666666666667	0.7837	0.7261	0.3578	0.5874	0.5249	1.1569	0.622533333333333	0.7564	0.280998275428729	0.739031875329948	0.949034874813774	no	--	--	-	-	-	-	-	-	-
Unigene0001122	156.666666666667	26.3333333333333	4.8747	5.0722	0.0000	0.4867	0.6360	0.9489	3.31563333333333	0.690533333333333	-2.26350150916333	0.0595358338445883	0.252866032400985	no	--	--	-	-	-	-	-	-	-
Unigene0001123	110.666666666667	23.3333333333333	2.7280	3.3494	1.1397	0.6278	0.5844	0.4946	2.4057	0.568933333333333	-2.08012522920544	0.00636886164023095	0.0522508770520909	no	--	--	-	-	-	-	-	-	-
Unigene0001124	5532.66666666667	1924.33333333333	138.2485	81.6878	150.3977	54.7519	41.0621	46.4466	123.444666666667	47.4202	-1.38029085460734	0.000264639017046388	0.00488268888264929	yes	EXPA1	expansin 3 [Zinnia violacea]	-	-	-	-	GO:0030312//external encapsulating structure	-	GO:0010087//phloem or xylem histogenesis;GO:0044260//cellular macromolecule metabolic process;GO:0071555//cell wall organization
Unigene0001125	585.333333333333	259	8.5264	7.5234	6.4466	3.8845	3.6318	3.6112	7.4988	3.70916666666667	-1.01556465097712	0.0228992901861408	0.130678982008867	no	XK1	PREDICTED: xylulose kinase isoform X1 [Ricinus communis]	-	-	-	-	GO:0009536//plastid	GO:0016772//transferase activity, transferring phosphorus-containing groups	GO:0016310//phosphorylation;GO:0044238//primary metabolic process
Unigene0001126	4145.66666666667	4506.33333333333	57.4249	56.0946	46.8881	61.3233	67.0073	64.5017	53.4692	64.2774333333333	0.265604230345716	0.427785988852682	0.772427094542025	no	SUC4	Major facilitator superfamily [Cynara cardunculus var. scolymus] [Cynara cardunculus]	-	-	-	-	GO:0016021//integral component of membrane;GO:0043231//intracellular membrane-bounded organelle	GO:0015154//disaccharide transmembrane transporter activity;GO:0015291//secondary active transmembrane transporter activity	GO:0005984//disaccharide metabolic process;GO:0015766//disaccharide transport
Unigene0001127	6.33333333333333	0	0.0000	0.0000	1.7724	0.0000	0.0000	0.0000	0.5908	0.001	-9.20652601587743	0.0415722265309001	0.198670924555295	no	--	--	-	-	-	-	-	-	-
Unigene0001128	737	856.333333333333	13.1195	21.4763	21.5057	21.6443	21.9056	23.0017	18.7005	22.1838666666667	0.246434006048533	0.554209887043546	0.862589855672179	no	GBF4	Basic-leucine zipper domain-containing protein [Cynara cardunculus var. scolymus] [Cynara cardunculus]	Environmental Information Processing	Signal transduction	ko04075//Plant hormone signal transduction	K14432	-	-	-
Unigene0001129	1065.66666666667	526	16.4527	12.0357	22.1341	8.4278	8.6984	9.8070	16.8741666666667	8.97773333333333	-0.910393106742326	0.0330811345583267	0.169904866676032	no	--	plastid transcriptionally active 6 [Arabis alpina]	-	-	-	-	-	-	-
Unigene0001130	191.333333333333	283.333333333333	3.0270	2.9022	1.7182	3.6958	3.9888	5.3321	2.54913333333333	4.3389	0.767322500273847	0.147166681071813	0.446458578672306	no	--	B-cell receptor-associated 31-like protein [Cynara cardunculus var. scolymus] [Cynara cardunculus]	Genetic Information Processing	Folding, sorting and degradation	ko04141//Protein processing in endoplasmic reticulum	K14009	-	-	-
Unigene0001131	1295.66666666667	795	34.1066	24.3354	31.0701	23.1163	18.1498	19.9264	29.8373666666667	20.3975	-0.548727873894343	0.167658030946652	0.481472753330966	no	rplL	Ribosomal protein L7/L12, chloroplast [Cynara cardunculus var. scolymus] [Cynara cardunculus]	Genetic Information Processing	Translation	ko03010//Ribosome	K02935	GO:0030529//intracellular ribonucleoprotein complex	GO:0016787//hydrolase activity	GO:0010467//gene expression;GO:0019538//protein metabolic process;GO:0032774//RNA biosynthetic process
Unigene0001132	896.666666666667	590	19.8024	16.4034	18.3397	12.1607	13.7606	13.8434	18.1818333333333	13.2549	-0.455971892488545	0.261691936207267	0.612954479879876	no	ABCI17	AAA+ ATPase domain-containing protein [Cynara cardunculus var. scolymus] [Cynara cardunculus]	-	-	-	-	-	-	-
Unigene0001133	1930.33333333333	1852.33333333333	44.4616	42.5152	48.9303	47.5414	43.1807	50.7312	45.3023666666667	47.1511	0.0577050074011035	0.871142815319924	0.998205118450914	no	ARF1	PREDICTED: ADP-ribosylation factor 1 [Arachis ipaensis]	-	-	-	-	GO:0005794//Golgi apparatus;GO:0016020//membrane	GO:0032550//purine ribonucleoside binding	GO:0008104//protein localization;GO:0016192//vesicle-mediated transport;GO:0030243//cellulose metabolic process;GO:0035556//intracellular signal transduction
Unigene0001134	644	398	11.5056	9.5838	9.6035	6.9260	7.5692	6.5792	10.2309666666667	7.0248	-0.542413406994248	0.205236428472222	0.539193518869841	no	AHL	PREDICTED: PAP-specific phosphatase HAL2-like [Vitis vinifera]	Metabolism	Global and overview maps;Energy metabolism	ko01100//Metabolic pathways;ko00920//Sulfur metabolism	K01082	-	GO:0008252//nucleotidase activity;GO:0016772//transferase activity, transferring phosphorus-containing groups;GO:0043169//cation binding	GO:0046488//phosphatidylinositol metabolic process
Unigene0001135	304.666666666667	303.666666666667	6.1145	6.5744	8.8397	7.4853	7.3600	7.6843	7.1762	7.50986666666667	0.065567195163266	0.893678710596584	1	no	SPAC23H3.12c	26S proteasome subunit P45 [Cynara cardunculus var. scolymus] [Cynara cardunculus]	-	-	-	-	-	-	-
Unigene0001136	392	88.3333333333333	12.1562	4.5752	13.8393	3.1365	2.4062	2.0807	10.1902333333333	2.54113333333333	-2.00364310560376	0.000866584580774612	0.0121271360653255	yes	--	PREDICTED: ras-associated and pleckstrin homology domains-containing protein 1 [Malus domestica]	-	-	-	-	-	-	-
Unigene0001137	2	12	0.0463	0.0790	0.0870	0.3373	0.3730	0.5979	0.0707666666666667	0.436066666666667	2.62340684318868	0.0178489423352688	0.109715605323033	no	--	--	-	-	-	-	-	-	-
Unigene0001138	53	52.3333333333333	1.0865	1.1333	1.2198	1.1437	1.3487	1.1436	1.14653333333333	1.212	0.0801113995959311	0.914699612057102	1	no	--	--	-	-	-	-	-	-	-
Unigene0001139	1170.33333333333	4104.66666666667	8.5104	17.2414	11.0550	46.2625	44.3793	41.1148	12.2689333333333	43.9188666666667	1.83983099996143	2.70058348797305e-06	0.000112503498253305	yes	PAL	Aromatic amino acid lyase [Cynara cardunculus var. scolymus] [Cynara cardunculus]	Metabolism	Biosynthesis of other secondary metabolites;Amino acid metabolism;Global and overview maps	ko01100//Metabolic pathways;ko01110//Biosynthesis of secondary metabolites;ko00940//Phenylpropanoid biosynthesis;ko00360//Phenylalanine metabolism	K10775	GO:0044424//intracellular part	GO:0016841//ammonia-lyase activity	GO:0006558//L-phenylalanine metabolic process;GO:0009699//phenylpropanoid biosynthetic process
Unigene0001140	3816.66666666667	2803	58.7014	43.8147	62.7555	52.2237	37.7911	42.8121	55.0905333333333	44.2756333333333	-0.315291485837736	0.373965215012707	0.728657044915704	no	ADT3	Prephenate dehydratase [Cynara cardunculus var. scolymus] [Cynara cardunculus]	Metabolism	Amino acid metabolism;Global and overview maps	ko01100//Metabolic pathways;ko01110//Biosynthesis of secondary metabolites;ko01230//Biosynthesis of amino acids;ko00400//Phenylalanine, tyrosine and tryptophan biosynthesis	K05359	-	-	-
Unigene0001141	285.333333333333	183	10.5071	7.5272	8.1632	6.3948	6.5272	6.0453	8.7325	6.32243333333333	-0.465914818096431	0.362369964801233	0.717973319774828	no	SECE1	PREDICTED: preprotein translocase subunit SECE1 [Sesamum indicum]	-	-	-	-	GO:0044424//intracellular part	-	GO:0015031//protein transport
Unigene0001142	2443.33333333333	2293	37.4919	39.6873	27.7010	36.6511	36.8737	35.3468	34.9600666666667	36.2905333333333	0.053885323153102	0.880310268119849	1	no	GRIK2	Calcium/calmodulin-dependent/calcium-dependent protein kinase [Cynara cardunculus var. scolymus] [Cynara cardunculus]	-	-	-	-	-	GO:0004674//protein serine/threonine kinase activity;GO:0032550//purine ribonucleoside binding	GO:0006464//cellular protein modification process;GO:0006796//phosphate-containing compound metabolic process
Unigene0001143	35.6666666666667	8.66666666666667	1.4561	1.3981	0.2994	0.2985	0.1333	0.5094	1.0512	0.313733333333333	-1.74442645581919	0.0789669199736843	0.303129827477955	no	--	--	-	-	-	-	-	-	-
Unigene0001144	1403.33333333333	1510.33333333333	14.1282	25.9760	24.7007	24.9024	21.6323	23.8995	21.6016333333333	23.4780666666667	0.120173211708814	0.761316372075783	0.957810209348006	no	--	Glycosyl hydrolase, five-bladed beta-propellor domain-containing protein [Cynara cardunculus var. scolymus] [Cynara cardunculus]	-	-	-	-	-	-	-
Unigene0001145	351.666666666667	61.6666666666667	11.7754	10.7775	11.6966	2.3847	1.9583	2.2226	11.4165	2.18853333333333	-2.38308416315532	1.44128590004984e-05	0.00045914830758779	yes	--	PREDICTED: peroxisomal and mitochondrial division factor 2 [Daucus carota subsp. sativus] [Daucus carota]	-	-	-	-	-	-	-
Unigene0001146	143.333333333333	117.666666666667	3.2696	2.9804	4.4088	3.5181	3.0349	2.6830	3.55293333333333	3.07866666666667	-0.206704946035722	0.733901214108579	0.947589481232321	no	HSC-2	heat shock protein, partial [Cichorium intybus]	Cellular Processes;Genetic Information Processing	Transport and catabolism;Transcription;Folding, sorting and degradation	ko04141//Protein processing in endoplasmic reticulum;ko03040//Spliceosome;ko04144//Endocytosis	K03283	-	-	-
Unigene0001147	91.6666666666667	0.666666666666667	0.0214	0.0000	11.0074	0.0000	0.0626	0.0000	3.67626666666667	0.0208666666666667	-7.46089745304545	0.00206020831894109	0.0229953511567679	yes	--	--	-	-	-	-	-	-	-
Unigene0001148	6.66666666666667	1	0.1482	0.2530	0.2388	0.0000	0.0000	0.1094	0.213333333333333	0.0364666666666667	-2.54845916698216	0.0655676881570066	0.269339804942043	no	DSP4	Dual specificity phosphatase, catalytic domain-containing protein [Cynara cardunculus var. scolymus] [Cynara cardunculus]	-	-	-	-	-	-	-
Unigene0001149	21.6666666666667	10	0.5871	0.8072	0.0000	0.2377	0.3345	0.1685	0.464766666666667	0.2469	-0.912579765051829	0.45086970686275	0.791991182587658	no	--	--	-	-	-	-	-	-	-
Unigene0001150	23.3333333333333	27	0.6135	0.5463	0.0000	0.2916	0.5471	0.8729	0.3866	0.570533333333333	0.561469540691096	0.635859158547189	0.900022365594704	no	--	--	-	-	-	-	-	-	-
Unigene0001151	1600.66666666667	1121.66666666667	47.3204	47.5788	50.2860	39.0501	33.8116	37.1499	48.3950666666667	36.6705333333333	-0.400238739799748	0.281412651358198	0.637533434529475	no	SAR1A	Small GTPase superfamily, ARF/SAR type [Cynara cardunculus var. scolymus] [Cynara cardunculus]	Genetic Information Processing	Folding, sorting and degradation	ko04141//Protein processing in endoplasmic reticulum	K07953	GO:0016020//membrane;GO:0043231//intracellular membrane-bounded organelle;GO:0044444//cytoplasmic part	GO:0032550//purine ribonucleoside binding	GO:0006090//pyruvate metabolic process;GO:0006605//protein targeting;GO:0006970//response to osmotic stress;GO:0006996//organelle organization;GO:0010038//response to metal ion;GO:0016192//vesicle-mediated transport;GO:0019941//modification-dependent protein catabolic process;GO:0032989//cellular component morphogenesis;GO:0035966//response to topologically incorrect protein;GO:0040007//growth;GO…
Unigene0001152	46	47.6666666666667	1.0356	1.0607	2.2584	1.1472	1.5781	1.8908	1.45156666666667	1.5387	0.0841011444467832	0.914123596914447	1	no	PRA1F2	PREDICTED: PRA1 family protein F3-like [Capsicum annuum]	-	-	-	-	-	-	-
Unigene0001153	40.6666666666667	43	1.3763	1.1553	1.3148	1.7429	1.1901	1.5544	1.28213333333333	1.4958	0.222370988222631	0.771035361134477	0.961359866386656	no	--	--	-	-	-	-	-	-	-
Unigene0001154	38	4	0.3287	0.0000	4.4138	0.0000	0.4128	0.0000	1.58083333333333	0.1376	-3.52213289776294	0.0665708056459392	0.271803954842624	no	AtMg00810	PREDICTED: uncharacterized mitochondrial protein AtMg00810-like [Brassica napus]	-	-	-	-	-	-	-
Unigene0001155	85	10.6666666666667	1.6278	2.1769	2.5868	0.1468	0.1967	0.5203	2.1305	0.287933333333333	-2.88738533057972	0.000671534153958238	0.010007429047002	yes	--	--	-	-	-	-	-	-	-
Unigene0001156	16.6666666666667	11.3333333333333	0.8112	0.4747	0.1307	0.5743	0.3735	0.2395	0.4722	0.395766666666667	-0.254747934637965	0.813083783410014	0.976620077557342	no	PCMP-E40	Pentatricopeptide repeat-containing protein [Cynara cardunculus var. scolymus] [Cynara cardunculus]	-	-	-	-	-	-	-
Unigene0001157	371.666666666667	290	9.9019	12.0780	14.7245	10.3136	8.3790	11.3059	12.2348	9.9995	-0.29106265469803	0.538148051009382	0.851432379262059	no	--	StAR lipid transfer-like protein [Arabidopsis thaliana]	-	-	-	-	-	-	-
Unigene0001158	31	26.3333333333333	0.9695	0.0649	1.4294	0.6096	1.0027	0.6876	0.821266666666667	0.766633333333333	-0.0993140154751835	0.929784122231095	1	no	ACA7	PREDICTED: alpha carbonic anhydrase 7-like isoform X1 [Prunus mume]	Metabolism	Energy metabolism	ko00910//Nitrogen metabolism	K01674	-	GO:0046872//metal ion binding	-
Unigene0001159	396.666666666667	472.666666666667	15.8252	14.9361	0.0778	14.1713	15.6096	15.4277	10.2797	15.0695333333333	0.551836578961204	0.565353501968135	0.868422893266027	no	--	--	-	-	-	-	-	-	-
Unigene0001160	19.6666666666667	11	0.9545	0.8355	0.0000	0.6064	0.2510	0.3794	0.596666666666667	0.412266666666667	-0.533347363114134	0.673978451325174	0.921018260881166	no	--	--	-	-	-	-	-	-	-
Unigene0001161	30	5	1.0785	0.7363	0.2027	0.2358	0.1053	0.0619	0.6725	0.134333333333333	-2.32371692963718	0.0304540200008251	0.160241917774756	no	IP5P5	Type I inositol polyphosphate 5-phosphatase 5 [Ananas comosus]	-	-	-	-	-	-	-
Unigene0001162	1510.66666666667	1327	12.3509	11.1884	10.9578	11.6938	10.8116	10.8949	11.4990333333333	11.1334333333333	-0.0466140257959131	0.899987212421306	1	no	--	--	-	-	-	-	-	-	-
Unigene0001163	1329	879	3.6392	4.7366	16.9906	5.7958	4.9404	4.9463	8.45546666666667	5.2275	-0.693763223971378	0.202413849359915	0.534960675892238	no	At5g49770	PREDICTED: probable leucine-rich repeat receptor-like protein kinase At5g49770 isoform X2 [Sesamum indicum]	-	-	-	-	-	-	-
Unigene0001164	18657.6666666667	6858.66666666667	697.8233	577.4014	537.1884	280.6370	252.9403	207.9717	604.1377	247.183	-1.28929789250472	0.000160419465805368	0.00327091625043976	yes	PETE	Blue (type 1) copper domain-containing protein [Cynara cardunculus var. scolymus] [Cynara cardunculus]	Metabolism	Energy metabolism	ko00195//Photosynthesis	K02638	-	-	-
Unigene0001165	24	34.3333333333333	0.9620	0.0670	0.7750	1.2591	1.1794	0.6086	0.601333333333333	1.0157	0.756237508702762	0.44415620545169	0.786213458481907	no	ZAT3	Zinc finger, C2H2 [Cynara cardunculus var. scolymus] [Cynara cardunculus]	-	-	-	-	-	-	-
Unigene0001166	588.666666666667	621.333333333333	15.2917	19.5762	12.2140	18.5280	18.9012	16.3477	15.6939666666667	17.9256333333333	0.191814050817548	0.656551929473388	0.911222807221449	no	--	PREDICTED: probable root meristem growth factor 8 [Pyrus x bretschneideri]	-	-	-	-	-	-	-
Unigene0001167	8351	3105	22.4159	223.9518	189.7827	57.1840	36.4915	52.5571	145.383466666667	48.7442	-1.57656074202987	0.00947065466558405	0.0695839503346496	no	CYP703A2	PREDICTED: cytochrome P450 703A2 [Nelumbo nucifera]	-	-	-	-	-	GO:0004497//monooxygenase activity;GO:0046906//tetrapyrrole binding;GO:0046914//transition metal ion binding	GO:0006633//fatty acid biosynthetic process;GO:0010208//pollen wall assembly;GO:0019438//aromatic compound biosynthetic process
Unigene0001168	43.3333333333333	12.3333333333333	1.2319	1.3489	1.8788	0.2710	0.5449	0.5204	1.48653333333333	0.445433333333333	-1.73867038474114	0.0382991360537809	0.187947012152461	no	--	Programmed cell death protein 7 [Morus notabilis]	-	-	-	-	-	-	-
Unigene0001169	1103.66666666667	618.666666666667	13.0009	12.9543	12.6390	7.8756	7.6147	8.1129	12.8647333333333	7.86773333333333	-0.709401587201439	0.0732832361631979	0.289426199166349	no	NHX2	vacuolar Na+/H+ antiporter protein [Chrysanthemum x morifolium]	-	-	-	-	GO:0031090//organelle membrane;GO:0031224//intrinsic component of membrane	GO:0005451//monovalent cation:proton antiporter activity	GO:0006814//sodium ion transport;GO:0006970//response to osmotic stress;GO:0015992//proton transport;GO:0044763//single-organism cellular process;GO:0055065//metal ion homeostasis;GO:0055067//monovalent inorganic cation homeostasis
Unigene0001170	116.333333333333	93.3333333333333	2.8195	3.2786	2.6502	2.5428	2.1430	2.9744	2.9161	2.5534	-0.191620634739945	0.758623022324806	0.956945224232347	no	--	--	-	-	-	-	-	-	-
Unigene0001171	913.333333333333	521	34.8329	23.6319	34.9335	19.3566	18.8108	21.0977	31.1327666666667	19.7550333333333	-0.656213509445908	0.117681878672409	0.39030524601567	no	TOP6A	DNA topoisomerase VI, subunit A [Cynara cardunculus var. scolymus] [Cynara cardunculus]	-	-	-	-	-	-	-
Unigene0001172	1856	840.333333333333	58.0437	47.1805	68.3631	32.1091	25.8542	26.8431	57.8624333333333	28.2688	-1.03341635270212	0.00765405358915691	0.0596949916608424	no	--	Transcription factor, TCP [Cynara cardunculus var. scolymus] [Cynara cardunculus]	Organismal Systems	Environmental adaptation	ko04712//Circadian rhythm - plant	K16221	-	-	-
Unigene0001173	593	826.333333333333	8.2021	33.6263	10.8967	28.2446	23.6468	19.7060	17.5750333333333	23.8658	0.441417271890838	0.415885552618286	0.762913304302226	no	TR1	Glucose/ribitol dehydrogenase [Cynara cardunculus var. scolymus] [Cynara cardunculus]	Metabolism	Biosynthesis of other secondary metabolites;Global and overview maps	ko01100//Metabolic pathways;ko01110//Biosynthesis of secondary metabolites;ko00960//Tropane, piperidine and pyridine alkaloid biosynthesis	K08081	-	GO:0016616//oxidoreductase activity, acting on the CH-OH group of donors, NAD or NADP as acceptor	GO:0044710//single-organism metabolic process
Unigene0001174	3594.66666666667	3308	51.9168	44.5233	49.5089	49.9917	50.0272	47.4928	48.6496666666667	49.1705666666667	0.0153650614927411	0.963877599605136	1	no	G3bp2	Nuclear transport factor 2 [Cynara cardunculus var. scolymus] [Cynara cardunculus]	-	-	-	-	-	-	-
Unigene0001175	86.6666666666667	150.333333333333	2.3110	4.0868	1.3307	6.7974	4.3317	3.0480	2.57616666666667	4.7257	0.875302113598373	0.197219281365669	0.527330813083074	no	CML45	Calcium-binding EF-hand [Cynara cardunculus var. scolymus] [Cynara cardunculus]	Environmental Information Processing;Organismal Systems	Signal transduction;Environmental adaptation	ko04626//Plant-pathogen interaction;ko04016//MAPK signaling pathway - plant;ko04070//Phosphatidylinositol signaling system	K02183	-	-	-
Unigene0001176	24.6666666666667	39.6666666666667	0.6533	0.7923	0.2909	0.9021	1.1335	1.1252	0.578833333333333	1.0536	0.864107340708217	0.288941194551114	0.645987121258743	no	--	--	-	-	-	-	-	-	-
Unigene0001177	1641	1316.66666666667	12.7549	12.2811	10.9941	10.5863	10.4192	10.8941	12.0100333333333	10.6332	-0.175664322251799	0.632455522984752	0.898694893300074	no	Gba2	Beta-glucosidase, GBA2 type [Cynara cardunculus var. scolymus] [Cynara cardunculus]	Metabolism	Lipid metabolism;Global and overview maps;Glycan biosynthesis and metabolism	ko01100//Metabolic pathways;ko00600//Sphingolipid metabolism;ko00511//Other glycan degradation	K17108	GO:0031224//intrinsic component of membrane;GO:0043231//intracellular membrane-bounded organelle	GO:0004553//hydrolase activity, hydrolyzing O-glycosyl compounds	GO:0006678//glucosylceramide metabolic process
Unigene0001178	600.333333333333	525.333333333333	17.2909	19.2930	24.8263	19.5192	19.8596	16.5895	20.4700666666667	18.6561	-0.133868374148123	0.756597668536543	0.955921949468778	no	--	La-related protein 6 isoform 1 [Theobroma cacao]	-	-	-	-	-	-	-
Unigene0001179	1841	1618.66666666667	57.4798	61.4511	59.5018	60.2674	54.4755	54.2420	59.4775666666667	56.3283	-0.0784856939772257	0.826723337777565	0.981503208690325	no	TAF9	TATA BINDING protein ASSOCIATED FACTOR 21KDA SUBUNIT [Populus trichocarpa]	Genetic Information Processing	Transcription	ko03022//Basal transcription factors	K03133	-	GO:0046983//protein dimerization activity	GO:0006412//translation;GO:0032774//RNA biosynthetic process
Unigene0001180	1005.33333333333	944.666666666667	33.9087	33.1586	31.3273	35.7569	30.7076	34.9380	32.7982	33.8008333333333	0.043442175091308	0.911968558063202	1	no	Prpf18	PREDICTED: LOW QUALITY PROTEIN: pre-mRNA-splicing factor 18-like [Arachis duranensis]	Genetic Information Processing	Transcription	ko03040//Spliceosome	K12817	-	-	GO:0006396//RNA processing
Unigene0001181	10	12.6666666666667	0.2025	0.7297	0.0846	0.4591	0.5934	0.2325	0.338933333333333	0.428333333333333	0.337732423963644	0.773326424374124	0.961934127827603	no	--	--	-	-	-	-	-	-	-
Unigene0001182	9	4.66666666666667	0.1616	0.1034	0.6075	0.1472	0.1480	0.1391	0.290833333333333	0.144766666666667	-1.00646317853048	0.382065128109331	0.735854035697781	no	HSP70	PREDICTED: heat shock cognate 70 kDa protein 2-like, partial [Capsicum annuum]	Cellular Processes;Genetic Information Processing	Folding, sorting and degradation;Transport and catabolism;Transcription	ko04141//Protein processing in endoplasmic reticulum;ko03040//Spliceosome;ko04144//Endocytosis	K03283	-	-	-
Unigene0001183	338.666666666667	271.666666666667	7.9543	7.4351	7.0020	7.1771	6.3592	6.1977	7.4638	6.578	-0.18226132007504	0.702334436947156	0.934297117994245	no	LOG8	Cytokinin riboside 5'-monophosphate phosphoribohydrolase LOG [Cynara cardunculus var. scolymus] [Cynara cardunculus]	-	-	-	-	-	GO:0003824//catalytic activity	-
Unigene0001184	30.3333333333333	20.3333333333333	0.6205	1.6643	0.7915	0.3876	0.8767	0.8397	1.02543333333333	0.701333333333333	-0.54806149678652	0.536489344003721	0.850300782169908	no	--	IQ domain-containing protein/TIG domain-containing protein/CG-1 domain-containing protein/Ank_2 domain-containing protein [Cephalotus follicularis]	-	-	-	-	-	-	-
Unigene0001185	889.333333333333	769.333333333333	19.0556	17.4854	18.2137	17.6360	16.5081	17.8450	18.2515666666667	17.3297	-0.0747736267133269	0.85121448814725	0.990721326390528	no	RMD1	PREDICTED: sporulation protein RMD1 [Nelumbo nucifera]	-	-	-	-	-	-	-
Unigene0001186	317	266.333333333333	2.2663	1.7126	1.7208	2.0012	1.6635	1.7357	1.8999	1.80013333333333	-0.0778197163435621	0.872349785136726	0.998435378316312	no	At5g15280	PREDICTED: pentatricopeptide repeat-containing protein At5g15280 [Vitis vinifera]	-	-	-	-	-	-	-
Unigene0001187	2	25.3333333333333	0.0000	0.2257	0.0000	0.6425	0.4198	1.6323	0.0752333333333333	0.8982	3.57759280430889	0.00929570239674432	0.06866628343979	no	--	--	-	-	-	-	-	-	-
Unigene0001188	1280.33333333333	911.333333333333	18.4772	17.5975	13.1309	13.7236	12.1582	13.3457	16.4018666666667	13.0758333333333	-0.326957121177612	0.404578200991996	0.753630161423964	no	--	PREDICTED: L10-interacting MYB domain-containing protein-like [Gossypium hirsutum]	-	-	-	-	-	-	-
Unigene0001189	44	8.66666666666667	0.0657	0.1121	5.1851	0.2552	0.2566	0.3770	1.78763333333333	0.296266666666667	-2.59308263037528	0.060742411352061	0.256052247907223	no	--	--	-	-	-	-	-	-	-
Unigene0001190	228.333333333333	550.333333333333	9.0955	9.1921	0.0797	17.8616	16.8060	19.4270	6.12243333333333	18.0315333333333	1.55834501871017	0.0916195268702608	0.333667305138833	no	--	--	-	-	-	-	-	-	-
Unigene0001191	23.6666666666667	24.3333333333333	0.7435	1.3845	0.0847	1.3136	0.4622	0.7373	0.737566666666667	0.8377	0.183660216937113	0.868179376649753	0.997177114852645	no	--	hypothetical protein glysoja_020021 [Glycine soja]	-	-	-	-	-	-	-
Unigene0001192	643	511.666666666667	6.0747	5.3735	7.0034	5.2636	5.1732	5.4453	6.15053333333333	5.29403333333333	-0.216344238150335	0.608341152336061	0.885683748925602	no	dnaJ	DnaJ domain-containing protein [Cynara cardunculus var. scolymus] [Cynara cardunculus]	-	-	-	-	-	-	-
Unigene0001193	4.33333333333333	11.6666666666667	0.1521	0.1298	0.0357	0.3048	0.5570	0.1310	0.105866666666667	0.330933333333333	1.64429220298739	0.136652249124066	0.426613104284525	no	--	PREDICTED: glutathione S-transferase T2-like [Prunus mume]	-	-	-	-	-	-	-
Unigene0001194	369.666666666667	17	21.0230	4.8933	2.5236	0.5969	0.7334	0.4311	9.47996666666667	0.587133333333333	-4.0131219160671	4.28410915412129e-06	0.000165997713299743	yes	--	PREDICTED: histone deacetylase HDT1-like isoform X2 [Erythranthe guttata]	-	-	-	-	-	-	-
Unigene0001195	36.6666666666667	5.66666666666667	1.4843	1.5055	0.0000	0.3449	0.1261	0.0741	0.9966	0.1817	-2.45545615444942	0.0697128727386218	0.280043966222348	no	Os03g0733400	PREDICTED: zinc finger BED domain-containing protein RICESLEEPER 2-like [Gossypium hirsutum]	-	-	-	-	-	-	-
Unigene0001196	90	1424.33333333333	0.0329	0.0562	8.2376	35.2959	34.7570	38.6726	2.77556666666667	36.2418333333333	3.70680168666629	0.00478974173823135	0.0425724023523985	yes	--	--	-	-	-	-	-	-	-
Unigene0001197	17.3333333333333	26.3333333333333	0.1557	0.4784	0.7025	0.5900	0.7756	0.5095	0.445533333333333	0.625033333333333	0.488399757992561	0.594587313725038	0.878784130491397	no	RVE7L	Homeodomain-like protein [Cynara cardunculus var. scolymus] [Cynara cardunculus]	-	-	-	-	-	-	-
Unigene0001198	20.6666666666667	6	0.3684	0.2096	0.8656	0.2237	0.1349	0.0529	0.4812	0.137166666666667	-1.81070671258824	0.0888200047090209	0.327241378046927	no	At1g67340	F-box domain, cyclin-like protein [Cynara cardunculus var. scolymus] [Cynara cardunculus]	-	-	-	-	-	-	-
Unigene0001199	143	53.3333333333333	2.8343	1.3382	5.3567	1.3185	1.6788	0.6232	3.1764	1.20683333333333	-1.39616615056923	0.0608063285748801	0.256229456261091	no	At5g59700	Protein kinase, ATP binding site-containing protein [Cynara cardunculus var. scolymus] [Cynara cardunculus]	-	-	-	-	-	-	-
Unigene0001200	35.3333333333333	22.3333333333333	0.6609	0.9133	0.8875	0.5963	0.6456	0.3523	0.820566666666667	0.5314	-0.626822321952305	0.434795516604271	0.778361481325552	no	--	--	-	-	-	-	-	-	-
Unigene0001201	7.33333333333333	299.333333333333	0.0573	0.0815	0.0000	1.6847	2.4843	2.4761	0.0462666666666667	2.21503333333333	5.58121143729559	9.60575658915118e-11	1.17489940025348e-08	yes	Bag6	Ubiquitin [Cynara cardunculus var. scolymus] [Cynara cardunculus]	-	-	-	-	-	-	-
Unigene0001202	129.333333333333	295.333333333333	1.9870	2.6175	1.2587	4.7063	5.1424	4.8731	1.9544	4.90726666666667	1.32819390257102	0.015112081900686	0.097464450014261	no	BRXL1	Brevis radix-like domain-containing protein [Cynara cardunculus var. scolymus] [Cynara cardunculus]	-	-	-	-	-	-	-
Unigene0001203	69.6666666666667	48.6666666666667	0.5123	0.9434	0.6462	0.6484	0.3654	0.4992	0.700633333333333	0.504333333333333	-0.474282045715033	0.51679729356388	0.83850216419575	no	--	--	-	-	-	-	-	-	-
Unigene0001204	168.666666666667	127	3.2855	2.0064	0.7788	2.0082	1.5811	2.0909	2.02356666666667	1.8934	-0.0959211523301723	0.887826658697013	1	no	--	F-box domain, cyclin-like protein [Cynara cardunculus var. scolymus] [Cynara cardunculus]	-	-	-	-	-	-	-
Unigene0001205	72	44.3333333333333	1.4738	1.7107	0.1330	0.5843	0.8638	0.9951	1.10583333333333	0.8144	-0.441324498348062	0.619970886172294	0.891760198605509	no	GIP	Retrovirus-related Pol polyprotein from transposon TNT 1-94 [Cajanus cajan]	-	-	-	-	-	-	-
Unigene0001206	60.6666666666667	50	1.2495	1.6336	0.3998	1.1237	1.2465	0.6410	1.0943	1.00373333333333	-0.12463227165068	0.878392478075086	0.999889579196726	no	--	--	-	-	-	-	-	-	-
Unigene0001207	175	163.666666666667	2.8887	3.1184	6.5460	3.9829	3.7063	4.1417	4.18436666666667	3.94363333333333	-0.0854838565667626	0.888570432238818	1	no	--	FMN-binding split barrel [Cynara cardunculus var. scolymus] [Cynara cardunculus]	-	-	-	-	-	-	-
Unigene0001208	75.6666666666667	28	2.2529	0.8545	1.5000	0.7753	0.4585	0.8084	1.5358	0.680733333333333	-1.17382869217738	0.13098744593385	0.416477578205733	no	TPD1	PREDICTED: protein TAPETUM DETERMINANT 1-like [Solanum lycopersicum]	-	-	-	-	-	-	-
Unigene0001209	4174.33333333333	3531.33333333333	79.8882	72.8775	70.1351	69.6750	71.8740	66.1485	74.3002666666667	69.2325	-0.101917943550333	0.760061114353458	0.95728870081212	no	ERLIN2	PREDICTED: erlin-1 [Sesamum indicum]	-	-	-	-	-	-	-
Unigene0001210	18.3333333333333	45.3333333333333	0.3007	0.5674	0.4463	1.0151	1.2988	0.9815	0.438133333333333	1.09846666666667	1.32604920668906	0.0965345268493152	0.344999826612324	no	--	--	-	-	-	-	-	-	-
Unigene0001211	1103	1058.66666666667	8.8538	9.1878	17.9413	11.2394	11.8880	12.0560	11.9943	11.7278	-0.0324165570849277	0.940465666145324	1	no	ERDJ3A	DnaJ domain-containing protein [Cynara cardunculus var. scolymus] [Cynara cardunculus]	-	-	-	-	-	-	-
Unigene0001212	279.333333333333	174	3.9501	3.0199	3.0460	2.1702	2.2586	2.6550	3.33866666666667	2.36126666666667	-0.499711081840975	0.332110615917107	0.69105669483869	no	HIP1	Zinc finger, RING/FYVE/PHD-type [Cynara cardunculus var. scolymus] [Cynara cardunculus]	-	-	-	-	-	-	-
Unigene0001213	774.333333333333	476.666666666667	5.4102	5.0296	7.7289	4.1227	3.7590	3.9288	6.05623333333333	3.93683333333333	-0.621385153265301	0.146338039139201	0.444671528070277	no	SD25	Apple-like protein [Cynara cardunculus var. scolymus] [Cynara cardunculus]	-	-	-	-	-	-	-
Unigene0001214	26	8	0.7091	1.4374	0.3333	0.1292	0.1948	0.5343	0.8266	0.2861	-1.53066986605136	0.140013547351447	0.432709106244374	no	--	PREDICTED: F-box protein At5g07610-like [Citrus sinensis]	-	-	-	-	-	-	-
Unigene0001215	235.666666666667	221.666666666667	4.5025	5.2517	0.0000	3.3594	4.1153	3.4713	3.2514	3.64866666666667	0.16630830286651	0.877859110373173	0.999798967821197	no	--	--	-	-	-	-	-	-	-
Unigene0001216	272.666666666667	11	0.2216	0.0000	23.9242	0.1846	0.3015	0.3272	8.0486	0.2711	-4.8918408396334	0.00359453646554673	0.0344386661206196	yes	UTR4	UDP-galactose/UDP-glucose transporter 4 [Morus notabilis]	-	-	-	-	GO:0031224//intrinsic component of membrane	-	GO:0044763//single-organism cellular process
Unigene0001217	1532.33333333333	1088	15.0189	13.5044	16.8154	11.5417	11.1248	12.2652	15.1129	11.6439	-0.376206169955178	0.315651724781733	0.673721355426651	no	FRS11	PREDICTED: protein FAR1-RELATED SEQUENCE 11 isoform X2 [Citrus sinensis]	-	-	-	-	-	-	-
Unigene0001218	1045.66666666667	3059	8.1076	6.4332	9.9791	20.4167	27.4026	30.2496	8.1733	26.0229666666667	1.67079484680557	1.32604793445127e-05	0.000429297709145384	yes	Os06g0675700	Galactose mutarotase-like domain-containing protein [Cynara cardunculus var. scolymus] [Cynara cardunculus]	Metabolism	Carbohydrate metabolism;Global and overview maps	ko01100//Metabolic pathways;ko00500//Starch and sucrose metabolism;ko00052//Galactose metabolism	K01187	-	GO:0005488//binding;GO:0016798//hydrolase activity, acting on glycosyl bonds	GO:0044238//primary metabolic process
Unigene0001219	36.6666666666667	33.3333333333333	1.0386	0.6984	0.5325	1.1468	0.5764	0.6776	0.7565	0.800266666666667	0.0811407357730333	0.940781476521401	1	no	--	--	-	-	-	-	-	-	-
Unigene0001220	4437.33333333333	4679.66666666667	32.1293	31.9411	26.4687	34.2057	34.5281	36.9175	30.1797	35.2171	0.222697648486493	0.504434029212108	0.830859122937162	no	HRD3A	PREDICTED: ERAD-associated E3 ubiquitin-protein ligase component HRD3A [Ricinus communis]	Genetic Information Processing	Folding, sorting and degradation	ko04141//Protein processing in endoplasmic reticulum	K14026	-	-	-
Unigene0001221	2497.66666666667	370	38.9734	59.1380	63.4350	9.4398	2.8972	12.8330	53.8488	8.39	-2.68217147944042	5.16072058450961e-07	2.6817142112218e-05	yes	SIP1-1	aquaporin protein AQU20 [Camellia sinensis]	-	-	-	-	GO:0016020//membrane	-	-
Unigene0001222	1250.33333333333	989.333333333333	18.0765	16.7894	7.0631	14.2259	11.1213	13.2768	13.9763333333333	12.8746666666667	-0.118450841341119	0.791301143357357	0.968244179686809	no	--	Remorin, C-terminal [Cynara cardunculus var. scolymus] [Cynara cardunculus]	-	-	-	-	-	-	-
Unigene0001223	82.6666666666667	145.333333333333	0.7850	3.1002	2.2859	3.3427	2.4356	4.7454	2.05703333333333	3.5079	0.770042449040193	0.261148236336697	0.612155405704959	no	WNK11	PREDICTED: probable serine/threonine-protein kinase WNK11 [Sesamum indicum]	-	-	-	-	-	-	-
Unigene0001224	95	95.3333333333333	5.4199	4.6609	6.8444	6.3922	5.6983	6.1283	5.64173333333333	6.07293333333333	0.106255055882032	0.869158337286929	0.997480508816356	no	ATR2	NADPH cytochrome P450 oxidoreductase, partial [Coriandrum sativum]	-	-	-	-	GO:0043231//intracellular membrane-bounded organelle;GO:0044444//cytoplasmic part	GO:0016653//oxidoreductase activity, acting on NAD(P)H, heme protein as acceptor	GO:0006725//cellular aromatic compound metabolic process
Unigene0001225	24.3333333333333	28	0.7550	0.4511	0.6742	0.6603	0.7467	1.0729	0.626766666666667	0.826633333333333	0.399319085421914	0.636928954209078	0.900621325769247	no	--	--	-	-	-	-	-	-	-
Unigene0001226	11	1.66666666666667	1.6636	0.3917	0.0000	0.1672	0.0000	0.2964	0.6851	0.154533333333333	-2.14839651949299	0.171032044370674	0.486368489506659	no	--	--	-	-	-	-	-	-	-
Unigene0001227	3	4.33333333333333	0.2755	0.1344	0.0000	0.2868	0.2307	0.2712	0.136633333333333	0.2629	0.944204652704427	0.531603963719044	0.847380896690898	no	--	--	-	-	-	-	-	-	-
Unigene0001228	8928.66666666667	4465	196.4666	148.0548	210.1608	111.1225	99.8437	91.5371	184.894066666667	100.834433333333	-0.874710548683936	0.0105615301161721	0.0752715896937686	no	At5g06290	Alkyl hydroperoxide reductase subunit C/ Thiol specific antioxidant [Cynara cardunculus var. scolymus] [Cynara cardunculus]	-	-	-	-	-	GO:0003824//catalytic activity;GO:0016209//antioxidant activity	GO:0044710//single-organism metabolic process
Unigene0001229	75.6666666666667	13.3333333333333	0.3550	0.3162	5.5715	0.4725	0.2940	0.1595	2.0809	0.308666666666667	-2.75308603852227	0.0163192472302973	0.102732419018597	no	PIX13	Concanavalin A-like lectin/glucanase, subgroup [Cynara cardunculus var. scolymus] [Cynara cardunculus]	-	-	-	-	-	-	-
Unigene0001230	351.666666666667	351.333333333333	6.8962	5.6143	5.1030	7.2001	5.8942	6.7603	5.87116666666667	6.6182	0.172791678608525	0.711484799091819	0.938167955811379	no	--	hypothetical protein Ccrd_021040 [Cynara cardunculus var. scolymus] [Cynara cardunculus]	-	-	-	-	-	-	-
Unigene0001231	2619.66666666667	1286.66666666667	53.9968	41.0140	72.1845	31.6109	29.0202	27.0204	55.7317666666667	29.2171666666667	-0.931683607146	0.0141796834570988	0.0931698381919518	no	At4g28100	PREDICTED: uncharacterized GPI-anchored protein At4g28100 [Fragaria vesca subsp. vesca] [Fragaria vesca]	-	-	-	-	-	-	-
Unigene0001232	2522.66666666667	1305.66666666667	26.9132	21.7072	23.3514	14.3256	12.6070	14.6538	23.9906	13.8621333333333	-0.791319939360609	0.0280709799123137	0.151480139325226	no	DRD1	Helicase, C-terminal [Cynara cardunculus var. scolymus] [Cynara cardunculus]	Genetic Information Processing	Replication and repair	ko03440//Homologous recombination	K10875	-	-	-
Unigene0001233	21.3333333333333	18.3333333333333	0.4775	0.4446	0.3536	0.4851	0.4664	0.2492	0.425233333333333	0.400233333333333	-0.0874133650210125	0.927976299359436	1	no	--	AT4g19390/T5K18_170 [Arabidopsis thaliana]	-	-	-	-	-	-	-
Unigene0001234	336	115	6.2526	7.1063	9.5305	2.8885	2.8362	2.3814	7.6298	2.70203333333333	-1.4975997677603	0.00448517236797476	0.0406206171414136	yes	BGAL1	PREDICTED: beta-galactosidase-like [Ipomoea nil]	-	-	-	-	-	-	-
Unigene0001235	26	50.6666666666667	0.2706	0.3646	1.1779	1.4322	1.0432	0.8094	0.604366666666667	1.09493333333333	0.857347034655518	0.310587687540584	0.66844519975809	no	--	C1-like protein [Cynara cardunculus var. scolymus] [Cynara cardunculus]	-	-	-	-	-	-	-
Unigene0001236	76	59	1.1658	1.5386	1.2652	1.1211	1.2151	0.9108	1.3232	1.08233333333333	-0.289886255718985	0.671245659772451	0.919493495376056	no	--	--	-	-	-	-	-	-	-
Unigene0001237	542	244	7.3615	8.1482	8.7027	4.2228	3.4896	3.9068	8.0708	3.87306666666667	-1.0592353499808	0.0185030095269927	0.112598432423583	no	RUS2	PREDICTED: protein root UVB sensitive 2, chloroplastic [Daucus carota subsp. sativus] [Daucus carota]	-	-	-	-	GO:0009526//plastid envelope	-	GO:0009411//response to UV;GO:0060918//auxin transport
Unigene0001238	2	14.6666666666667	0.0000	0.0000	0.3006	0.2331	1.2105	0.3213	0.1002	0.5883	2.5536695277181	0.0728607654800312	0.288301291434648	no	--	--	-	-	-	-	-	-	-
Unigene0001239	607.666666666667	257.666666666667	5.3036	2.1169	3.1539	1.8208	1.8898	1.6312	3.5248	1.7806	-0.985177939203131	0.0470400190181016	0.216061693392733	no	MER3	PREDICTED: DExH-box ATP-dependent RNA helicase DExH17 isoform X1 [Vitis vinifera]	-	-	-	-	-	-	-
Unigene0001240	392.333333333333	324.333333333333	7.3357	5.4841	5.0263	6.2385	5.3824	5.1275	5.9487	5.5828	-0.0915855498208868	0.845475003822017	0.988931318140932	no	GCP1	Gcp-like domain-containing protein [Cynara cardunculus var. scolymus] [Cynara cardunculus]	-	-	-	-	-	-	-
Unigene0001241	39	53	0.2895	0.5511	1.2977	0.6816	0.9951	1.0738	0.712766666666667	0.916833333333333	0.363229627965209	0.652320308386106	0.908769137170681	no	CYP94A2	cytochrome P450 [Cynara cardunculus var. scolymus] [Cynara cardunculus]	Metabolism	Lipid metabolism	ko00073//Cutin, suberine and wax biosynthesis	K13407	-	-	-
Unigene0001242	54.3333333333333	167	1.4932	1.4603	0.3509	4.0356	4.6493	3.1881	1.10146666666667	3.95766666666667	1.84522427104762	0.010156575947354	0.0730803899150254	no	--	transmembrane protein [Arabidopsis thaliana]	-	-	-	-	-	-	-
Unigene0001243	869.333333333333	365.333333333333	20.5761	14.2541	21.2994	9.4944	7.8706	8.6671	18.7098666666667	8.67736666666667	-1.10847008004689	0.0106568611976232	0.0757148693763945	no	BHLH93	Myc-type, basic helix-loop-helix (bHLH) domain-containing protein [Cynara cardunculus var. scolymus] [Cynara cardunculus]	-	-	-	-	-	-	-
Unigene0001244	51	23.3333333333333	1.1555	1.0620	0.9190	0.4750	0.4558	0.6889	1.0455	0.5399	-0.953428940027685	0.213549357554895	0.551996161195047	no	--	--	-	-	-	-	-	-	-
Unigene0001245	4164.33333333333	4615.33333333333	46.3600	51.6000	39.3788	54.4857	57.0938	54.6894	45.7796	55.4229666666667	0.275779079727455	0.411557271258896	0.759248854044762	no	EPSIN1	ENTH/VHS-like protein, partial [Cynara cardunculus var. scolymus] [Cynara cardunculus]	Cellular Processes	Transport and catabolism	ko04144//Endocytosis	K12471	GO:0005856//cytoskeleton;GO:0012505//endomembrane system;GO:0031410//cytoplasmic vesicle;GO:0043231//intracellular membrane-bounded organelle	-	GO:0006886//intracellular protein transport
Unigene0001246	471.666666666667	258	10.8260	9.2661	10.8193	6.2574	5.9712	6.3226	10.3038	6.18373333333333	-0.736626484584826	0.105119004823359	0.363861538077535	no	MYBC1	PREDICTED: transcription factor PCL1-like [Daucus carota subsp. sativus] [Daucus carota]	-	-	-	-	-	-	-
Unigene0001247	325.666666666667	254.666666666667	6.9218	7.4607	7.3396	5.7813	6.9740	5.4385	7.2407	6.0646	-0.255716684337088	0.595183246496851	0.878983091155124	no	PDF1B	Formylmethionine deformylase [Cynara cardunculus var. scolymus] [Cynara cardunculus]	-	-	-	-	GO:0009536//plastid	GO:0016811//hydrolase activity, acting on carbon-nitrogen (but not peptide) bonds, in linear amides	GO:0044237//cellular metabolic process;GO:0044763//single-organism cellular process;GO:0071704//organic substance metabolic process
Unigene0001248	852.666666666667	544	10.7436	9.0343	12.0621	7.4203	6.9062	7.7858	10.6133333333333	7.37076666666667	-0.525991241708075	0.202409870297652	0.534960675892238	no	EMB2750	Pentatricopeptide repeat-containing protein [Cynara cardunculus var. scolymus] [Cynara cardunculus]	-	-	-	-	GO:0043231//intracellular membrane-bounded organelle	GO:0003723//RNA binding	GO:0003006//developmental process involved in reproduction;GO:0048229//gametophyte development
Unigene0001249	2370.33333333333	2079	23.1337	24.2654	19.5545	20.5640	21.8034	22.2067	22.3178666666667	21.5247	-0.0522059983436917	0.88170196013291	1	no	CUL3A	Cullin homology [Cynara cardunculus var. scolymus] [Cynara cardunculus]	Genetic Information Processing	Folding, sorting and degradation	ko04120//Ubiquitin mediated proteolysis	K03869	-	-	-
Unigene0001250	144.666666666667	21.3333333333333	2.5909	1.9377	0.4647	0.3603	0.1878	0.3627	1.66443333333333	0.3036	-2.45478739053553	0.00313382188121861	0.0312751284483652	yes	--	--	-	-	-	-	-	-	-
Unigene0001251	292.666666666667	27.3333333333333	8.4610	5.9624	3.1520	0.7015	0.1365	1.2033	5.85846666666667	0.680433333333333	-3.1059973951028	0.000125635670018515	0.00268313917476742	yes	AHA7	PREDICTED: plasma membrane ATPase 1-like [Malus domestica]	Metabolism	Energy metabolism	ko00190//Oxidative phosphorylation	K01535	-	-	-
Unigene0001252	2509	1690	53.0697	51.1167	59.4763	40.9850	36.4686	41.7149	54.5542333333333	39.7228333333333	-0.457722621566271	0.192510532371595	0.520849700783364	no	EBS	PREDICTED: protein polybromo-1-like [Jatropha curcas]	-	-	-	-	GO:0043231//intracellular membrane-bounded organelle	GO:0046914//transition metal ion binding	-
Unigene0001253	208.666666666667	328	2.2329	2.6925	0.8729	3.5034	3.1316	3.7518	1.93276666666667	3.46226666666667	0.84104936791446	0.13175114311776	0.417861719874626	no	NPF8.3	PREDICTED: protein NRT1/ PTR FAMILY 8.1 [Solanum lycopersicum]	-	-	-	-	-	-	-
Unigene0001254	2005.33333333333	2966	34.1021	45.3600	36.8847	59.1216	63.2062	60.3916	38.7822666666667	60.9064666666667	0.65119828697534	0.0638077129042269	0.264417198005658	no	C50	DnaJ domain-containing protein, partial [Cynara cardunculus var. scolymus] [Cynara cardunculus]	-	-	-	-	-	-	GO:0007165//signal transduction
Unigene0001255	7318.66666666667	8082	56.7770	55.7025	45.8553	61.6776	65.8137	66.2056	52.7782666666667	64.5656333333333	0.290822488104785	0.377539230137508	0.732082455674262	no	--	Leucine-rich repeat-containing protein 48 [Morus notabilis]	-	-	-	-	-	-	-
Unigene0001256	110	31	2.5822	1.9877	0.8091	0.6826	0.5193	0.6104	1.793	0.6041	-1.56951619651918	0.0367284809886568	0.18256290054158	no	ERF113	PREDICTED: ethylene-responsive transcription factor ERF113 isoform X2 [Sesamum indicum]	-	-	-	-	-	-	-
Unigene0001257	3135	1894	72.8954	59.5171	68.5186	48.4088	41.0466	44.6063	66.9770333333333	44.6872333333333	-0.583803747364864	0.0951531794771937	0.342003166394206	no	--	AT hook, DNA-binding motif-containing protein [Cynara cardunculus var. scolymus] [Cynara cardunculus]	-	-	-	-	-	-	-
Unigene0001258	10.6666666666667	15.3333333333333	0.2131	0.3031	0.3338	0.2588	0.3382	0.7034	0.283333333333333	0.433466666666667	0.613420714777932	0.545642642998814	0.856383148836572	no	At1g53440	Concanavalin A-like lectin/glucanase, subgroup [Cynara cardunculus var. scolymus] [Cynara cardunculus]	-	-	-	-	-	GO:0004672//protein kinase activity	GO:0006464//cellular protein modification process;GO:0016310//phosphorylation
Unigene0001259	11	17	0.0670	0.0762	0.4827	0.0651	0.3108	0.5384	0.208633333333333	0.304766666666667	0.546735443594513	0.645209431271494	0.905446382356359	no	DOT3	PREDICTED: BTB/POZ domain-containing protein DOT3 [Fragaria vesca subsp. vesca] [Fragaria vesca]	-	-	-	-	-	-	GO:0010051//xylem and phloem pattern formation;GO:0048513//animal organ development
Unigene0001260	5090.66666666667	6629.66666666667	92.8129	118.3842	105.7800	139.0741	145.4833	154.6106	105.659033333333	146.389333333333	0.47039431944642	0.156813958951598	0.463354882935982	no	TIFY6B	ZIM-domain protein 7 [Artemisia annua]	Environmental Information Processing	Signal transduction	ko04075//Plant hormone signal transduction	K13464	-	-	-
Unigene0001261	983.666666666667	1051.33333333333	17.6629	18.3805	14.1292	19.3529	19.9364	19.8688	16.7242	19.7193666666667	0.237676015570812	0.543098166228792	0.854698615816884	no	GRIP	GRIP-like protein [Cynara cardunculus var. scolymus] [Cynara cardunculus]	-	-	-	-	GO:0031984//organelle subcompartment;GO:0043231//intracellular membrane-bounded organelle	-	GO:0007049//cell cycle;GO:0009606//tropism;GO:0010467//gene expression;GO:0016192//vesicle-mediated transport;GO:0030243//cellulose metabolic process
Unigene0001262	496	443.333333333333	8.1198	7.2429	6.0665	6.9331	6.9081	7.6874	7.14306666666667	7.1762	0.00667651243775984	0.990280663721225	1	no	GSA	PREDICTED: glutamate-1-semialdehyde 2,1-aminomutase, chloroplastic [Beta vulgaris subsp. vulgaris] [Beta vulgaris]	Metabolism	Global and overview maps;Metabolism of cofactors and vitamins	ko01100//Metabolic pathways;ko01110//Biosynthesis of secondary metabolites;ko00860//Porphyrin and chlorophyll metabolism	K01845	-	-	-
Unigene0001263	16949	56829.6666666667	124.5976	611.3238	170.8025	949.8196	1066.5390	936.4614	302.2413	984.273333333333	1.70335819636692	0.00105856828898774	0.0140340061643626	yes	OsI_03083	Lipase, class 3 [Cynara cardunculus var. scolymus] [Cynara cardunculus]	-	-	-	-	-	-	-
Unigene0001264	1.66666666666667	569.666666666667	0.0176	0.0000	0.1322	10.5335	16.9523	19.3826	0.0499333333333333	15.6228	8.28943411071039	2.08684409567538e-22	1.17076952196361e-19	yes	OBAP2A	PREDICTED: oil body-associated protein 2A isoform X2 [Solanum lycopersicum]	-	-	-	-	-	-	-
Unigene0001265	1179.33333333333	958	14.6805	12.5433	13.8772	12.4557	11.8755	12.4708	13.7003333333333	12.2673333333333	-0.159389324058145	0.678836101054657	0.923340770325616	no	At3g12350	F-box protein [Morus notabilis]	-	-	-	-	-	-	-
Unigene0001266	780	866.333333333333	4.1315	4.2088	9.8705	6.5090	6.7435	7.0463	6.07026666666667	6.76626666666667	0.156600141159366	0.733924725873539	0.947589481232321	no	--	PREDICTED: mitochondrial dicarboxylate/tricarboxylate transporter DTC-like [Solanum lycopersicum]	-	-	-	-	GO:0009536//plastid;GO:0031090//organelle membrane;GO:0031967//organelle envelope	-	GO:0006091//generation of precursor metabolites and energy;GO:0044723//single-organism carbohydrate metabolic process;GO:0044763//single-organism cellular process;GO:0046942//carboxylic acid transport
Unigene0001267	13.3333333333333	16.3333333333333	0.3002	0.2847	0.3762	0.5834	0.3665	0.2872	0.320366666666667	0.412366666666667	0.3642036714852	0.701161674302861	0.933702949629878	no	--	PREDICTED: wall-associated receptor kinase-like 20 [Eucalyptus grandis]	-	-	-	-	-	-	-
Unigene0001268	21.3333333333333	16.6666666666667	0.5121	0.4220	0.6972	0.6693	0.4658	0.1825	0.543766666666667	0.4392	-0.308109661365574	0.768439933108722	0.960429454814834	no	ATL54	Zinc finger, RING/FYVE/PHD-type [Cynara cardunculus var. scolymus] [Cynara cardunculus]	-	-	-	-	-	-	-
Unigene0001269	2268.33333333333	1927.66666666667	26.9794	58.3211	58.2264	43.8424	40.9783	34.8572	47.8423	39.8926333333333	-0.262164388593965	0.514216361248258	0.836893447664643	no	Galm	PREDICTED: aldose 1-epimerase [Vitis vinifera]	Metabolism	Carbohydrate metabolism;Global and overview maps	ko01100//Metabolic pathways;ko01110//Biosynthesis of secondary metabolites;ko00010//Glycolysis / Gluconeogenesis;ko00052//Galactose metabolism	K01785	-	GO:0016853//isomerase activity	GO:0005975//carbohydrate metabolic process
Unigene0001270	357.666666666667	309	9.1995	8.0606	6.7887	7.2165	8.0205	8.1336	8.01626666666667	7.7902	-0.0412701341030771	0.931169852462481	1	no	--	PREDICTED: DNA-directed RNA polymerase III subunit RPC6-like [Vitis vinifera]	Metabolism;Genetic Information Processing	Nucleotide metabolism;Transcription;Global and overview maps	ko01100//Metabolic pathways;ko00230//Purine metabolism;ko00240//Pyrimidine metabolism;ko03020//RNA polymerase	K03025	-	-	-
Unigene0001271	1571.66666666667	1034	13.0596	13.5232	13.9984	9.6933	9.4173	9.6890	13.5270666666667	9.59986666666667	-0.494762752615107	0.183432771289774	0.506531950669464	no	VAL1	B3 DNA binding domain-containing protein, partial [Cynara cardunculus var. scolymus] [Cynara cardunculus]	-	-	-	-	-	-	-
Unigene0001272	50.6666666666667	57.3333333333333	2.9499	2.7071	0.5367	3.6524	2.2773	2.4038	2.06456666666667	2.77783333333333	0.428121036791457	0.612039248914613	0.888100766064029	no	--	--	-	-	-	-	-	-	-
Unigene0001273	268.666666666667	104.666666666667	4.7438	3.6894	4.2558	1.9400	1.7168	1.8418	4.22966666666667	1.83286666666667	-1.2064421316084	0.0260453582262787	0.143364999563967	no	At4g14490	PREDICTED: FHA domain-containing protein At4g14490 [Cucumis sativus]	-	-	-	-	-	-	-
Unigene0001274	1792.66666666667	1199.66666666667	37.1926	30.9979	38.1593	26.1210	25.2275	26.6753	35.4499333333333	26.0079333333333	-0.446831151298517	0.225939189680847	0.568968381142002	no	U2AF35B	Nucleotide-binding, alpha-beta plait [Cynara cardunculus var. scolymus] [Cynara cardunculus]	Genetic Information Processing	Transcription	ko03040//Spliceosome	K12836	GO:0043231//intracellular membrane-bounded organelle	GO:0003676//nucleic acid binding;GO:0043169//cation binding	-
Unigene0001275	372.666666666667	257.333333333333	7.0001	6.0775	8.3858	6.0122	4.3901	5.6003	7.15446666666667	5.3342	-0.423572306352407	0.37522262462889	0.730007743923112	no	PPRD2	3-oxo-5-alpha-steroid 4-dehydrogenase, C-terminal [Cynara cardunculus var. scolymus] [Cynara cardunculus]	-	-	-	-	-	-	-
Unigene0001276	10.3333333333333	102	0.1898	0.2492	0.2196	1.0853	2.4815	3.4954	0.219533333333333	2.35406666666667	3.42264326144647	4.58126599193188e-05	0.0011900291687796	yes	--	PREDICTED: intracellular protein transport protein USO1-like isoform X1 [Solanum tuberosum]	-	-	-	-	-	-	-
Unigene0001277	75.3333333333333	203.333333333333	2.2951	1.9183	0.2976	5.0987	4.2905	5.5616	1.50366666666667	4.9836	1.72870349226039	0.0196132555653539	0.117323541415568	no	--	Ribosomal protein L39e, partial [Cynara cardunculus var. scolymus] [Cynara cardunculus]	-	-	-	-	-	-	-
Unigene0001278	1355	940	16.7008	16.2443	15.3009	12.1342	12.4580	12.0679	16.082	12.2200333333333	-0.396198614550659	0.295771760732731	0.652334087448453	no	XBAT33	Ankyrin repeat-containing protein [Cynara cardunculus var. scolymus] [Cynara cardunculus]	-	-	-	-	-	GO:0019787//ubiquitin-like protein transferase activity;GO:0043169//cation binding	GO:0032446//protein modification by small protein conjugation
Unigene0001279	109	108.333333333333	0.9544	1.1045	6.9337	2.8294	2.2280	3.0927	2.99753333333333	2.7167	-0.141920536571019	0.864192603179686	0.995519556904157	no	--	--	-	-	-	-	-	-	-
Unigene0001280	36.6666666666667	17	1.1249	1.4324	0.0000	0.4945	0.2616	0.6766	0.852433333333333	0.477566666666667	-0.835884866518528	0.482364887720837	0.815630108745022	no	--	--	-	-	-	-	-	-	-
Unigene0001281	768	646.666666666667	3.8203	4.0528	6.1471	4.7421	4.3155	3.0494	4.6734	4.03566666666667	-0.211665506589532	0.627713220615807	0.896278088798873	no	ALA11	Cation-transporting P-type ATPase [Cynara cardunculus var. scolymus] [Cynara cardunculus]	-	-	-	-	GO:0031224//intrinsic component of membrane	GO:0003824//catalytic activity;GO:0005548//phospholipid transporter activity;GO:0032550//purine ribonucleoside binding;GO:0046872//metal ion binding	GO:0015914//phospholipid transport
Unigene0001282	22.6666666666667	111	0.1074	1.8327	0.0673	2.8952	3.9591	2.1883	0.669133333333333	3.0142	2.17140952670126	0.0418178560737912	0.199671631505941	no	--	--	-	-	-	-	-	-	-
Unigene0001283	0.333333333333333	40.6666666666667	0.0000	0.0000	0.0291	1.2196	0.7946	0.8807	0.0097	0.964966666666667	6.63635054996938	1.00525714372014e-06	4.78601399090559e-05	yes	NSF	AAA+ ATPase domain-containing protein [Cynara cardunculus var. scolymus] [Cynara cardunculus]	-	-	-	-	-	-	-
Unigene0001284	567	457.666666666667	7.6732	5.3722	6.2134	6.2578	4.9887	6.3792	6.4196	5.87523333333333	-0.127837257939468	0.769826897478866	0.960897604950564	no	MTERF4	Mitochodrial transcription termination factor-related protein [Cynara cardunculus var. scolymus] [Cynara cardunculus]	-	-	-	-	-	-	-
Unigene0001285	2472.66666666667	1854.66666666667	26.3560	23.6576	21.4251	20.1001	20.0833	19.3180	23.8129	19.8338	-0.263782213584088	0.451570499132686	0.792657454505677	no	Gpaa1	Gaa1-like, GPI transamidase component [Cynara cardunculus var. scolymus] [Cynara cardunculus]	Metabolism	Global and overview maps;Glycan biosynthesis and metabolism	ko01100//Metabolic pathways;ko00563//Glycosylphosphatidylinositol(GPI)-anchor biosynthesis	K05289	-	-	-
Unigene0001286	56.3333333333333	38	1.3521	1.4562	0.9683	0.6804	0.8726	1.3307	1.25886666666667	0.961233333333333	-0.38916690381228	0.606003432157876	0.884094458612437	no	AT5	PREDICTED: probable long-chain-alcohol O-fatty-acyltransferase 5 [Prunus mume]	-	-	-	-	-	-	-
Unigene0001287	58.6666666666667	31	1.4016	0.7227	1.3998	0.8938	0.5776	0.6035	1.1747	0.691633333333333	-0.764213055498008	0.316326661281047	0.67441031339362	no	--	--	-	-	-	-	-	-	-
Unigene0001288	4817.33333333333	4432.33333333333	111.2412	95.2614	113.0737	104.8778	112.5919	103.7598	106.525433333333	107.0765	0.00744396737074924	0.982383088757522	1	no	GAMMACA1	transcription factor APFI family protein [Populus trichocarpa]	-	-	-	-	-	-	-
Unigene0001289	52.6666666666667	75.3333333333333	1.4147	1.5224	0.2313	1.8379	1.4194	2.1453	1.05613333333333	1.80086666666667	0.76989938866607	0.346795836412874	0.705435391766183	no	--	--	-	-	-	-	-	-	-
Unigene0001290	6.66666666666667	44.3333333333333	0.0000	0.0000	0.5293	0.6362	1.2790	0.9700	0.176433333333333	0.961733333333333	2.44651376983985	0.0756424582825228	0.295185548079826	no	--	--	-	-	-	-	-	-	-
Unigene0001291	787	459.333333333333	8.6558	6.7082	7.0500	4.9618	4.5114	5.2555	7.47133333333333	4.90956666666667	-0.605770035697461	0.150713623122492	0.45259919126996	no	--	polymerase/histidinol phosphatase-like protein [Cynara cardunculus var. scolymus] [Cynara cardunculus]	Genetic Information Processing	Translation	ko03013//RNA transport;ko03008//Ribosome biogenesis in eukaryotes	K03539	-	-	-
Unigene0001292	135	5.66666666666667	0.4152	0.2726	11.0777	0.2328	0.0000	0.1925	3.92183333333333	0.141766666666667	-4.78993796707683	0.00116122156377731	0.0150270731397596	yes	--	--	-	-	-	-	-	-	-
Unigene0001293	977.333333333333	673.666666666667	13.3861	12.3225	11.6966	11.0558	8.3119	9.0143	12.4684	9.46066666666667	-0.39826258912787	0.323993087933743	0.682831942610715	no	GLCAT14B	Glycosyl transferase, family 14 [Cynara cardunculus var. scolymus] [Cynara cardunculus]	-	-	-	-	-	-	-
Unigene0001294	952	953.333333333333	7.1202	6.9195	8.4458	8.3553	7.7240	8.0687	7.49516666666667	8.04933333333333	0.102908741335721	0.792710877967348	0.968691026191954	no	FCA	PREDICTED: flowering time control protein FCA isoform X2 [Vitis vinifera]	-	-	-	-	-	-	-
Unigene0001295	998	569	7.3754	5.2065	6.9770	4.1362	4.2340	4.0175	6.51963333333333	4.12923333333333	-0.658916884872829	0.108590535373339	0.3715427765279	no	RPOT3-TOM	DNA-directed RNA polymerase, helix hairpin domain-containing protein [Cynara cardunculus var. scolymus] [Cynara cardunculus]	-	-	-	-	-	-	-
Unigene0001296	121.666666666667	100.666666666667	2.8522	1.6534	0.2023	2.0237	1.8924	0.9825	1.5693	1.63286666666667	0.057285815177148	0.948605571217258	1	no	--	--	-	-	-	-	-	-	-
Unigene0001297	546	631	7.8784	9.3207	6.4713	9.1836	9.9823	10.8168	7.89013333333333	9.99423333333333	0.341046220597677	0.423551777761071	0.76886158986611	no	--	PREDICTED: protein Daple-like isoform X2 [Juglans regia]	-	-	-	-	-	-	-
Unigene0001298	1587.33333333333	1294.66666666667	34.7669	35.3726	35.0649	32.0433	29.2686	31.8849	35.0681333333333	31.0656	-0.174842719677476	0.634038725033629	0.899370480084303	no	--	Replicase polyprotein 1ab [Gossypium arboreum]	-	-	-	-	-	-	-
Unigene0001299	296.333333333333	155	6.5638	7.2318	6.5167	3.6023	4.5853	3.2064	6.77076666666667	3.798	-0.834079296639993	0.106577637016786	0.36721231128257	no	--	Sterile alpha motif domain-containing protein [Cynara cardunculus var. scolymus] [Cynara cardunculus]	-	-	-	-	-	-	-
Unigene0001300	44	38	0.7918	0.4505	1.8679	1.1540	0.7052	0.8557	1.03673333333333	0.904966666666667	-0.196108296076803	0.818619317091072	0.978704285828388	no	--	--	-	-	-	-	-	-	-
Unigene0001301	27.3333333333333	52.3333333333333	0.4814	1.0208	0.2194	1.4032	0.8122	1.3316	0.573866666666667	1.18233333333333	1.04284934726592	0.21285587728987	0.550781117957648	no	--	--	-	-	-	-	-	-	-
Unigene0001302	23.3333333333333	27	0.4436	0.4543	0.6116	0.4957	0.6716	0.6876	0.503166666666667	0.6183	0.29727065458058	0.735304748288418	0.947849341150179	no	TY3B-I	Gag protease polyprotein [Theobroma cacao]	-	-	-	-	-	-	GO:0043170//macromolecule metabolic process;GO:0044238//primary metabolic process
Unigene0001303	730.333333333333	307	12.4760	8.2547	14.2132	5.9402	5.4058	4.6340	11.6479666666667	5.32666666666667	-1.12877322450703	0.0125127517491299	0.0849023916662609	no	--	Coactivator CBP, KIX domain-containing protein [Cynara cardunculus var. scolymus] [Cynara cardunculus]	-	-	-	-	-	-	-
Unigene0001304	8255.66666666667	16251	127.8172	162.3780	135.9198	290.8143	292.0086	314.1043	142.038333333333	298.975733333333	1.0737480542782	0.00122060607146126	0.0156271936924401	yes	FAD2	delta-12 oleate desaturase [Helianthus annuus]	Metabolism	Global and overview maps;Lipid metabolism	ko01212//Fatty acid metabolism;ko01040//Biosynthesis of unsaturated fatty acids	K10256	-	-	-
Unigene0001305	39.6666666666667	13.3333333333333	1.1472	0.6306	1.4986	0.3117	0.3134	0.6028	1.09213333333333	0.4093	-1.41591842685148	0.102601250115553	0.358234424075029	no	--	--	-	-	-	-	-	-	-
Unigene0001306	34.3333333333333	111.333333333333	0.1792	1.0567	1.6538	2.8019	3.1269	2.3850	0.963233333333333	2.77126666666667	1.52458831812633	0.061400250055809	0.257889986674014	no	--	--	-	-	-	-	-	-	-
Unigene0001307	33	20	0.6029	0.6990	0.2139	0.2985	0.3334	0.4311	0.505266666666667	0.354333333333333	-0.511937814923124	0.56525120812879	0.868422893266027	no	ANX2	Concanavalin A-like lectin/glucanase, subgroup [Cynara cardunculus var. scolymus] [Cynara cardunculus]	-	-	-	-	-	-	-
Unigene0001308	80	181.333333333333	1.4545	3.6136	0.5772	3.6039	5.1856	4.7876	1.88176666666667	4.5257	1.26605320491154	0.0778288801147721	0.300249757343042	no	PER72	heme peroxidase [Cynara cardunculus var. scolymus] [Cynara cardunculus]	Metabolism	Biosynthesis of other secondary metabolites;Global and overview maps	ko01100//Metabolic pathways;ko01110//Biosynthesis of secondary metabolites;ko00940//Phenylpropanoid biosynthesis	K00430	-	-	-
Unigene0001309	98.3333333333333	111.666666666667	2.4782	1.2716	2.3723	1.9723	3.1410	2.7496	2.0407	2.62096666666667	0.361034895955495	0.576443437653328	0.874460616200806	no	CRF5	PREDICTED: ethylene-responsive transcription factor CRF6 [Theobroma cacao]	-	-	-	-	-	-	-
Unigene0001310	1616	786	32.5770	44.1145	35.5696	19.9976	17.6482	20.4160	37.4203666666667	19.3539333333333	-0.951196897443694	0.0138998911645115	0.0918467242467205	no	--	Histidine phosphatase superfamily, clade-1 [Cynara cardunculus var. scolymus] [Cynara cardunculus]	-	-	-	-	-	-	-
Unigene0001311	245	468	4.6981	6.5862	6.2218	10.8010	11.9694	12.2072	5.83536666666667	11.6592	0.998573584937199	0.0301659472103274	0.159415520338586	no	AFP3	PREDICTED: ninja-family protein AFP3-like [Malus domestica]	-	-	-	-	-	-	-
Unigene0001312	43.3333333333333	30.3333333333333	0.6568	0.9505	1.2079	0.4786	0.5230	1.0574	0.9384	0.686333333333333	-0.451293589230049	0.586482686942044	0.877026429939571	no	--	--	-	-	-	-	-	-	-
Unigene0001313	429	296.666666666667	6.5164	5.1251	8.4259	4.3288	5.0369	5.6399	6.68913333333333	5.00186666666667	-0.419352702020092	0.372343799148866	0.727291474920911	no	--	PREDICTED: glutathione S-transferase T3-like [Raphanus sativus]	-	-	-	-	-	-	-
Unigene0001314	65	394.333333333333	0.3548	0.5505	0.4158	2.4176	2.7341	3.3171	0.440366666666667	2.82293333333333	2.68041788429194	1.04643457074939e-06	4.95159097818591e-05	yes	pif1	ATP-dependent DNA helicase PIF1-like [Ananas comosus]	-	-	-	-	-	-	-
Unigene0001315	1879.33333333333	1403.66666666667	15.7089	14.6448	16.3270	12.2496	12.6652	13.0548	15.5602333333333	12.6565333333333	-0.297981394512723	0.408077784743758	0.756587564615313	no	EMB1027	PREDICTED: arginine--tRNA ligase, cytoplasmic-like isoform X1 [Juglans regia]	Genetic Information Processing	Translation	ko00970//Aminoacyl-tRNA biosynthesis	K01887	-	-	-
Unigene0001316	122.666666666667	121	5.0275	5.4875	8.1653	7.4275	6.1135	5.4193	6.22676666666667	6.3201	0.0214641670266587	0.978899190173353	1	no	At2g23200	Mannose-binding lectin [Cynara cardunculus var. scolymus] [Cynara cardunculus]	-	-	-	-	-	-	-
Unigene0001317	32.3333333333333	248.666666666667	0.4182	1.5420	0.5661	5.8276	6.2994	7.2033	0.8421	6.44343333333333	2.93576615236499	2.61867918703405e-05	0.000750525150542695	yes	--	--	-	-	-	-	-	-	-
Unigene0001318	72.6666666666667	31.3333333333333	0.4953	0.4909	1.8021	0.5007	0.3277	0.3165	0.929433333333333	0.381633333333333	-1.2841641993839	0.115387709007704	0.385603860915994	no	PAP1	PREDICTED: probable inactive purple acid phosphatase 1 [Vitis vinifera]	-	-	-	-	-	GO:0003824//catalytic activity;GO:0043169//cation binding	GO:0006796//phosphate-containing compound metabolic process
Unigene0001319	93.3333333333333	61	0.7857	0.9340	1.1869	0.7975	0.6270	0.5316	0.968866666666667	0.652033333333333	-0.571352418745801	0.394354760763493	0.745901641108984	no	PHOX1	Phox/Bem1p [Cynara cardunculus var. scolymus] [Cynara cardunculus]	-	-	-	-	-	-	-
Unigene0001320	1213.33333333333	1087.66666666667	14.7122	29.4357	15.2780	19.8067	17.6194	17.7720	19.8086333333333	18.3993666666667	-0.106473239654642	0.800979770435925	0.971967518632533	no	MYB106	PREDICTED: myb-related protein 306 [Daucus carota subsp. sativus] [Daucus carota]	Organismal Systems	Environmental adaptation	ko04626//Plant-pathogen interaction	K09422	-	-	-
Unigene0001321	20.3333333333333	214	0.1315	0.2619	0.7211	3.5943	3.7898	3.4167	0.3715	3.60026666666667	3.27666965301995	1.75483095499663e-05	0.000540295323708806	yes	--	--	-	-	-	-	-	-	-
Unigene0001322	4107	3209	61.8698	54.9210	65.7234	53.4448	49.6292	52.1181	60.8380666666667	51.7307	-0.233953593653966	0.48651164099858	0.818404363711102	no	HERC2	Regulator of chromosome condensation 1/beta-lactamase-inhibitor protein II [Cynara cardunculus var. scolymus] [Cynara cardunculus]	-	-	-	-	-	-	-
Unigene0001323	591	309.333333333333	5.6983	4.4093	5.5347	3.2115	2.8294	2.9989	5.2141	3.01326666666667	-0.791089898714	0.0707732427439737	0.282870948752183	no	--	AT hook, DNA-binding motif-containing protein [Cynara cardunculus var. scolymus] [Cynara cardunculus]	-	-	-	-	-	-	-
Unigene0001324	947.333333333333	1006	16.1658	15.0870	11.9487	16.9682	16.4752	17.9414	14.4005	17.1282666666667	0.250260257674873	0.525704045547721	0.843588799583581	no	PRS3	PREDICTED: ribose-phosphate pyrophosphokinase 4 isoform X1 [Solanum lycopersicum]	-	-	-	-	-	-	-
Unigene0001325	5412.33333333333	4815.33333333333	32.0740	34.4577	39.4513	33.7701	32.3346	34.3269	35.3276666666667	33.4772	-0.0776195974358215	0.815433619434451	0.97748233646196	no	AAE16	AMP-binding, conserved site-containing protein [Cynara cardunculus var. scolymus] [Cynara cardunculus]	Metabolism;Cellular Processes	Global and overview maps;Transport and catabolism;Lipid metabolism	ko01100//Metabolic pathways;ko01212//Fatty acid metabolism;ko04146//Peroxisome;ko00061//Fatty acid biosynthesis;ko00071//Fatty acid degradation	K01897	-	GO:0003824//catalytic activity	-
Unigene0001326	97.6666666666667	65.3333333333333	0.6194	0.4563	1.9244	0.6367	0.8216	0.4829	1.00003333333333	0.647066666666667	-0.628061824539619	0.405001560068918	0.753852404774881	no	FAR1	PREDICTED: protein FAR1-RELATED SEQUENCE 6-like [Pyrus x bretschneideri]	-	-	-	-	-	-	-
Unigene0001327	5.33333333333333	9.33333333333333	0.6740	0.0000	0.0000	0.6140	0.9876	0.1451	0.224666666666667	0.582233333333333	1.37381134660719	0.385960515803003	0.739289013850367	no	--	--	-	-	-	-	-	-	-
Unigene0001328	1384	1048.33333333333	8.9225	8.3634	11.2182	7.4057	7.4794	8.2750	9.50136666666667	7.72003333333333	-0.299527967385566	0.433019482681251	0.777245306824075	no	mybL	Homeodomain-like protein [Cynara cardunculus var. scolymus] [Cynara cardunculus]	Organismal Systems	Environmental adaptation	ko04626//Plant-pathogen interaction	K09422	-	-	-
Unigene0001329	1533.66666666667	1194.66666666667	22.6555	17.5916	24.2464	18.7263	17.6855	18.6093	21.4978333333333	18.3403666666667	-0.229168782559209	0.544408775843503	0.855636492946951	no	TAF5	PREDICTED: transcription initiation factor TFIID subunit 5 [Vitis vinifera]	Genetic Information Processing	Transcription	ko03022//Basal transcription factors	K03130	-	GO:0003824//catalytic activity	GO:0006351//transcription, DNA-templated;GO:0007059//chromosome segregation;GO:0008380//RNA splicing;GO:0010468//regulation of gene expression;GO:0022402//cell cycle process;GO:0033043//regulation of organelle organization
Unigene0001330	113.333333333333	46.6666666666667	1.5571	1.4930	1.5721	0.5604	0.9013	0.5960	1.54073333333333	0.6859	-1.16754702425843	0.0796416845513584	0.304896260075175	no	PCMP-E16	PREDICTED: pentatricopeptide repeat-containing protein At5g59600-like [Vitis vinifera]	-	-	-	-	-	-	-
Unigene0001331	798.666666666667	474	9.0522	8.7019	13.9695	6.8662	6.1235	6.7484	10.5745333333333	6.57936666666667	-0.684573375745914	0.112615960883751	0.380411811045556	no	GAPN	NADP-dependent glyceraldehyde-3-phosphate dehydrogenase-like [Cajanus cajan]	Metabolism	Global and overview maps;Carbohydrate metabolism	ko01100//Metabolic pathways;ko01200//Carbon metabolism;ko00010//Glycolysis / Gluconeogenesis;ko00030//Pentose phosphate pathway	K00131	-	GO:0016903//oxidoreductase activity, acting on the aldehyde or oxo group of donors	GO:0044710//single-organism metabolic process
Unigene0001332	2949.66666666667	1882.66666666667	25.2047	20.9548	20.6688	16.0491	15.3547	16.2759	22.2761	15.8932333333333	-0.487084016497069	0.16302922734685	0.474197365476194	no	At1g05910	AAA+ ATPase domain-containing protein [Cynara cardunculus var. scolymus] [Cynara cardunculus]	-	-	-	-	-	GO:0016462//pyrophosphatase activity;GO:0032550//purine ribonucleoside binding	GO:0044763//single-organism cellular process
Unigene0001333	2023	3352	23.5812	37.0669	23.9908	48.9280	48.3017	51.0949	28.2129666666667	49.4415333333333	0.809365109298857	0.0260785700096912	0.143480374818133	no	HHP4	PREDICTED: heptahelical transmembrane protein 4-like [Populus euphratica]	-	-	-	-	-	-	-
Unigene0001334	1196.33333333333	999.666666666667	15.7451	13.9265	14.5099	13.6900	13.4391	13.5367	14.7271666666667	13.5552666666667	-0.119626404597754	0.75432843964658	0.954863868784486	no	--	Choline transporter-like protein [Cynara cardunculus var. scolymus] [Cynara cardunculus]	-	-	-	-	-	-	-
Unigene0001335	1443.66666666667	1170	12.4509	12.5492	13.5864	10.8523	11.2659	11.6631	12.8621666666667	11.2604333333333	-0.191871341534842	0.605647095189067	0.88406606642206	no	TRS120	TRAPP II complex, Trs120 [Cynara cardunculus var. scolymus] [Cynara cardunculus]	-	-	-	-	-	-	-
Unigene0001336	733	481.333333333333	7.4144	7.2157	8.4016	5.2112	5.6465	5.4261	7.67723333333333	5.42793333333333	-0.500183494966005	0.230391593933341	0.575078947591618	no	--	HAT transposon superfamily isoform 2 [Theobroma cacao]	-	-	-	-	-	GO:0003676//nucleic acid binding;GO:0005515//protein binding	-
Unigene0001337	2182	1511.33333333333	27.2881	29.3682	35.7745	23.2250	20.2614	24.5196	30.8102666666667	22.6686666666667	-0.442711632487843	0.221476537154953	0.562828421465355	no	PAP2	acid phosphatase precursor [Tagetes patula]	-	-	-	-	GO:0005618//cell wall;GO:0044444//cytoplasmic part	GO:0003824//catalytic activity;GO:0043169//cation binding	GO:0006796//phosphate-containing compound metabolic process
Unigene0001338	951	606.333333333333	15.2818	10.1413	11.1692	9.4925	7.9938	9.2164	12.1974333333333	8.9009	-0.454554473721674	0.274752786316365	0.629904105712627	no	NUP58	PREDICTED: nuclear pore complex protein NUP58 [Nicotiana attenuata]	Genetic Information Processing	Translation	ko03013//RNA transport	K14307	-	-	-
Unigene0001339	1961.33333333333	1888.33333333333	10.2109	10.2130	8.0129	10.4692	9.9231	9.8863	9.47893333333333	10.0928666666667	0.090539373307963	0.800434886949673	0.971578068908949	no	--	GMP synthase [glutamine-hydrolyzing] [Gossypium arboreum]	-	-	-	-	-	-	-
Unigene0001340	729.666666666667	447.333333333333	8.5789	7.9773	13.1700	6.3533	6.1561	6.6468	9.90873333333333	6.3854	-0.633923647279386	0.146754026930284	0.445675925946818	no	--	F-box domain, cyclin-like protein [Cynara cardunculus var. scolymus] [Cynara cardunculus]	-	-	-	-	-	-	-
Unigene0001341	157.666666666667	14.3333333333333	0.9887	1.1251	9.1130	0.2202	0.4427	0.2365	3.74226666666667	0.2998	-3.64184007749458	0.000210439935037749	0.00407446330928327	yes	--	F-box domain, cyclin-like protein [Cynara cardunculus var. scolymus] [Cynara cardunculus]	-	-	-	-	-	-	-
Unigene0001342	1071.66666666667	782.333333333333	14.0237	12.5918	16.3495	11.7757	11.0693	10.9160	14.3216666666667	11.2536666666667	-0.347804257716646	0.378848903543459	0.733165864278104	no	--	F-box domain, cyclin-like protein [Cynara cardunculus var. scolymus] [Cynara cardunculus]	-	-	-	-	-	-	-
Unigene0001343	1954.66666666667	1865.66666666667	26.1140	24.9169	29.6146	27.4943	28.0478	27.3649	26.8818333333333	27.6356666666667	0.0398998828431189	0.910506843271515	1	no	AAP7	PREDICTED: probable amino acid permease 7 isoform X1 [Prunus mume]	-	-	-	-	GO:0031224//intrinsic component of membrane	-	-
Unigene0001344	1551.66666666667	2015.33333333333	17.1609	27.7564	19.1875	27.9364	30.1429	29.1539	21.3682666666667	29.0777333333333	0.444444927312394	0.235198845828319	0.579854087096218	no	Slc25a44	Mitochondrial carrier domain-containing protein [Cynara cardunculus var. scolymus] [Cynara cardunculus]	-	-	-	-	GO:0031224//intrinsic component of membrane	-	-
Unigene0001345	671.333333333333	448.333333333333	10.0564	8.3094	7.5939	7.3563	5.8635	6.2277	8.65323333333333	6.4825	-0.41668900419768	0.331509310580713	0.690361826450785	no	trmt6	Eukaryotic initiation factor 3 gamma subunit family protein [Theobroma cacao]	-	-	-	-	-	-	GO:0006417//regulation of translation
Unigene0001346	89.3333333333333	61.3333333333333	1.5315	0.9235	0.7241	0.8956	0.6047	1.1372	1.0597	0.879166666666667	-0.269447303981965	0.707495453424474	0.936786238750698	no	DELTA-OAT	OAT [Helianthus tuberosus]	Metabolism	Amino acid metabolism;Global and overview maps	ko01100//Metabolic pathways;ko01110//Biosynthesis of secondary metabolites;ko00330//Arginine and proline metabolism	K00819	-	GO:0016740//transferase activity	-
Unigene0001347	69.3333333333333	59.3333333333333	1.0393	0.6406	1.1036	0.8556	0.8883	0.8950	0.927833333333333	0.879633333333333	-0.0769634018224639	0.919082650958674	1	no	--	--	-	-	-	-	-	-	-
Unigene0001348	1107.66666666667	1107.33333333333	10.9242	12.7749	15.7205	14.8540	12.0518	14.3752	13.1398666666667	13.7603333333333	0.0665647822575841	0.865233143370432	0.995781230782223	no	--	Choline transporter-like protein [Cynara cardunculus var. scolymus] [Cynara cardunculus]	-	-	-	-	-	-	-
Unigene0001349	1005.66666666667	1137.33333333333	13.7455	12.7932	14.3598	16.6445	15.8203	17.9869	13.6328333333333	16.8172333333333	0.302854950996348	0.429714384108376	0.774357023417023	no	PDPK2	PREDICTED: 3-phosphoinositide-dependent protein kinase 2-like [Ipomoea nil]	-	-	-	-	-	GO:0004674//protein serine/threonine kinase activity;GO:0032550//purine ribonucleoside binding	GO:0006464//cellular protein modification process;GO:0006796//phosphate-containing compound metabolic process
Unigene0001350	26.6666666666667	48.3333333333333	0.4384	0.3293	0.1319	0.3962	0.8607	0.7098	0.299866666666667	0.655566666666667	1.12842133977605	0.17518255568638	0.493699167538355	no	--	--	-	-	-	-	-	-	-
Unigene0001351	1241.66666666667	818.666666666667	19.9124	15.9958	20.1193	12.8767	13.7779	13.9959	18.6758333333333	13.5501666666667	-0.462862022070478	0.23549405823873	0.580164970035363	no	DPBF3	bZIP transcription factor bZIP7 [Camellia sinensis]	Environmental Information Processing	Signal transduction	ko04075//Plant hormone signal transduction	K14432	-	-	-
Unigene0001352	1424	1190.66666666667	14.3997	12.3875	13.5541	12.2227	13.5838	11.1613	13.4471	12.3226	-0.125988386111116	0.737514933295492	0.948399786096076	no	BLH9	TALE protein, partial [Chrysanthemum x morifolium]	-	-	-	-	-	-	-
Unigene0001353	1980.33333333333	3039.66666666667	11.6790	9.3804	12.6454	17.1342	20.4780	18.8683	11.2349333333333	18.8268333333333	0.744798795790942	0.035457396678891	0.178498681008112	no	THY-1	dihydrofolate reductase-thymidylate synthase family protein [Populus trichocarpa]	Metabolism	Nucleotide metabolism;Global and overview maps;Metabolism of cofactors and vitamins	ko01100//Metabolic pathways;ko00240//Pyrimidine metabolism;ko00790//Folate biosynthesis;ko00670//One carbon pool by folate	K13998	-	GO:0000166//nucleotide binding;GO:0042083//5,10-methylenetetrahydrofolate-dependent methyltransferase activity	GO:0006544//glycine metabolic process;GO:0009117//nucleotide metabolic process;GO:0009177//pyrimidine deoxyribonucleoside monophosphate biosynthetic process;GO:0009396//folic acid-containing compound biosynthetic process
Unigene0001354	88.6666666666667	311.333333333333	1.4928	1.5598	0.0000	4.2990	3.9902	4.7840	1.01753333333333	4.35773333333333	2.09850185857501	0.0380312497057576	0.187151941603138	no	At4g21170	Pentatricopeptide repeat-containing protein, partial [Cynara cardunculus var. scolymus] [Cynara cardunculus]	-	-	-	-	-	-	-
Unigene0001355	457.333333333333	934.333333333333	7.1909	7.5040	5.9408	13.2228	16.3003	17.1062	6.87856666666667	15.5431	1.17609439409159	0.00488261981571554	0.0431767374378673	yes	SCPL51	Peptidase S10, serine carboxypeptidase [Cynara cardunculus var. scolymus] [Cynara cardunculus]	-	-	-	-	-	GO:0004180//carboxypeptidase activity	GO:0009814//defense response, incompatible interaction;GO:0019538//protein metabolic process;GO:0033554//cellular response to stress
Unigene0001356	5259.66666666667	8617	45.9510	135.5577	48.7623	123.3020	131.1426	127.0904	76.757	127.178333333333	0.72848267670875	0.0948896194913578	0.341507123184065	no	--	rve domain-containing protein [Cephalotus follicularis]	-	-	-	-	-	-	-
Unigene0001357	122.666666666667	127.333333333333	1.5417	2.2112	2.0730	2.1690	1.9608	2.1759	1.94196666666667	2.1019	0.114175595770773	0.848370403252797	0.989764223450486	no	SCPL24	PREDICTED: serine carboxypeptidase 24-like [Populus euphratica]	-	-	-	-	-	GO:0004180//carboxypeptidase activity	GO:0019538//protein metabolic process
Unigene0001358	818.666666666667	635.666666666667	10.6988	8.7073	12.7346	9.8735	8.5113	8.5170	10.7135666666667	8.96726666666667	-0.256698643389057	0.535808124007221	0.849729785405351	no	PUB30	Armadillo-like helical [Cynara cardunculus var. scolymus] [Cynara cardunculus]	-	-	-	-	-	GO:0003824//catalytic activity	GO:0032446//protein modification by small protein conjugation
Unigene0001359	214.666666666667	186	2.2185	3.0321	2.0482	2.8653	2.0128	1.8357	2.43293333333333	2.23793333333333	-0.120529728477341	0.826430508807235	0.981392325556885	no	LECRK92	PREDICTED: L-type lectin-domain containing receptor kinase IX.1-like [Capsicum annuum]	-	-	-	-	-	GO:0016301//kinase activity	-
Unigene0001360	301	489	4.5299	4.6862	4.2480	8.3418	5.8482	9.9483	4.48803333333333	8.0461	0.842206277328531	0.067079311375507	0.273130280838011	no	KCS12	3-Oxoacyl-[acyl-carrier-protein (ACP)] synthase III C-terminal [Cynara cardunculus var. scolymus] [Cynara cardunculus]	Organismal Systems;Metabolism	Global and overview maps;Lipid metabolism;Environmental adaptation	ko01100//Metabolic pathways;ko01110//Biosynthesis of secondary metabolites;ko04626//Plant-pathogen interaction;ko00062//Fatty acid elongation	K15397	-	GO:0016746//transferase activity, transferring acyl groups	GO:0006631//fatty acid metabolic process
Unigene0001361	119	145.666666666667	1.6907	1.6527	0.0000	1.8563	1.6587	1.4624	1.11446666666667	1.65913333333333	0.574076363896797	0.591183727475722	0.877026429939571	no	--	--	-	-	-	-	-	-	-
Unigene0001362	75	42	1.0377	0.5396	0.3617	0.4307	0.4531	0.4498	0.646333333333333	0.444533333333333	-0.539986794007738	0.470361054133102	0.807052659617766	no	--	--	-	-	-	-	-	-	-
Unigene0001363	2788.33333333333	3107.66666666667	39.5084	35.1090	36.8766	43.6718	46.1204	47.1594	37.1646666666667	45.6505333333333	0.296700046846677	0.380931776196849	0.735009968565994	no	IAR1	PREDICTED: IAA-alanine resistance protein 1 [Prunus mume]	-	-	-	-	GO:0016020//membrane;GO:0043231//intracellular membrane-bounded organelle	GO:0022890//inorganic cation transmembrane transporter activity	GO:0006812//cation transport;GO:0044763//single-organism cellular process
Unigene0001364	0	7.33333333333333	0.0000	0.0000	0.0000	0.0879	0.0000	0.2769	0.001	0.1216	6.92599941855622	0.0111261689813948	0.0781601483119038	no	TDC2	Aromatic-L-amino-acid decarboxylase [Cynara cardunculus var. scolymus] [Cynara cardunculus]	Metabolism	Biosynthesis of other secondary metabolites;Amino acid metabolism;Global and overview maps	ko01100//Metabolic pathways;ko01110//Biosynthesis of secondary metabolites;ko00350//Tyrosine metabolism;ko00360//Phenylalanine metabolism;ko00380//Tryptophan metabolism;ko00950//Isoquinoline alkaloid biosynthesis;ko00901//Indole alkaloid biosynthesis;ko00965//Betalain biosynthesis	K01593	-	-	-
Unigene0001365	325.666666666667	294.666666666667	4.3845	3.4718	2.4698	3.4491	3.5600	3.7895	3.44203333333333	3.59953333333333	0.0645488096180537	0.898840624033905	1	no	VDAC6	Eukaryotic porin/Tom40 [Cynara cardunculus var. scolymus] [Cynara cardunculus]	-	-	-	-	GO:0016021//integral component of membrane;GO:0044464//cell part	GO:0015267//channel activity	GO:0006820//anion transport;GO:0043269//regulation of ion transport;GO:0055085//transmembrane transport
Unigene0001366	2123.66666666667	1925.66666666667	38.8811	33.3852	31.7671	35.8850	31.6378	38.0664	34.6778	35.1964	0.0214154977504436	0.952663808097163	1	no	PP2A2	PREDICTED: serine/threonine-protein phosphatase PP2A catalytic subunit [Daucus carota subsp. sativus] [Daucus carota]	Genetic Information Processing;Cellular Processes	Translation;Transport and catabolism	ko03015//mRNA surveillance pathway;ko04136//Autophagy - other eukaryotes	K04382	-	-	-
Unigene0001367	255	47	1.9224	1.4107	0.0000	0.2619	0.2317	0.2909	1.11103333333333	0.2615	-2.08701924967256	0.0764229209187991	0.296927990354723	no	pol	Transposon Ty3-G Gag-Pol polyprotein [Cajanus cajan]	-	-	-	-	-	-	-
Unigene0001368	91.6666666666667	323.333333333333	1.4922	0.9598	1.7279	4.1767	6.1632	5.8854	1.3933	5.40843333333333	1.95670482061637	0.000456061097136534	0.00744793799055587	yes	LPLAT1	Membrane bound O-acyl transferase, MBOAT [Cynara cardunculus var. scolymus] [Cynara cardunculus]	Metabolism	Global and overview maps;Lipid metabolism	ko01100//Metabolic pathways;ko01110//Biosynthesis of secondary metabolites;ko00564//Glycerophospholipid metabolism;ko00561//Glycerolipid metabolism;ko00565//Ether lipid metabolism	K13519	GO:0031224//intrinsic component of membrane	-	-
Unigene0001369	652.666666666667	557	5.7182	8.1156	6.2012	6.5405	5.5855	5.9480	6.67833333333333	6.02466666666667	-0.148606681953364	0.727534862219909	0.944356242581892	no	--	BnaA07g27900D [Brassica napus]	-	-	-	-	-	-	-
Unigene0001370	1.66666666666667	111.333333333333	0.0101	0.0000	0.0285	0.3089	1.0868	1.2602	0.0128666666666667	0.8853	6.10445616960624	6.61871080442578e-08	4.33342860920654e-06	yes	KIN14C	PREDICTED: kinesin-like protein KIN-14P [Nicotiana attenuata]	-	-	-	-	-	-	-
Unigene0001371	2432	5695	28.9846	59.9887	3.3281	77.7133	84.4603	74.6732	30.7671333333333	78.9489333333333	1.35952974450829	0.0412976914599802	0.19776243345653	no	SCPL26	PREDICTED: serine carboxypeptidase-like 26 [Nicotiana tomentosiformis]	-	-	-	-	-	-	-
Unigene0001372	1265.33333333333	836.666666666667	10.5041	8.7354	12.3226	7.3657	7.4642	7.7781	10.5207	7.536	-0.481359828191523	0.220086917837697	0.560818195690047	no	--	MuDR family transposase isoform 2 [Theobroma cacao]	-	-	-	-	-	GO:0097159//organic cyclic compound binding	-
Unigene0001373	831.333333333333	561.333333333333	7.9316	6.0667	9.0398	5.2757	5.4278	6.3354	7.67936666666667	5.67963333333333	-0.435189538791635	0.299398556145785	0.65644194957877	no	P67	Pentatricopeptide repeat-containing protein [Cynara cardunculus var. scolymus] [Cynara cardunculus]	-	-	-	-	-	-	-
Unigene0001374	62.3333333333333	58.6666666666667	3.1261	3.0565	1.4264	1.9465	2.9350	3.4501	2.53633333333333	2.7772	0.130886714849532	0.863088733279993	0.995193697322273	no	--	--	-	-	-	-	-	-	-
Unigene0001375	39	61	1.4336	1.1243	0.3278	1.7790	1.7032	2.0021	0.9619	1.8281	0.926386167272215	0.245100590651686	0.592367524086754	no	PP2A11	F-box domain, cyclin-like protein [Cynara cardunculus var. scolymus] [Cynara cardunculus]	-	-	-	-	-	-	-
Unigene0001376	96.6666666666667	114	1.2229	1.8128	1.5528	1.8919	1.7918	1.9770	1.5295	1.8869	0.302957859589172	0.6189050584763	0.891315437070075	no	--	ATPase, BadF/BadG/BcrA/BcrD type [Cynara cardunculus var. scolymus] [Cynara cardunculus]	-	-	-	-	-	-	-
Unigene0001377	94	145.333333333333	1.0667	2.0409	1.9613	3.5368	2.0095	2.2613	1.68963333333333	2.60253333333333	0.623206439940641	0.319986600512133	0.678507742188123	no	WRKY48	WRKY48 [Chrysanthemum x morifolium]	-	-	-	-	-	-	-
Unigene0001378	140	175.333333333333	1.4132	1.3476	2.0927	1.8412	2.3251	2.2437	1.61783333333333	2.13666666666667	0.401298864892926	0.476658374566253	0.811613953725499	no	--	nitric-oxide synthase, plant, partial [Chrysanthemum boreale]	Metabolism;Organismal Systems	Amino acid metabolism;Environmental adaptation;Global and overview maps	ko01100//Metabolic pathways;ko01110//Biosynthesis of secondary metabolites;ko04626//Plant-pathogen interaction;ko00330//Arginine and proline metabolism;ko00220//Arginine biosynthesis	K13427	-	-	-
Unigene0001379	1439.66666666667	1370.66666666667	21.3235	21.2133	24.5244	22.5994	21.7338	24.4846	22.3537333333333	22.9392666666667	0.0373034729583307	0.920292468501455	1	no	ABHD17B	PREDICTED: protein ABHD17B [Vitis vinifera]	Metabolism	Lipid metabolism	ko00062//Fatty acid elongation	K01076	-	-	-
Unigene0001380	48.6666666666667	66.6666666666667	0.8550	0.4919	0.4876	1.0501	0.4645	1.5222	0.6115	1.01226666666667	0.727164992885209	0.349622976704733	0.707774817105143	no	--	NBS-LRR resistance-like protein RGC1F, partial [Lactuca sativa]	-	-	-	-	-	-	-
Unigene0001381	2182.33333333333	1656.66666666667	17.1693	16.4884	17.4237	14.2002	13.3215	14.7574	17.0271333333333	14.0930333333333	-0.272853399631982	0.438498606236432	0.781569398221005	no	FTSHI4	AAA+ ATPase domain-containing protein [Cynara cardunculus var. scolymus] [Cynara cardunculus]	-	-	-	-	-	-	-
Unigene0001382	2347.33333333333	1225	47.3546	35.1968	36.0652	24.4445	21.7982	23.8334	39.5388666666667	23.3587	-0.759311533551399	0.0389729479659381	0.190272813886586	no	ATHB-13	HD-ZIP protein, partial [Chrysanthemum x morifolium]	-	-	-	-	GO:0043231//intracellular membrane-bounded organelle	GO:0001071//nucleic acid binding transcription factor activity;GO:0003677//DNA binding	GO:0010468//regulation of gene expression;GO:0034645//cellular macromolecule biosynthetic process
Unigene0001383	2888.33333333333	1323.66666666667	46.3742	31.7813	44.2815	21.2103	20.5430	20.6812	40.8123333333333	20.8115	-0.971624243252064	0.00759969191299971	0.0593896684478151	no	--	Tetratricopeptide-like helical [Cynara cardunculus var. scolymus] [Cynara cardunculus]	-	-	-	-	-	-	-
Unigene0001384	2918.33333333333	2241.66666666667	29.5557	33.2507	31.9423	26.3597	25.4482	26.2907	31.5829	26.0328666666667	-0.278809462150495	0.416331326596846	0.763233532556122	no	BIR2	Leucine-rich repeat-containing protein [Cynara cardunculus var. scolymus] [Cynara cardunculus]	-	-	-	-	GO:0016020//membrane;GO:0044464//cell part	GO:0016772//transferase activity, transferring phosphorus-containing groups	GO:0006796//phosphate-containing compound metabolic process
Unigene0001385	297.666666666667	184.333333333333	3.2813	3.7459	7.2492	2.8026	3.1848	2.8978	4.7588	2.96173333333333	-0.684156073034769	0.204101542575029	0.537457925133379	no	--	--	-	-	-	-	-	-	-
Unigene0001386	50.6666666666667	25.6666666666667	0.6949	0.7908	8.8548	0.9566	2.4890	1.0640	3.44683333333333	1.5032	-1.19723456907807	0.253215570104815	0.602506803104195	no	--	--	-	-	-	-	-	-	-
Unigene0001387	42.3333333333333	37	0.8139	0.5328	0.5449	0.4062	0.5227	1.0369	0.630533333333333	0.655266666666667	0.0555095028039025	0.961448640244324	1	no	CYP734A1	cytochrome P450 [Cynara cardunculus var. scolymus] [Cynara cardunculus]	Metabolism	Metabolism of terpenoids and polyketides	ko00905//Brassinosteroid biosynthesis	K15639	-	-	-
Unigene0001388	464.666666666667	1336.66666666667	5.0495	4.7222	1.3462	9.6616	12.7524	15.8657	3.70596666666667	12.7599	1.78369521246167	0.000694160426516921	0.0102613733860519	yes	PBL26	PREDICTED: serine/threonine-protein kinase At3g07070-like [Nicotiana sylvestris]	-	-	-	-	-	GO:0004672//protein kinase activity;GO:0032550//purine ribonucleoside binding	GO:0006464//cellular protein modification process;GO:0006796//phosphate-containing compound metabolic process
[truncated: 93,726 more rows]
