# Supplementary material for: Analysis of terpenoids and their gene regulatory networks on the basis of the transcriptome and metabolome of Opisthopappus longilobus
Source: Front Plant Sci. 2022 Sep 21;13:1015942. doi: 10.3389/fpls.2022.1015942 (PMC9533026; doi:10.3389/fpls.2022.1015942)
Supplement: Supplementary File 6 — Information regarding the functional annotation of the differentially expressed genes between the inflorescences at the exposure and initial opening stages. [file DataSheet_6.xls]

GeneID	CTH-3_count	CTH-4_count	CTcolour-1_rpkm	CTcolour-2_rpkm	CTcolour-3_rpkm	CTFlower-1_rpkm	CTFlower-2_rpkm	CTFlower-3_rpkm	CTH-3_rpkm	CTH-4_rpkm	log2 Ratio(CTH-4/CTH-3)	Pvalue	FDR	significant	Symbol	Description	KEGG_A_class	KEGG_B_class	Pathway	K_ID	GO Component	GO Function	GO Process
Unigene0000001	315	307.666666666667	17.9133	15.1326	21.2953	16.4534	19.1115	17.5243	18.1137333333333	17.6964	-0.0336280228171021	0.868027585518687	0.970817259461325	no	YPI2	PREDICTED: LOW QUALITY PROTEIN: type 1 phosphatases regulator ypi1 [Cucumis melo]	-	-	-	-	GO:0008287//protein serine/threonine phosphatase complex;GO:0043231//intracellular membrane-bounded organelle	-	GO:0003006//developmental process involved in reproduction;GO:0010923//negative regulation of phosphatase activity
Unigene0000002	3035.66666666667	3156	21.6682	22.6743	24.1698	23.0594	23.6990	25.3414	22.8374333333333	24.0332666666667	0.0736322394445633	0.564558571841427	0.774381299426663	no	FTIP1	C2 calcium-dependent membrane targeting [Cynara cardunculus var. scolymus] [Cynara cardunculus]	-	-	-	-	-	-	-
Unigene0000003	12	12.6666666666667	0.8027	1.0086	0.0000	0.7034	0.5240	0.8457	0.603766666666667	0.691033333333333	0.194764194137149	0.839920625241886	0.954720738804953	no	--	--	-	-	-	-	-	-	-
Unigene0000004	252.666666666667	296	13.4054	15.9791	12.8355	18.5101	14.7426	17.6261	14.0733333333333	16.9596	0.269138065709513	0.150573283891732	0.32574150904973	no	RER1B	Retrieval of early ER protein Rer1, partial [Cynara cardunculus var. scolymus] [Cynara cardunculus]	-	-	-	-	-	-	-
Unigene0000005	58	38.3333333333333	1.5124	1.0990	0.6675	0.4684	0.7094	1.0649	1.09296666666667	0.747566666666667	-0.547975255179932	0.17014150685032	0.355390740837897	no	--	--	-	-	-	-	-	-	-
Unigene0000006	118	49.3333333333333	2.9334	2.4574	2.9412	0.3895	1.3928	1.6733	2.77733333333333	1.15186666666667	-1.26972661013373	0.00137645658362301	0.00685390314196484	yes	--	--	-	-	-	-	-	-	-
Unigene0000007	390.666666666667	413	6.2501	6.3276	5.6880	6.6275	6.5400	6.5082	6.08856666666667	6.55856666666667	0.107277919788738	0.49009076133438	0.713746531411199	no	TPPA	HAD-like domain-containing protein [Cynara cardunculus var. scolymus] [Cynara cardunculus]	Metabolism	Carbohydrate metabolism;Global and overview maps	ko01100//Metabolic pathways;ko00500//Starch and sucrose metabolism	K01087	-	GO:0019203//carbohydrate phosphatase activity	GO:0005991//trehalose metabolic process;GO:0006796//phosphate-containing compound metabolic process;GO:0050896//response to stimulus
Unigene0000008	23.3333333333333	36.3333333333333	0.5614	0.7054	1.4097	1.5578	1.1329	1.4590	0.892166666666667	1.38323333333333	0.632659388829133	0.134265231731916	0.299413593023609	no	--	--	-	-	-	-	-	-	-
Unigene0000009	23.6666666666667	140	0.4343	0.2068	0.2026	1.2552	2.3986	1.3487	0.281233333333333	1.6675	2.56784725554024	1.90939957958826e-11	3.38241248150363e-10	yes	--	hypothetical protein Ccrd_003486, partial [Cynara cardunculus var. scolymus] [Cynara cardunculus]	-	-	-	-	-	-	-
Unigene0000010	309.666666666667	17.6666666666667	3.2667	3.1026	3.4932	0.1171	0.1903	0.2590	3.2875	0.1888	-4.12206022459255	8.2890234888272e-53	1.45904347876124e-50	yes	--	protein ORANGE, chloroplastic-like [Cajanus cajan]	-	-	-	-	-	-	-
Unigene0000011	774	982.333333333333	19.4220	20.7457	19.3601	27.2644	23.9603	25.9251	19.8426	25.7166	0.374098839899964	0.00795744277568303	0.0312503837774507	no	SIP1-1	Aquaporin-like protein [Cynara cardunculus var. scolymus] [Cynara cardunculus]	-	-	-	-	GO:0016020//membrane	-	-
Unigene0000012	10.6666666666667	17.3333333333333	0.5813	0.4017	0.2147	0.3396	1.0005	0.6125	0.399233333333333	0.650866666666667	0.705129849108349	0.249230602086678	0.462265217929355	no	--	--	-	-	-	-	-	-	-
Unigene0000013	39.3333333333333	15.3333333333333	1.4363	0.9625	1.3436	0.9090	0.5115	0.0673	1.24746666666667	0.495933333333333	-1.33078316401361	0.0244908743693656	0.0797947610402021	no	--	--	-	-	-	-	-	-	-
Unigene0000014	10	20.6666666666667	0.4901	0.4379	0.8365	1.3997	1.4996	0.6732	0.588166666666667	1.19083333333333	1.01767458120345	0.0589168375107967	0.161106475493703	no	--	--	-	-	-	-	-	-	-
Unigene0000015	367.333333333333	373.666666666667	14.6939	13.9313	15.7035	16.0588	16.0448	13.3987	14.7762333333333	15.1674333333333	0.0376984167994457	0.821841356443438	0.943815226677176	no	--	--	-	-	-	-	-	-	-
Unigene0000016	1045	1126.66666666667	11.8844	11.7218	13.6337	14.6437	12.8372	13.2305	12.4133	13.5704666666667	0.128583635463726	0.369648790652573	0.598901183439315	no	NUDT2	Nudix hydrolase 6-like protein [Cynara cardunculus var. scolymus] [Cynara cardunculus]	-	-	-	-	-	-	-
Unigene0000017	17.3333333333333	32.6666666666667	0.5266	0.4999	0.5877	1.5039	1.1668	0.3945	0.538066666666667	1.02173333333333	0.925161870654849	0.0715607867645265	0.187149072069027	no	--	--	-	-	-	-	-	-	-
Unigene0000018	324.666666666667	342.666666666667	16.1805	14.0583	19.2894	15.3357	16.6797	20.6519	16.5094	17.5557666666667	0.0886573111712562	0.645133002686442	0.828810683605891	no	--	PREDICTED: proline-rich protein PRCC [Vitis vinifera]	-	-	-	-	-	-	-
Unigene0000019	1372	2554.33333333333	34.0460	97.3043	107.8155	153.5652	168.0581	118.0620	79.7219333333333	146.561766666667	0.878460196555834	0.0045214561004143	0.0192507860418189	no	--	ragweed homologue of Art v 1 precursor [Ambrosia artemisiifolia]	-	-	-	-	-	-	-
Unigene0000020	2394.33333333333	1806.66666666667	50.5941	51.7233	49.0190	45.2681	36.7928	34.6280	50.4454666666667	38.8963	-0.375091700131532	0.00907714273667924	0.034945949603827	no	--	Abhydrolase_6 domain-containing protein [Cephalotus follicularis]	-	-	-	-	-	-	-
Unigene0000021	832	884.333333333333	18.3303	16.5897	16.1708	20.0765	17.4991	17.9353	17.0302666666667	18.5036333333333	0.119707557544676	0.410071788553407	0.638794391879947	no	--	HNH endonuclease [Cynara cardunculus var. scolymus] [Cynara cardunculus]	-	-	-	-	-	-	GO:0001101//response to acid chemical;GO:0006950//response to stress;GO:0009628//response to abiotic stimulus;GO:1901700//response to oxygen-containing compound
Unigene0000022	171.666666666667	180.333333333333	8.8946	8.6238	11.3813	8.7319	12.0950	9.2864	9.63323333333333	10.0377666666667	0.0593462995167359	0.791626813793503	0.926116053289704	no	RBL1	rhomboid protein Lacsa18033 [Lactuca sativa]	-	-	-	-	GO:0031224//intrinsic component of membrane	-	GO:0019538//protein metabolic process
Unigene0000023	422.666666666667	397.666666666667	14.1344	14.4972	14.0632	13.8301	13.6344	13.3390	14.2316	13.6011666666667	-0.065367460454997	0.668262421311062	0.845697010591105	no	RABA5D	Ran GTPase, partial [Cynara cardunculus var. scolymus] [Cynara cardunculus]	Cellular Processes	Transport and catabolism	ko04144//Endocytosis	K07904	-	-	-
Unigene0000024	725	691.666666666667	10.1552	9.2015	9.3664	8.7634	9.5247	9.4990	9.57436666666667	9.26236666666667	-0.0477961878486119	0.742851510818814	0.896367085261646	no	FPGS1	Folylpolyglutamate synthase, eukaryota [Cynara cardunculus var. scolymus] [Cynara cardunculus]	Metabolism	Global and overview maps;Metabolism of cofactors and vitamins	ko01100//Metabolic pathways;ko00790//Folate biosynthesis	K01930	-	GO:0003824//catalytic activity;GO:0032550//purine ribonucleoside binding	GO:0009396//folic acid-containing compound biosynthetic process
Unigene0000025	831	813.333333333333	19.6648	20.9507	22.8688	21.2925	22.6871	18.5113	21.1614333333333	20.8303	-0.0227537318696274	0.885200491731267	0.980118040819926	no	MED18	PREDICTED: mediator of RNA polymerase II transcription subunit 18 isoform X1 [Cicer arietinum]	-	-	-	-	-	-	-
Unigene0000026	11.6666666666667	5.66666666666667	0.2953	0.6928	0.8725	0.2876	0.1402	0.4979	0.6202	0.308566666666667	-1.00715130471618	0.20586872995947	0.407210919871972	no	--	--	-	-	-	-	-	-	-
Unigene0000027	17.3333333333333	13	0.3314	0.9995	1.3428	0.3319	1.0341	0.5321	0.891233333333333	0.6327	-0.49428159658211	0.474128306112378	0.699913521494938	no	PCMP-H41	PREDICTED: pentatricopeptide repeat-containing protein At2g22070 isoform X2 [Juglans regia]	-	-	-	-	-	-	-
Unigene0000028	25.3333333333333	26.3333333333333	0.7689	0.6011	0.3029	0.7985	0.3042	0.7681	0.557633333333333	0.6236	0.16130412508376	0.790186364195393	0.925227748241704	no	--	--	-	-	-	-	-	-	-
Unigene0000029	1193.33333333333	1183.33333333333	10.8005	11.3542	9.9523	10.5473	10.3049	11.6686	10.7023333333333	10.8402666666667	0.0184748781844338	0.898237360557289	0.987586352542573	no	PIAL2	Zinc finger, MIZ-type [Cynara cardunculus var. scolymus] [Cynara cardunculus]	Genetic Information Processing	Folding, sorting and degradation	ko04120//Ubiquitin mediated proteolysis	K04706	-	-	-
Unigene0000030	4.33333333333333	15.3333333333333	0.3996	0.0730	0.0000	0.5094	0.4830	0.8166	0.157533333333333	0.603	1.93650087353476	0.022342883749386	0.0741180955517923	no	--	--	-	-	-	-	-	-	-
Unigene0000031	25.6666666666667	51.3333333333333	1.1840	0.6121	0.9594	1.0672	1.8311	2.6613	0.9185	1.8532	1.01266696103456	0.0162312099377647	0.0569327026945215	no	--	--	-	-	-	-	-	-	-
Unigene0000032	95.3333333333333	59.3333333333333	2.3447	1.3954	1.9284	0.8986	1.2825	1.3703	1.8895	1.1838	-0.674579156702609	0.0248887800752899	0.0808465799230379	no	FATA	acyl-ACP thioesterase, partial [Helianthus annuus]	Metabolism	Lipid metabolism	ko00061//Fatty acid biosynthesis	K10782	-	-	-
Unigene0000033	9.33333333333333	24	0.2956	0.3961	0.2716	0.8057	1.0915	0.5905	0.3211	0.829233333333333	1.3687554456771	0.00635165680430659	0.0257484166240749	yes	--	PLAC8 family protein [Theobroma cacao]	-	-	-	-	-	-	-
Unigene0000034	2522.33333333333	1512	28.6811	22.4518	26.6221	17.5442	14.8502	15.0953	25.9183333333333	15.8299	-0.711320807585649	1.35505326393017e-06	1.27589116655481e-05	no	PUB17	Armadillo [Cynara cardunculus var. scolymus] [Cynara cardunculus]	-	-	-	-	-	GO:0019787//ubiquitin-like protein transferase activity	GO:0032446//protein modification by small protein conjugation;GO:0045087//innate immune response;GO:0050832//defense response to fungus
Unigene0000035	10	65	0.6909	0.1302	0.5613	2.6237	2.9116	3.4943	0.4608	3.00986666666667	2.70748695691957	8.73895646251069e-10	1.28043128536908e-08	yes	--	ATPase, AAA-type, core [Cynara cardunculus var. scolymus] [Cynara cardunculus]	-	-	-	-	-	-	-
Unigene0000036	1106.66666666667	617.333333333333	29.9398	33.4264	28.4526	17.3521	16.4997	18.4930	30.6062666666667	17.4482666666667	-0.810743352189394	2.52141649615703e-08	3.06539401815872e-07	no	--	BnaA04g02530D [Brassica napus]	-	-	-	-	-	-	-
Unigene0000037	57	32.6666666666667	2.9473	2.2221	1.7414	0.0453	2.9830	0.6973	2.3036	1.24186666666667	-0.891379940596935	0.239796841955044	0.450057305685725	no	ABCB18	PREDICTED: ABC transporter B family member 15 [Nicotiana attenuata]	Environmental Information Processing	Membrane transport	ko02010//ABC transporters	K05658	GO:0031224//intrinsic component of membrane	GO:0015405//P-P-bond-hydrolysis-driven transmembrane transporter activity;GO:0017111//nucleoside-triphosphatase activity;GO:0032550//purine ribonucleoside binding	GO:0044763//single-organism cellular process;GO:0051234//establishment of localization
Unigene0000038	8	11.3333333333333	0.9028	0.0534	0.3765	0.6825	0.3530	0.9549	0.444233333333333	0.663466666666667	0.578706334252325	0.53717616951025	0.75335451656641	no	--	--	-	-	-	-	-	-	-
Unigene0000039	49.6666666666667	40	0.7847	1.2108	0.8626	0.5757	1.0918	0.6153	0.9527	0.760933333333333	-0.324251926606305	0.396245992315961	0.62491457187829	no	--	MuDR family transposase [Citrus limon]	-	-	-	-	-	-	-
Unigene0000040	8.66666666666667	12.3333333333333	0.3252	0.4495	0.3363	0.5700	0.4633	0.5939	0.370333333333333	0.5424	0.550532767581047	0.400199836685313	0.628870816690646	no	--	--	-	-	-	-	-	-	-
Unigene0000041	33.6666666666667	13.6666666666667	0.5328	2.1091	0.8658	0.5447	0.5693	0.3368	1.16923333333333	0.4836	-1.2736767145169	0.0238283614315012	0.0780892857209715	no	ACOT13	Thioesterase superfamily [Cynara cardunculus var. scolymus] [Cynara cardunculus]	-	-	-	-	-	-	-
Unigene0000042	0.333333333333333	0	0.0000	0.0000	0.0497	0.0000	0.0000	0.0000	0.0165666666666667	0.001	-4.05021144595377	0.999999999999997	1	no	--	--	-	-	-	-	-	-	-
Unigene0000043	20.6666666666667	30.3333333333333	1.0471	0.3267	1.0240	1.3922	1.1315	1.0145	0.799266666666667	1.1794	0.561304271116937	0.232891653324646	0.44125951521369	no	--	--	-	-	-	-	-	-	-
Unigene0000044	26.3333333333333	10.6666666666667	0.7328	1.2492	0.6401	0.0372	0.4236	0.6088	0.874033333333333	0.356533333333333	-1.2936513366607	0.0437713115177067	0.12762379090865	no	--	--	-	-	-	-	-	-	-
Unigene0000045	1521	1132.66666666667	13.5778	12.9563	12.9618	8.6748	10.7357	10.2805	13.1653	9.897	-0.411677212966821	0.00371000148650914	0.0162336055973923	no	FPP7	PREDICTED: filament-like plant protein 7 isoform X1 [Vitis vinifera]	-	-	-	-	-	-	-
Unigene0000046	365	311	3.9946	3.5498	3.0995	3.4544	2.7724	3.1144	3.54796666666667	3.11373333333333	-0.188347061234836	0.28806311327352	0.508019206201009	no	At2g18940	Pentatricopeptide repeat-containing protein [Cynara cardunculus var. scolymus] [Cynara cardunculus]	-	-	-	-	-	-	-
Unigene0000047	440	408.333333333333	5.7850	5.8154	4.8188	4.7784	5.2008	5.5689	5.47306666666667	5.1827	-0.0786455440196463	0.631729196980607	0.818729984125053	no	HI_1198	DHBP synthase RibB-like alpha/beta domain-containing protein [Cynara cardunculus var. scolymus] [Cynara cardunculus]	-	-	-	-	-	-	-
Unigene0000048	164.333333333333	217.333333333333	3.3917	4.1695	2.9939	5.4190	4.0164	5.0058	3.51836666666667	4.81373333333333	0.452250381821421	0.0362625236401861	0.109967367435638	no	TIC32	Glucose/ribitol dehydrogenase [Cynara cardunculus var. scolymus] [Cynara cardunculus]	-	-	-	-	-	GO:0003824//catalytic activity	GO:0044710//single-organism metabolic process
Unigene0000049	17.3333333333333	23.3333333333333	1.0718	1.0235	0.8232	1.2522	1.5266	1.2045	0.972833333333333	1.32776666666667	0.44873707133972	0.294206303208614	0.515693466726434	no	--	PREDICTED: YLP motif-containing protein 1-like [Gossypium raimondii]	-	-	-	-	-	-	-
Unigene0000050	17.6666666666667	109	1.3397	0.9696	0.6332	4.0070	7.7858	6.6247	0.980833333333333	6.13916666666667	2.64596292224826	2.62624527753101e-12	5.04718929726359e-11	yes	--	--	-	-	-	-	-	-	-
Unigene0000051	6.33333333333333	9.66666666666667	0.3684	0.1058	0.6219	0.3690	0.7497	0.4732	0.365366666666667	0.530633333333333	0.538370286434625	0.499500979615023	0.721349050427457	no	--	Pentatricopeptide repeat-containing protein [Cynara cardunculus var. scolymus] [Cynara cardunculus]	-	-	-	-	-	-	-
Unigene0000052	6.33333333333333	12.6666666666667	0.6180	0.1911	0.1123	0.8331	0.4063	0.7479	0.307133333333333	0.662433333333333	1.10891017317779	0.139965727083627	0.308614448007599	no	--	--	-	-	-	-	-	-	-
Unigene0000053	1973.66666666667	2001.33333333333	43.4789	44.2471	41.1954	46.7913	42.8582	43.7078	42.9738	44.4524333333333	0.0488050401120505	0.707620561341447	0.872888742741257	no	--	Chitin synthase 2, partial [Anthurium amnicola]	-	-	-	-	-	-	-
Unigene0000054	56.3333333333333	168.666666666667	3.0697	2.2361	2.6285	5.8216	9.5900	8.3496	2.64476666666667	7.9204	1.58243284500945	4.95483037826737e-09	6.61108716258295e-08	yes	--	--	-	-	-	-	-	-	-
Unigene0000055	910.333333333333	919	23.8351	21.1938	22.1852	24.2513	22.0363	22.8555	22.4047	23.0477	0.0408213780524197	0.774461369877182	0.915607182111163	no	BAG4	BAG domain-containing protein [Cynara cardunculus var. scolymus] [Cynara cardunculus]	-	-	-	-	-	-	-
Unigene0000056	388	321.666666666667	10.2434	9.5674	13.6294	8.6697	10.1613	8.7926	11.1467333333333	9.20786666666667	-0.275682127257323	0.14306834006331	0.31365825921514	no	FH	Frataxin [Cynara cardunculus var. scolymus] [Cynara cardunculus]	Metabolism	Metabolism of cofactors and vitamins	ko00860//Porphyrin and chlorophyll metabolism	K19054	-	-	GO:0008152//metabolic process
Unigene0000057	4	3.66666666666667	0.0000	0.2390	0.2810	0.2315	0.2258	0.0000	0.173333333333333	0.152433333333333	-0.185370704108854	0.999999999999999	1	no	RL9	Homeodomain-like protein [Cynara cardunculus var. scolymus] [Cynara cardunculus]	-	-	-	-	-	-	-
Unigene0000058	788.666666666667	662.333333333333	17.0058	17.0741	18.1722	14.7250	16.0103	13.4839	17.4173666666667	14.7397333333333	-0.240816095343148	0.101052984184968	0.243247355566978	no	--	Lactamase_B_2 domain-containing protein [Cephalotus follicularis]	-	-	-	-	-	-	-
Unigene0000059	6058	5121.33333333333	232.3474	209.8644	232.2699	173.2026	198.3173	204.5373	224.827233333333	192.019066666667	-0.227567228395916	0.0823916495051589	0.208602292289685	no	PAB8	ELAV-like protein 2 [Gossypium arboreum]	Genetic Information Processing	Folding, sorting and degradation;Translation	ko03013//RNA transport;ko03015//mRNA surveillance pathway;ko03018//RNA degradation	K13126	-	-	-
Unigene0000060	1722.33333333333	1713	9.6097	9.2985	10.4928	8.4113	9.7373	11.3911	9.80033333333333	9.84656666666667	0.00678994893289153	0.964650438507781	1	no	AUL1	Auxilin-related protein 1 [Glycine soja]	-	-	-	-	-	-	-
Unigene0000061	18.3333333333333	20	0.6971	0.6093	0.4298	0.8144	0.6619	0.4768	0.578733333333333	0.651033333333333	0.169832670732414	0.776157365522161	0.916558635319429	no	DYW9	PREDICTED: pentatricopeptide repeat-containing protein At4g30700 isoform X2 [Ipomoea nil]	-	-	-	-	-	-	-
Unigene0000062	545.666666666667	544.666666666667	16.5353	16.2902	14.5327	12.0544	19.4383	15.9240	15.7860666666667	15.8055666666667	0.0017810131292252	0.993580282501047	1	no	--	Dormancyauxin associated [Cynara cardunculus var. scolymus] [Cynara cardunculus]	-	-	-	-	-	-	-
Unigene0000063	25	35	1.5354	1.0473	1.8143	1.5376	2.1870	2.4034	1.46566666666667	2.04266666666667	0.478896764712309	0.219906303668709	0.424324223819475	no	--	--	-	-	-	-	-	-	-
Unigene0000064	544.666666666667	299.333333333333	11.2574	11.6276	10.3770	7.0736	6.9064	4.5433	11.0873333333333	6.17443333333333	-0.844533775186207	1.02296779663479e-05	8.24599431032842e-05	no	SALR	Glucose/ribitol dehydrogenase [Cynara cardunculus var. scolymus] [Cynara cardunculus]	Metabolism	Metabolism of terpenoids and polyketides;Global and overview maps	ko01110//Biosynthesis of secondary metabolites;ko00902//Monoterpenoid biosynthesis	K15095	-	-	-
Unigene0000065	0	0	0.0000	0.0000	0.0000	0.0000	0.0000	0.0000	0.001	0.001	0	notest	notest	notest	--	--	-	-	-	-	-	-	-
Unigene0000066	111.666666666667	86.3333333333333	5.8401	6.8583	6.6431	3.7624	4.9757	6.3793	6.44716666666667	5.03913333333333	-0.355489649381183	0.177413667891088	0.366069667171758	no	PHOX4	Phox/Bem1p [Cynara cardunculus var. scolymus] [Cynara cardunculus]	-	-	-	-	-	-	-
Unigene0000067	794	774.333333333333	21.9905	21.7001	24.2683	19.8751	23.0552	23.8670	22.6529666666667	22.2657666666667	-0.024872711886388	0.87230817638935	0.97338656463609	no	At3g46220	E3 UFM1-protein ligase 1 [Cynara cardunculus var. scolymus] [Cynara cardunculus]	-	-	-	-	-	-	-
Unigene0000068	36	8.66666666666667	0.6239	1.6506	1.5134	0.5755	0.2807	0.0738	1.26263333333333	0.31	-2.02609562303993	0.00108829961050512	0.00558025610045062	yes	--	--	-	-	-	-	-	-	-
Unigene0000069	292.333333333333	220.666666666667	3.3401	3.3245	3.5315	3.0552	2.3058	2.5066	3.3987	2.62253333333333	-0.374021912100247	0.0416835140367593	0.122687430809011	no	--	--	-	-	-	-	-	-	-
Unigene0000070	10.3333333333333	16.3333333333333	0.5855	0.5885	0.5661	0.9950	0.8592	0.9571	0.580033333333333	0.9371	0.69206719789127	0.202014323495744	0.402015690264709	no	--	--	-	-	-	-	-	-	-
Unigene0000071	241.333333333333	333	2.0607	2.0550	2.1731	2.8584	2.9158	3.0171	2.09626666666667	2.93043333333333	0.483291762550672	0.00344363401398211	0.015219665134418	no	ORG2	Achaete-scute transcription factor-related protein, partial [Cynara cardunculus var. scolymus] [Cynara cardunculus]	-	-	-	-	-	-	-
Unigene0000072	575.333333333333	533.333333333333	34.4652	32.2814	32.9048	28.4433	34.2873	30.4336	33.2171333333333	31.0547333333333	-0.0971143934409684	0.527696560283076	0.745736291424451	no	CKS1	Cyclin-dependent kinase, regulatory subunit [Cynara cardunculus var. scolymus] [Cynara cardunculus]	-	-	-	-	GO:0043231//intracellular membrane-bounded organelle	GO:0005488//binding;GO:0019887//protein kinase regulator activity	GO:0000079//regulation of cyclin-dependent protein serine/threonine kinase activity;GO:0010374//stomatal complex development;GO:0044786//cell cycle DNA replication;GO:0048869//cellular developmental process
Unigene0000073	32.3333333333333	202.666666666667	0.6642	0.3927	0.9926	3.2638	3.7472	5.7740	0.683166666666667	4.26166666666667	2.64110826549423	8.50597032434086e-15	2.06186432668762e-13	yes	--	--	-	-	-	-	-	-	-
Unigene0000074	31.6666666666667	10	1.5081	1.4051	0.6955	0.2579	0.4192	0.4961	1.2029	0.391066666666667	-1.62103023726815	0.00131797264501685	0.00659281638272149	yes	At2g48020	PREDICTED: sugar transporter ERD6-like 7 [Nicotiana attenuata]	-	-	-	-	GO:0009536//plastid;GO:0031090//organelle membrane;GO:0031224//intrinsic component of membrane	GO:0022857//transmembrane transporter activity	GO:0044763//single-organism cellular process;GO:0044765//single-organism transport
Unigene0000075	331.333333333333	417.333333333333	2.8010	2.0857	2.9421	3.0128	3.3143	3.6059	2.6096	3.311	0.343438323572477	0.0599560005795119	0.163228413180822	no	LIP1P	PREDICTED: probable LRR receptor-like serine/threonine-protein kinase IRK isoform X2 [Glycine max]	-	-	-	-	-	-	-
Unigene0000076	25.3333333333333	36.6666666666667	1.8380	1.5837	0.6826	1.1657	2.5433	2.3607	1.3681	2.02323333333333	0.564489024579405	0.227319517785462	0.433863310516111	no	--	--	-	-	-	-	-	-	-
Unigene0000077	84.6666666666667	92.6666666666667	3.4544	4.4013	2.8005	3.9891	4.5392	3.3406	3.55206666666667	3.9563	0.155493168494901	0.577527570210664	0.777880923376189	no	--	--	-	-	-	-	-	-	-
Unigene0000078	14.3333333333333	14.3333333333333	0.1553	0.6558	0.6241	0.4718	0.5015	0.4539	0.4784	0.475733333333333	-0.0080642749989575	1	1	no	--	hypothetical protein Ccrd_009132 [Cynara cardunculus var. scolymus] [Cynara cardunculus]	-	-	-	-	-	-	-
Unigene0000079	31.6666666666667	35.3333333333333	1.6450	2.3151	1.4903	2.7548	1.5621	2.0336	1.8168	2.11683333333333	0.220508073568794	0.58926970869106	0.787427853865153	no	--	--	-	-	-	-	-	-	-
Unigene0000080	95.3333333333333	105.333333333333	5.7129	5.1686	4.7256	6.6141	5.9182	5.0780	5.20236666666667	5.8701	0.174216995471856	0.471811772691469	0.697573873590211	no	--	--	-	-	-	-	-	-	-
Unigene0000081	2.33333333333333	5.66666666666667	0.0000	0.0539	0.3799	0.3757	0.3562	0.2409	0.1446	0.324266666666667	1.16511317577131	0.286490731945622	0.506182476319173	no	--	--	-	-	-	-	-	-	-
Unigene0000082	10	13	0.1558	0.4699	1.1047	0.9102	0.7891	0.4669	0.5768	0.722066666666667	0.324060879222407	0.672140757731423	0.848657328237414	no	--	--	-	-	-	-	-	-	-
Unigene0000083	374	515.333333333333	3.6289	4.0831	3.1236	6.1338	4.3994	4.8961	3.61186666666667	5.1431	0.509893568837102	0.0053182603231864	0.0221145595875692	no	LECRKS2	Concanavalin A-like lectin/glucanase, subgroup [Cynara cardunculus var. scolymus] [Cynara cardunculus]	-	-	-	-	-	GO:0004672//protein kinase activity	GO:0006796//phosphate-containing compound metabolic process
Unigene0000084	20.6666666666667	17.6666666666667	0.4336	2.1250	0.9608	0.9499	1.3898	0.6701	1.17313333333333	1.00326666666667	-0.225661870309677	0.726809935331991	0.885568011912255	no	--	--	-	-	-	-	-	-	-
Unigene0000085	378	401.333333333333	4.6570	3.8906	3.9786	5.3308	3.7650	4.6090	4.1754	4.56826666666667	0.129732455373529	0.480414419289637	0.70578964435099	no	TLP1	PAC motif-containing protein [Cynara cardunculus var. scolymus] [Cynara cardunculus]	-	-	-	-	-	-	-
Unigene0000086	70	115.333333333333	3.0276	2.9974	4.2824	5.3060	6.7520	4.7430	3.4358	5.60033333333333	0.704866640551376	0.00822701282521906	0.0321586398575814	no	--	--	-	-	-	-	-	-	-
Unigene0000087	4.66666666666667	15.3333333333333	0.3453	0.1983	0.1749	0.5187	0.8432	1.0533	0.2395	0.805066666666666	1.74908260016893	0.00934732854968655	0.0358399099146012	yes	--	--	-	-	-	-	-	-	-
Unigene0000088	743.666666666667	752	10.5487	10.2905	12.8171	11.5627	11.2021	11.5683	11.2187666666667	11.4443666666667	0.02872354388301	0.850060561340005	0.960555211476408	no	--	trihelix protein, partial [Chrysanthemum x morifolium]	-	-	-	-	-	-	-
Unigene0000089	45.6666666666667	74.3333333333333	0.6697	0.9495	0.8726	1.1236	1.6960	1.2159	0.8306	1.34516666666667	0.695559157450791	0.0220549204133882	0.0733104581419283	no	--	--	-	-	-	-	-	-	-
Unigene0000090	1768.66666666667	1576	106.4754	91.9800	99.0246	80.7219	96.9758	89.7615	99.16	89.1530666666667	-0.153473847228893	0.27383297979861	0.491498347783971	no	RPL6	PREDICTED: 60S ribosomal protein L6-1-like [Gossypium hirsutum]	Genetic Information Processing	Translation	ko03010//Ribosome	K02934	-	-	-
Unigene0000091	0	0.666666666666667	0.0000	0.0000	0.0000	0.1136	0.0000	0.0000	0.001	0.0378666666666667	5.24285652389616	0.573671207981832	0.775689256344765	no	--	Non-heme dioxygenase N-terminal domain-containing protein [Cynara cardunculus var. scolymus] [Cynara cardunculus]	-	-	-	-	-	-	-
Unigene0000092	20.6666666666667	10.3333333333333	0.8131	0.8173	2.0497	0.2533	0.4118	1.1574	1.2267	0.6075	-1.01382615486702	0.124035059643841	0.282920978973793	no	--	--	-	-	-	-	-	-	-
Unigene0000093	18.3333333333333	14.3333333333333	0.6504	1.4167	1.0889	0.3800	0.9265	1.1574	1.052	0.8213	-0.357153501441818	0.546299750026174	0.761167284484583	no	--	--	-	-	-	-	-	-	-
Unigene0000094	62.6666666666667	0	3.6160	3.3860	2.7511	0.0000	0.0000	0.0000	3.25103333333333	0.001	-11.6666826329353	1.33369074005391e-26	7.24475057138719e-25	yes	--	--	-	-	-	-	-	-	-
Unigene0000095	29.6666666666667	33.6666666666667	1.9520	2.0139	0.7284	2.2807	1.8537	1.4433	1.56476666666667	1.85923333333333	0.248760296679022	0.589918338452744	0.787885849188752	no	--	hypothetical protein A4A49_22321 [Nicotiana attenuata]	-	-	-	-	-	-	-
Unigene0000096	21	0	1.4179	1.2669	0.7447	0.0000	0.0000	0.0000	1.14316666666667	0.001	-10.1588200396096	8.59377554841993e-10	1.2598040650947e-08	yes	--	--	-	-	-	-	-	-	-
Unigene0000097	7.66666666666667	1.33333333333333	0.2463	0.1415	0.4990	0.0000	0.0000	0.1582	0.2956	0.0527333333333333	-2.48685917039452	0.0423408662663501	0.124226747130342	no	--	--	-	-	-	-	-	-	-
Unigene0000098	16.6666666666667	0	0.8733	1.0534	0.3096	0.0000	0.0000	0.0000	0.745433333333333	0.001	-9.54193552287351	3.19205466115898e-07	3.30623464060815e-06	yes	--	--	-	-	-	-	-	-	-
Unigene0000099	11.3333333333333	17.3333333333333	0.4842	0.4119	0.4402	0.2611	0.8843	0.8791	0.445433333333333	0.674833333333333	0.599321713102278	0.329338309075314	0.555856701295801	no	--	--	-	-	-	-	-	-	-
Unigene0000100	590	5911.66666666667	17.8857	26.8566	41.0521	367.5045	283.2036	204.7860	28.5981333333333	285.1647	3.31780251720906	5.25501445489766e-32	3.75192455593789e-30	yes	--	Bifunctional inhibitor/plant lipid transfer protein/seed storage helical domain-containing protein, partial [Cynara cardunculus var. scolymus] [Cynara cardunculus]	-	-	-	-	-	-	-
Unigene0000101	84.3333333333333	63.3333333333333	2.6269	3.0543	2.7675	1.4421	2.4645	2.4542	2.81623333333333	2.12026666666667	-0.409521146064901	0.163531814988355	0.345238710607285	no	--	UPF0081 domain-containing protein [Cephalotus follicularis]	-	-	-	-	-	-	-
Unigene0000102	17.3333333333333	16.6666666666667	0.0795	1.3190	0.7988	0.6504	0.9440	0.4915	0.732433333333333	0.6953	-0.0750618607264742	0.935420527510258	1	no	--	F-box domain, cyclin-like protein [Cynara cardunculus var. scolymus] [Cynara cardunculus]	-	-	-	-	-	-	-
Unigene0000103	197.666666666667	89.3333333333333	10.7663	9.2557	10.5348	4.3258	4.5336	5.1465	10.1856	4.66863333333333	-1.12545877591675	9.46457623088721e-08	1.06034532067238e-06	yes	--	--	-	-	-	-	-	-	-
Unigene0000104	164.333333333333	198.666666666667	4.4769	3.3234	4.1780	4.4528	5.1453	5.0056	3.99276666666667	4.8679	0.285910766684477	0.162822911077727	0.344442633675128	no	PP2A13	F-box domain, cyclin-like protein [Cynara cardunculus var. scolymus] [Cynara cardunculus]	-	-	-	-	-	-	-
Unigene0000105	34.6666666666667	11.3333333333333	1.1582	0.9980	2.5418	0.5800	0.6285	0.2789	1.566	0.4958	-1.65925403609168	0.00188100264754868	0.00900989341842996	yes	--	--	-	-	-	-	-	-	-
Unigene0000106	708.333333333333	540.666666666667	15.4998	10.8678	11.2606	8.8084	9.9140	10.5388	12.5427333333333	9.75373333333333	-0.362825342104467	0.0407627148443627	0.120554679282189	no	VAB	PREDICTED: VAN3-binding protein [Daucus carota subsp. sativus] [Daucus carota]	-	-	-	-	-	-	-
Unigene0000107	362.666666666667	673.666666666667	2.0780	1.8840	1.7212	3.2758	3.9702	3.4415	1.8944	3.5625	0.911149028085241	1.50101831936977e-08	1.87896208684676e-07	no	--	Armadillo-like helical [Cynara cardunculus var. scolymus] [Cynara cardunculus]	-	-	-	-	-	-	-
Unigene0000108	441.333333333333	366.333333333333	7.6843	8.9089	8.8020	6.0560	6.8669	8.4323	8.46506666666667	7.1184	-0.249968426489933	0.156891160831553	0.33539026186031	no	--	PREDICTED: B3 domain-containing protein REM10-like [Solanum pennellii]	-	-	-	-	-	-	-
Unigene0000109	40.6666666666667	43.3333333333333	1.3406	1.7043	2.0967	1.7045	2.1717	1.5509	1.71386666666667	1.80903333333333	0.0779641146047668	0.834312500209524	0.951487776531952	no	--	PREDICTED: putative B3 domain-containing protein Os04g0346900 isoform X3 [Phoenix dactylifera]	-	-	-	-	-	-	-
Unigene0000110	18.3333333333333	14	1.0791	1.1933	0.8289	0.7565	1.0760	0.5457	1.03376666666667	0.792733333333333	-0.383003043003574	0.447442629640167	0.674598440678539	no	--	RING finger and transmembrane domain-containing protein 2 [Anthurium amnicola]	-	-	-	-	-	-	-
Unigene0000111	2	0	0.1342	0.0000	0.1586	0.0000	0.0000	0.0000	0.0976	0.001	-6.60880924267552	0.0997026303366911	0.240966451662116	no	--	vf14-3-3d protein [Vicia faba]	-	-	-	-	-	-	-
Unigene0000112	1437	1606.66666666667	11.2048	10.5273	10.2612	9.8246	14.2650	11.8168	10.6644333333333	11.9688	0.166471205458936	0.292902074080587	0.514303632264239	no	--	EEIG1/EHBP1 N-terminal domain-containing protein [Cynara cardunculus var. scolymus] [Cynara cardunculus]	-	-	-	-	GO:0016020//membrane	-	GO:0005976//polysaccharide metabolic process;GO:0009987//cellular process
Unigene0000113	11	8	0.1709	0.9733	0.8749	0.6654	0.3786	0.4480	0.673033333333333	0.497333333333333	-0.436464829227504	0.56449996098947	0.77436112295732	no	--	--	-	-	-	-	-	-	-
Unigene0000114	12	5	0.3260	0.7646	1.0272	0.5078	0.1548	0.2442	0.705933333333333	0.302266666666667	-1.22371005488007	0.126695091909005	0.287277440917658	no	--	--	-	-	-	-	-	-	-
Unigene0000115	182.666666666667	184.666666666667	10.1205	10.9312	10.0508	9.4973	10.4796	11.9789	10.3675	10.6519333333333	0.0390472571297933	0.849548557141646	0.960308605030405	no	--	--	-	-	-	-	-	-	-
Unigene0000116	3	6	0.0000	0.1885	0.2770	0.2191	0.3116	0.3688	0.155166666666667	0.299833333333333	0.950342113692684	0.344641835934975	0.571775242155557	no	ZAT9	Cys2/His2 zinc-finger transcription factor [Silene latifolia]	-	-	-	-	-	GO:0005488//binding	-
Unigene0000117	23.3333333333333	33.3333333333333	1.0252	1.4313	1.8171	2.9279	1.7307	1.5362	1.42453333333333	2.06493333333333	0.535605824417281	0.204814515050686	0.405802917442786	no	--	--	-	-	-	-	-	-	-
Unigene0000118	33	150	0.9118	0.4033	0.5818	2.1732	3.4287	3.0741	0.6323	2.892	2.19338642766448	1.77711539863493e-11	3.16092400995829e-10	yes	SRK	receptor-like protein kinase homolog RK20-1 [Phaseolus vulgaris]	-	-	-	-	-	GO:0016772//transferase activity, transferring phosphorus-containing groups	-
Unigene0000119	926	423.333333333333	11.0065	11.7611	12.3990	4.6915	6.4006	4.9694	11.7222	5.35383333333333	-1.13059922420875	8.51032283991005e-12	1.55885203093818e-10	yes	--	--	-	-	-	-	-	-	-
Unigene0000120	17	7.33333333333333	0.6857	1.6968	0.3740	0.6163	0.3506	0.2964	0.918833333333334	0.4211	-1.12564032008822	0.103287587769513	0.247129876080697	no	--	--	-	-	-	-	-	-	-
Unigene0000121	15	11	0.5038	1.3674	0.4763	1.0596	0.2871	0.5096	0.7825	0.618766666666667	-0.338695272016528	0.611639383606245	0.803801410226467	no	--	--	-	-	-	-	-	-	-
Unigene0000122	48.6666666666667	111.666666666667	1.8323	2.2781	3.4757	7.5491	4.8994	5.0938	2.5287	5.84743333333333	1.20940761983772	0.000116893427369111	0.000760060545607875	yes	--	--	-	-	-	-	-	-	-
Unigene0000123	16.3333333333333	38.6666666666667	0.7495	0.5965	0.2214	1.6784	1.3345	0.8774	0.522466666666667	1.29676666666667	1.31150801061951	0.00582715879446016	0.0239284733789023	yes	--	--	-	-	-	-	-	-	-
Unigene0000124	422	325.333333333333	7.5243	7.4916	9.1672	8.4135	4.6725	6.0747	8.06103333333333	6.3869	-0.335848925457804	0.119737367195309	0.275444996274192	no	FAD12	omega-6 fatty acid desaturase [Artemisia sphaerocephala]	Metabolism	Lipid metabolism;Global and overview maps	ko01212//Fatty acid metabolism;ko01040//Biosynthesis of unsaturated fatty acids	K10256	-	-	-
Unigene0000125	75	32.3333333333333	3.6665	5.9539	3.6661	1.7794	0.8035	3.4867	4.42883333333333	2.0232	-1.13028776436712	0.0124931893991052	0.0457277609825049	yes	--	--	-	-	-	-	-	-	-
Unigene0000126	107.666666666667	82	1.7441	1.8691	2.0221	1.9224	1.3594	1.0910	1.87843333333333	1.4576	-0.365935050568651	0.174508742590509	0.361681944570159	no	--	--	-	-	-	-	-	-	-
Unigene0000127	251	245	9.9098	10.4580	9.7810	8.7836	11.5018	9.3023	10.0496	9.86256666666667	-0.0271030272998209	0.898936646237551	0.987963571998719	no	--	PREDICTED: protein NUCLEAR FUSION DEFECTIVE 6, chloroplastic/mitochondrial [Fragaria vesca subsp. vesca] [Fragaria vesca]	-	-	-	-	-	-	-
Unigene0000128	15	16.3333333333333	1.0337	0.4948	0.8144	1.0927	0.8881	0.6085	0.780966666666667	0.8631	0.144266749437465	0.854298517937744	0.963113564529262	no	--	--	-	-	-	-	-	-	-
Unigene0000129	15552.3333333333	11776	892.4093	881.5634	897.6187	731.2051	687.6251	634.9345	890.530466666667	684.588233333333	-0.37942847379794	0.00224193635636738	0.0105061817824489	no	METE	Cobalamin-independent methionine synthase, partial [Cynara cardunculus var. scolymus] [Cynara cardunculus]	Metabolism	Amino acid metabolism;Metabolism of other amino acids;Global and overview maps	ko01100//Metabolic pathways;ko01110//Biosynthesis of secondary metabolites;ko01230//Biosynthesis of amino acids;ko00270//Cysteine and methionine metabolism;ko00450//Selenocompound metabolism	K00549	-	GO:0046914//transition metal ion binding	GO:0000097//sulfur amino acid biosynthetic process
Unigene0000130	3.33333333333333	18	0.0000	0.3394	0.2660	1.9067	0.4809	1.0119	0.2018	1.13316666666667	2.48936198944789	0.00304181667806967	0.0136671757257672	yes	--	--	-	-	-	-	-	-	-
Unigene0000131	207.333333333333	102	2.3074	2.0109	2.1883	0.6364	1.4012	1.1352	2.16886666666667	1.0576	-1.0361472826004	0.000127048964678615	0.000820845541469495	yes	HIT4	Myosin-H heavy chain [Cajanus cajan]	-	-	-	-	-	-	-
Unigene0000132	0.666666666666667	5.66666666666667	0.0936	0.0000	0.0000	0.3280	0.2221	0.3155	0.0312	0.288533333333333	3.20912006424341	0.0159930009571547	0.0562199620020481	no	--	--	-	-	-	-	-	-	-
Unigene0000133	14.6666666666667	13.3333333333333	1.0352	1.1562	0.4077	0.5375	0.9830	0.9048	0.866366666666667	0.808433333333333	-0.0998489283650632	0.899926560608338	0.988552991527654	no	--	--	-	-	-	-	-	-	-
Unigene0000134	96.3333333333333	145.333333333333	5.4608	4.8739	5.2468	7.2151	8.1421	8.4314	5.19383333333333	7.92953333333333	0.610436243712417	0.00456367090560732	0.0194061492060926	no	--	--	-	-	-	-	-	-	-
Unigene0000135	4	14	0.1721	0.2595	0.1017	0.3016	1.2258	0.2901	0.177766666666667	0.605833333333333	1.76893613101132	0.0398691248079105	0.118469949095942	no	--	--	-	-	-	-	-	-	-
Unigene0000136	48	49.6666666666667	1.7624	2.6336	2.9270	2.5044	2.9854	2.0342	2.441	2.508	0.0390650530208853	0.927029552100424	1	no	--	--	-	-	-	-	-	-	-
Unigene0000137	8.33333333333333	4	0.5737	0.5767	0.3390	0.0000	0.5448	0.1289	0.496466666666667	0.224566666666667	-1.14455305822501	0.268240010522193	0.485830594761694	no	--	--	-	-	-	-	-	-	-
Unigene0000138	119.666666666667	22.3333333333333	6.2025	4.7680	6.4132	1.2256	0.7796	1.3326	5.79456666666667	1.1126	-2.38076576593288	2.40881303764896e-14	5.59596614591489e-13	yes	--	--	-	-	-	-	-	-	-
Unigene0000139	2	24.6666666666667	0.2230	0.0000	0.1317	2.2143	1.2704	1.0023	0.118233333333333	1.49566666666667	3.66107994862853	9.17551387863707e-07	8.89476764271902e-06	yes	--	--	-	-	-	-	-	-	-
Unigene0000140	40	46.6666666666667	1.7337	1.3245	1.3112	1.2964	2.6342	1.0911	1.45646666666667	1.6739	0.200740659108338	0.619844263161264	0.810037293457501	no	--	--	Metabolism;Genetic Information Processing	Transcription;Global and overview maps;Nucleotide metabolism	ko01100//Metabolic pathways;ko00230//Purine metabolism;ko00240//Pyrimidine metabolism;ko03020//RNA polymerase	K03006	-	-	-
Unigene0000141	9.66666666666667	21.3333333333333	0.5379	0.2253	0.6356	0.4714	1.6176	0.8564	0.466266666666667	0.9818	1.07427387138949	0.0803926476454255	0.204662052390094	no	--	--	-	-	-	-	-	-	-
Unigene0000142	13	10.6666666666667	1.0692	0.5657	0.6650	0.6575	0.5878	0.6957	0.766633333333333	0.647	-0.244771015883085	0.702977905416707	0.869728726726725	no	--	--	-	-	-	-	-	-	-
Unigene0000143	100.333333333333	99	3.8956	5.1527	7.5713	5.3899	4.2348	6.9127	5.53986666666667	5.51246666666667	-0.00715322709007073	1	1	no	--	Bifunctional inhibitor/plant lipid transfer protein/seed storage helical domain-containing protein [Cynara cardunculus var. scolymus] [Cynara cardunculus]	-	-	-	-	-	-	-
Unigene0000144	7.66666666666667	8.66666666666667	0.7509	0.4026	0.0000	0.4679	0.0000	1.0127	0.3845	0.493533333333333	0.360163929677268	0.800815260679463	0.931985319523452	no	--	Armadillo [Cynara cardunculus var. scolymus] [Cynara cardunculus]	-	-	-	-	-	-	-
Unigene0000145	2234.66666666667	2174	45.8671	44.7711	50.4010	47.8155	45.4975	45.6367	47.0130666666667	46.3165666666667	-0.0215334768808577	0.869646263433305	0.971786556950916	no	NECAP2	Adaptin ear-binding coat-associated protein 1 NECAP-1 [Cynara cardunculus var. scolymus] [Cynara cardunculus]	-	-	-	-	-	-	-
Unigene0000146	452.666666666667	50.6666666666667	6.1261	5.8778	6.2050	0.6520	0.6986	0.7127	6.06963333333333	0.687766666666667	-3.14161826493569	4.55611581922678e-55	8.63407530123492e-53	yes	--	PREDICTED: probable glycerophosphoryl diester phosphodiesterase 2, partial [Nicotiana sylvestris]	-	-	-	-	-	-	-
Unigene0000147	1523.33333333333	2090.33333333333	19.3719	18.2772	19.2572	29.2694	23.8341	26.6842	18.9687666666667	26.5959	0.487577979324276	0.000401814258438164	0.00230557051712034	no	--	Glycosyl transferase, family 3 [Cynara cardunculus var. scolymus] [Cynara cardunculus]	-	-	-	-	-	GO:0016740//transferase activity	-
Unigene0000148	59	50	1.1138	1.1354	0.6303	0.5132	0.8938	1.0931	0.959833333333333	0.833366666666667	-0.20383252049915	0.58261590849352	0.782293990146702	no	--	CAAX amino terminal protease [Cynara cardunculus var. scolymus] [Cynara cardunculus]	-	-	-	-	-	GO:0016787//hydrolase activity	-
Unigene0000149	16.6666666666667	13	0.3321	1.0492	1.1773	0.5543	0.8109	0.5865	0.852866666666667	0.650566666666667	-0.390623310372626	0.563482725077511	0.773748567375112	no	--	--	-	-	-	-	-	-	-
Unigene0000150	0.666666666666667	7.66666666666667	0.0000	0.1134	0.0000	0.9227	0.3214	0.1902	0.0378	0.4781	3.66085426612662	0.00816426707323217	0.0319590926441849	yes	--	--	-	-	-	-	-	-	-
Unigene0000151	116.666666666667	67.3333333333333	1.6054	1.7822	1.7816	1.0439	1.1003	0.8629	1.72306666666667	1.00236666666667	-0.781568177253806	0.00116980432154437	0.0059425773867953	no	--	--	-	-	-	-	-	-	-
Unigene0000152	68.3333333333333	40.6666666666667	1.4580	1.2982	1.7968	0.9248	0.5538	1.3109	1.51766666666667	0.929833333333333	-0.706810907971127	0.0417176825060894	0.122772207493565	no	--	--	-	-	-	-	-	-	-
Unigene0000153	1546	1350.66666666667	36.8472	35.1874	39.8304	29.1705	34.2560	35.0418	37.2883333333333	32.8227666666667	-0.184027464488381	0.193502773868333	0.38955844563069	no	TON1B	PREDICTED: protein TONNEAU 1a-like isoform X1 [Malus domestica]	-	-	-	-	-	-	-
Unigene0000154	2802	2698.66666666667	40.8607	38.2976	38.6464	40.5699	38.1209	36.7250	39.2682333333333	38.4719333333333	-0.0295563616914377	0.816461786553939	0.940381987235734	no	SOX	sulfite oxidase [Codonopsis lanceolata]	Metabolism	Energy metabolism;Global and overview maps	ko01100//Metabolic pathways;ko00920//Sulfur metabolism	K00387	-	-	-
Unigene0000155	26.3333333333333	6.33333333333333	1.0159	0.0000	3.7908	0.0000	0.2031	0.9013	1.60223333333333	0.368133333333333	-2.12178397049161	0.0886998192030719	0.220691071857029	no	--	hypothetical protein VITISV_019221 [Vitis vinifera]	-	-	-	-	-	-	-
Unigene0000156	74	100	0.7512	0.7341	0.9863	1.2921	0.9016	1.2077	0.823866666666667	1.1338	0.46068339643758	0.0842837158413647	0.212201149626625	no	--	Kinesin-like protein KIFC3 [Cynara cardunculus var. scolymus] [Cynara cardunculus]	-	-	-	-	-	-	-
Unigene0000157	250.333333333333	229.333333333333	1.6896	1.8168	2.0130	1.2298	2.1306	1.6498	1.8398	1.67006666666667	-0.139643248914566	0.537825723158597	0.753743263254729	no	fam91a1	PREDICTED: protein FAM91A1 [Citrus sinensis]	-	-	-	-	-	-	-
Unigene0000158	211.666666666667	604	2.4712	3.1385	2.4358	7.5913	7.6467	8.1962	2.68183333333333	7.8114	1.54236155737758	1.46540926759356e-19	5.09613889331709e-18	yes	--	--	-	-	-	-	-	-	-
Unigene0000159	571.333333333333	457.666666666667	11.3053	10.7037	11.0500	7.6606	10.0420	8.9287	11.0196666666667	8.8771	-0.311920230230173	0.0516260847598368	0.145362807973947	no	IAA18	Aux/IAA-ARF-dimerization [Cynara cardunculus var. scolymus] [Cynara cardunculus]	Environmental Information Processing	Signal transduction	ko04075//Plant hormone signal transduction	K14484	-	-	-
Unigene0000160	106	742.666666666667	3.0574	6.8763	7.7770	46.3177	49.7516	26.3240	5.90356666666667	40.7977666666667	2.78883144522208	2.93749046610103e-18	9.26503927817689e-17	yes	--	--	-	-	-	-	-	-	-
Unigene0000161	90.3333333333333	140	5.2809	3.9116	3.9960	7.6313	8.3140	4.6854	4.39616666666667	6.8769	0.645512284373705	0.0191082087424286	0.0651466999814964	no	--	--	-	-	-	-	-	-	-
Unigene0000162	8.66666666666667	3.33333333333333	0.2603	0.0561	0.1978	0.0000	0.1059	0.0836	0.1714	0.0631666666666667	-1.4401317617752	0.173392323394467	0.360110109652816	no	--	--	-	-	-	-	-	-	-
Unigene0000163	13.3333333333333	6.66666666666667	0.9559	0.9075	0.3138	0.1241	0.9077	0.0000	0.725733333333333	0.343933333333333	-1.07731058957242	0.264659270312216	0.481610522494431	no	--	--	-	-	-	-	-	-	-
Unigene0000164	14.6666666666667	1.66666666666667	0.2617	0.1169	1.0650	0.0340	0.0552	0.0653	0.4812	0.0515	-3.2239923051055	0.00218723490038676	0.010285645174029	yes	--	--	-	-	-	-	-	-	-
Unigene0000165	12.6666666666667	16.3333333333333	0.7130	0.5631	0.7823	0.6545	0.9672	1.0302	0.686133333333333	0.883966666666667	0.365503011974986	0.493262232714821	0.716495710378178	no	--	--	-	-	-	-	-	-	-
Unigene0000166	24.3333333333333	45	0.8479	0.7540	0.9249	0.8764	1.8581	1.9059	0.842266666666667	1.5468	0.876937692923556	0.0284511284774186	0.0902498783804056	no	--	--	-	-	-	-	-	-	-
Unigene0000167	1144	975	14.8453	16.2214	15.2458	12.3699	14.1459	13.3931	15.4375	13.3029666666667	-0.214691122698959	0.12281999515382	0.280912490977392	no	ASY1	PREDICTED: HORMA domain-containing protein 1 [Juglans regia]	-	-	-	-	-	-	-
Unigene0000168	101.333333333333	84.6666666666667	1.7624	2.3684	1.7976	1.3872	1.8497	1.7721	1.97613333333333	1.66966666666667	-0.243120180607249	0.341128810604854	0.567851110527641	no	AKT1	PREDICTED: potassium channel AKT1-like isoform X2 [Juglans regia]	-	-	-	-	GO:0031224//intrinsic component of membrane	GO:0005249//voltage-gated potassium channel activity;GO:0005515//protein binding	GO:0000041//transition metal ion transport;GO:0000904//cell morphogenesis involved in differentiation;GO:0001101//response to acid chemical;GO:0006970//response to osmotic stress;GO:0007015//actin filament organization;GO:0009267//cellular response to starvation;GO:0009933//meristem structural organization;GO:0010053//root epidermal cell differentiation;GO:0010119//regulation of stomatal movement…
Unigene0000169	19	19.6666666666667	1.4542	2.8192	1.9639	2.5485	1.8741	2.2180	2.0791	2.21353333333333	0.0903919487428985	0.866998586408958	0.970198971735229	no	--	--	-	-	-	-	-	-	-
Unigene0000170	13.6666666666667	13	1.5340	0.2856	0.6042	0.9957	0.9172	0.4470	0.807933333333333	0.786633333333333	-0.0385449325095141	1	1	no	--	--	-	-	-	-	-	-	-
Unigene0000171	28.6666666666667	75	0.6915	0.4866	0.9533	2.2890	1.4446	1.9168	0.710466666666667	1.88346666666667	1.40655163239684	4.33580494930411e-05	0.000309515335216623	yes	--	PREDICTED: neuron navigator 1-like [Nicotiana sylvestris]	-	-	-	-	-	-	-
Unigene0000172	2586.33333333333	1873	22.4472	35.5308	35.4430	22.6442	24.5287	20.6370	31.1403333333333	22.6033	-0.46225097116875	0.0100362813158737	0.0380385451396784	no	NPF7.1	PREDICTED: protein NRT1/ PTR FAMILY 7.1 [Eucalyptus grandis]	-	-	-	-	GO:0031224//intrinsic component of membrane	-	GO:0051234//establishment of localization
Unigene0000173	6	26.6666666666667	0.4176	0.0323	0.1518	0.4879	0.7626	1.5163	0.200566666666667	0.922266666666667	2.20110209965454	0.00264855642610023	0.0121339916030522	yes	--	Cyclin delta-3 isoform 3 [Theobroma cacao]	-	-	-	-	-	-	-
Unigene0000174	432.333333333333	406.333333333333	7.7229	7.0505	6.7421	6.6109	7.6182	6.2173	7.17183333333333	6.81546666666667	-0.0735295175078564	0.655405890457255	0.836186839591785	no	--	--	-	-	-	-	-	-	-
Unigene0000175	15.3333333333333	12.6666666666667	0.3057	0.6531	0.9483	0.8037	0.3629	0.4295	0.6357	0.532033333333333	-0.256829451110441	0.684131986307318	0.856941480966911	no	--	--	-	-	-	-	-	-	-
Unigene0000176	9	8.66666666666667	0.5771	0.2901	0.2923	0.3853	0.3132	0.4633	0.3865	0.387266666666667	0.00285891498721184	1	1	no	UFO	unusual floral organs protein [Gerbera hybrid cultivar]	-	-	-	-	-	-	GO:0044267//cellular protein metabolic process;GO:0044767//single-organism developmental process
Unigene0000177	267	131.666666666667	10.3091	8.5426	10.7416	4.4354	5.2256	5.0101	9.86443333333333	4.89036666666667	-1.01229353842033	3.26307812544264e-07	3.37521532263409e-06	yes	FCA	Nucleotide-binding, alpha-beta plait [Cynara cardunculus var. scolymus] [Cynara cardunculus]	-	-	-	-	-	-	-
Unigene0000178	5.66666666666667	9	0.2911	0.2341	0.5504	0.1360	1.1610	0.2617	0.358533333333333	0.519566666666667	0.535201621682445	0.578035723330816	0.778301943132333	no	--	--	-	-	-	-	-	-	-
Unigene0000179	1999	1763	6.5534	8.9396	7.2925	6.2501	6.5347	7.6810	7.59516666666667	6.82193333333333	-0.154900966831297	0.323575665427799	0.549684550528499	no	UPL1	PREDICTED: E3 ubiquitin-protein ligase UPL1-like [Sesamum indicum]	Genetic Information Processing	Folding, sorting and degradation	ko04120//Ubiquitin mediated proteolysis	K10592	-	-	-
Unigene0000180	92	85.6666666666667	6.6066	4.6947	5.2494	3.5933	6.3278	5.5046	5.5169	5.1419	-0.101556277423341	0.741107395829212	0.895187879655386	no	--	PREDICTED: cyclopropane-fatty-acyl-phospholipid synthase-like isoform X3 [Daucus carota subsp. sativus] [Daucus carota]	-	-	-	-	-	-	-
Unigene0000181	17.3333333333333	25.6666666666667	0.9206	0.7712	1.1483	1.5537	1.9428	0.6323	0.9467	1.37626666666667	0.539780807777818	0.282460581676454	0.501238267554479	no	--	--	-	-	-	-	-	-	-
Unigene0000182	1023.33333333333	893	16.3111	14.7203	12.6094	12.5623	13.9185	12.2665	14.5469333333333	12.9157666666667	-0.171581765007006	0.259595890561396	0.475104529215254	no	At4g33920	Protein phosphatase 2C [Cynara cardunculus var. scolymus] [Cynara cardunculus]	-	-	-	-	-	GO:0004721//phosphoprotein phosphatase activity;GO:0043169//cation binding	GO:0006464//cellular protein modification process;GO:0006605//protein targeting;GO:0006952//defense response;GO:0007165//signal transduction;GO:0010243//response to organonitrogen compound;GO:0043067//regulation of programmed cell death
Unigene0000183	34	49.6666666666667	1.0301	0.4794	0.5185	0.8915	1.1594	0.9648	0.676	1.00523333333333	0.572435264979074	0.136112569108151	0.302472008619732	no	--	--	-	-	-	-	-	-	-
Unigene0000184	4.66666666666667	10.3333333333333	0.2911	0.2341	0.3440	0.7482	0.8293	0.3271	0.289733333333333	0.634866666666667	1.13172795818626	0.122884062781469	0.281009872344243	no	--	--	-	-	-	-	-	-	-
Unigene0000185	665	681.666666666667	5.5456	5.2397	5.9906	4.7274	6.5997	5.8757	5.59196666666667	5.73426666666667	0.036253236379726	0.825917406961467	0.946358956668461	no	ATHB-8	homeobox leucine-zipper protein [Zinnia violacea]	-	-	-	-	GO:0043231//intracellular membrane-bounded organelle	GO:0001071//nucleic acid binding transcription factor activity;GO:0003677//DNA binding	GO:0000904//cell morphogenesis involved in differentiation;GO:0003006//developmental process involved in reproduction;GO:0007015//actin filament organization;GO:0007059//chromosome segregation;GO:0009790//embryo development;GO:0009799//specification of symmetry;GO:0009933//meristem structural organization;GO:0009943//adaxial/abaxial axis specification;GO:0010053//root epidermal cell differentiati…
Unigene0000186	46.6666666666667	47.3333333333333	1.7644	3.4398	2.7167	1.8740	4.6711	1.2018	2.6403	2.5823	-0.0320452466848221	0.96442659683099	1	no	SMXL8	Double Clp-N motif-containing protein [Cynara cardunculus var. scolymus] [Cynara cardunculus]	-	-	-	-	-	-	-
Unigene0000187	56.3333333333333	16	1.6124	1.4083	1.7180	0.4941	0.5271	0.3268	1.57956666666667	0.449333333333333	-1.8136708324794	5.56402963444174e-07	5.56956689053026e-06	yes	--	hypothetical protein Ccrd_003900 [Cynara cardunculus var. scolymus] [Cynara cardunculus]	-	-	-	-	-	-	-
Unigene0000188	132.666666666667	84.3333333333333	2.3923	2.1376	2.0139	2.4479	0.7869	1.1598	2.18126666666667	1.46486666666667	-0.574396799368871	0.103236289764927	0.247034609251354	no	5MAT1	PREDICTED: coumaroyl-CoA:anthocyanidin 3-O-glucoside-6''-O-coumaroyltransferase 1-like [Daucus carota subsp. sativus] [Daucus carota]	-	-	-	-	-	-	-
Unigene0000189	7	10.3333333333333	0.4716	0.4266	0.1114	0.3306	0.4478	0.7950	0.336533333333333	0.524466666666667	0.640101673283549	0.413560001831772	0.642227999654975	no	--	--	-	-	-	-	-	-	-
Unigene0000190	10.3333333333333	47.6666666666667	0.3652	0.2040	0.8153	2.0389	2.3123	1.8244	0.4615	2.05853333333333	2.15721425707716	3.2685141668743e-06	2.87912972965231e-05	yes	At3g50860	Adaptor protein complex, sigma subunit [Cynara cardunculus var. scolymus] [Cynara cardunculus]	-	-	-	-	GO:0030119//AP-type membrane coat adaptor complex	GO:0022892//substrate-specific transporter activity	GO:0015031//protein transport
Unigene0000191	83.3333333333333	122.333333333333	3.2107	2.5551	3.0827	3.8685	5.9708	3.0070	2.9495	4.2821	0.537848078247594	0.0647585333875796	0.17327220386395	no	LTPG1	PREDICTED: protein YLS3 [Vitis vinifera]	-	-	-	-	-	-	GO:0044699//single-organism process;GO:0071554//cell wall organization or biogenesis;GO:0071840//cellular component organization or biogenesis
Unigene0000192	54.6666666666667	18.3333333333333	1.5187	2.0959	0.7300	0.1804	0.6355	0.6654	1.4482	0.493766666666667	-1.55235950489705	0.00229615162302697	0.0107229109289429	yes	PER7	heme peroxidase [Cynara cardunculus var. scolymus] [Cynara cardunculus]	Metabolism	Global and overview maps;Biosynthesis of other secondary metabolites	ko01100//Metabolic pathways;ko01110//Biosynthesis of secondary metabolites;ko00940//Phenylpropanoid biosynthesis	K00430	-	-	-
Unigene0000193	15	12.6666666666667	1.3735	0.9205	0.3381	1.1367	0.6522	0.5789	0.877366666666667	0.789266666666667	-0.152667075095665	0.859421939425917	0.965910480569666	no	--	--	-	-	-	-	-	-	-
Unigene0000194	573.333333333333	524	19.3681	21.3998	20.4192	23.0620	16.8250	17.4135	20.3957	19.1001666666667	-0.0946797954906045	0.575478415044529	0.776354716534619	no	DMP10	PREDICTED: proline-rich receptor-like protein kinase PERK13 [Juglans regia]	-	-	-	-	-	-	-
Unigene0000195	709	294.666666666667	26.3922	33.2231	29.3609	12.8251	14.3752	10.0205	29.6587333333333	12.4069333333333	-1.25731042104532	3.66660093402338e-12	6.9297470595105e-11	yes	--	--	-	-	-	-	-	-	-
Unigene0000196	2236.66666666667	2341.33333333333	32.2616	35.9550	36.8994	35.5503	38.7131	36.7558	35.0386666666667	37.0064	0.0788269195889018	0.548013835068673	0.762696403023868	no	--	stress response NST1-like protein [Arabidopsis thaliana]	-	-	-	-	-	-	-
Unigene0000197	16.3333333333333	17	0.3665	0.4667	0.4331	0.5995	0.5105	0.2197	0.4221	0.443233333333333	0.0704815539560169	0.953886162556442	1	no	PCMP-H44	Pentatricopeptide repeat-containing protein, partial [Glycine soja]	-	-	-	-	-	-	-
Unigene0000198	128	108.666666666667	3.9298	4.5606	4.4927	2.8370	4.4599	3.6983	4.3277	3.66506666666667	-0.239761052864047	0.32658959857915	0.553094020899368	no	--	--	-	-	-	-	-	-	-
Unigene0000199	918	1136.66666666667	21.1380	19.7519	19.1127	23.9961	25.2582	26.2896	20.0008666666667	25.1813	0.332290249561989	0.0158992637189105	0.0559592212356995	no	NSN1	GTP binding domain-containing protein, partial [Cynara cardunculus var. scolymus] [Cynara cardunculus]	Genetic Information Processing	Translation	ko03008//Ribosome biogenesis in eukaryotes	K14538	GO:0005911//cell-cell junction;GO:0043232//intracellular non-membrane-bounded organelle	GO:0032550//purine ribonucleoside binding	GO:0003006//developmental process involved in reproduction;GO:0006355//regulation of transcription, DNA-templated;GO:0010074//maintenance of meristem identity
Unigene0000200	7.66666666666667	8	0.1347	0.1806	0.8491	0.6822	0.2985	0.2019	0.388133333333333	0.3942	0.0223754376418773	0.999999999999997	1	no	--	AP2/ERF domain-containing protein [Cynara cardunculus var. scolymus] [Cynara cardunculus]	-	-	-	-	-	-	-
Unigene0000201	45	24.3333333333333	1.6621	2.2537	1.5530	0.7226	1.6518	0.5213	1.82293333333333	0.965233333333333	-0.917312157900108	0.0395175458535359	0.1176248086085	no	--	transmembrane protein [Arabidopsis thaliana]	-	-	-	-	-	-	-
Unigene0000202	16.3333333333333	15.6666666666667	0.7262	0.8588	0.6057	0.1996	0.9329	0.9601	0.730233333333333	0.697533333333333	-0.0660953644181269	0.957020965367038	1	no	--	--	-	-	-	-	-	-	-
Unigene0000203	725	721.666666666667	27.2386	24.0915	29.9417	27.9185	26.3341	27.6062	27.0906	27.2862666666667	0.0103826706222985	0.946929205736344	1	no	--	PREDICTED: 54S ribosomal protein L37, mitochondrial [Sesamum indicum]	-	-	-	-	-	-	-
Unigene0000204	215	9.33333333333333	10.9912	8.6190	11.6408	0.2664	0.4764	0.6151	10.417	0.452633333333333	-4.52445321124204	1.0632338672221e-43	1.302795971897e-41	yes	--	ankyrin repeat-containing protein-like [Dorcoceras hygrometricum]	-	-	-	-	-	-	-
Unigene0000205	1207.33333333333	1098.66666666667	15.2809	14.4290	15.2141	13.7125	14.6113	12.9922	14.9746666666667	13.772	-0.12078580322403	0.376687136952233	0.605152265596751	no	--	PREDICTED: tRNA (guanine-N(7)-)-methyltransferase non-catalytic subunit wdr4 [Juglans regia]	-	-	-	-	-	-	-
Unigene0000206	3347.33333333333	554	64.6608	51.5296	53.2246	8.5398	10.3810	9.4394	56.4716666666667	9.4534	-2.57862200470111	3.66023577988211e-61	8.65697780796871e-59	yes	--	PREDICTED: UPF0496 protein 4 [Vitis vinifera]	-	-	-	-	-	-	-
Unigene0000207	8.33333333333333	24.3333333333333	0.1147	0.8074	0.6101	1.5416	1.0351	1.9987	0.510733333333333	1.52513333333333	1.57829324879487	0.0103137151871361	0.0389079942626121	yes	--	--	-	-	-	-	-	-	-
Unigene0000208	8290.66666666667	13994.3333333333	203.1877	185.5652	165.5194	396.2908	268.0834	302.8872	184.757433333333	322.420466666667	0.803310917047004	6.26510129559281e-07	6.21829306752229e-06	no	GILT	Gamma interferon inducible lysosomal thiol reductase GILT [Cynara cardunculus var. scolymus] [Cynara cardunculus]	-	-	-	-	-	-	-
Unigene0000209	10.3333333333333	11.6666666666667	0.6834	0.6870	0.4711	0.7320	1.0817	0.2560	0.613833333333333	0.6899	0.1685402690965	0.829710447129626	0.94898255509043	no	--	Mlo-related protein [Cynara cardunculus var. scolymus] [Cynara cardunculus]	-	-	-	-	GO:0016020//membrane	-	-
Unigene0000210	311.666666666667	276.333333333333	2.3162	1.8734	1.6394	1.3357	2.0016	1.8937	1.943	1.74366666666667	-0.156161631628502	0.464241435805465	0.690552911572627	no	ASPM	PREDICTED: abnormal spindle-like microcephaly-associated protein homolog [Ziziphus jujuba]	-	-	-	-	-	-	GO:0016458//gene silencing;GO:0019219//regulation of nucleobase-containing compound metabolic process;GO:0040029//regulation of gene expression, epigenetic;GO:0090304//nucleic acid metabolic process;GO:2000112//regulation of cellular macromolecule biosynthetic process
Unigene0000211	27.3333333333333	23.3333333333333	2.8754	3.5512	0.3883	2.4957	1.9504	1.7543	2.27163333333333	2.0668	-0.136331197872276	0.842110117499121	0.955862093356833	no	H2B	histone H2B [Chlamydomonas reinhardtii]	-	-	-	-	GO:0000785//chromatin;GO:0043231//intracellular membrane-bounded organelle	GO:0003676//nucleic acid binding;GO:0046983//protein dimerization activity	-
Unigene0000212	380	339	20.1804	20.4439	22.5494	15.2097	20.9013	20.3882	21.0579	18.8330666666667	-0.161093631589212	0.373805565588202	0.602744600085506	no	HIS2B	PREDICTED: histone H2B-like [Daucus carota subsp. sativus] [Daucus carota]	-	-	-	-	GO:0043231//intracellular membrane-bounded organelle;GO:0043232//intracellular non-membrane-bounded organelle	GO:0003676//nucleic acid binding;GO:0046983//protein dimerization activity	-
Unigene0000213	47.6666666666667	33.3333333333333	4.1039	3.0003	4.2323	1.1333	3.9680	2.5996	3.77883333333333	2.56696666666667	-0.557876327544109	0.2017497646076	0.401595282148349	no	At3g46030	Histone core [Cynara cardunculus var. scolymus] [Cynara cardunculus]	-	-	-	-	GO:0009532//plastid stroma;GO:0031976//plastid thylakoid;GO:0043232//intracellular non-membrane-bounded organelle	-	GO:0000226//microtubule cytoskeleton organization
Unigene0000214	779.666666666667	699.333333333333	44.0134	38.8126	38.1367	31.5659	38.5773	39.8033	40.3209	36.6488333333333	-0.137760568672648	0.37935974674383	0.607654078000971	no	At3g46030	PREDICTED: histone H2B-like [Daucus carota subsp. sativus] [Daucus carota]	-	-	-	-	GO:0043231//intracellular membrane-bounded organelle;GO:0043232//intracellular non-membrane-bounded organelle	GO:0003676//nucleic acid binding;GO:0046983//protein dimerization activity	-
Unigene0000215	19.3333333333333	1	0.4947	1.4365	1.4938	0.0642	0.0000	0.1235	1.14166666666667	0.0625666666666667	-4.18960343279174	4.25597371332827e-06	3.67087759097861e-05	yes	--	--	-	-	-	-	-	-	-
Unigene0000216	1276	1370.33333333333	9.8575	9.9020	9.3785	10.5637	10.6913	10.5508	9.71266666666667	10.6019333333333	0.126388018760514	0.335852203364224	0.562063464289927	no	ATX3	PREDICTED: histone-lysine N-methyltransferase ATX3-like [Sesamum indicum]	-	-	-	-	-	-	-
Unigene0000217	5.33333333333333	6.33333333333333	0.1819	0.2195	0.2150	0.4251	0.2073	0.1227	0.205466666666667	0.2517	0.292800855367348	0.828228542537114	0.947927259537151	no	--	--	-	-	-	-	-	-	-
Unigene0000218	11	12.6666666666667	0.8535	0.8044	0.1261	0.6233	1.0132	0.4796	0.594666666666667	0.705366666666667	0.246292190877644	0.752004759466463	0.90248656254474	no	--	--	-	-	-	-	-	-	-
Unigene0000219	0	2	0.0000	0.0000	0.0000	0.1341	0.1090	0.1289	0.001	0.124	6.95419631038688	0.0674890317762482	0.178834456525421	no	--	armadillo/beta-catenin-like repeat protein [Medicago truncatula]	-	-	-	-	-	-	-
Unigene0000220	60	71	3.1223	3.9504	3.1170	5.1575	3.6295	3.6300	3.39656666666667	4.139	0.285205077371622	0.324003617888609	0.550075340422874	no	--	--	-	-	-	-	-	-	-
Unigene0000221	32.6666666666667	0	0.8131	0.6896	1.1709	0.0000	0.0000	0.0000	0.8912	0.001	-9.79960542245267	1.06430068289723e-14	2.55887853444357e-13	yes	PP2C6	PREDICTED: probable protein phosphatase 2C 38 [Nicotiana attenuata]	-	-	-	-	-	-	-
Unigene0000222	31	7.66666666666667	2.1278	2.1968	1.2232	0.2688	0.1638	1.0341	1.84926666666667	0.4889	-1.91934196779222	0.00182644231685474	0.00878117931001318	yes	--	--	-	-	-	-	-	-	-
Unigene0000223	43	12.3333333333333	4.0809	2.1651	1.2726	1.1258	0.3229	0.8918	2.5062	0.780166666666667	-1.68364728500579	0.00237000647322496	0.0110194586254574	yes	--	--	-	-	-	-	-	-	-
Unigene0000224	151.333333333333	170	3.2479	2.7773	4.2118	4.1643	3.4247	4.0293	3.41233333333333	3.87276666666667	0.182605998912701	0.413205788361274	0.641863061138004	no	--	B-cell receptor-associated 31-like protein [Cynara cardunculus var. scolymus] [Cynara cardunculus]	Genetic Information Processing	Folding, sorting and degradation	ko04141//Protein processing in endoplasmic reticulum	K14009	GO:0031224//intrinsic component of membrane	-	GO:0015031//protein transport
Unigene0000225	3463.66666666667	1811.33333333333	32.5303	31.4995	27.1612	13.7889	17.3744	17.2181	30.397	16.1271333333333	-0.914438929330145	4.65622136456741e-10	7.04094825244043e-09	no	NRPE1	PREDICTED: DNA-directed RNA polymerase V subunit 1 [Vitis vinifera]	-	-	-	-	GO:0044451//nucleoplasm part;GO:0055029//nuclear DNA-directed RNA polymerase complex	GO:0016779//nucleotidyltransferase activity;GO:0046872//metal ion binding	GO:0006260//DNA replication;GO:0006310//DNA recombination;GO:0016441//posttranscriptional gene silencing;GO:0016568//chromatin modification;GO:0019219//regulation of nucleobase-containing compound metabolic process;GO:0031047//gene silencing by RNA;GO:0032774//RNA biosynthetic process;GO:0043414//macromolecule methylation;GO:0044710//single-organism metabolic process;GO:0048449//floral organ form…
Unigene0000226	4	25	0.0000	0.1689	0.5956	1.1778	1.7551	1.5106	0.254833333333333	1.48116666666667	2.53910808147218	0.000341925762507735	0.00199788477134786	yes	--	--	-	-	-	-	-	-	-
Unigene0000227	334.666666666667	342.666666666667	4.4086	4.6846	4.9905	5.0580	4.7019	4.8653	4.69456666666667	4.87506666666667	0.0544299522483792	0.740172898012244	0.894683274436653	no	--	PREDICTED: WD repeat-containing protein 44 [Vitis vinifera]	-	-	-	-	-	-	-
Unigene0000228	54.3333333333333	40.3333333333333	1.0584	1.0048	1.3433	0.8702	0.9492	0.7049	1.1355	0.841433333333333	-0.432406829411929	0.171430346308652	0.357267555281814	no	AIL7	Integrase-type DNA-binding superfamily protein [Theobroma cacao]	-	-	-	-	-	-	GO:0010467//gene expression;GO:0034645//cellular macromolecule biosynthetic process
Unigene0000229	6.66666666666667	9.33333333333333	0.0560	0.6193	0.5295	0.7852	0.3723	0.5665	0.4016	0.574666666666667	0.516966099304533	0.538906631621136	0.754754978397779	no	--	--	-	-	-	-	-	-	-
Unigene0000230	18.3333333333333	35	0.6442	0.5613	1.3703	1.1541	2.4471	1.0619	0.8586	1.55436666666667	0.85626878992964	0.0874388184892626	0.218273695905646	no	--	--	-	-	-	-	-	-	-
Unigene0000231	5.66666666666667	1.66666666666667	0.6205	0.2268	0.1333	0.0000	0.2678	0.0000	0.326866666666667	0.0892666666666667	-1.87250880096138	0.167693003018854	0.351713028100152	no	--	--	-	-	-	-	-	-	-
Unigene0000232	20	33	1.2185	1.8374	0.7200	1.6372	2.8350	1.8488	1.25863333333333	2.107	0.743332257648678	0.10533090708827	0.250615834137499	no	SKIPA	SKI-interacting protein, SKIP [Cynara cardunculus var. scolymus] [Cynara cardunculus]	Genetic Information Processing	Transcription	ko03040//Spliceosome	K06063	GO:0030529//intracellular ribonucleoprotein complex	-	-
Unigene0000233	102	87.6666666666667	3.1278	2.4186	2.1608	3.7949	1.6450	1.5142	2.56906666666667	2.31803333333333	-0.148343015859425	0.674174783024199	0.850123190998222	no	PCR2	PREDICTED: protein PLANT CADMIUM RESISTANCE 2-like [Nicotiana tabacum]	-	-	-	-	-	-	-
Unigene0000234	43.6666666666667	58	2.0645	3.0038	2.4396	2.7929	2.9407	4.4572	2.50263333333333	3.39693333333333	0.440785970936813	0.174078768823639	0.361085135839655	no	NDF5	PREDICTED: protein NDH-DEPENDENT CYCLIC ELECTRON FLOW 5 [Daucus carota subsp. sativus] [Daucus carota]	-	-	-	-	-	-	-
Unigene0000235	63	103.333333333333	0.9588	0.5453	1.0435	1.6361	1.5334	1.0066	0.8492	1.39203333333333	0.713017481712116	0.0230338812185921	0.0760081542223285	no	--	--	-	-	-	-	-	-	-
Unigene0000236	65.3333333333333	2	1.3955	2.6888	1.9239	0.0679	0.0828	0.0327	2.00273333333333	0.0611333333333333	-5.03386729380753	1.32766897752169e-18	4.31085027249158e-17	yes	--	--	-	-	-	-	-	-	-
Unigene0000237	0	0	0.0000	0.0000	0.0000	0.0000	0.0000	0.0000	0.001	0.001	0	notest	notest	notest	--	--	-	-	-	-	-	-	-
Unigene0000238	47.3333333333333	13.3333333333333	1.0117	1.5538	1.6937	0.4269	0.5337	0.2211	1.41973333333333	0.3939	-1.84971865357669	2.35870446279909e-05	0.000177749529214938	yes	--	--	-	-	-	-	-	-	-
Unigene0000239	8.66666666666667	9.33333333333333	0.2975	0.1495	0.6153	0.4780	0.4238	0.2090	0.3541	0.370266666666667	0.0644078327067747	0.99999999999999	1	no	--	PREDICTED: glycine--tRNA ligase, mitochondrial 1-like [Malus domestica]	Genetic Information Processing	Translation	ko00970//Aminoacyl-tRNA biosynthesis	K01880	-	-	-
Unigene0000240	31.6666666666667	17.3333333333333	0.7955	0.7037	1.8049	0.0744	0.8159	0.8225	1.10136666666667	0.570933333333333	-0.947900650364669	0.154000477842926	0.331082037285751	no	--	--	-	-	-	-	-	-	-
Unigene0000241	24	74.3333333333333	0.6785	1.2505	2.5390	4.5584	5.9601	2.7325	1.48933333333333	4.417	1.568400147278	0.000611694904767335	0.00335927559418365	yes	--	--	-	-	-	-	-	-	-
Unigene0000242	104	93	1.7453	2.2014	1.4204	1.4044	1.8138	1.6654	1.78903333333333	1.62786666666667	-0.136197730062701	0.600897069956355	0.795877548007801	no	At4g31140	Glycoside hydrolase, catalytic domain-containing protein [Cynara cardunculus var. scolymus] [Cynara cardunculus]	Metabolism	Carbohydrate metabolism	ko00500//Starch and sucrose metabolism	K19893	-	-	-
Unigene0000243	27.6666666666667	30.3333333333333	0.3919	1.0505	1.5050	0.9539	1.2715	0.9175	0.982466666666667	1.04763333333333	0.0926535035816703	0.859288619326024	0.965855518905717	no	FH13	PREDICTED: formin-like protein 18, partial [Ziziphus jujuba]	-	-	-	-	-	-	-
Unigene0000244	64.3333333333333	11	1.1024	1.8998	1.5952	0.4994	0.2991	0.0000	1.53246666666667	0.266166666666667	-2.52545388155678	2.74608106119648e-05	0.000204251215352166	yes	--	PREDICTED: TPR and ankyrin repeat-containing protein 1-like isoform X2 [Malus domestica]	-	-	-	-	-	-	-
Unigene0000245	18.3333333333333	20.3333333333333	1.1326	1.0868	0.7300	0.6616	0.6844	2.0829	0.983133333333333	1.14296666666667	0.217324335183554	0.74659484714532	0.898716075568246	no	--	F-box associated domain, type 1 [Cynara cardunculus var. scolymus] [Cynara cardunculus]	-	-	-	-	-	-	-
Unigene0000246	738.333333333333	1414	22.4874	16.9779	15.5570	39.2440	31.1082	38.5218	18.3407666666667	36.2913333333333	0.984571115373692	1.69162681354231e-08	2.10232578235358e-07	no	--	PREDICTED: probable LIM domain-containing serine/threonine-protein kinase DDB_G0286997 [Gossypium hirsutum]	-	-	-	-	-	-	-
Unigene0000247	197.333333333333	169.666666666667	5.2594	6.7424	6.5292	5.3509	5.9203	4.7485	6.177	5.3399	-0.210093605792528	0.310228926557882	0.534504731798015	no	--	--	-	-	-	-	-	-	-
Unigene0000248	93.3333333333333	90	5.0770	4.2694	5.1341	3.8785	3.9867	6.3641	4.82683333333333	4.7431	-0.0252467270954181	0.938507931403177	1	no	--	--	-	-	-	-	-	-	-
Unigene0000249	51	74	1.5540	3.6092	3.6095	4.3201	3.3586	5.2395	2.92423333333333	4.30606666666667	0.558312222690078	0.11530707931186	0.268015243568751	no	--	--	-	-	-	-	-	-	-
Unigene0000250	39.6666666666667	21	2.0697	2.2438	0.6234	0.0948	1.6571	0.8210	1.64563333333333	0.857633333333333	-0.940210037243509	0.185086063280939	0.377627222552887	no	--	--	-	-	-	-	-	-	-
Unigene0000251	111	97	2.1467	2.2457	1.6911	1.7129	1.8728	1.8437	2.02783333333333	1.8098	-0.164108808104027	0.478646127045987	0.704175110174975	no	HHT1	Chloramphenicol acetyltransferase-like domain-containing protein [Cynara cardunculus var. scolymus] [Cynara cardunculus]	-	-	-	-	-	GO:0016740//transferase activity	-
Unigene0000252	65.3333333333333	67	3.6936	2.4414	4.4843	2.1873	4.5646	3.9236	3.53976666666667	3.5585	0.0076149716869953	0.982980653699359	1	no	prmC	PREDICTED: release factor glutamine methyltransferase [Daucus carota subsp. sativus] [Daucus carota]	-	-	-	-	-	GO:0008168//methyltransferase activity	GO:0008213//protein alkylation
Unigene0000253	2522	1636	101.3528	107.3877	103.5947	66.8381	64.6470	74.8821	104.111733333333	68.7890666666667	-0.59788148238306	6.32965404413924e-06	5.30646239525654e-05	no	At1g16350	Aldolase-type TIM barrel [Cynara cardunculus var. scolymus] [Cynara cardunculus]	Metabolism	Global and overview maps;Nucleotide metabolism	ko01100//Metabolic pathways;ko01110//Biosynthesis of secondary metabolites;ko00230//Purine metabolism	K00088	-	-	-
Unigene0000254	14.3333333333333	12.6666666666667	0.5473	0.6418	0.9162	0.2131	0.8229	0.7688	0.701766666666667	0.6016	-0.222186855536739	0.75602829169422	0.904705585993589	no	--	--	-	-	-	-	-	-	-
Unigene0000255	30.6666666666667	43.6666666666667	2.2125	1.7157	2.2409	4.5052	2.2211	2.3444	2.05636666666667	3.02356666666667	0.55615385778108	0.154516572328761	0.331887557652975	no	--	--	-	-	-	-	-	-	-
Unigene0000256	650	651	5.2547	5.4101	5.7491	4.9970	5.4958	6.1378	5.4713	5.54353333333333	0.0189221502556477	0.902858363172563	0.990359149124537	no	EMB1027	PREDICTED: arginine--tRNA ligase, cytoplasmic isoform X1 [Solanum lycopersicum]	Genetic Information Processing	Translation	ko00970//Aminoacyl-tRNA biosynthesis	K01887	-	-	-
Unigene0000257	2	0	0.0000	0.3182	0.0000	0.0000	0.0000	0.0000	0.106066666666667	0.001	-6.72882752472253	0.172854439518721	0.359450364774241	no	CRK26	Concanavalin A-like lectin/glucanase, subgroup [Cynara cardunculus var. scolymus] [Cynara cardunculus]	-	-	-	-	-	GO:0004672//protein kinase activity;GO:0032550//purine ribonucleoside binding	GO:0006464//cellular protein modification process
Unigene0000258	278.333333333333	399.333333333333	1.0347	1.5576	1.9755	1.9711	2.7831	1.6726	1.5226	2.14226666666667	0.492601092820042	0.0504915034019428	0.142882603118974	no	PATROL1	Mammalian uncoordinated homology 13, domain 2 [Cynara cardunculus var. scolymus] [Cynara cardunculus]	-	-	-	-	-	-	-
Unigene0000259	66.6666666666667	64.6666666666667	1.6455	1.2594	0.9943	0.9612	1.6513	1.1978	1.29973333333333	1.2701	-0.0332735648927035	0.92432733929919	1	no	--	--	-	-	-	-	-	-	-
Unigene0000260	1019.66666666667	1012.33333333333	9.9837	7.6790	8.7082	7.6173	8.9299	9.9898	8.7903	8.84566666666667	0.00905847457796171	0.957348182578056	1	no	PWP2	PREDICTED: periodic tryptophan protein 2 homolog [Ipomoea nil]	Genetic Information Processing	Translation	ko03008//Ribosome biogenesis in eukaryotes	K14558	-	-	-
Unigene0000261	296	278.666666666667	3.0152	2.3295	2.7384	2.5364	2.6669	2.4979	2.69436666666667	2.56706666666667	-0.0698254321791063	0.695846286155162	0.864703337453377	no	PDAT1	phospholipid:diacylglycerol acyltransferase 2 [Prunus sibirica]	Metabolism	Lipid metabolism;Global and overview maps	ko01100//Metabolic pathways;ko00561//Glycerolipid metabolism	K00679	GO:0031224//intrinsic component of membrane	GO:0008080//N-acetyltransferase activity	GO:0000160//phosphorelay signal transduction system;GO:0044238//primary metabolic process
Unigene0000262	24951.3333333333	18588.6666666667	857.2397	699.4152	821.6756	675.1999	538.8307	595.2937	792.776833333333	603.1081	-0.394498193107262	0.00510691265140955	0.0213589591910518	no	PRUA1	PREDICTED: major allergen Pru ar 1 [Eucalyptus grandis]	-	-	-	-	-	-	-
Unigene0000263	45.3333333333333	56.6666666666667	0.8834	0.7823	1.4167	1.0076	1.6578	1.0874	1.02746666666667	1.25093333333333	0.283913314836423	0.411617607859516	0.640340107821087	no	KOR	cellulase, partial [Populus nigra]	-	-	-	-	-	GO:0004553//hydrolase activity, hydrolyzing O-glycosyl compounds	GO:0030243//cellulose metabolic process
Unigene0000264	28	50.3333333333333	2.5017	2.2634	0.5912	3.5075	2.5538	4.2173	1.78543333333333	3.4262	0.940335103500335	0.0402511280706753	0.119400635320099	no	--	--	-	-	-	-	-	-	-
Unigene0000265	4.66666666666667	1.33333333333333	0.4378	0.1886	0.2956	0.0731	0.1188	0.0703	0.307333333333333	0.0874	-1.81409906509494	0.113040668863976	0.264129003696132	no	--	--	-	-	-	-	-	-	-
Unigene0000266	125.333333333333	153	1.2028	0.9500	0.9321	0.9673	1.2905	1.5711	1.0283	1.2763	0.311706257795006	0.204536973535924	0.405472444873878	no	BAM3	Leucine-rich repeat-containing protein [Cynara cardunculus var. scolymus] [Cynara cardunculus]	-	-	-	-	-	-	-
Unigene0000267	23.3333333333333	0	1.1034	1.8098	1.3725	0.0000	0.0000	0.0000	1.42856666666667	0.001	-10.4803526485004	4.12069440501861e-11	7.03284131243256e-10	yes	--	--	-	-	-	-	-	-	-
Unigene0000268	7	33	0.6196	0.0346	0.0814	0.5630	1.5690	1.4313	0.2452	1.18776666666667	2.27622056655493	0.00312849343867672	0.0140067566491645	yes	--	hypothetical protein GENE_0142 (chloroplast) [Drosera rotundifolia]	-	-	-	-	-	-	-
Unigene0000269	562.666666666667	2803	5.1866	10.5344	16.7969	59.8537	63.7092	34.3171	10.8393	52.6266666666667	2.27952242779013	1.50399292733199e-11	2.69555466284755e-10	yes	--	PREDICTED: protein stu1 [Theobroma cacao]	-	-	-	-	-	-	-
Unigene0000270	5	11	0.1804	0.3023	0.4975	0.5622	1.4280	0.0000	0.326733333333333	0.6634	1.02176536609942	0.327468720101925	0.554111242113569	no	--	--	-	-	-	-	-	-	-
Unigene0000271	53.6666666666667	28.6666666666667	1.5516	1.4680	2.2290	0.7820	1.3001	0.6496	1.74953333333333	0.910566666666667	-0.942133599723614	0.012280327936305	0.0450872098425462	no	--	--	-	-	-	-	-	-	-
Unigene0000272	196.666666666667	155.333333333333	7.3947	6.4228	6.3237	5.3430	6.0365	4.7020	6.71373333333333	5.3605	-0.324747660765033	0.109761227632101	0.258418986197336	no	--	hypothetical_protein [Oryza brachyantha]	-	-	-	-	-	-	-
Unigene0000273	7	2.33333333333333	0.4968	0.0768	0.2709	0.0893	0.1089	0.0859	0.2815	0.0947	-1.57169859149921	0.12599839259046	0.286172676729463	no	--	--	-	-	-	-	-	-	-
Unigene0000274	178	64	3.3944	4.1908	5.4379	1.3308	1.4278	1.9458	4.34103333333333	1.56813333333333	-1.46899026821554	3.8503192377005e-08	4.56448089814744e-07	yes	--	--	-	-	-	-	-	-	-
Unigene0000275	0	0.666666666666667	0.0000	0.0000	0.0000	0.1465	0.0000	0.0000	0.001	0.0488333333333333	5.60979435370109	0.573600261348288	0.775689256344765	no	--	--	-	-	-	-	-	-	-
Unigene0000276	74.6666666666667	56.6666666666667	4.7966	3.3114	5.7364	3.2410	3.3476	3.9618	4.6148	3.5168	-0.392004833121201	0.195018896596126	0.391874484080261	no	--	PREDICTED: WD repeat domain-containing protein 83 [Erythranthe guttata]	-	-	-	-	-	-	-
Unigene0000277	55	155.666666666667	1.5094	0.8407	1.2051	3.1933	4.4162	2.4069	1.18506666666667	3.3388	1.49436145489709	1.02583376153138e-06	9.85676989573051e-06	yes	At1g29670	Lipase, GDSL [Cynara cardunculus var. scolymus] [Cynara cardunculus]	-	-	-	-	-	-	-
Unigene0000278	767	591.666666666667	7.0064	8.1260	7.2022	5.2601	5.8403	6.3945	7.44486666666667	5.83163333333333	-0.352345998797365	0.0214064045649331	0.0715169404034345	no	UPL7	HECT-like protein [Cynara cardunculus var. scolymus] [Cynara cardunculus]	Genetic Information Processing	Folding, sorting and degradation	ko04120//Ubiquitin mediated proteolysis	K10588	-	-	-
Unigene0000279	225.666666666667	330	6.8874	15.6560	23.0965	19.2114	29.5203	15.6203	15.2133	21.4506666666667	0.495689356164852	0.160619663635453	0.34094801558944	no	--	transmembrane protein [Arabidopsis thaliana]	-	-	-	-	-	-	-
Unigene0000280	468.333333333333	304	7.5543	7.7167	7.3398	5.1887	4.7680	5.0082	7.53693333333333	4.9883	-0.595429399108096	0.000119717338923366	0.000776837466576788	no	ycf45	P-loop containing nucleoside triphosphate hydrolase superfamily protein [Zea mays]	-	-	-	-	-	-	-
Unigene0000281	937	768.666666666667	20.3392	17.5449	20.5546	13.3957	17.0960	17.7614	19.4795666666667	16.0843666666667	-0.276302454288158	0.0850400626700042	0.213658751509653	no	--	PREDICTED: squamous cell carcinoma antigen recognized by T-cells 3-like [Pyrus x bretschneideri]	-	-	-	-	-	-	-
Unigene0000282	647	652.333333333333	8.9366	8.7044	8.1589	8.9075	8.5583	9.0646	8.59996666666667	8.84346666666667	0.0402809535103039	0.784131493343471	0.921481354216583	no	OFUT15	O-fucosyltransferase family protein [Solanum lycopersicum]	-	-	-	-	-	-	-
Unigene0000283	1366.33333333333	1499.66666666667	17.9762	17.4584	17.2269	18.8257	19.1523	20.8048	17.5538333333333	19.5942666666667	0.158645465075273	0.231731232861548	0.439843881032917	no	UBC25	PREDICTED: probable ubiquitin-conjugating enzyme E2 25 isoform X2 [Gossypium arboreum]	Genetic Information Processing	Folding, sorting and degradation	ko04120//Ubiquitin mediated proteolysis	K10581	-	-	-
Unigene0000284	3	47.6666666666667	0.2787	0.1121	0.1317	1.4328	3.5994	3.3202	0.174166666666667	2.78413333333333	3.9986878625372	6.36178597497466e-11	1.0620110014142e-09	yes	--	--	-	-	-	-	-	-	-
Unigene0000285	1552.66666666667	1609	28.7953	24.4143	32.3531	33.6636	26.0486	30.4978	28.5209	30.07	0.0763053600063368	0.629421613650627	0.817137859117925	no	--	Late embryogenesis abundant protein, LEA-14 [Cynara cardunculus var. scolymus] [Cynara cardunculus]	-	-	-	-	-	-	-
Unigene0000286	107.666666666667	61.6666666666667	4.4775	5.1617	4.3201	3.5995	2.6916	1.8928	4.6531	2.72796666666667	-0.770366176442253	0.0069707029868013	0.0278886010614962	no	--	--	-	-	-	-	-	-	-
Unigene0000287	724.333333333333	1009.33333333333	13.1594	11.9679	10.1351	20.6749	14.1430	16.0593	11.7541333333333	16.9590666666667	0.528888605338633	0.00286817840901109	0.0130028349655866	no	DJC76	DnaJ domain-containing protein [Cynara cardunculus var. scolymus] [Cynara cardunculus]	-	-	-	-	-	-	-
Unigene0000288	14.6666666666667	9	0.8235	0.7843	0.3585	0.5064	0.1235	0.6820	0.655433333333333	0.4373	-0.583825697381638	0.382731754577169	0.610863852762134	no	--	--	-	-	-	-	-	-	-
Unigene0000289	56	38.3333333333333	2.2958	1.4034	1.7964	1.2324	1.1785	1.4295	1.83186666666667	1.28013333333333	-0.517020416842532	0.112169730688009	0.262605894326284	no	--	--	-	-	-	-	-	-	-
Unigene0000290	30.3333333333333	47.3333333333333	1.6067	1.1710	1.0442	2.1588	2.3649	1.5349	1.27396666666667	2.01953333333333	0.664694428610179	0.0618153128231023	0.167233865462876	no	--	--	-	-	-	-	-	-	-
Unigene0000291	93	71	1.8205	1.1438	2.2753	1.4725	1.4129	1.1017	1.74653333333333	1.32903333333333	-0.394116888308004	0.19558641998359	0.392782057297775	no	--	PREDICTED: actin cytoskeleton-regulatory complex protein pan1 isoform X1 [Daucus carota subsp. sativus] [Daucus carota]	-	-	-	-	-	-	-
Unigene0000292	177.666666666667	149	7.0643	4.6097	5.7482	4.8870	4.2369	5.8499	5.8074	4.99126666666667	-0.218486422626733	0.343888147031736	0.570980209080157	no	RTNLB14	Reticulon [Cynara cardunculus var. scolymus] [Cynara cardunculus]	-	-	-	-	-	-	-
Unigene0000293	62.6666666666667	43	1.3185	1.4554	2.4746	1.0270	1.2030	1.3366	1.7495	1.18886666666667	-0.557355741020757	0.0995088487089464	0.240681572062121	no	CYCA3-1	Cyclin A/B/D/E [Cynara cardunculus var. scolymus] [Cynara cardunculus]	-	-	-	-	-	-	-
Unigene0000294	88	39.3333333333333	5.5349	4.8963	4.9708	2.7807	1.9447	2.3637	5.134	2.36303333333333	-1.11944331556665	6.39271010729806e-05	0.000440743558926709	yes	--	--	-	-	-	-	-	-	-
Unigene0000295	167.666666666667	220	4.1006	3.6713	3.5333	4.3419	4.2185	6.6727	3.7684	5.0777	0.430223051223695	0.059781949444506	0.16292395559262	no	--	DUF3883 domain-containing protein [Cephalotus follicularis]	-	-	-	-	-	-	-
Unigene0000296	35.6666666666667	0	2.3978	1.7217	2.3612	0.0000	0.0000	0.0000	2.16023333333333	0.001	-11.0769714353203	1.94721147687154e-16	5.3960101026197e-15	yes	--	--	-	-	-	-	-	-	-
Unigene0000297	330.666666666667	426.333333333333	5.2912	4.9012	6.7248	7.8256	7.6811	6.3597	5.63906666666667	7.2888	0.370224915331691	0.041810298515277	0.122985455969464	no	AVT1I	Amino acid transporter, transmembrane, partial [Cynara cardunculus var. scolymus] [Cynara cardunculus]	-	-	-	-	-	-	-
Unigene0000298	7	4.66666666666667	0.5483	0.1002	0.4712	0.2330	0.4734	0.0000	0.373233333333333	0.235466666666667	-0.664554996248104	0.551329039473333	0.764080525581552	no	--	--	-	-	-	-	-	-	-
Unigene0000299	8.33333333333333	61	0.6781	0.3146	0.3699	3.7788	3.4676	2.9899	0.4542	3.4121	2.90926031785222	1.2278432149251e-12	2.44369900642116e-11	yes	FPS1	Polyprenyl synthetase, partial [Cynara cardunculus var. scolymus] [Cynara cardunculus]	Metabolism	Global and overview maps;Metabolism of terpenoids and polyketides	ko01100//Metabolic pathways;ko01110//Biosynthesis of secondary metabolites;ko00900//Terpenoid backbone biosynthesis	K00787	-	-	-
Unigene0000300	13	0.666666666666667	0.9385	0.4127	1.1090	0.0000	0.1114	0.0000	0.820066666666667	0.0371333333333333	-4.46495446528596	8.09924981069027e-05	0.000545754045691619	yes	--	--	-	-	-	-	-	-	-
Unigene0000301	19.6666666666667	0	1.0316	0.7407	0.4789	0.0000	0.0000	0.0000	0.7504	0.001	-9.55151601762801	3.78886361619942e-09	5.12636327648705e-08	yes	--	--	-	-	-	-	-	-	-
Unigene0000302	19.6666666666667	17.3333333333333	1.7870	0.2994	0.9972	1.1019	0.8485	0.8368	1.02786666666667	0.929066666666667	-0.145799104088235	0.857627784588926	0.965007852275576	no	--	Alcohol dehydrogenase, C-terminal [Cynara cardunculus var. scolymus] [Cynara cardunculus]	-	-	-	-	-	-	-
Unigene0000303	27	8.66666666666667	1.4640	0.8133	1.0016	0.2251	0.3293	0.5196	1.09296666666667	0.358	-1.6102179097178	0.00181963119974225	0.0087530304468997	yes	--	--	-	-	-	-	-	-	-
Unigene0000304	6	17	0.3434	0.1726	0.6086	1.6048	1.2500	0.2573	0.374866666666667	1.03736666666667	1.46847646668307	0.0510719553294538	0.144150878913817	no	CYP79A1	cytochrome P450 [Cynara cardunculus var. scolymus] [Cynara cardunculus]	Metabolism	Metabolism of other amino acids;Biosynthesis of other secondary metabolites;Global and overview maps	ko01110//Biosynthesis of secondary metabolites;ko01210//2-Oxocarboxylic acid metabolism;ko00460//Cyanoamino acid metabolism;ko00966//Glucosinolate biosynthesis	K12153	-	-	-
Unigene0000305	241.666666666667	101.333333333333	3.0447	2.5248	2.2169	1.2457	1.0611	1.0484	2.59546666666667	1.1184	-1.21455769362655	1.77101227271965e-08	2.19532129380149e-07	yes	--	Ankyrin repeat-containing protein [Cynara cardunculus var. scolymus] [Cynara cardunculus]	-	-	-	-	-	-	-
Unigene0000306	1271	1250.33333333333	25.1620	22.4221	21.4561	19.8067	23.5020	25.6864	23.0134	22.9983666666667	-0.000942737816474811	0.996893170494086	1	no	POR1	Glucose/ribitol dehydrogenase [Cynara cardunculus var. scolymus] [Cynara cardunculus]	Metabolism	Global and overview maps;Metabolism of cofactors and vitamins	ko01100//Metabolic pathways;ko01110//Biosynthesis of secondary metabolites;ko00860//Porphyrin and chlorophyll metabolism	K00218	-	-	-
Unigene0000307	1455.33333333333	1437.66666666667	22.1381	26.3698	21.0715	21.3124	26.1344	22.0681	23.1931333333333	23.1716333333333	-0.00133799640685709	0.995225602937048	1	no	ESK1	PC-Esterase [Cynara cardunculus var. scolymus] [Cynara cardunculus]	-	-	-	-	GO:0031224//intrinsic component of membrane;GO:0043231//intracellular membrane-bounded organelle	GO:0016413//O-acetyltransferase activity	GO:0006355//regulation of transcription, DNA-templated;GO:0006970//response to osmotic stress;GO:0009409//response to cold;GO:0045491//xylan metabolic process
Unigene0000308	1.66666666666667	16.6666666666667	0.1637	0.0549	0.0645	1.2754	0.8811	0.7974	0.0943666666666667	0.984633333333333	3.38323733222505	1.6532679821046e-05	0.00012812231959192	yes	--	--	-	-	-	-	-	-	-
Unigene0000309	54.6666666666667	97.3333333333333	0.5863	0.7431	0.9036	1.2657	1.3919	1.3178	0.744333333333333	1.32513333333333	0.832116778792058	0.00184982147737066	0.00887819252504925	no	ACT1	actin, partial [Morella rubra]	-	-	-	-	-	-	-
Unigene0000310	719	294.333333333333	41.0039	38.2631	45.3649	17.0508	19.7017	14.3203	41.5439666666667	17.0242666666667	-1.2870463185927	7.16040517622647e-14	1.6063702112382e-12	yes	--	--	-	-	-	-	-	-	-
Unigene0000311	46	70.6666666666667	0.9607	1.3646	0.6663	1.7813	1.7452	1.1970	0.9972	1.5745	0.658938969531272	0.0498220034801494	0.141434041514175	no	--	--	-	-	-	-	-	-	-
Unigene0000312	3.66666666666667	47.6666666666667	0.1805	0.0726	0.1707	2.1937	1.9888	1.3391	0.141266666666667	1.84053333333333	3.70363088606334	1.42314606464815e-12	2.81282622421313e-11	yes	--	--	-	-	-	-	-	-	-
Unigene0000313	5	5.33333333333333	0.3042	0.0510	0.4794	0.2370	0.3852	0.2279	0.2782	0.283366666666667	0.026547639494107	0.999999999999999	1	no	--	--	-	-	-	-	-	-	-
Unigene0000314	15.6666666666667	19.3333333333333	0.7565	0.7183	0.5960	1.1294	1.1175	0.3306	0.690266666666667	0.859166666666667	0.315784204281905	0.560710861098167	0.771407857077677	no	--	--	-	-	-	-	-	-	-
Unigene0000315	18.6666666666667	42	0.9322	1.4883	0.7776	2.6267	2.5515	2.2185	1.06603333333333	2.46556666666667	1.2096667127132	0.00204265336985676	0.00968435230479429	yes	--	--	-	-	-	-	-	-	-
Unigene0000316	414	535.333333333333	9.0806	8.1204	8.0193	9.2804	12.4860	11.0935	8.40676666666667	10.9533	0.381742652967158	0.0226216113399992	0.0749123989711096	no	--	PREDICTED: probable sulfate transporter 3.4 [Nicotiana tabacum]	-	-	-	-	-	-	-
Unigene0000317	3237	3189	33.5265	30.3097	31.7405	30.7837	31.3151	33.5714	31.8589	31.8900666666667	0.00141065812905271	0.992187649772866	1	no	cwc-21	PREDICTED: pre-mRNA-splicing factor CWC22 homolog [Daucus carota subsp. sativus] [Daucus carota]	-	-	-	-	-	-	-
Unigene0000318	3.33333333333333	12.6666666666667	0.1134	0.1140	0.4019	0.3311	0.5921	1.4014	0.209766666666667	0.774866666666667	1.88516264124616	0.0268567979677795	0.0861146771802993	no	--	--	-	-	-	-	-	-	-
Unigene0000319	2.33333333333333	19.6666666666667	0.2262	0.1705	0.0000	1.5195	1.4498	0.5719	0.132233333333333	1.1804	3.15811802400789	9.74041620777217e-05	0.000644835842552867	yes	DOT3	PREDICTED: BTB/POZ domain-containing protein DOT3 [Vitis vinifera]	-	-	-	-	-	-	-
Unigene0000320	532.666666666667	876.333333333333	11.7893	10.9613	11.1735	15.8427	20.9960	19.3540	11.3080333333333	18.7309	0.728072180220041	4.28131266532542e-06	3.68995131421752e-05	no	SAC8	Syja_N domain-containing protein [Cephalotus follicularis]	Metabolism;Environmental Information Processing	Signal transduction;Carbohydrate metabolism;Global and overview maps	ko01100//Metabolic pathways;ko04070//Phosphatidylinositol signaling system;ko00562//Inositol phosphate metabolism	K21797	-	-	-
Unigene0000321	96.3333333333333	92.6666666666667	2.9563	2.6094	1.6473	2.3308	2.5107	2.2960	2.40433333333333	2.37916666666667	-0.0151805833371549	0.954180418473248	1	no	--	Leucine-rich repeat-containing protein [Cynara cardunculus var. scolymus] [Cynara cardunculus]	-	-	-	-	-	-	-
Unigene0000322	534	785	13.5658	15.9639	16.1577	23.2715	22.0839	22.7175	15.2291333333333	22.6909666666667	0.5752842285353	0.000112293911821856	0.000733069969543279	no	PXN	peroxisomal nicotinamide adenine dinucleotide carrier, partial [Dorcoceras hygrometricum]	Cellular Processes	Transport and catabolism	ko04146//Peroxisome	K13354	GO:0016020//membrane	-	-
Unigene0000323	611.666666666667	729.333333333333	8.6087	7.7093	8.2972	10.2806	9.1275	10.5310	8.20506666666667	9.9797	0.282481391552574	0.0564359519588325	0.155624352084593	no	PXN	PREDICTED: peroxisomal nicotinamide adenine dinucleotide carrier-like [Daucus carota subsp. sativus] [Daucus carota]	Cellular Processes	Transport and catabolism	ko04146//Peroxisome	K13354	-	-	-
Unigene0000324	80	27.3333333333333	3.1364	3.0787	3.1394	1.1640	0.9811	1.1197	3.11816666666667	1.08826666666667	-1.51866592746364	2.07440240398578e-07	2.21399401165138e-06	yes	PXN	Leucine-rich repeat-containing protein [Cynara cardunculus var. scolymus] [Cynara cardunculus]	-	-	-	-	-	-	-
Unigene0000325	14.3333333333333	27.3333333333333	1.2912	0.0000	1.3268	1.3118	2.2924	1.1988	0.872666666666667	1.601	0.875470711292172	0.256059099016741	0.470638876124044	no	--	--	-	-	-	-	-	-	-
Unigene0000326	27	21	0.8341	2.3479	1.5771	1.2345	1.3730	1.1249	1.58636666666667	1.24413333333333	-0.350585161670848	0.476144286707737	0.701888476877238	no	ABCG20	AAA+ ATPase domain-containing protein [Cynara cardunculus var. scolymus] [Cynara cardunculus]	Environmental Information Processing	Membrane transport	ko02010//ABC transporters	K05681	-	-	-
Unigene0000327	286.666666666667	321.333333333333	12.3318	9.8881	10.5552	12.8447	13.1528	11.2579	10.9250333333333	12.4184666666667	0.184849370529456	0.296763034783711	0.518645434418267	no	--	Os05g0588400 [Oryza sativa Japonica Group]	-	-	-	-	-	-	-
Unigene0000328	414.333333333333	231	24.7963	23.5354	24.3306	13.9682	9.3557	18.5989	24.2207666666667	13.9742666666667	-0.793471955628058	0.00045768275618172	0.002592497082497	no	--	--	-	-	-	-	-	-	-
Unigene0000329	3745.66666666667	4960	42.3902	39.6550	39.4193	46.2694	54.3898	62.5601	40.4881666666667	54.4064333333333	0.426276935997426	0.00284099863648796	0.0128989137360177	no	--	Zinc finger, C2H2, partial [Cynara cardunculus var. scolymus] [Cynara cardunculus]	-	-	-	-	-	-	-
Unigene0000330	23.6666666666667	159	0.9592	0.4666	0.9141	6.5075	4.7602	4.6947	0.779966666666667	5.3208	2.77015880190314	1.29444694645205e-18	4.20570017725701e-17	yes	--	F-box domain, cyclin-like protein [Cynara cardunculus var. scolymus] [Cynara cardunculus]	-	-	-	-	-	-	-
Unigene0000331	21.3333333333333	9.33333333333333	1.2177	1.2241	1.3081	0.7113	0.5782	0.3732	1.24996666666667	0.554233333333333	-1.17332423575452	0.0195428457900866	0.0663812750217991	no	--	PREDICTED: F-box/LRR-repeat protein At3g26922-like [Erythranthe guttata]	-	-	-	-	-	-	-
Unigene0000332	32.6666666666667	31	0.7167	0.5358	0.6515	0.7086	0.6108	0.5163	0.634666666666667	0.6119	-0.0527031736393932	0.930906632326876	1	no	--	--	-	-	-	-	-	-	-
Unigene0000333	21.3333333333333	36	0.8852	1.2134	0.5706	1.4573	1.8723	1.2662	0.889733333333333	1.53193333333333	0.783908607191386	0.0566552889665956	0.156074015963446	no	--	--	-	-	-	-	-	-	-
Unigene0000334	0	0	0.0000	0.0000	0.0000	0.0000	0.0000	0.0000	0.001	0.001	0	notest	notest	notest	--	--	-	-	-	-	-	-	-
Unigene0000335	0.666666666666667	3.33333333333333	0.0603	0.0000	0.0713	0.3523	0.2291	0.0678	0.0438666666666667	0.2164	2.30250351081273	0.134576190835809	0.299945652334006	no	--	--	-	-	-	-	-	-	-
Unigene0000336	836	824	15.8645	14.6670	15.7358	15.5788	15.1149	15.6129	15.4224333333333	15.4355333333333	0.00122492232720033	0.996328600539689	1	no	At1g01350	PREDICTED: zinc finger CCCH domain-containing protein 1-like [Ipomoea nil]	-	-	-	-	-	GO:0043169//cation binding	-
Unigene0000337	57.6666666666667	98.6666666666667	0.9480	1.0299	0.7950	0.8754	2.5556	1.2201	0.9243	1.55036666666667	0.746176369625897	0.0473446407522818	0.135816664452851	no	STP1	General substrate transporter [Cynara cardunculus var. scolymus] [Cynara cardunculus]	-	-	-	-	-	-	-
Unigene0000338	2	1	0.0000	0.0937	0.2203	0.1089	0.0443	0.0000	0.104666666666667	0.0510666666666667	-1.03534826185404	0.657533837636353	0.837782173724914	no	At3g47200	PREDICTED: UPF0481 protein At3g47200 [Eucalyptus grandis]	-	-	-	-	-	-	-
Unigene0000339	91.3333333333333	15.3333333333333	2.1861	1.9285	2.3724	0.2606	0.4448	0.3760	2.16233333333333	0.360466666666667	-2.58465117728371	1.61287072443363e-14	3.80581774370031e-13	yes	--	--	-	-	-	-	-	-	-
Unigene0000340	934.666666666667	966.333333333333	10.8784	9.4495	10.5299	9.8518	10.7752	11.6875	10.2859333333333	10.7715	0.0665464601166093	0.648371409549488	0.831091655083774	no	NEK2	Protein kinase, ATP binding site-containing protein, partial [Cynara cardunculus var. scolymus] [Cynara cardunculus]	-	-	-	-	-	GO:0004672//protein kinase activity;GO:0032550//purine ribonucleoside binding	GO:0006464//cellular protein modification process;GO:0006796//phosphate-containing compound metabolic process
Unigene0000341	1741	1662.33333333333	27.7824	28.6455	29.2372	27.4578	29.2404	25.9235	28.5550333333333	27.5405666666667	-0.052186824455228	0.693549713978335	0.863481688463846	no	Os09g0533100	Type II pantothenate kinase [Cynara cardunculus var. scolymus] [Cynara cardunculus]	Metabolism	Metabolism of cofactors and vitamins;Global and overview maps	ko01100//Metabolic pathways;ko00770//Pantothenate and CoA biosynthesis	K09680	-	GO:0016301//kinase activity	GO:0006796//phosphate-containing compound metabolic process
Unigene0000342	2541.66666666667	3399.33333333333	18.9088	21.3860	21.4939	26.4751	26.8688	30.4736	20.5962333333333	27.9391666666667	0.439908471012011	0.000982791746263271	0.00510301289580346	no	SAC2	Synaptojanin, N-terminal [Cynara cardunculus var. scolymus] [Cynara cardunculus]	-	-	-	-	-	-	-
Unigene0000343	28057.3333333333	33146.3333333333	483.8767	452.4169	523.8950	717.3681	488.6013	560.3172	486.729533333333	588.7622	0.274564733938416	0.0767766357675644	0.197483272402443	no	METK5	SAM synthetase [Artemisia annua]	Metabolism	Amino acid metabolism;Global and overview maps	ko01100//Metabolic pathways;ko01110//Biosynthesis of secondary metabolites;ko01230//Biosynthesis of amino acids;ko00270//Cysteine and methionine metabolism	K00789	GO:0044424//intracellular part	GO:0016765//transferase activity, transferring alkyl or aryl (other than methyl) groups;GO:0032550//purine ribonucleoside binding;GO:0043169//cation binding	GO:0009108//coenzyme biosynthetic process
Unigene0000344	12.3333333333333	15.6666666666667	0.2204	0.8228	0.1488	0.4781	0.4484	0.6722	0.397333333333333	0.5329	0.423515003131668	0.557446003889378	0.768971865356482	no	--	--	-	-	-	-	-	-	-
Unigene0000345	290.666666666667	1743	11.7178	13.1201	19.8133	96.3360	66.6292	108.4040	14.8837333333333	90.4564	2.60348613293307	3.4584059878545e-29	2.13022448502228e-27	yes	ILI6	Myc-type, basic helix-loop-helix (bHLH) domain-containing protein [Cynara cardunculus var. scolymus] [Cynara cardunculus]	-	-	-	-	-	-	-
Unigene0000346	24.6666666666667	104.666666666667	1.5114	0.9116	2.4290	8.7590	6.6598	5.0280	1.61733333333333	6.8156	2.07522361814015	2.45696593736942e-08	2.98934665975489e-07	yes	--	PREDICTED: small acidic protein 1 [Solanum lycopersicum]	-	-	-	-	-	-	-
Unigene0000347	16	4.66666666666667	0.8061	0.6078	1.1907	0.4709	0.0000	0.3397	0.8682	0.2702	-1.6839997479272	0.0295921960273473	0.0931687979698379	no	LECRKS4	Concanavalin A-like lectin/glucanase superfamily [Cynara cardunculus var. scolymus] [Cynara cardunculus]	-	-	-	-	-	GO:0016301//kinase activity	-
Unigene0000348	40.3333333333333	39.3333333333333	2.8974	1.6572	1.7709	2.1012	2.0398	2.1895	2.1085	2.11016666666667	0.00113992976924011	1	1	no	--	--	-	-	-	-	-	-	-
Unigene0000349	6831.66666666667	6291	54.0194	54.0335	52.9017	46.8967	50.9374	52.4705	53.6515333333333	50.1015333333333	-0.0987646459720157	0.423446052874787	0.652246447767399	no	ythdf2	YTH domain-containing protein [Cynara cardunculus var. scolymus] [Cynara cardunculus]	-	-	-	-	-	-	-
Unigene0000350	1247.66666666667	1229	65.4294	67.7353	64.4799	64.1627	70.7849	61.9429	65.8815333333333	65.6301666666667	-0.00551503607761838	0.970824736439332	1	no	VATG1	Vacuolar (H+)-ATPase G subunit [Cynara cardunculus var. scolymus] [Cynara cardunculus]	Metabolism;Cellular Processes	Energy metabolism;Transport and catabolism;Global and overview maps	ko01100//Metabolic pathways;ko00190//Oxidative phosphorylation;ko04145//Phagosome	K02152	GO:0033176//proton-transporting V-type ATPase complex	GO:0022857//transmembrane transporter activity	GO:0044763//single-organism cellular process
Unigene0000351	55.6666666666667	36.3333333333333	2.5540	2.0093	1.9246	0.8649	1.9684	1.3728	2.16263333333333	1.40203333333333	-0.625268432481151	0.0880310386673347	0.219402141901484	no	--	--	-	-	-	-	-	-	-
Unigene0000352	408	1380.66666666667	5.5200	3.8433	4.8955	15.3705	16.9395	16.4565	4.75293333333333	16.2555	1.77403786126808	8.29922053760732e-27	4.56511992204168e-25	yes	--	Retrotransposon-like protein [Zea mays]	-	-	-	-	-	-	-
Unigene0000353	2803.66666666667	2687.66666666667	136.2771	130.1358	134.9353	133.9424	131.0841	125.3361	133.782733333333	130.120866666667	-0.0400395900217661	0.74953988206666	0.900744885453398	no	At5g12190	Nucleotide-binding, alpha-beta plait [Cynara cardunculus var. scolymus] [Cynara cardunculus]	Genetic Information Processing	Transcription	ko03040//Spliceosome	K12833	-	GO:0097159//organic cyclic compound binding	-
Unigene0000354	4	3	0.1977	0.0000	0.4673	0.1155	0.2816	0.0556	0.221666666666667	0.1509	-0.554799034028077	0.737507118703837	0.893132810485048	no	--	--	-	-	-	-	-	-	-
Unigene0000355	298.333333333333	327	10.3717	10.3540	13.5283	11.8664	12.6437	13.1889	11.418	12.5663333333333	0.138253787046544	0.439133478179712	0.666904370188604	no	FLA4	Concanavalin A-like lectin/glucanase, subgroup [Cynara cardunculus var. scolymus] [Cynara cardunculus]	-	-	-	-	GO:0031225//anchored component of membrane;GO:0044459//plasma membrane part	-	-
Unigene0000356	864	999.666666666667	21.6337	24.4790	27.2643	34.0854	26.9194	25.1514	24.459	28.7187333333333	0.231626698295532	0.161883876333075	0.342915831627925	no	Os05g0277500	Cupin 1 [Cynara cardunculus var. scolymus] [Cynara cardunculus]	-	-	-	-	-	GO:0003824//catalytic activity;GO:0046914//transition metal ion binding	GO:0006801//superoxide metabolic process;GO:0044710//single-organism metabolic process
Unigene0000357	73	256.333333333333	1.4737	1.2430	1.1810	4.8685	4.7130	4.3784	1.29923333333333	4.6533	1.8405936490652	1.57351269792086e-18	5.08384012542866e-17	yes	--	--	-	-	-	-	-	-	-
Unigene0000358	29.3333333333333	10.3333333333333	0.2869	0.9177	1.2945	0.0914	0.5697	0.1466	0.833033333333333	0.269233333333333	-1.62951718663855	0.0220610005923688	0.0733211853747317	no	RE1	Copia protein, partial [Cajanus cajan]	-	-	-	-	-	-	-
Unigene0000359	141.333333333333	156.666666666667	7.6567	7.4930	7.5498	8.5904	8.8118	8.0921	7.5665	8.4981	0.167514206520094	0.397747650839737	0.626408579449267	no	DGAT1	diacylglycerol acyltransferase 1 [Helianthus annuus]	Metabolism	Lipid metabolism;Global and overview maps	ko01100//Metabolic pathways;ko00561//Glycerolipid metabolism	K11155	GO:0031090//organelle membrane;GO:0031224//intrinsic component of membrane;GO:0043231//intracellular membrane-bounded organelle	GO:0016411//acylglycerol O-acyltransferase activity	GO:0006641//triglyceride metabolic process
Unigene0000360	58.6666666666667	15	2.2359	2.4928	2.8823	0.7125	0.7721	0.4569	2.537	0.647166666666667	-1.97091431287662	9.22317585780634e-08	1.03482043324451e-06	yes	--	--	-	-	-	-	-	-	-
Unigene0000361	138	107	2.2288	2.6617	2.4357	1.8013	1.5755	2.4484	2.44206666666667	1.94173333333333	-0.330757502612638	0.168643342680892	0.353236774272289	no	--	Zinc finger, RING/FYVE/PHD-type [Cynara cardunculus var. scolymus] [Cynara cardunculus]	-	-	-	-	-	-	-
Unigene0000362	437.666666666667	443.666666666667	8.8065	9.1994	10.2626	9.9099	9.7694	9.2586	9.42283333333333	9.64596666666667	0.0337648984002034	0.829400184731859	0.948746245281525	no	NUDT16	NUDIX hydrolase, conserved site-containing protein [Cynara cardunculus var. scolymus] [Cynara cardunculus]	-	-	-	-	-	-	-
Unigene0000363	281	421.333333333333	7.2768	6.1512	7.7054	10.0753	11.6440	10.0897	7.04446666666667	10.603	0.589910126933252	0.000549535622198498	0.00305345383569785	no	--	--	-	-	-	-	-	-	-
Unigene0000364	174.333333333333	183	3.1361	3.2860	2.6862	3.7222	3.0884	3.0023	3.0361	3.27096666666667	0.107497747900005	0.599387457518984	0.794993962819449	no	--	Beta-lactamase-related protein [Cynara cardunculus var. scolymus] [Cynara cardunculus]	-	-	-	-	-	-	-
Unigene0000365	11	17	0.6373	0.3203	0.6455	0.4786	1.2103	0.7162	0.534366666666667	0.8017	0.585232457692014	0.315195873984139	0.540147771310296	no	--	PREDICTED: separase isoform X1 [Brassica rapa]	-	-	-	-	-	-	-
Unigene0000366	82.3333333333333	169	1.7279	1.6103	1.3187	3.1544	4.1192	2.3465	1.5523	3.2067	1.04668198798634	6.86745617701275e-05	0.000470427429530126	yes	PIRL6	Leucine-rich repeat-containing protein [Cynara cardunculus var. scolymus] [Cynara cardunculus]	-	-	-	-	-	-	-
Unigene0000367	7	19	0.1338	0.1681	0.4743	0.9378	0.5082	0.6390	0.258733333333333	0.695	1.42554704543394	0.025310292669294	0.0819685241592595	no	--	Retrovirus-related Pol polyprotein from transposon TNT 1-94, partial [Cajanus cajan]	-	-	-	-	-	-	-
Unigene0000368	1	2.66666666666667	0.2864	0.0000	0.0000	0.4461	0.2720	0.1073	0.0954666666666667	0.275133333333333	1.52706194574278	0.421033975810227	0.649688602773027	no	--	--	-	-	-	-	-	-	-
Unigene0000369	68808	53194.3333333333	884.1736	863.8078	841.6226	746.4486	663.4845	630.3548	863.201333333333	680.095966666667	-0.343958757397875	0.00671802671962117	0.0270158474440334	no	SAHH	S-adenosyl-L-homocysteine hydrolase [Chrysanthemum x morifolium]	Metabolism	Amino acid metabolism;Global and overview maps	ko01100//Metabolic pathways;ko00270//Cysteine and methionine metabolism	K01251	-	-	-
Unigene0000370	4007	3393.33333333333	49.0287	48.1944	49.5135	45.7026	38.5940	42.5330	48.9122	42.2765333333333	-0.210337275584337	0.102427088074746	0.245680901223327	no	ALS	acetolactate synthase [Ambrosia artemisiifolia]	Metabolism	Global and overview maps;Metabolism of cofactors and vitamins;Carbohydrate metabolism;Amino acid metabolism	ko01100//Metabolic pathways;ko01110//Biosynthesis of secondary metabolites;ko01230//Biosynthesis of amino acids;ko01210//2-Oxocarboxylic acid metabolism;ko00650//Butanoate metabolism;ko00770//Pantothenate and CoA biosynthesis;ko00290//Valine, leucine and isoleucine biosynthesis;ko00660//C5-Branched dibasic acid metabolism	K01652	-	-	-
Unigene0000371	7	13.6666666666667	0.1461	0.2938	0.6908	0.7399	1.0640	0.2737	0.3769	0.692533333333333	0.877701718292894	0.263257167447752	0.479860435998411	no	--	--	-	-	-	-	-	-	-
Unigene0000372	9	9.66666666666667	0.9723	0.0977	0.2872	0.6816	0.6463	0.1639	0.4524	0.497266666666667	0.136420796712468	0.900303063620881	0.988776709138154	no	--	--	-	-	-	-	-	-	-
Unigene0000373	311	318.333333333333	16.8921	16.3238	16.2778	17.8566	18.3804	15.0291	16.4979	17.0887	0.0507602530395011	0.768647920197547	0.912610451290615	no	--	PREDICTED: transcription termination factor 4, mitochondrial [Erythranthe guttata]	-	-	-	-	-	-	-
Unigene0000374	114.333333333333	88.6666666666667	2.0098	1.8725	2.0467	1.9855	1.4896	1.2120	1.97633333333333	1.56236666666667	-0.339093221461643	0.183788942526381	0.375742907202925	no	RGA2	NBS-LRR protein [Helianthus annuus]	-	-	-	-	-	-	-
Unigene0000375	204.666666666667	164	9.2825	12.1755	10.7344	8.2935	5.5152	12.9425	10.7308	8.91706666666667	-0.267116527183874	0.344344390512311	0.571435071683357	no	--	--	-	-	-	-	-	-	-
Unigene0000376	1668.33333333333	1930.33333333333	34.8472	25.5388	29.7791	25.0350	43.4843	35.5747	30.0550333333333	34.698	0.207245887835508	0.289416343709864	0.509894854120215	no	GLPK	glycerol kinase, partial [Chrysanthemum boreale]	Organismal Systems;Metabolism	Environmental adaptation;Lipid metabolism;Global and overview maps	ko01100//Metabolic pathways;ko04626//Plant-pathogen interaction;ko00561//Glycerolipid metabolism	K00864	GO:0044444//cytoplasmic part	GO:0016301//kinase activity;GO:0032550//purine ribonucleoside binding	GO:0006071//glycerol metabolic process;GO:0006950//response to stress;GO:0009062//fatty acid catabolic process;GO:0009617//response to bacterium;GO:0052646//alditol phosphate metabolic process
Unigene0000377	2076.33333333333	2231.33333333333	22.5481	19.3781	20.1651	22.6220	22.0764	23.2369	20.6971	22.6451	0.129770273426076	0.325246759030359	0.551523974597202	no	At1g09600	PREDICTED: probable serine/threonine-protein kinase At1g54610 [Nicotiana sylvestris]	-	-	-	-	-	-	-
Unigene0000378	329.333333333333	252.666666666667	4.0110	3.5197	4.0589	2.4726	2.4621	4.1467	3.8632	3.02713333333333	-0.351844147008364	0.114612678118683	0.266881322510382	no	At3g01300	Concanavalin A-like lectin/glucanase, subgroup [Cynara cardunculus var. scolymus] [Cynara cardunculus]	-	-	-	-	-	GO:0004672//protein kinase activity;GO:0032550//purine ribonucleoside binding	GO:0006464//cellular protein modification process;GO:0006796//phosphate-containing compound metabolic process
Unigene0000379	3122.33333333333	3218.66666666667	25.3740	25.0346	25.8775	27.2153	25.6907	27.0357	25.4287	26.6472333333333	0.067528043462335	0.585877547678881	0.784773942554778	no	BDF2	Bromodomain-containing protein [Cynara cardunculus var. scolymus] [Cynara cardunculus]	-	-	-	-	-	-	-
Unigene0000380	46	26.3333333333333	1.6155	2.0493	1.9545	1.0336	1.2419	0.9510	1.8731	1.0755	-0.800420398660311	0.01956590839875	0.0664374225273033	no	S6PDH	NADP-dependent D-sorbitol-6-phosphate dehydrogenase [Medicago truncatula]	Metabolism	Carbohydrate metabolism;Metabolism of cofactors and vitamins;Global and overview maps;Lipid metabolism	ko01100//Metabolic pathways;ko00040//Pentose and glucuronate interconversions;ko00561//Glycerolipid metabolism;ko00052//Galactose metabolism;ko00051//Fructose and mannose metabolism;ko00790//Folate biosynthesis	K00011	-	-	-
Unigene0000381	2850	853.333333333333	19.6446	25.7178	31.6650	8.0017	8.4875	6.4945	25.6758	7.66123333333333	-1.74476066208845	1.0457007814397e-20	3.96331421225496e-19	yes	GGT3	Gamma-glutamyltranspeptidase [Cynara cardunculus var. scolymus] [Cynara cardunculus]	Metabolism	Lipid metabolism;Metabolism of other amino acids;Global and overview maps	ko01100//Metabolic pathways;ko00480//Glutathione metabolism;ko00460//Cyanoamino acid metabolism;ko00590//Arachidonic acid metabolism;ko00430//Taurine and hypotaurine metabolism	K18592	-	-	-
Unigene0000382	2253	652	58.1271	64.5437	66.5637	25.9734	14.4836	15.9824	63.0781666666667	18.8131333333333	-1.74540057938427	1.15911071810749e-17	3.50031551102265e-16	yes	ZSD1	Glucose/ribitol dehydrogenase [Cynara cardunculus var. scolymus] [Cynara cardunculus]	-	-	-	-	-	-	-
Unigene0000383	12.3333333333333	12.3333333333333	0.8479	0.3247	0.3817	0.8019	0.5368	0.2722	0.5181	0.536966666666667	0.0516019490783674	1	1	no	--	--	-	-	-	-	-	-	-
Unigene0000384	169.333333333333	100.666666666667	3.2528	2.5727	3.0438	1.9485	1.7561	1.6515	2.95643333333333	1.78536666666667	-0.727637349394395	0.000775961922370474	0.0041498434540749	no	ATL13	Zinc finger, RING/FYVE/PHD-type [Cynara cardunculus var. scolymus] [Cynara cardunculus]	-	-	-	-	-	-	-
Unigene0000385	583	836.333333333333	22.9129	18.5252	23.5568	37.2088	25.4182	32.9167	21.6649666666667	31.8479	0.555834229689076	0.00194110640402583	0.00925805899988995	no	--	HTH-type transcriptional regulator protein ptxE [Dorcoceras hygrometricum]	-	-	-	-	-	-	-
Unigene0000386	100	82.6666666666667	5.6047	4.8085	4.8531	5.5323	4.1753	3.2037	5.08876666666667	4.30376666666667	-0.241716178717007	0.37045278956816	0.599694285344757	no	ATL23	PREDICTED: E3 ubiquitin-protein ligase ATL23-like [Gossypium hirsutum]	-	-	-	-	-	-	-
Unigene0000387	4185.33333333333	4340.33333333333	89.6259	82.0586	86.2770	92.1691	89.9506	89.5754	85.9871666666667	90.5650333333333	0.0748327832055886	0.544083762386887	0.759328060608891	no	POR1	Eukaryotic porin/Tom40 [Cynara cardunculus var. scolymus] [Cynara cardunculus]	-	-	-	-	-	-	-
Unigene0000388	41.6666666666667	61.3333333333333	3.1836	2.0002	1.2344	2.1504	3.0232	4.6401	2.1394	3.27123333333333	0.612628422904261	0.134249937758012	0.299386781330488	no	--	--	-	-	-	-	-	-	-
Unigene0000389	10.6666666666667	13.3333333333333	1.0875	0.2981	0.2336	0.6353	0.7980	0.6666	0.539733333333333	0.699966666666667	0.375039431346927	0.616711325803907	0.807429508405794	no	--	--	-	-	-	-	-	-	-
Unigene0000390	425.666666666667	422.666666666667	8.6223	8.8700	7.0089	8.1490	9.7698	6.6864	8.16706666666667	8.20173333333333	0.00611083315322349	0.977791625459894	1	no	abhd11	PREDICTED: alpha/beta hydrolase domain-containing protein 11 [Citrus sinensis]	-	-	-	-	-	-	GO:0008152//metabolic process
Unigene0000391	12.6666666666667	11.3333333333333	0.7430	0.4979	0.7609	0.5209	0.7997	0.4454	0.667266666666667	0.588666666666667	-0.180812498609268	0.823504759691972	0.944812722136977	no	--	--	-	-	-	-	-	-	-
Unigene0000392	222.666666666667	256.333333333333	4.5115	4.1059	4.4975	4.9023	5.2891	5.0702	4.37163333333333	5.0872	0.218699412560516	0.214526002178621	0.41780921134139	no	ABHD17B	PREDICTED: protein ABHD17B [Eucalyptus grandis]	Metabolism	Lipid metabolism	ko00062//Fatty acid elongation	K01076	-	GO:0003824//catalytic activity	-
Unigene0000393	8.33333333333333	3.33333333333333	0.4034	0.1802	0.6356	0.3666	0.0000	0.1511	0.4064	0.172566666666667	-1.23574658463239	0.249777476712933	0.462904335398803	no	PCMP-H83	Pentatricopeptide repeat-containing protein [Cynara cardunculus var. scolymus] [Cynara cardunculus]	-	-	-	-	-	-	-
Unigene0000394	22	23	0.8282	0.4943	0.4588	0.4536	0.8111	0.6108	0.593766666666667	0.625166666666667	0.0743447527001029	0.92166749702436	1	no	--	--	-	-	-	-	-	-	-
Unigene0000395	18.3333333333333	20.3333333333333	1.2961	0.9020	0.6480	1.2231	0.9941	1.0644	0.9487	1.09386666666667	0.205413043931245	0.69392565916805	0.863574709350945	no	--	--	-	-	-	-	-	-	-
Unigene0000396	4.33333333333333	9	0.0504	0.3039	0.3572	0.6475	0.4784	0.3397	0.237166666666667	0.488533333333333	1.0425557466831	0.207650510590081	0.409366104909016	no	--	--	-	-	-	-	-	-	-
Unigene0000397	937.333333333333	858	18.1388	18.7379	18.2312	17.5486	17.5952	16.0036	18.3693	17.0491333333333	-0.107598246718295	0.437678261600491	0.66545620442442	no	--	BnaA06g37860D [Brassica napus]	-	-	-	-	-	-	-
Unigene0000398	79.3333333333333	9	1.6160	2.5351	1.9964	0.2002	0.2790	0.2201	2.04916666666667	0.2331	-3.13601641952079	2.03220330117987e-15	5.17699973170872e-14	yes	--	Achaete-scute transcription factor-related protein, partial [Cynara cardunculus var. scolymus] [Cynara cardunculus]	-	-	-	-	-	-	-
Unigene0000399	454.666666666667	451.333333333333	24.7374	22.1323	25.9573	19.3075	29.4236	23.2713	24.2756666666667	24.0008	-0.0164284211064891	0.938820864031684	1	no	MtrDRAFT_AC149210g4v1	PREDICTED: histone H2A-like [Capsicum annuum]	-	-	-	-	-	-	-
Unigene0000400	105.333333333333	134.666666666667	2.5862	2.6232	2.5605	3.0216	3.8055	3.1683	2.58996666666667	3.3318	0.363368271474833	0.0962347675521968	0.234592109002347	no	At4g36750	Flavodoxin/nitric oxide synthase [Cynara cardunculus var. scolymus] [Cynara cardunculus]	Metabolism	Global and overview maps;Metabolism of cofactors and vitamins	ko01110//Biosynthesis of secondary metabolites;ko00130//Ubiquinone and other terpenoid-quinone biosynthesis	K03809	-	-	-
Unigene0000401	2.33333333333333	10	0.3023	0.3039	0.1191	0.3532	0.7655	2.1516	0.241766666666667	1.0901	2.17277323297546	0.0323369643467508	0.100231448818911	no	--	--	-	-	-	-	-	-	-
Unigene0000402	5.33333333333333	1.33333333333333	0.5171	0.3119	0.9776	0.1208	0.0982	0.2324	0.6022	0.150466666666667	-2.00079879025399	0.081390943760442	0.206626261588798	no	--	--	-	-	-	-	-	-	-
Unigene0000403	27.6666666666667	18	0.6131	0.6420	1.0264	0.7163	0.5337	0.2297	0.7605	0.493233333333333	-0.624677945756317	0.210408374700959	0.412409082945992	no	--	--	-	-	-	-	-	-	-
Unigene0000404	70.3333333333333	27.3333333333333	2.4698	2.2511	2.6462	0.4617	1.2821	1.0733	2.4557	0.939033333333333	-1.38688604901585	0.000149083824713863	0.000947756046665133	yes	PBL3	probable serine/threonine-protein kinase PBL19 isoform X2 [Ananas comosus]	-	-	-	-	-	-	-
Unigene0000405	4.33333333333333	14.6666666666667	0.0459	0.3689	0.2168	0.5896	0.6534	0.9280	0.210533333333333	0.723666666666667	1.78127664964227	0.0144887235436841	0.0517306660429454	no	--	--	-	-	-	-	-	-	-
Unigene0000406	1124.66666666667	1092	14.1257	13.9003	14.4947	12.5207	15.2252	13.8254	14.1735666666667	13.8571	-0.0325774835196205	0.821918151822952	0.943879734448793	no	TFCE	CAP Gly-rich domain-containing protein [Cynara cardunculus var. scolymus] [Cynara cardunculus]	-	-	-	-	-	GO:0003824//catalytic activity	-
Unigene0000407	22	27.6666666666667	1.0252	0.7214	1.9383	0.7785	1.7523	1.9586	1.2283	1.49646666666667	0.284897176015002	0.582132148590446	0.78193114632543	no	SAUR41	Auxin responsive SAUR protein [Cynara cardunculus var. scolymus] [Cynara cardunculus]	Environmental Information Processing	Signal transduction	ko04075//Plant hormone signal transduction	K14488	-	-	-
Unigene0000408	20	12	0.7839	0.6619	0.5187	0.2931	0.5062	0.3876	0.654833333333333	0.395633333333333	-0.726963779220735	0.155172985362802	0.332891260564445	no	RLP7	Leucine-rich repeat-containing protein [Cynara cardunculus var. scolymus] [Cynara cardunculus]	-	-	-	-	-	-	-
Unigene0000409	644.666666666667	745.333333333333	22.7947	19.3527	21.9713	26.1930	24.8024	24.2435	21.3729	25.0796333333333	0.230733581377675	0.117155043789741	0.271167488004015	no	GOS11	Golgi SNAP receptor complex, subunit 1 [Cynara cardunculus var. scolymus] [Cynara cardunculus]	Genetic Information Processing	Folding, sorting and degradation	ko04130//SNARE interactions in vesicular transport	K08495	-	-	-
Unigene0000410	65	14.3333333333333	1.8080	1.8424	1.4048	0.4919	0.4469	0.1948	1.68506666666667	0.377866666666667	-2.15685650755306	2.46480649398455e-08	2.99848754918793e-07	yes	PRT1	Zinc finger, RING/FYVE/PHD-type [Cynara cardunculus var. scolymus] [Cynara cardunculus]	-	-	-	-	-	-	-
Unigene0000411	4046.33333333333	15276	35.5231	38.2678	40.2376	160.0586	128.0032	151.2592	38.0095	146.440333333333	1.94588101032651	8.64925053035787e-44	1.06551083485086e-41	yes	BOR1	boron transporter [Cichorium intybus]	-	-	-	-	-	-	-
Unigene0000412	20.6666666666667	24.6666666666667	1.4276	1.0185	0.4898	0.7533	1.5743	1.2421	0.978633333333333	1.1899	0.282000005052988	0.591615553820198	0.789130835780165	no	--	--	-	-	-	-	-	-	-
Unigene0000413	16.3333333333333	16	1.1858	0.6877	0.4311	1.6518	0.4764	0.3075	0.7682	0.8119	0.0798200807971282	0.928122806624213	1	no	--	--	-	-	-	-	-	-	-
Unigene0000414	46.3333333333333	62.3333333333333	0.7539	0.6063	0.3015	0.7588	0.6168	0.9776	0.5539	0.7844	0.501963997028828	0.172439880493045	0.358840393347935	no	--	--	-	-	-	-	-	-	-
Unigene0000415	2231	2444.66666666667	75.7163	72.7231	74.3495	89.4956	83.1867	75.2806	74.2629666666667	82.6543	0.154446926796025	0.242531088716523	0.453589282632396	no	At3g49470	Nascent polypeptide-associated complex NAC domain-containing protein [Cynara cardunculus var. scolymus] [Cynara cardunculus]	-	-	-	-	-	-	-
Unigene0000416	76.3333333333333	58.6666666666667	1.2171	1.2234	1.0916	0.5311	1.1557	1.0217	1.17736666666667	0.902833333333333	-0.383032098004657	0.229799461586598	0.43724715764438	no	--	Protein of unknown function DUF1666 [Cynara cardunculus var. scolymus] [Cynara cardunculus]	-	-	-	-	-	-	-
Unigene0000417	25.3333333333333	51.6666666666667	0.5447	0.4107	0.6207	1.2729	0.8498	1.1588	0.525366666666667	1.09383333333333	1.0579963596474	0.002637356315122	0.0120887305763649	yes	--	Pentatricopeptide repeat-containing protein [Cynara cardunculus var. scolymus] [Cynara cardunculus]	-	-	-	-	-	-	-
Unigene0000418	59.6666666666667	65.3333333333333	0.6131	0.5869	0.6440	0.6253	0.5822	0.8530	0.614666666666667	0.686833333333333	0.16015580785116	0.582148658480366	0.78193114632543	no	--	Disease resistance protein [Cynara cardunculus var. scolymus] [Cynara cardunculus]	-	-	-	-	-	-	-
Unigene0000419	43	48	0.6952	0.8387	1.2206	0.8355	0.8488	1.4064	0.918166666666667	1.03023333333333	0.166143162332613	0.658029146537424	0.838158444360102	no	--	Regulator of chromosome condensation 1/beta-lactamase-inhibitor protein II [Cynara cardunculus var. scolymus] [Cynara cardunculus]	-	-	-	-	-	-	-
Unigene0000420	13	6.66666666666667	0.4137	1.0916	0.6110	0.6645	0.2455	0.2324	0.705433333333333	0.3808	-0.889476269358882	0.237710875136938	0.447464237756966	no	--	--	-	-	-	-	-	-	-
Unigene0000421	15.3333333333333	50	0.6722	0.6757	1.2220	3.0207	2.8970	2.3826	0.856633333333333	2.76676666666667	1.69145125878791	1.07932336511369e-05	8.65984808311899e-05	yes	--	DUF3339 domain-containing protein, partial [Cephalotus follicularis]	-	-	-	-	-	-	-
Unigene0000422	37	31	1.9310	2.0433	1.9816	1.4249	1.4959	2.1702	1.9853	1.697	-0.226370465565555	0.535822704061979	0.752168393434406	no	--	--	-	-	-	-	-	-	-
Unigene0000423	14.3333333333333	6.33333333333333	0.6460	0.6494	0.8179	0.4313	0.1753	0.3630	0.704433333333333	0.3232	-1.12403598009828	0.0721295171505317	0.188335097255893	no	--	--	-	-	-	-	-	-	-
Unigene0000424	3.66666666666667	23.3333333333333	0.0488	0.4907	0.0000	0.6274	1.6689	1.2618	0.179833333333333	1.18603333333333	2.72141219313067	0.0011560768771354	0.00588492701413048	yes	--	--	-	-	-	-	-	-	-
Unigene0000425	26.6666666666667	0	1.1764	1.7995	1.3297	0.0000	0.0000	0.0000	1.4352	0.001	-10.4870360800319	1.33606772714003e-12	2.64815104228788e-11	yes	--	--	-	-	-	-	-	-	-
Unigene0000426	13.3333333333333	45	0.1536	0.6563	0.8622	1.6152	2.6256	1.1653	0.557366666666667	1.80203333333333	1.69292706812132	0.00172342668923306	0.00834860906547715	yes	UXS1	NAD-dependent epimerase/dehydratase [Cynara cardunculus var. scolymus] [Cynara cardunculus]	Metabolism	Carbohydrate metabolism;Global and overview maps	ko01100//Metabolic pathways;ko00520//Amino sugar and nucleotide sugar metabolism	K08678	-	-	-
Unigene0000427	16	9.66666666666667	1.0835	0.6742	0.8536	0.3617	0.7349	0.4639	0.870433333333333	0.520166666666667	-0.742759854376642	0.190835288164396	0.385711804111101	no	--	--	-	-	-	-	-	-	-
Unigene0000428	517.666666666667	370.666666666667	7.6464	7.1275	8.0992	3.4923	6.2578	6.6091	7.62436666666667	5.45306666666667	-0.483549708892106	0.0282792152159715	0.0898353121137363	no	XLT2	Exostosin-like protein [Cynara cardunculus var. scolymus] [Cynara cardunculus]	-	-	-	-	-	-	-
Unigene0000429	278	216.666666666667	4.4972	4.8710	4.5658	3.7373	3.3533	4.0042	4.64466666666667	3.69826666666667	-0.32872580732374	0.0637831501053004	0.171239155907261	no	HSR4	AAA+ ATPase domain-containing protein [Cynara cardunculus var. scolymus] [Cynara cardunculus]	-	-	-	-	-	-	-
Unigene0000430	646	901.333333333333	7.9729	8.0383	7.9805	12.0961	10.7110	11.3190	7.99723333333333	11.3753666666667	0.50834016223326	0.00032503421117601	0.00191064840942466	no	ICME	Alpha/beta hydrolase fold-3 [Cynara cardunculus var. scolymus] [Cynara cardunculus]	Metabolism	Metabolism of terpenoids and polyketides	ko00900//Terpenoid backbone biosynthesis	K15889	GO:0043231//intracellular membrane-bounded organelle;GO:0044425//membrane part	GO:0016787//hydrolase activity	-
Unigene0000431	1330	1116	15.8548	17.5497	20.6299	16.2198	16.2160	13.0849	18.0114666666667	15.1735666666667	-0.247355421809722	0.117575587661021	0.271838417595821	no	--	PREDICTED: renalase isoform X1 [Citrus sinensis]	-	-	-	-	-	-	-
Unigene0000432	34	37.6666666666667	1.6523	2.0201	1.0554	1.6174	1.6963	2.1079	1.57593333333333	1.8072	0.197549670049163	0.596665312703313	0.792808012325392	no	--	--	-	-	-	-	-	-	-
Unigene0000433	81	64	2.0553	2.4965	2.8335	2.4013	2.0059	1.4757	2.46176666666667	1.96096666666667	-0.328129013308693	0.259972271149201	0.475596545291258	no	--	--	-	-	-	-	-	-	-
Unigene0000434	24.6666666666667	19	1.2015	0.7926	0.9317	0.7457	0.5705	1.0127	0.975266666666667	0.7763	-0.329182460613801	0.466536944543412	0.692571816649956	no	--	--	-	-	-	-	-	-	-
Unigene0000435	64	119	1.2854	1.2316	1.5901	2.3465	2.7655	2.5280	1.36903333333333	2.54666666666667	0.895452563661925	0.000241165886525372	0.00146467751042093	no	AHK5	PREDICTED: histidine kinase 5 [Ipomoea nil]	-	-	-	-	GO:0016020//membrane;GO:0043231//intracellular membrane-bounded organelle	GO:0004672//protein kinase activity;GO:0004871//signal transducer activity;GO:0032550//purine ribonucleoside binding	GO:0002237//response to molecule of bacterial origin;GO:0006468//protein phosphorylation;GO:0009409//response to cold;GO:0009787//regulation of abscisic acid-activated signaling pathway;GO:0010104//regulation of ethylene-activated signaling pathway;GO:0010119//regulation of stomatal movement;GO:0010468//regulation of gene expression;GO:0034614//cellular response to reactive oxygen species;GO:0043…
Unigene0000436	799.666666666667	841.666666666667	6.7656	6.2589	5.8877	5.1998	7.6059	7.2583	6.30406666666667	6.688	0.0852920557779269	0.619980850145757	0.810124118510007	no	--	SWIB domain-containing protein [Cynara cardunculus var. scolymus] [Cynara cardunculus]	-	-	-	-	-	-	-
Unigene0000437	1	9	0.1062	0.0000	0.2510	0.8686	1.1094	1.0743	0.119066666666667	1.01743333333333	3.0950927810705	0.00182855489455904	0.00878995105582076	yes	--	hypothetical protein BVRB_9g203200 [Beta vulgaris subsp. vulgaris] [Beta vulgaris]	-	-	-	-	-	-	-
Unigene0000438	350.666666666667	207	8.3718	1.8827	7.7932	0.1122	3.6178	6.7821	6.0159	3.50403333333333	-0.779764086706439	0.3268923132447	0.553473553895683	no	PTC1	Zinc finger, FYVE/PHD-type [Cynara cardunculus var. scolymus] [Cynara cardunculus]	-	-	-	-	-	-	-
Unigene0000439	111.666666666667	96.6666666666667	1.5033	1.6745	1.6164	1.7406	1.5304	0.9284	1.59806666666667	1.3998	-0.191106881382326	0.475850986925569	0.701607897747777	no	aq_1628	5'-3' exonuclease, alpha-helical arch, N-terminal [Cynara cardunculus var. scolymus] [Cynara cardunculus]	-	-	-	-	-	GO:0004527//exonuclease activity	GO:0090304//nucleic acid metabolic process
Unigene0000440	215.666666666667	588.666666666667	7.5491	11.5309	15.0028	34.9940	40.8246	15.3153	11.3609333333333	30.3779666666667	1.41894394577625	1.20123529067179e-05	9.55673771320988e-05	yes	At1g54290	Eukaryotic translation initiation factor SUI1 [Cynara cardunculus var. scolymus] [Cynara cardunculus]	Genetic Information Processing	Translation	ko03013//RNA transport	K03113	-	-	-
Unigene0000441	9.66666666666667	26.3333333333333	0.4084	0.1642	0.2574	0.5726	0.8274	0.8874	0.276666666666667	0.762466666666667	1.46252543181022	0.00425873397122269	0.0182835918911812	yes	--	--	-	-	-	-	-	-	-
Unigene0000442	30.3333333333333	32.3333333333333	1.1021	1.1953	0.4113	1.0165	1.1016	0.8800	0.9029	0.999366666666667	0.146447886599052	0.767913311249357	0.912235482897974	no	--	--	-	-	-	-	-	-	-
Unigene0000443	66.6666666666667	85	2.5571	2.0624	1.5811	2.0496	3.3318	2.6064	2.06686666666667	2.6626	0.365390386377847	0.228578984600674	0.435558718423739	no	HCC2	PREDICTED: protein SCO1 homolog 2, mitochondrial [Fragaria vesca subsp. vesca] [Fragaria vesca]	-	-	-	-	GO:0019866//organelle inner membrane;GO:0031224//intrinsic component of membrane;GO:0043231//intracellular membrane-bounded organelle	-	GO:0055076//transition metal ion homeostasis
Unigene0000444	131	69.6666666666667	3.3076	4.0375	2.3172	2.8156	1.0993	1.5400	3.22076666666667	1.8183	-0.824813897892765	0.0171256935056039	0.0595612072445258	no	SYP121	Syntaxin/epimorphin, conserved site-containing protein [Cynara cardunculus var. scolymus] [Cynara cardunculus]	Genetic Information Processing	Folding, sorting and degradation	ko04130//SNARE interactions in vesicular transport	K08486	-	-	-
Unigene0000445	196.666666666667	226	4.8166	4.4961	5.0142	5.6008	5.5759	5.4905	4.77563333333333	5.55573333333333	0.218285281153765	0.224929734208141	0.430559079444661	no	--	Zinc finger, RING/FYVE/PHD-type [Cynara cardunculus var. scolymus] [Cynara cardunculus]	-	-	-	-	-	-	-
Unigene0000446	14	15	0.5111	0.4110	0.6040	0.5175	0.6471	0.4595	0.5087	0.541366666666667	0.0897909656553039	0.890312951563239	0.982748321581705	no	--	--	-	-	-	-	-	-	-
Unigene0000447	4441	4814	205.5827	203.5947	203.8953	241.8763	222.6650	211.2063	204.357566666667	225.2492	0.140426319695245	0.263091660517514	0.479663827161751	no	--	transmembrane protein [Arabidopsis thaliana]	-	-	-	-	GO:0030964//NADH dehydrogenase complex;GO:0044455//mitochondrial membrane part	-	GO:0019941//modification-dependent protein catabolic process;GO:0035966//response to topologically incorrect protein;GO:0043094//cellular metabolic compound salvage;GO:0043248//proteasome assembly
Unigene0000448	275.333333333333	357.666666666667	9.4725	9.3158	6.4804	10.7247	13.3397	9.2614	8.4229	11.1086	0.399288064445756	0.0569216405144694	0.1566427551165	no	VIT1	iron vacuolar transporter [Centaurea cyanus]	-	-	-	-	-	-	-
Unigene0000449	6.66666666666667	18	0.0989	0.6957	0.2336	1.1551	1.1735	0.5000	0.342733333333333	0.942866666666667	1.45996725853735	0.0470015341346264	0.135005881531303	no	--	--	-	-	-	-	-	-	-
Unigene0000450	46.6666666666667	48.3333333333333	1.0709	0.9967	0.8436	0.9731	0.9981	1.1143	0.9704	1.0285	0.0838903382917859	0.809080728796337	0.936665019718709	no	EMB1444	Pentatricopeptide repeat-containing protein [Cynara cardunculus var. scolymus] [Cynara cardunculus]	-	-	-	-	-	GO:0005515//protein binding	-
Unigene0000451	24.3333333333333	14	1.7979	0.5680	1.6390	0.6602	0.6829	0.9814	1.33496666666667	0.774833333333333	-0.784845793979301	0.138969702867774	0.307024761602468	no	--	--	-	-	-	-	-	-	-
Unigene0000452	213.666666666667	199	10.5063	12.1189	10.0122	9.1640	10.2528	11.5354	10.8791333333333	10.3174	-0.0764841761633221	0.697757562849093	0.865997470950661	no	--	--	-	-	-	-	-	-	-
Unigene0000453	29	27	0.8548	1.2531	1.1785	1.2900	0.8456	1.0007	1.09546666666667	1.04543333333333	-0.0674445209981432	0.89160666241845	0.983356840177703	no	--	PREDICTED: SH3 domain-containing protein PJ696.02-like [Capsicum annuum]	-	-	-	-	-	-	-
Unigene0000454	7.66666666666667	6.66666666666667	0.5049	0.2538	0.4773	0.0000	0.9110	0.0567	0.412	0.322566666666667	-0.353046976160317	0.791898308371625	0.926338953104442	no	--	Mammalian uncoordinated homology 13, domain 2 [Cynara cardunculus var. scolymus] [Cynara cardunculus]	-	-	-	-	-	-	-
Unigene0000455	984.333333333333	1016.33333333333	47.3355	41.3559	50.9846	46.5563	48.8870	50.0922	46.5586666666667	48.5118333333333	0.0592869587609036	0.68200010179541	0.855488650213593	no	--	PREDICTED: reactive oxygen species modulator 1 [Nicotiana tomentosiformis]	-	-	-	-	-	-	-
Unigene0000456	1231.33333333333	1023.33333333333	19.0774	21.8891	22.6586	13.4230	22.8382	16.1257	21.2083666666667	17.4623	-0.280389925772903	0.141397414963298	0.311047528183247	no	LARP6C	Ataxin-2, C-terminal [Cynara cardunculus var. scolymus] [Cynara cardunculus]	-	-	-	-	GO:0044424//intracellular part	GO:0003676//nucleic acid binding	-
Unigene0000457	16.6666666666667	24	0.9021	0.7420	0.4846	0.7666	0.8956	1.5208	0.709566666666667	1.061	0.580414513434881	0.237620573508248	0.447367149634562	no	--	--	-	-	-	-	-	-	-
Unigene0000458	15.6666666666667	47.3333333333333	0.2679	0.2394	1.0554	1.4609	1.5266	1.5391	0.5209	1.50886666666667	1.53438698332034	0.00261620306286388	0.0120063624197543	yes	--	PREDICTED: MADS-box transcription factor PHERES 2-like [Sesamum indicum]	-	-	-	-	-	-	-
Unigene0000459	436.666666666667	434.333333333333	5.5755	5.0749	5.5780	5.2278	5.6839	5.3972	5.40946666666667	5.4363	0.00713871081829018	0.965976199704691	1	no	--	Disease resistance protein [Cynara cardunculus var. scolymus] [Cynara cardunculus]	-	-	-	-	-	-	-
Unigene0000460	271.333333333333	250	2.3544	2.7656	2.2624	2.0656	2.7026	2.0838	2.4608	2.284	-0.107564757711621	0.585825085634273	0.784749607241298	no	--	PREDICTED: golgin subfamily B member 1 [Prunus mume]	-	-	-	-	-	-	-
Unigene0000461	27	24	1.2329	1.5492	1.6390	1.6805	1.1708	1.1546	1.4737	1.3353	-0.142278959354102	0.732890174806017	0.88995543189792	no	--	--	-	-	-	-	-	-	-
Unigene0000462	15	20.6666666666667	0.8356	0.3652	0.5152	0.7216	0.6210	1.1024	0.572	0.815	0.510784912340051	0.32100309776343	0.546647000157702	no	--	--	-	-	-	-	-	-	-
Unigene0000463	247	260	3.1438	3.4260	4.4383	4.0632	3.3025	4.3774	3.66936666666667	3.91436666666667	0.0932478273285454	0.655571551108022	0.836319517694948	no	At5g03795	Exostosin-like protein, partial [Cynara cardunculus var. scolymus] [Cynara cardunculus]	-	-	-	-	-	-	-
Unigene0000464	99.6666666666667	97.3333333333333	1.4290	1.2904	1.0733	1.1602	1.1270	1.5243	1.26423333333333	1.2705	0.0071336161673973	1	1	no	JKD	Zinc finger, C2H2 [Cynara cardunculus var. scolymus] [Cynara cardunculus]	-	-	-	-	-	-	-
Unigene0000465	0	1	0.0000	0.0000	0.0000	0.0000	0.1026	0.0000	0.001	0.0342	5.09592441999854	0.372185074448035	0.601151572420944	no	--	--	-	-	-	-	-	-	-
Unigene0000466	464.333333333333	564	6.0474	7.0518	5.5213	7.5565	7.3024	8.2987	6.20683333333333	7.7192	0.31459393065871	0.050613004389331	0.143124806290706	no	CCA1	Poly A polymerase, head domain-containing protein [Cynara cardunculus var. scolymus] [Cynara cardunculus]	-	-	-	-	-	-	-
Unigene0000467	1497.33333333333	1383	34.9656	31.1054	31.6164	36.3697	28.8552	27.0552	32.5624666666667	30.7600333333333	-0.0821529238557257	0.591311783607695	0.788901245742296	no	DHAR2	PREDICTED: glutathione S-transferase DHAR3, chloroplastic [Sesamum indicum]	Metabolism	Metabolism of other amino acids;Global and overview maps;Carbohydrate metabolism	ko01100//Metabolic pathways;ko00480//Glutathione metabolism;ko00053//Ascorbate and aldarate metabolism	K21888	GO:0009526//plastid envelope;GO:0009532//plastid stroma	GO:0015038//glutathione disulfide oxidoreductase activity	GO:0006464//cellular protein modification process;GO:0009404//toxin metabolic process;GO:0009668//plastid membrane organization;GO:0014070//response to organic cyclic compound
Unigene0000468	8	7	0.2251	0.7354	0.4655	0.5260	0.5344	0.1897	0.475333333333333	0.4167	-0.189930475907544	0.8606634075287	0.966490094741854	no	--	--	-	-	-	-	-	-	-
Unigene0000469	75.6666666666667	80	0.7708	0.9338	0.6423	0.9929	0.7414	0.8329	0.7823	0.855733333333333	0.129439323931208	0.659422794115262	0.839256205236019	no	PCMP-H44	Pentatricopeptide repeat-containing protein [Cynara cardunculus var. scolymus] [Cynara cardunculus]	-	-	-	-	-	-	GO:0016070//RNA metabolic process
Unigene0000470	66	118	5.3036	4.3679	3.5489	7.3910	8.5558	8.1866	4.4068	8.04446666666667	0.8682653538497	0.000583715446424305	0.00322399580778802	no	--	--	-	-	-	-	-	-	-
Unigene0000471	37.6666666666667	38	0.6555	0.6767	0.7955	0.3726	1.0093	0.7167	0.709233333333333	0.699533333333333	-0.0198675385864468	1	1	no	--	BnaC05g23430D [Brassica napus]	-	-	-	-	-	-	-
Unigene0000472	160.333333333333	190.666666666667	6.8429	6.4071	6.6075	9.5940	7.5007	7.0312	6.61916666666667	8.04196666666667	0.280898758826737	0.178673757450477	0.367981182485422	no	--	hypothetical protein Ccrd_011891 [Cynara cardunculus var. scolymus] [Cynara cardunculus]	-	-	-	-	-	-	-
Unigene0000473	7.33333333333333	11.3333333333333	0.3988	0.6013	0.1178	0.5824	0.6154	0.6163	0.372633333333333	0.6047	0.698462844903873	0.325169953944402	0.551444816009579	no	--	--	-	-	-	-	-	-	-
Unigene0000474	11.6666666666667	32.3333333333333	0.3950	0.3971	0.3231	0.5325	1.1542	1.4342	0.371733333333333	1.0403	1.48465966478775	0.00262098346877492	0.0120233166882392	yes	--	--	-	-	-	-	-	-	-
Unigene0000475	38.6666666666667	11.3333333333333	1.3524	1.3595	0.8338	0.4122	0.2792	0.3965	1.1819	0.362633333333333	-1.70452452580825	0.000107655754428954	0.000705205672270562	yes	SUC2	General substrate transporter [Cynara cardunculus var. scolymus] [Cynara cardunculus]	-	-	-	-	-	-	-
Unigene0000476	2242.66666666667	3053.33333333333	39.5537	35.2068	36.5139	52.5875	51.8380	49.4561	37.0914666666667	51.2938666666667	0.467699013707314	0.000258944262607056	0.00156115316168399	no	ABCI6	ABC transporter, conserved site-containing protein [Cynara cardunculus var. scolymus] [Cynara cardunculus]	-	-	-	-	-	-	-
Unigene0000477	2.66666666666667	14.6666666666667	0.0958	0.0964	0.2265	0.8959	0.8192	0.5386	0.139566666666667	0.751233333333333	2.42830666156616	0.000820822365209423	0.00435969894446607	yes	--	--	-	-	-	-	-	-	-
Unigene0000478	27.3333333333333	17	1.0402	0.7843	2.0487	1.1647	0.6174	0.6332	1.29106666666667	0.8051	-0.681323604868204	0.188346364209382	0.381996355978141	no	--	--	-	-	-	-	-	-	-
Unigene0000479	12.6666666666667	6	0.2736	0.6418	0.9701	0.2131	0.5197	0.1025	0.6285	0.278433333333333	-1.17458080732414	0.129053909746061	0.291054168115478	no	--	--	-	-	-	-	-	-	-
Unigene0000480	192.333333333333	76	7.9256	8.1265	8.1012	3.1947	3.4245	3.0284	8.0511	3.21586666666667	-1.32397831616252	3.19901634368765e-10	4.93859276360388e-09	yes	At2g46260	BTB/Kelch-associated [Cynara cardunculus var. scolymus] [Cynara cardunculus]	-	-	-	-	-	-	-
Unigene0000481	21.3333333333333	17	1.7538	1.7630	3.2238	1.7075	2.0355	1.5330	2.24686666666667	1.75866666666667	-0.353432450927152	0.474765870442349	0.700538349359342	no	--	--	-	-	-	-	-	-	-
Unigene0000482	141	247	8.2228	5.8758	8.1363	14.6423	12.4654	12.4143	7.41163333333333	13.174	0.829830039679874	6.93993307304905e-05	0.000474788111300734	no	--	PREDICTED: protein indeterminate-domain 16 [Jatropha curcas]	-	-	-	-	-	-	-
Unigene0000483	26.3333333333333	24.3333333333333	0.6272	0.8640	0.4118	0.5700	0.6177	0.6266	0.634333333333333	0.604766666666667	-0.0688625320259856	0.88728631841989	0.981058769696254	no	--	PREDICTED: protein TOPLESS [Vitis vinifera]	-	-	-	-	-	-	-
Unigene0000484	1879	1910	24.0173	23.9596	24.6226	26.5091	24.0222	24.5404	24.1998333333333	25.0239	0.0483095409514621	0.710006015013531	0.874523099367579	no	PPC6-1	PREDICTED: probable protein phosphatase 2C 33, partial [Nicotiana tabacum]	-	-	-	-	-	GO:0016787//hydrolase activity	GO:0008152//metabolic process
Unigene0000485	234.666666666667	281.666666666667	2.1425	2.5961	4.0507	3.8833	3.6621	2.9284	2.92976666666667	3.49126666666667	0.252964786000639	0.295770107158486	0.51751287808387	no	--	--	-	-	-	-	-	-	-
Unigene0000486	1877	2177	14.2970	14.1712	13.9186	16.3290	16.2866	17.3825	14.1289333333333	16.6660333333333	0.238258217482595	0.0613627112946767	0.166343560714143	no	--	DUF688 family protein [Medicago truncatula]	-	-	-	-	-	-	-
Unigene0000487	524.333333333333	550.666666666667	6.7096	7.2454	5.5893	6.8144	7.5649	6.5015	6.51476666666667	6.96026666666667	0.0954290726337741	0.560505270543821	0.77130986771361	no	KAO1	ent-kaurenoic acid oxidase [Lactuca sativa]	Metabolism	Metabolism of terpenoids and polyketides;Global and overview maps	ko01100//Metabolic pathways;ko01110//Biosynthesis of secondary metabolites;ko00904//Diterpenoid biosynthesis	K04123	-	GO:0016491//oxidoreductase activity;GO:0046906//tetrapyrrole binding;GO:0046914//transition metal ion binding	GO:0044710//single-organism metabolic process
Unigene0000488	67.6666666666667	27	1.5594	1.1914	1.7445	0.8017	0.3949	0.6543	1.49843333333333	0.616966666666667	-1.28019044746352	0.00024799515863373	0.00150107425372992	yes	--	--	-	-	-	-	-	-	-
Unigene0000489	622.333333333333	1034.66666666667	20.2250	23.5633	24.6758	42.7768	33.7830	39.4762	22.8213666666667	38.6786666666667	0.761152872418404	1.30980775924443e-06	1.23583150202455e-05	no	CML30	Calcium-binding EF-hand [Cynara cardunculus var. scolymus] [Cynara cardunculus]	Organismal Systems	Environmental adaptation	ko04626//Plant-pathogen interaction	K13448	-	-	-
Unigene0000490	40.3333333333333	34.6666666666667	1.3682	2.7049	1.7246	1.9183	1.5591	1.6402	1.93256666666667	1.70586666666667	-0.180013295193987	0.64353314139664	0.827690550771154	no	--	DUF4228 domain-containing protein [Cephalotus follicularis]	-	-	-	-	-	-	-
Unigene0000491	967	790.333333333333	5.7938	5.6187	6.0209	4.5726	5.4318	4.3090	5.81113333333333	4.77113333333333	-0.284487552693216	0.0567902322643668	0.156375161679545	no	--	copalyl diphosphate synthase 4, partial [Salvia miltiorrhiza]	Metabolism	Metabolism of terpenoids and polyketides;Global and overview maps	ko01100//Metabolic pathways;ko01110//Biosynthesis of secondary metabolites;ko00904//Diterpenoid biosynthesis	K04120	-	-	-
Unigene0000492	884.333333333333	944.666666666667	8.8354	7.1195	8.6695	9.5037	7.4996	9.9001	8.20813333333333	8.9678	0.127699937150725	0.435753952316989	0.663842665183022	no	SPAST	PREDICTED: peroxisome biosynthesis protein PAS1-like [Populus euphratica]	-	-	-	-	-	GO:0003824//catalytic activity;GO:0032550//purine ribonucleoside binding	-
Unigene0000493	4257	3686	28.2969	29.5622	30.4340	23.3108	26.2941	27.6739	29.4310333333333	25.7596	-0.19222800548684	0.139296329761744	0.307360598800015	no	atad1a	AAA domain-containing protein [Cephalotus follicularis]	-	-	-	-	-	-	-
Unigene0000494	23.3333333333333	12.6666666666667	1.0182	2.3164	0.5066	1.1896	0.3053	0.7829	1.2804	0.759266666666667	-0.753916004536605	0.263171121466172	0.479751362655251	no	--	--	-	-	-	-	-	-	-
Unigene0000495	118.666666666667	511.333333333333	4.8486	4.4734	2.9825	19.5943	19.0794	15.8246	4.1015	18.1661	2.14702519339566	4.51367643156197e-24	2.10143091280416e-22	yes	HSP23	PREDICTED: small heat shock protein, chloroplastic isoform X1 [Beta vulgaris subsp. vulgaris] [Beta vulgaris]	Genetic Information Processing	Folding, sorting and degradation	ko04141//Protein processing in endoplasmic reticulum	K13993	-	-	-
Unigene0000496	13.6666666666667	7	0.4397	0.8840	1.1041	0.2569	0.4697	0.4941	0.809266666666667	0.4069	-0.991940892311669	0.139880769946581	0.308479141163245	no	MAP3K1	--	-	-	-	-	-	-	-
Unigene0000497	8.33333333333333	8.66666666666667	0.4013	0.2522	0.7114	0.5275	0.2382	0.6766	0.454966666666667	0.480766666666667	0.0795760226316674	0.935572781732483	1	no	PNC1	Mitochondrial carrier domain-containing protein [Cynara cardunculus var. scolymus] [Cynara cardunculus]	Cellular Processes	Transport and catabolism	ko04146//Peroxisome	K13354	GO:0031224//intrinsic component of membrane	-	-
Unigene0000498	8.66666666666667	8	0.6373	0.4805	0.3138	0.7446	0.5043	0.1194	0.4772	0.4561	-0.0652438728374734	1	1	no	--	PREDICTED: CLAVATA3/ESR (CLE)-related protein 25 [Ziziphus jujuba]	-	-	-	-	-	-	GO:0016070//RNA metabolic process
Unigene0000499	8.33333333333333	11.3333333333333	0.6550	0.4389	0.3225	0.5739	0.8811	0.4907	0.472133333333333	0.648566666666667	0.458060534824789	0.453974077819002	0.68085697717272	no	--	PREDICTED: dynamin-related protein 4C-like [Daucus carota subsp. sativus] [Daucus carota]	-	-	-	-	-	-	-
Unigene0000500	4	17.3333333333333	0.0948	0.0572	0.0897	0.1551	0.6125	0.2345	0.0805666666666667	0.334033333333333	2.05173710467376	0.00670628401892059	0.0269733656692807	yes	N	Disease resistance protein [Cynara cardunculus var. scolymus] [Cynara cardunculus]	-	-	-	-	-	-	-
Unigene0000501	1149	419.666666666667	21.9553	12.0863	15.8819	5.2557	6.3749	6.8643	16.6411666666667	6.16496666666667	-1.43259158116703	1.68610919798653e-11	3.006062738623e-10	yes	PRP4	PREDICTED: proline-rich protein 4-like [Daucus carota subsp. sativus] [Daucus carota]	-	-	-	-	-	-	-
Unigene0000502	7.33333333333333	10.6666666666667	0.4374	0.0400	0.4699	0.4646	0.3776	0.5362	0.315766666666667	0.459466666666667	0.541101317081379	0.507691310649935	0.728103867786053	no	--	--	-	-	-	-	-	-	-
Unigene0000503	2.66666666666667	6.66666666666667	0.2246	0.0000	0.2654	0.0000	0.3199	0.8833	0.163333333333333	0.401066666666667	1.29602281778771	0.33576376142033	0.561984938359241	no	--	--	-	-	-	-	-	-	-
Unigene0000504	5	5.66666666666667	0.1099	0.4973	0.2598	0.2569	0.1566	0.6177	0.289	0.343733333333333	0.250220270252452	0.918488910309581	0.998514533033668	no	--	--	-	-	-	-	-	-	-
Unigene0000505	67.3333333333333	14.6666666666667	1.6795	0.8688	0.8864	0.2858	0.0619	0.4581	1.1449	0.2686	-2.09169038337485	7.15654806958888e-05	0.000488131094183917	yes	STY13	PREDICTED: serine/threonine-protein kinase HT1-like [Nicotiana tabacum]	-	-	-	-	-	-	-
Unigene0000506	184.333333333333	86.3333333333333	5.8752	4.6312	4.5265	3.4776	1.8925	1.9489	5.01096666666667	2.43966666666667	-1.03840489604363	0.000143878506866155	0.000917660345060697	yes	SRC2	C2 calcium-dependent membrane targeting [Cynara cardunculus var. scolymus] [Cynara cardunculus]	-	-	-	-	-	-	-
Unigene0000507	104	125.333333333333	3.1057	2.1729	2.9360	3.5706	3.1380	3.3507	2.7382	3.3531	0.292267683605618	0.216537125504119	0.420366489947135	no	--	--	-	-	-	-	-	-	-
Unigene0000508	70.3333333333333	58	1.3943	0.5512	1.6107	1.2447	0.6992	1.0388	1.1854	0.994233333333333	-0.253717584652945	0.530858929237786	0.74820684075119	no	IQM2	PREDICTED: IQ domain-containing protein IQM2-like [Juglans regia]	-	-	-	-	-	-	-
Unigene0000509	2.66666666666667	2.66666666666667	0.2159	0.0868	0.0510	0.1009	0.2050	0.0485	0.1179	0.118133333333333	0.00285238485409511	1	1	no	--	--	-	-	-	-	-	-	-
Unigene0000510	24.3333333333333	39.3333333333333	1.7403	1.2980	1.2604	2.2301	2.5056	2.3344	1.4329	2.3567	0.717830190508092	0.0453968466331744	0.131298978392299	no	--	--	-	-	-	-	-	-	-
Unigene0000511	19.6666666666667	22	1.0718	1.1341	1.3331	1.3840	1.2320	1.3947	1.17966666666667	1.3369	0.180512294965469	0.687857838237892	0.859632115778765	no	--	--	-	-	-	-	-	-	-
Unigene0000512	24.3333333333333	29	1.5377	1.1336	1.2720	1.1978	1.7036	1.8434	1.31443333333333	1.5816	0.266943804332907	0.504747669814439	0.725845388307704	no	--	RNA-binding, CRM domain-containing protein, partial [Cynara cardunculus var. scolymus] [Cynara cardunculus]	-	-	-	-	-	-	-
Unigene0000513	2049.33333333333	1872.66666666667	19.4702	19.6801	18.7438	17.2073	17.4969	19.1313	19.2980333333333	17.9451666666667	-0.104858507305906	0.419333995284766	0.648121709269361	no	At1g34300	Bulb-type lectin domain-containing protein [Cynara cardunculus var. scolymus] [Cynara cardunculus]	-	-	-	-	-	-	-
Unigene0000514	24.6666666666667	29.6666666666667	0.8681	1.2916	0.4924	1.5417	0.8574	0.9757	0.884033333333333	1.12493333333333	0.347666831900404	0.473724237241958	0.699529620272852	no	--	--	-	-	-	-	-	-	-
Unigene0000515	93.3333333333333	29.3333333333333	3.9706	5.0756	5.5609	0.6873	1.7224	2.1485	4.86903333333333	1.5194	-1.68013365095431	5.16934836042487e-06	4.39899242077025e-05	yes	ZOX1	UDP-glucuronosyl/UDP-glucosyltransferase [Cynara cardunculus var. scolymus] [Cynara cardunculus]	Metabolism	Metabolism of terpenoids and polyketides	ko00908//Zeatin biosynthesis	K13495	-	-	-
Unigene0000516	122.666666666667	140	0.7777	1.5201	1.9911	1.6658	1.7129	1.4688	1.42963333333333	1.61583333333333	0.176633219846584	0.560515111036006	0.77130986771361	no	--	Retrovirus-related Pol polyprotein from transposon TNT 1-94, partial [Glycine soja]	-	-	-	-	-	-	-
Unigene0000517	187.666666666667	213.333333333333	8.7651	10.3054	11.6295	15.9302	10.6599	8.9289	10.2333333333333	11.8396666666667	0.210352309106383	0.389369340618435	0.61775229002541	no	ANT	PREDICTED: ADP,ATP carrier protein 1, mitochondrial, partial [Cucumis melo]	-	-	-	-	-	-	-
Unigene0000518	25.3333333333333	190.333333333333	0.5566	0.4239	0.3587	2.8573	4.1962	3.1086	0.4464	3.38736666666667	2.92375522802454	1.0175098041177e-23	4.65435731537715e-22	yes	--	--	-	-	-	-	-	-	-
Unigene0000519	532	582.666666666667	10.6635	9.9771	9.6422	8.7549	11.8539	12.9356	10.0942666666667	11.1814666666667	0.147573333241409	0.401305774955416	0.629834000127644	no	EBS	PREDICTED: chromatin remodeling protein EBS-like [Prunus mume]	-	-	-	-	-	-	-
Unigene0000520	1105.66666666667	878.666666666667	32.6427	35.9319	37.2211	28.8150	27.2520	29.2400	35.2652333333333	28.4356666666667	-0.310544957083502	0.0258421742849806	0.0833959755483749	no	IMPA2	Armadillo [Cynara cardunculus var. scolymus] [Cynara cardunculus]	-	-	-	-	GO:0044424//intracellular part	GO:0022892//substrate-specific transporter activity	GO:0006886//intracellular protein transport
Unigene0000521	1016.33333333333	1064.66666666667	12.3106	11.6342	9.7189	11.2827	12.7204	11.8943	11.2212333333333	11.9658	0.0926856024181324	0.535761695695046	0.752128892157411	no	TIF3B1	PREDICTED: eukaryotic translation initiation factor 3 subunit B-like isoform X2 [Daucus carota subsp. sativus] [Daucus carota]	Genetic Information Processing	Translation	ko03013//RNA transport	K03253	GO:0043234//protein complex;GO:0070993//translation preinitiation complex	GO:0005515//protein binding;GO:0008135//translation factor activity, RNA binding	GO:0006417//regulation of translation;GO:0022618//ribonucleoprotein complex assembly
Unigene0000522	122.333333333333	84	4.0452	4.6159	5.5983	3.0231	3.0454	3.8089	4.75313333333333	3.29246666666667	-0.529710037679271	0.031159137392939	0.0972392432564984	no	--	--	-	-	-	-	-	-	-
Unigene0000523	12.3333333333333	9.33333333333333	0.2230	0.5125	0.5271	0.3723	0.3631	0.2149	0.420866666666667	0.316766666666667	-0.409942721669458	0.546854720420487	0.761642331621427	no	FH18	PREDICTED: formin-like protein 17 [Cucumis sativus]	-	-	-	-	-	-	-
Unigene0000524	8.66666666666667	12.3333333333333	1.1172	0.4138	0.0000	0.3435	1.0051	0.9251	0.510333333333333	0.7579	0.570567629675596	0.536902733216278	0.753153165885351	no	--	Pentatricopeptide repeat-containing protein [Cynara cardunculus var. scolymus] [Cynara cardunculus]	-	-	-	-	-	-	-
Unigene0000525	220	242	2.2703	2.0073	2.0687	2.1625	2.4417	2.4695	2.11543333333333	2.3579	0.156549313319549	0.387382969198299	0.615593484725118	no	PAD1	NAD(P)-binding domain-containing protein [Cynara cardunculus var. scolymus] [Cynara cardunculus]	-	-	-	-	-	-	-
Unigene0000526	81	93	1.7371	2.2598	2.6263	2.7160	3.1294	1.6939	2.20773333333333	2.5131	0.186902156287693	0.533607499155586	0.750289998083014	no	At3g57200	glycosyltransferase-like protein [Arabidopsis thaliana]	-	-	-	-	-	-	-
Unigene0000527	24	6.66666666666667	1.0515	0.7318	1.3382	0.4725	0.0768	0.3636	1.0405	0.3043	-1.7737107261081	0.00332342105616731	0.0147517604719485	yes	--	--	-	-	-	-	-	-	-
Unigene0000528	2637.66666666667	2435	140.4953	135.2456	131.4668	118.4640	135.9665	125.9102	135.7359	126.780233333333	-0.098472512934608	0.447543318346101	0.674673493353757	no	SNRPE	PREDICTED: small nuclear ribonucleoprotein E-like [Prunus mume]	Genetic Information Processing	Transcription	ko03040//Spliceosome	K11097	GO:0044423//virion part;GO:0044444//cytoplasmic part;GO:0097525//spliceosomal snRNP complex	-	GO:0018205//peptidyl-lysine modification
Unigene0000529	38.3333333333333	57	0.7223	0.9369	1.2114	2.2322	0.9071	1.2569	0.956866666666667	1.4654	0.614904707413482	0.119884283234186	0.275734453932765	no	MLO6	MLO-like protein 6 [Morus notabilis]	-	-	-	-	GO:0031224//intrinsic component of membrane	-	GO:0006950//response to stress
Unigene0000530	9	15.6666666666667	0.4505	0.2013	0.8282	0.9943	0.7606	0.7876	0.493333333333333	0.8475	0.780650598228551	0.227842768240771	0.43449958163731	no	--	--	-	-	-	-	-	-	-
Unigene0000531	64.3333333333333	56.6666666666667	3.4717	3.6353	2.6210	1.6338	4.1668	2.7095	3.24266666666667	2.8367	-0.192967144031666	0.61197716402938	0.804072143442426	no	AGO4A	Argonaute/Dicer protein, PAZ [Cynara cardunculus var. scolymus] [Cynara cardunculus]	-	-	-	-	-	-	-
Unigene0000532	19.3333333333333	9.66666666666667	1.3987	0.4017	1.2987	0.7004	0.6167	0.2246	1.03303333333333	0.5139	-1.00732724976316	0.122853348898103	0.28095367474496	no	GRXS1	Glutaredoxin [Corchorus capsularis]	-	-	-	-	-	GO:0015036//disulfide oxidoreductase activity	GO:0019725//cellular homeostasis;GO:0044710//single-organism metabolic process
Unigene0000533	331.666666666667	353	3.4759	3.7638	3.5955	3.7358	3.7808	4.2078	3.61173333333333	3.90813333333333	0.113788310780903	0.484412082840799	0.709419982855327	no	GRF1	Glutamine-Leucine-Glutamine, QLQ [Cynara cardunculus var. scolymus] [Cynara cardunculus]	-	-	-	-	-	-	-
Unigene0000534	253.333333333333	228.333333333333	12.3149	14.8454	12.9551	12.2827	11.7420	12.8274	13.3718	12.2840333333333	-0.122409349800501	0.494213593385744	0.717377785597042	no	At2g45070	PREDICTED: protein transport protein Sec61 subunit beta [Vitis vinifera]	Cellular Processes;Genetic Information Processing	Transport and catabolism;Folding, sorting and degradation	ko04141//Protein processing in endoplasmic reticulum;ko04145//Phagosome;ko03060//Protein export	K09481	-	-	-
Unigene0000535	3.66666666666667	5	0.0000	0.0676	0.3577	0.0786	0.4152	0.0000	0.141766666666667	0.1646	0.215445981517015	0.936864303504759	1	no	--	Ankyrin repeat-containing protein [Cynara cardunculus var. scolymus] [Cynara cardunculus]	-	-	-	-	-	-	-
Unigene0000536	1612	1525.66666666667	13.8544	14.8314	12.9310	15.5468	12.0846	12.8128	13.8722666666667	13.4814	-0.0412332133384072	0.779362074402231	0.918529931011043	no	STP-1	PREDICTED: alpha-1,4 glucan phosphorylase L-2 isozyme, chloroplastic/amyloplastic [Vitis vinifera]	Metabolism	Global and overview maps;Carbohydrate metabolism	ko01100//Metabolic pathways;ko01110//Biosynthesis of secondary metabolites;ko00500//Starch and sucrose metabolism	K00688	-	GO:0004645//phosphorylase activity;GO:0043168//anion binding	GO:0044238//primary metabolic process
Unigene0000537	4	11.6666666666667	0.2015	0.0000	0.4763	0.7064	0.8612	0.2831	0.225933333333333	0.6169	1.44913951016769	0.129446939146601	0.291754976662133	no	--	--	-	-	-	-	-	-	-
Unigene0000538	108.666666666667	48.6666666666667	5.6689	6.2534	5.2761	2.6962	2.0485	3.2137	5.7328	2.6528	-1.11172403671499	4.19064248803504e-05	0.000300129026088471	yes	--	BnaA02g35690D [Brassica napus]	-	-	-	-	-	-	-
Unigene0000539	7102.33333333333	7307.66666666667	113.6535	96.6483	117.6433	110.0920	115.1934	115.4915	109.315033333333	113.5923	0.0553732247899209	0.671930880077444	0.848521086398948	no	At5g34940	PREDICTED: heparanase-like protein 3 [Ipomoea nil]	Metabolism	Global and overview maps;Glycan biosynthesis and metabolism	ko01100//Metabolic pathways;ko00531//Glycosaminoglycan degradation	K07964	-	-	-
Unigene0000540	44	58.3333333333333	1.2445	1.1393	0.6565	2.0252	1.0130	1.2238	1.01343333333333	1.42066666666667	0.487316905255057	0.196794232734858	0.394601579838203	no	PIP2-1	PIP2;1 [Karelinia caspia]	-	-	-	-	GO:0031224//intrinsic component of membrane	-	GO:0051234//establishment of localization
Unigene0000541	1493	1010.33333333333	36.1382	29.2515	36.1554	22.7737	22.0249	24.9117	33.8483666666667	23.2367666666667	-0.542676883477317	0.000231344574562126	0.00141017582939837	no	GATA4	Transcription factor, GATA, plant [Cynara cardunculus var. scolymus] [Cynara cardunculus]	-	-	-	-	-	-	-
Unigene0000542	354.666666666667	99.6666666666667	13.8762	11.2991	16.3540	4.6199	3.8940	3.2506	13.8431	3.9215	-1.81968954826831	2.63626758639431e-16	7.23973022653038e-15	yes	CML41	Calcium-binding EF-hand [Cynara cardunculus var. scolymus] [Cynara cardunculus]	Organismal Systems	Environmental adaptation	ko04626//Plant-pathogen interaction	K13448	-	-	-
Unigene0000543	24	21.3333333333333	1.4426	1.3001	0.9993	1.0461	1.1337	1.2299	1.24733333333333	1.13656666666667	-0.134164748230086	0.745209010708784	0.89787444659838	no	SUMO1	PREDICTED: small ubiquitin-related modifier 1-like [Ipomoea nil]	Genetic Information Processing	Translation	ko03013//RNA transport	K12160	-	-	-
Unigene0000544	650	590.333333333333	27.6439	24.9089	27.2677	22.8892	26.9129	23.1918	26.6068333333333	24.3313	-0.128983411012173	0.397206247604451	0.625911321996402	no	At5g01610	DUF538 domain-containing protein [Cephalotus follicularis]	-	-	-	-	-	-	-
Unigene0000545	29	25.6666666666667	1.2181	1.3119	1.4908	1.3723	0.9502	1.3200	1.34026666666667	1.21416666666667	-0.142553604041418	0.738855961973083	0.893820214313107	no	--	--	-	-	-	-	-	-	-
Unigene0000546	113.666666666667	189	5.3313	6.9063	7.7287	8.0269	11.5346	13.6509	6.65543333333333	11.0708	0.734154970393117	0.00375811501848378	0.0164114516105362	no	--	--	-	-	-	-	-	-	-
Unigene0000547	0.333333333333333	0	0.0000	0.1140	0.0000	0.0000	0.0000	0.0000	0.038	0.001	-5.24792751344359	0.999999999999999	1	no	--	--	Genetic Information Processing	Replication and repair	ko03420//Nucleotide excision repair;ko03440//Homologous recombination;ko03030//DNA replication;ko03430//Mismatch repair	K07466	-	-	-
Unigene0000548	6.66666666666667	22.3333333333333	0.0000	0.3182	0.8726	1.4791	1.7031	0.5335	0.396933333333333	1.23856666666667	1.64170289871768	0.0433185634418774	0.126632539056513	no	--	Fgenesh protein 114 [Beta vulgaris]	Genetic Information Processing	Replication and repair	ko03420//Nucleotide excision repair;ko03440//Homologous recombination;ko03030//DNA replication;ko03430//Mismatch repair	K07466	-	-	-
Unigene0000549	91	259	0.8362	1.2009	2.4174	3.9604	5.1049	3.1886	1.48483333333333	4.08463333333333	1.45990557398433	1.42145832721374e-05	0.000111431570870333	yes	--	PREDICTED: replication protein A 70 kDa DNA-binding subunit B-like, partial [Beta vulgaris subsp. vulgaris] [Beta vulgaris]	Genetic Information Processing	Replication and repair	ko03420//Nucleotide excision repair;ko03440//Homologous recombination;ko03030//DNA replication;ko03430//Mismatch repair	K07466	-	-	-
Unigene0000550	5.33333333333333	16	0.2582	0.1730	0.3051	1.0557	0.6537	0.5319	0.245433333333333	0.7471	1.6059701611654	0.0104547482453702	0.0393737893203297	yes	--	Fgenesh protein 114 [Beta vulgaris]	-	-	-	-	-	-	-
Unigene0000551	114	70.3333333333333	5.8467	7.4190	3.7376	3.3596	3.8683	3.5547	5.66776666666667	3.5942	-0.657109675773395	0.023830772252707	0.0780943902854363	no	--	--	-	-	-	-	-	-	-
Unigene0000552	111.666666666667	156.666666666667	4.5955	4.5764	6.1917	9.1828	5.4651	7.3849	5.1212	7.34426666666667	0.52013654098464	0.0419445765997952	0.123287578197982	no	--	AT5g26741 [Arabidopsis thaliana]	-	-	-	-	-	-	-
Unigene0000553	173.333333333333	203.666666666667	8.6869	7.2539	9.4504	11.3845	8.8602	10.1243	8.46373333333333	10.123	0.258270824730925	0.209681778018864	0.411463787204534	no	STOP1	Zinc finger, C2H2, partial [Cynara cardunculus var. scolymus] [Cynara cardunculus]	-	-	-	-	-	GO:0043169//cation binding	-
Unigene0000554	185.333333333333	269	9.2447	8.6830	9.5450	13.5833	12.9023	14.0102	9.15756666666667	13.4986	0.55977358286017	0.0016315848741688	0.00795253182371502	no	--	Aminoacyl-tRNA synthetase, class 1a, anticodon-binding [Cynara cardunculus var. scolymus] [Cynara cardunculus]	Genetic Information Processing	Translation	ko00970//Aminoacyl-tRNA biosynthesis	K01887	-	-	-
Unigene0000555	15.3333333333333	8.33333333333333	0.8482	0.9379	0.2004	0.4955	0.3624	0.2860	0.662166666666667	0.3813	-0.796267856528191	0.235860335143847	0.444986753293858	no	--	--	-	-	-	-	-	-	-
Unigene0000556	72.6666666666667	61.3333333333333	1.7934	0.9628	1.9988	0.7143	1.6643	1.5574	1.585	1.312	-0.272715120408686	0.486095179820027	0.710463519426856	no	PER43	PREDICTED: peroxidase 43 [Vitis vinifera]	Metabolism	Global and overview maps;Biosynthesis of other secondary metabolites	ko01100//Metabolic pathways;ko01110//Biosynthesis of secondary metabolites;ko00940//Phenylpropanoid biosynthesis	K00430	-	GO:0005488//binding	-
Unigene0000557	2	5	0.2841	0.0000	0.0000	0.6085	0.0000	0.2128	0.0947	0.273766666666667	1.53151046654831	0.4330249472295	0.661590185862947	no	--	--	-	-	-	-	-	-	-
Unigene0000558	27.3333333333333	19.6666666666667	1.7841	0.3517	0.8681	0.9810	0.4651	0.8256	1.0013	0.757233333333333	-0.40306446069217	0.491029484471088	0.714634485460939	no	--	--	-	-	-	-	-	-	-
Unigene0000559	1811.66666666667	1951.33333333333	10.2359	11.2156	13.3905	11.8889	12.9392	12.8637	11.614	12.5639333333333	0.113423253749926	0.432856389298446	0.661409939048381	no	At1g17230	Concanavalin A-like lectin/glucanase, subgroup [Cynara cardunculus var. scolymus] [Cynara cardunculus]	-	-	-	-	-	-	-
Unigene0000560	352.666666666667	329.333333333333	10.6104	9.9927	9.2136	9.1411	10.0504	9.0638	9.9389	9.41843333333333	-0.0775990873544059	0.639656908168743	0.82477343460086	no	--	RWD domain-containing protein [Cynara cardunculus var. scolymus] [Cynara cardunculus]	-	-	-	-	-	GO:0046872//metal ion binding	-
Unigene0000561	0	1.33333333333333	0.0000	0.0000	0.0000	0.0343	0.0557	0.0330	0.001	0.041	5.35755200461808	0.184929696229877	0.377392313065569	no	--	--	-	-	-	-	-	-	-
Unigene0000562	41	1.66666666666667	2.8610	1.5372	1.9818	0.0000	0.2342	0.0000	2.12666666666667	0.0780666666666667	-4.76774344303838	4.33327417828944e-12	8.13097414540817e-11	yes	--	--	-	-	-	-	-	-	-
Unigene0000563	32.3333333333333	60	1.5519	1.8620	1.7155	3.2169	3.7080	2.6442	1.7098	3.1897	0.899593161979658	0.00433465171140244	0.0185581648251264	no	--	--	-	-	-	-	-	-	-
Unigene0000564	95.6666666666667	80	5.3064	4.0762	5.9156	3.6263	4.8014	4.3321	5.0994	4.25326666666667	-0.261756197954125	0.325954015572015	0.552344663506842	no	--	--	-	-	-	-	-	-	-
Unigene0000565	12	16.3333333333333	0.5625	0.4241	0.8309	1.0954	0.9348	0.4215	0.605833333333333	0.817233333333333	0.431827091641046	0.454740539214872	0.681570949170225	no	--	PREDICTED: pentatricopeptide repeat-containing protein At2g44880 [Nicotiana sylvestris]	-	-	-	-	-	-	-
Unigene0000566	0	0	0.0000	0.0000	0.0000	0.0000	0.0000	0.0000	0.001	0.001	0	notest	notest	notest	--	--	-	-	-	-	-	-	-
Unigene0000567	75	55.6666666666667	4.0301	3.2597	3.7223	2.9226	3.0793	2.2386	3.6707	2.74683333333333	-0.418285834063926	0.134153817386811	0.299238042140422	no	--	BnaC06g16020D [Brassica napus]	-	-	-	-	-	-	-
Unigene0000568	25	66	1.0335	1.2313	0.7237	1.9230	2.9442	3.1833	0.996166666666667	2.6835	1.42965684606861	5.68794499804398e-05	0.000395901868792611	yes	--	--	-	-	-	-	-	-	-
Unigene0000569	171.666666666667	145.666666666667	10.8977	8.0668	7.7851	7.9289	5.9740	9.6308	8.91653333333333	7.84456666666667	-0.184789157490998	0.450920653269366	0.677932660672432	no	GRXS4	Glutaredoxin [Cynara cardunculus var. scolymus] [Cynara cardunculus]	-	-	-	-	-	GO:0015036//disulfide oxidoreductase activity	GO:0019725//cellular homeostasis;GO:0044710//single-organism metabolic process
Unigene0000570	6.33333333333333	9	0.0995	0.2500	0.7054	0.9299	0.3779	0.1677	0.351633333333333	0.491833333333333	0.484097676663942	0.621814912457303	0.811345800042975	no	--	--	-	-	-	-	-	-	-
Unigene0000571	912.666666666667	145.666666666667	5.3308	5.5760	5.0748	0.7834	0.7051	1.1334	5.3272	0.873966666666667	-2.60772728417263	9.57852960702352e-41	1.03755312835559e-38	yes	--	hypothetical protein KK1_025722 [Cajanus cajan]	-	-	-	-	-	-	-
Unigene0000572	211.666666666667	201.333333333333	9.6669	7.6737	6.3228	8.5438	6.9442	7.7772	7.8878	7.75506666666667	-0.0244837882767045	0.912229368258179	0.995532076331068	no	yqjG	Glutathione S-transferase/chloride channel, C-terminal [Cynara cardunculus var. scolymus] [Cynara cardunculus]	-	-	-	-	-	-	-
Unigene0000573	169	139.666666666667	6.3556	7.6116	7.0467	5.5922	6.3335	5.5996	7.00463333333333	5.84176666666667	-0.261904798054456	0.200184852944276	0.399457592649717	no	--	BnaC07g29180D [Brassica napus]	-	-	-	-	-	-	-
Unigene0000574	107	71.6666666666667	2.8161	2.3750	2.9329	2.0912	1.8130	1.6092	2.708	1.8378	-0.559247966142245	0.0229442791414372	0.0757671121327255	no	--	--	-	-	-	-	-	-	-
Unigene0000575	39.3333333333333	24.3333333333333	1.6871	1.8978	1.3765	1.1733	0.6485	1.3994	1.6538	1.07373333333333	-0.623149036956134	0.112490089436387	0.263151541804942	no	--	--	-	-	-	-	-	-	-
Unigene0000576	31	63.6666666666667	0.9663	1.7485	1.0506	2.5290	2.9732	2.3458	1.25513333333333	2.616	1.05952191042791	0.00169304116864068	0.00821794300296175	yes	--	--	-	-	-	-	-	-	-
Unigene0000577	28.6666666666667	46	0.8463	0.5574	1.3104	1.4661	1.4133	1.4430	0.9047	1.4408	0.671358709782425	0.0718478379405293	0.18774957759827	no	--	PREDICTED: serine/threonine-protein kinase STY8-like isoform X1 [Daucus carota subsp. sativus] [Daucus carota]	-	-	-	-	-	-	-
Unigene0000578	2	20.3333333333333	0.2041	0.0000	0.0000	0.7950	0.6785	0.7648	0.0680333333333333	0.7461	3.4550553266265	2.72314765526009e-05	0.000202677206077095	yes	--	--	-	-	-	-	-	-	-
Unigene0000579	61	77.6666666666667	3.3403	3.2097	2.9023	5.1079	4.0583	3.1467	3.15076666666667	4.1043	0.381433269238947	0.178525999479971	0.367756432716321	no	--	Calcium-binding EF-hand [Cynara cardunculus var. scolymus] [Cynara cardunculus]	-	-	-	-	-	-	-
Unigene0000580	12	14.3333333333333	0.5604	0.6500	0.4075	0.5540	0.7368	0.6782	0.5393	0.656333333333333	0.283340671557199	0.60657593823643	0.799940761351222	no	--	--	-	-	-	-	-	-	-
Unigene0000581	3009	2442.33333333333	20.2507	33.6623	37.3473	19.2861	31.7366	21.7388	30.4201	24.2538333333333	-0.326812111478968	0.15036676943007	0.325356266197904	no	INV*DC4	beta-fructofuranosidase [Cichorium intybus]	Metabolism	Carbohydrate metabolism;Global and overview maps	ko01100//Metabolic pathways;ko00500//Starch and sucrose metabolism;ko00052//Galactose metabolism	K01193	-	GO:0004564//beta-fructofuranosidase activity	-
Unigene0000582	14.6666666666667	17.3333333333333	0.3365	0.3383	0.4544	0.1685	0.5478	0.5943	0.3764	0.436866666666667	0.214926402940449	0.735618810205482	0.891913027478022	no	--	phosphoinositide phospholipase C 2-like, partial [Aegilops tauschii subsp. tauschii] [Aegilops tauschii]	-	-	-	-	-	-	-
Unigene0000583	4.66666666666667	1.33333333333333	0.2179	0.3067	0.1030	0.1018	0.0000	0.0980	0.2092	0.0666	-1.65128876917568	0.140391201463647	0.30935138210282	no	PIX13	Protein kinase, catalytic domain-containing protein [Cynara cardunculus var. scolymus] [Cynara cardunculus]	-	-	-	-	-	GO:0016772//transferase activity, transferring phosphorus-containing groups	GO:0009987//cellular process
Unigene0000584	0	0	0.0000	0.0000	0.0000	0.0000	0.0000	0.0000	0.001	0.001	0	notest	notest	notest	--	--	-	-	-	-	-	-	-
Unigene0000585	8	6.33333333333333	0.5171	0.3639	0.4277	0.4229	0.0982	0.5811	0.436233333333333	0.3674	-0.247748386531088	0.789698832230181	0.924971832015621	no	--	--	-	-	-	-	-	-	-
Unigene0000586	13184	16979.6666666667	166.3072	172.3327	171.2992	208.1105	220.3371	237.7207	169.9797	222.0561	0.385561742139289	0.0018685445362193	0.00896006653105035	no	IAA8	auxin-regulated protein [Zinnia violacea]	Environmental Information Processing	Signal transduction	ko04075//Plant hormone signal transduction	K14484	-	-	GO:0010467//gene expression;GO:0034645//cellular macromolecule biosynthetic process;GO:0050794//regulation of cellular process
Unigene0000587	0	0	0.0000	0.0000	0.0000	0.0000	0.0000	0.0000	0.001	0.001	0	notest	notest	notest	--	--	-	-	-	-	-	-	-
Unigene0000588	9.33333333333333	5.33333333333333	0.2330	0.5621	0.6057	0.5989	0.1328	0.1047	0.466933333333333	0.2788	-0.743986021843977	0.422787108966521	0.65152806450727	no	--	--	-	-	-	-	-	-	-
Unigene0000589	1485.33333333333	1311	5.6642	5.5502	5.5995	4.1836	4.9410	5.9239	5.60463333333333	5.01616666666667	-0.160034708252591	0.300818209146802	0.523533388500674	no	--	Armadillo-type fold [Cynara cardunculus var. scolymus] [Cynara cardunculus]	-	-	-	-	-	-	-
Unigene0000590	140.333333333333	73.3333333333333	2.1535	1.9993	1.9288	0.8974	1.4458	0.8170	2.0272	1.0534	-0.944435064986853	0.000405129417710903	0.00232299071180209	no	CYP75A2	cytochrome P450 [Cynara cardunculus var. scolymus] [Cynara cardunculus]	Metabolism	Global and overview maps	ko01100//Metabolic pathways	K00512	-	-	-
Unigene0000591	7	9.66666666666667	0.0766	0.3463	0.4523	0.5814	0.4362	0.1721	0.291733333333333	0.396566666666667	0.442913179805129	0.591766772692264	0.789216457429059	no	--	PREDICTED: myosin-11 isoform X2 [Theobroma cacao]	-	-	-	-	-	-	-
Unigene0000592	37.6666666666667	42.6666666666667	1.5538	1.9915	1.0098	0.9077	1.9919	2.3574	1.51836666666667	1.75233333333333	0.206757008452057	0.637424254064576	0.82324334916658	no	--	DUF4228 domain protein [Medicago truncatula]	-	-	-	-	-	-	-
Unigene0000593	68	71.6666666666667	3.3511	2.9222	2.3378	1.9812	4.2558	2.8132	2.87036666666667	3.01673333333333	0.071752132318148	0.828590965024221	0.948194798142339	no	--	--	-	-	-	-	-	-	-
Unigene0000594	38	28	1.7721	2.0783	2.0940	2.1855	1.0751	1.2724	1.98146666666667	1.511	-0.391065037189636	0.313655525551631	0.538331218999931	no	--	--	-	-	-	-	-	-	-
Unigene0000595	36	128.333333333333	2.0438	1.8541	1.7672	6.6978	7.2900	6.4986	1.88836666666667	6.8288	1.85449315936062	6.11788697185189e-13	1.25978922929263e-11	yes	--	--	-	-	-	-	-	-	-
Unigene0000596	103	107.333333333333	2.6788	3.1977	3.2644	4.9229	2.3848	2.5401	3.04696666666667	3.2826	0.107465244299083	0.740066485613005	0.894669750569828	no	--	BnaA03g30010D [Brassica napus]	-	-	-	-	-	-	-
Unigene0000597	17.6666666666667	75	1.2532	0.3266	1.0421	4.8264	2.7327	3.8601	0.873966666666667	3.8064	2.12277701578061	9.86842842569547e-07	9.51308185605405e-06	yes	--	Basic-leucine zipper domain-containing protein [Cynara cardunculus var. scolymus] [Cynara cardunculus]	-	-	-	-	-	-	-
Unigene0000598	383.333333333333	437.666666666667	19.6162	19.3258	20.5789	19.8326	26.2928	21.9907	19.8403	22.7053666666667	0.194599494381433	0.242805850655439	0.453954742250199	no	SlH4	histone H4 [Zea mays]	-	-	-	-	-	-	-
Unigene0000599	45	19.3333333333333	0.7440	0.8821	1.1271	0.2675	0.4348	0.4717	0.917733333333333	0.391333333333333	-1.22967700661729	0.00156649837101635	0.00767206176882112	yes	--	PREDICTED: E3 ubiquitin-protein ligase RFWD3 [Tarenaya hassleriana]	-	-	-	-	-	-	-
Unigene0000600	32.6666666666667	46.6666666666667	0.2813	0.3875	0.4186	0.2800	0.7718	0.4567	0.362466666666667	0.502833333333333	0.472231963235961	0.261428464638569	0.477449395363599	no	TPPH	PREDICTED: trehalose-phosphate phosphatase A-like, partial [Nicotiana sylvestris]	Metabolism	Global and overview maps;Carbohydrate metabolism	ko01100//Metabolic pathways;ko00500//Starch and sucrose metabolism	K01087	-	-	-
Unigene0000601	300.666666666667	356	3.1813	3.6829	4.1529	4.5355	4.2535	4.3885	3.67236666666667	4.3925	0.258332174711661	0.133747914048153	0.298603763991919	no	XRN3	PREDICTED: 5'-3' exoribonuclease 3 isoform X1 [Ipomoea nil]	Genetic Information Processing	Translation;Folding, sorting and degradation	ko03018//RNA degradation;ko03008//Ribosome biogenesis in eukaryotes	K12619	-	-	-
Unigene0000602	238.333333333333	168	3.0547	3.7973	3.4486	2.4218	2.7325	2.1610	3.43353333333333	2.43843333333333	-0.493739439924733	0.0126926571199829	0.04632817318057	no	--	Nucleolar pre-ribosomal-associated protein 1, N-terminal [Cynara cardunculus var. scolymus] [Cynara cardunculus]	-	-	-	-	-	-	-
Unigene0000603	20.6666666666667	6.66666666666667	1.6098	0.6663	0.7833	0.2766	0.1349	0.6385	1.0198	0.35	-1.54285941590887	0.0214641470906718	0.0716836883772862	no	--	--	-	-	-	-	-	-	-
Unigene0000604	50.3333333333333	125.333333333333	1.8686	2.4932	0.9234	4.9222	4.1942	4.6583	1.76173333333333	4.59156666666667	1.38199092707218	1.81613619816856e-05	0.000139726622135468	yes	--	--	-	-	-	-	-	-	-
Unigene0000605	228	288.666666666667	13.9784	13.2563	10.5341	18.1191	17.3315	13.3976	12.5896	16.2827333333333	0.371110454690376	0.0649712299504441	0.173743182441104	no	--	DUF3317 domain-containing protein [Cephalotus follicularis]	-	-	-	-	GO:0043231//intracellular membrane-bounded organelle	-	-
Unigene0000606	1202	1546.33333333333	14.2046	13.7014	14.2121	20.9099	17.5409	16.7589	14.0393666666667	18.4032333333333	0.390481405735164	0.00621523677635081	0.0252849832159725	no	Afg1l	ATPase, AFG1-like protein [Cynara cardunculus var. scolymus] [Cynara cardunculus]	-	-	-	-	-	-	GO:0006089//lactate metabolic process;GO:0009411//response to UV;GO:0009812//flavonoid metabolic process;GO:0034285//response to disaccharide
Unigene0000607	29.6666666666667	2	1.2569	1.0457	1.8438	0.0000	0.1646	0.0974	1.38213333333333	0.0873333333333333	-3.98422058195988	8.87229343205673e-09	1.14394969732298e-07	yes	--	--	-	-	-	-	-	-	-
Unigene0000608	11.6666666666667	8.33333333333333	0.6059	0.5075	0.7756	0.3539	0.3836	0.6242	0.629666666666667	0.4539	-0.472213807616683	0.450747396894143	0.677772374574809	no	--	--	-	-	-	-	-	-	-
Unigene0000609	60.6666666666667	115	1.1304	0.6952	0.7072	2.1597	0.8082	2.1223	0.844266666666667	1.69673333333333	1.0069891820275	0.0072746158772572	0.0289488659563162	yes	EGY3	PREDICTED: probable zinc metallopeptidase EGY3, chloroplastic [Cucumis melo]	-	-	-	-	-	GO:0016787//hydrolase activity	-
Unigene0000610	1615.33333333333	1886.66666666667	94.6345	86.9801	91.4039	110.8793	103.8481	109.7720	91.0061666666667	108.166466666667	0.24921709779976	0.0555240438884371	0.153716389243014	no	--	PREDICTED: NADH-ubiquinone oxidoreductase 20.9 kDa subunit-like [Ipomoea nil]	-	-	-	-	-	-	-
Unigene0000611	13	8.66666666666667	0.3308	1.0925	0.5025	0.6625	0.1346	0.5841	0.641933333333333	0.4604	-0.479535643529318	0.529342240872624	0.74705241831944	no	--	--	-	-	-	-	-	-	-
Unigene0000612	48.3333333333333	54.3333333333333	1.7777	0.9928	0.9628	2.0481	1.4302	0.8602	1.24443333333333	1.44616666666667	0.21674488397745	0.608194135980971	0.801217867882474	no	--	PREDICTED: F-box protein At4g18380-like [Ziziphus jujuba]	-	-	-	-	-	-	-
Unigene0000613	513.666666666667	415	22.4364	20.6268	23.5240	18.4927	19.0204	16.7795	22.1957333333333	18.0975333333333	-0.294489301668033	0.0563554980914771	0.155472755916903	no	--	HrpN-interacting protein from malus protein [Arabidopsis thaliana]	-	-	-	-	-	-	-
Unigene0000614	102.333333333333	34	6.0495	4.3095	5.0659	1.3357	1.8998	1.9272	5.14163333333333	1.7209	-1.57906346448273	1.0233543794226e-07	1.14146538755703e-06	yes	--	--	-	-	-	-	-	-	-
Unigene0000615	473.333333333333	443.666666666667	9.8320	7.9618	9.5743	8.3177	9.6133	7.8575	9.1227	8.59616666666667	-0.0857674201307737	0.611322394099125	0.803604050758108	no	PHL1	Homeodomain-like protein [Cynara cardunculus var. scolymus] [Cynara cardunculus]	-	-	-	-	-	-	-
Unigene0000616	28	18	0.6877	1.9258	1.7994	0.8609	1.2128	0.7177	1.47096666666667	0.930466666666667	-0.660738181530945	0.185694189530037	0.378471461441444	no	--	--	-	-	-	-	-	-	-
Unigene0000617	62.6666666666667	160	3.2558	4.4343	2.6063	7.5467	11.2203	7.7903	3.43213333333333	8.85243333333333	1.36696847337802	1.02442167488355e-06	9.84423520459489e-06	yes	--	--	-	-	-	-	-	-	-
Unigene0000618	171	118.666666666667	9.3996	8.5948	10.9818	6.2046	7.1610	6.8037	9.65873333333333	6.7231	-0.5227073948884	0.0135395012643899	0.0489062387620709	no	YTHDF2	PREDICTED: YTH domain-containing family protein 2 [Vitis vinifera]	-	-	-	-	-	-	-
Unigene0000619	13.3333333333333	1.66666666666667	0.2514	1.1118	0.7723	0.0587	0.1910	0.0000	0.711833333333333	0.0832333333333333	-3.09630617160129	0.00251562544468349	0.0116039768471161	yes	--	pol protein [Cucumis melo subsp. melo] [Cucumis melo]	-	-	-	-	-	-	-
Unigene0000620	15.6666666666667	31.3333333333333	0.4988	0.4012	0.7860	0.3108	1.0737	1.9435	0.562	1.10933333333333	0.981050897199005	0.0956028002989408	0.233480613521234	no	--	--	-	-	-	-	-	-	-
Unigene0000621	2730.66666666667	2851.33333333333	26.3197	26.0086	21.5061	25.5205	27.8415	25.1081	24.6114666666667	26.1567	0.0878499033876593	0.52352148929326	0.742219690471049	no	PAD4	Lipase, class 3 [Cynara cardunculus var. scolymus] [Cynara cardunculus]	-	-	-	-	-	-	-
Unigene0000622	10506	8513.33333333333	304.1371	287.6602	300.3760	240.5479	246.3482	246.1373	297.3911	244.344466666667	-0.283445038393026	0.0186703613810266	0.0639445031830402	no	SRP	rubber synthesis protein [Parthenium argentatum]	-	-	-	-	-	-	-
Unigene0000623	966.666666666667	832.666666666667	2.6321	2.8739	2.7626	1.8294	2.2791	3.1220	2.7562	2.41016666666667	-0.193547664647398	0.303361272862236	0.526516221751486	no	TY3B-G	DNA/RNA polymerases superfamily protein [Theobroma cacao]	-	-	-	-	-	-	-
Unigene0000624	9.33333333333333	15.3333333333333	0.0000	1.0283	0.4835	0.7171	0.9714	0.8047	0.503933333333333	0.831066666666667	0.721731323602139	0.389467522477211	0.617851961838953	no	GLOX1	PREDICTED: WSC domain-containing protein ARB_07867-like [Capsicum annuum]	-	-	-	-	-	-	-
Unigene0000625	10.3333333333333	4	0.5304	0.3393	0.7407	0.2253	0.2747	0.1084	0.5368	0.2028	-1.40432701919684	0.0731962754295938	0.190430569221368	no	--	--	-	-	-	-	-	-	-
Unigene0000626	59.6666666666667	56.3333333333333	2.8398	2.2059	3.1523	2.6141	1.9612	3.3365	2.73266666666667	2.63726666666667	-0.0512660328664531	0.893642447711171	0.984687086260067	no	--	PREDICTED: forkhead box protein G1-like isoform X2 [Daucus carota subsp. sativus] [Daucus carota]	-	-	-	-	-	-	-
Unigene0000627	836.666666666667	851.333333333333	6.0061	6.1395	5.7242	5.6833	6.6338	6.0742	5.9566	6.13043333333333	0.0414999733827642	0.772579372501963	0.914735268553485	no	At4g04670	PREDICTED: tRNA wybutosine-synthesizing protein 2/3/4 [Populus euphratica]	-	-	-	-	-	GO:0003824//catalytic activity	GO:0006259//DNA metabolic process;GO:0006996//organelle organization;GO:0044710//single-organism metabolic process;GO:0044763//single-organism cellular process
Unigene0000628	27.3333333333333	25	0.8903	0.6929	0.9163	1.0066	0.3273	1.0651	0.833166666666667	0.799666666666667	-0.0592063693900885	0.937741981690164	1	no	--	Methyltransferase type 11 [Corchorus capsularis]	-	-	-	-	-	-	-
Unigene0000629	28.3333333333333	13	1.3155	1.5768	1.6741	0.2365	0.9610	0.8530	1.52213333333333	0.6835	-1.15508149626118	0.0234041890919725	0.0770080103450046	no	--	--	-	-	-	-	-	-	-
Unigene0000630	5.33333333333333	17	0.3580	0.0514	0.4835	0.6573	0.9228	1.2071	0.297633333333333	0.929066666666667	1.64224601363227	0.015793540206718	0.0556620279797121	no	--	--	-	-	-	-	-	-	-
Unigene0000631	3021.66666666667	2685.66666666667	60.6910	57.3545	57.5693	52.6510	53.8492	51.9037	58.5382666666667	52.8013	-0.148806577755843	0.231803090627902	0.439925536259564	no	SIRP1	Zinc finger, RING/FYVE/PHD-type [Cynara cardunculus var. scolymus] [Cynara cardunculus]	-	-	-	-	-	-	-
Unigene0000632	337.333333333333	801	3.3483	3.3376	3.3360	6.9912	9.0578	7.8843	3.34063333333333	7.97776666666667	1.25586328647369	4.02090314097131e-15	1.00309971489846e-13	yes	--	PREDICTED: cell wall protein RBR3 isoform X1 [Capsicum annuum]	-	-	-	-	-	-	-
Unigene0000633	8.33333333333333	3.66666666666667	0.4147	0.6551	0.4900	0.3461	0.1125	0.2663	0.519933333333333	0.241633333333333	-1.10550716223147	0.144952627716712	0.316627901762126	no	--	--	-	-	-	-	-	-	-
Unigene0000634	1679.33333333333	1854	89.9325	91.3484	96.9021	108.5481	103.4825	99.1945	92.7276666666667	103.7417	0.161924158709025	0.214932218723626	0.418440091715245	no	VHA-e1	PREDICTED: V-type proton ATPase subunit e1 [Jatropha curcas]	Cellular Processes;Metabolism	Energy metabolism;Transport and catabolism;Global and overview maps	ko01100//Metabolic pathways;ko00190//Oxidative phosphorylation;ko04145//Phagosome	K02153	-	-	-
Unigene0000635	34	36.6666666666667	0.7696	0.6662	0.8841	0.4246	0.9744	1.0811	0.7733	0.8267	0.0963356737449287	0.83632889489917	0.952679358694851	no	GIP	PREDICTED: uncharacterized mitochondrial protein AtMg00820-like [Arachis ipaensis]	-	-	-	-	-	-	-
Unigene0000636	169	143	10.3683	8.3064	9.5155	10.5766	8.0966	5.6192	9.39673333333333	8.09746666666667	-0.214688683388936	0.393043600261919	0.62154547736863	no	--	--	-	-	-	-	-	-	-
Unigene0000637	225.333333333333	278.333333333333	4.5135	4.3013	4.0322	4.4086	5.1433	6.6145	4.28233333333333	5.3888	0.3315669452176	0.0993024576819558	0.240278451255342	no	--	Ribonuclease P/MRP, p29 subunit [Cynara cardunculus var. scolymus] [Cynara cardunculus]	Genetic Information Processing	Translation	ko03013//RNA transport;ko03008//Ribosome biogenesis in eukaryotes	K03538	-	-	GO:0016070//RNA metabolic process
Unigene0000638	29.6666666666667	33	0.8655	0.6349	0.6910	0.5739	0.9107	0.9727	0.730466666666667	0.8191	0.16522115422277	0.675874877122057	0.851271022586816	no	--	--	-	-	-	-	-	-	-
Unigene0000639	42.3333333333333	12	1.5366	2.1305	3.6315	0.6191	0.1509	1.3696	2.43286666666667	0.7132	-1.77027864742077	0.00350176007564715	0.0154474722388577	yes	--	--	-	-	-	-	-	-	-
Unigene0000640	196.666666666667	124.666666666667	2.4913	2.4213	2.4416	1.3795	1.6145	1.7250	2.4514	1.573	-0.640087240188113	0.00149196079640157	0.00735938045135978	no	--	Mad3/BUB1 homology region 1 [Cynara cardunculus var. scolymus] [Cynara cardunculus]	-	-	-	-	-	-	-
Unigene0000641	649	206	35.6270	24.2233	28.7810	9.3342	9.5960	9.6580	29.5437666666667	9.5294	-1.63239648781779	1.54901715944499e-18	5.01000316682541e-17	yes	--	PREDICTED: uncharacterized protein LOC105117987 [Populus euphratica]	-	-	-	-	-	-	-
Unigene0000642	21	26.6666666666667	0.5795	0.4369	1.4980	0.4655	1.4790	1.0583	0.838133333333333	1.00093333333333	0.256094210860221	0.66334218491809	0.842117780767191	no	--	PREDICTED: peroxisomal membrane protein 13-like [Phoenix dactylifera]	Cellular Processes	Transport and catabolism	ko04146//Peroxisome	K13344	-	-	-
Unigene0000643	2237	2109.66666666667	38.8374	42.6330	40.8758	35.4338	39.4869	41.9596	40.7820666666667	38.9601	-0.0659375066003575	0.623569153466694	0.812722962151278	no	UBP12	PREDICTED: ubiquitin carboxyl-terminal hydrolase 13-like isoform X3 [Gossypium raimondii]	-	-	-	-	-	GO:0070011//peptidase activity, acting on L-amino acid peptides	GO:0019941//modification-dependent protein catabolic process
Unigene0000644	37	48.3333333333333	1.3039	2.2574	0.5564	1.3541	1.9261	2.3202	1.37256666666667	1.8668	0.443691148624222	0.34111513178648	0.567838667410172	no	--	--	-	-	-	-	-	-	-
Unigene0000645	253.666666666667	210.333333333333	13.7408	17.0377	11.8147	10.1823	11.3730	14.6614	14.1977333333333	12.0722333333333	-0.233968026198087	0.276745218619057	0.495031592836055	no	--	PREDICTED: GBF-interacting protein 1 isoform X3 [Vitis vinifera]	-	-	-	-	-	-	-
Unigene0000646	227.666666666667	0	12.0768	13.8745	11.6145	0.0000	0.0000	0.0000	12.5219333333333	0.001	-13.6121697050053	1.41921453231046e-73	5.11425690381532e-71	yes	--	PREDICTED: EKC/KEOPS complex subunit bud32-like isoform X2 [Nicotiana tabacum]	-	-	-	-	-	-	-
Unigene0000647	502	854.666666666667	6.0415	5.8348	6.0982	12.5604	8.1284	10.8381	5.9915	10.5089666666667	0.810631679118527	5.06383203840048e-06	4.31642401105266e-05	no	NCED3	Lactuca sativa 9-cis-epoxycarotenoid dioxygenase 2	Metabolism	Metabolism of terpenoids and polyketides;Global and overview maps	ko01100//Metabolic pathways;ko01110//Biosynthesis of secondary metabolites;ko00906//Carotenoid biosynthesis	K09840	-	-	-
Unigene0000648	7.66666666666667	11	0.2667	0.5363	0.5043	0.3116	1.0132	0.4796	0.435766666666667	0.601466666666667	0.464928941507187	0.529307620855604	0.747037362338681	no	--	--	-	-	-	-	-	-	-
Unigene0000649	10.6666666666667	2.66666666666667	0.9069	0.4290	0.4413	0.0623	0.2533	0.1199	0.5924	0.145166666666667	-2.02886142252377	0.0217735402130307	0.0725475559404069	no	--	--	-	-	-	-	-	-	-
Unigene0000650	2784.66666666667	2387.66666666667	29.2679	28.8979	30.3244	24.7398	27.4604	24.3374	29.4967333333333	25.5125333333333	-0.209349027358913	0.103220552552918	0.247003409038461	no	MAP70.2	Myosin II heavy chain-like protein [Cynara cardunculus var. scolymus] [Cynara cardunculus]	-	-	-	-	-	-	-
Unigene0000651	6108.66666666667	2775.33333333333	144.9254	138.4751	145.4079	75.1697	57.2696	67.0804	142.936133333333	66.5065666666667	-1.1038019662389	2.8330832779854e-15	7.14760048283577e-14	yes	BEN1	PREDICTED: vestitone reductase-like [Daucus carota subsp. sativus] [Daucus carota]	-	-	-	-	-	-	-
Unigene0000652	1769	1430	92.2470	90.6033	93.1850	69.8200	83.7663	71.0322	92.0117666666667	74.8728333333333	-0.297376018114104	0.0309125861759313	0.0966147621822429	no	--	hypothetical protein Ccrd_024602, partial [Cynara cardunculus var. scolymus] [Cynara cardunculus]	-	-	-	-	-	-	-
Unigene0000653	542	468.333333333333	26.9606	27.4851	27.3558	21.2596	25.6475	24.4110	27.2671666666667	23.7727	-0.197859029869489	0.197962214098198	0.396387806672693	no	--	PREDICTED: serine/threonine-protein kinase dst1 [Nicotiana tomentosiformis]	-	-	-	-	-	-	-
Unigene0000654	3049	2801.66666666667	27.7529	26.8898	26.7463	21.1441	28.3727	25.7406	27.1296666666667	25.0858	-0.113000374630457	0.42927698117614	0.657950591336648	no	--	PREDICTED: chaperone protein ClpB4, mitochondrial-like [Solanum tuberosum]	-	-	-	-	-	-	-
Unigene0000655	110.666666666667	177.666666666667	3.2970	2.2095	3.3057	4.3774	5.2419	4.5475	2.9374	4.72226666666667	0.684939775118776	0.00281554281489842	0.0127971719828417	no	--	--	-	-	-	-	-	-	-
Unigene0000656	32.6666666666667	21.6666666666667	1.6693	1.9577	3.7807	1.1377	1.4531	2.2669	2.46923333333333	1.61923333333333	-0.608752277629913	0.194849258240886	0.391647111193593	no	--	--	-	-	-	-	-	-	-
Unigene0000657	16.6666666666667	27.6666666666667	0.7678	0.6111	0.2646	0.4112	1.1241	1.2584	0.547833333333333	0.931233333333333	0.765405649601204	0.159162351136001	0.338897299869241	no	--	--	-	-	-	-	-	-	-
Unigene0000658	21.6666666666667	42.6666666666667	0.4572	0.7879	1.0419	2.0604	1.1474	1.3580	0.762333333333333	1.52193333333333	0.99741129947933	0.0161893141278317	0.0567966313313364	no	--	--	-	-	-	-	-	-	-
Unigene0000659	8	14.6666666666667	0.4092	0.4627	0.4231	0.5378	1.2142	0.5748	0.431666666666667	0.7756	0.845395111366669	0.176801728336118	0.365125432257329	no	--	--	-	-	-	-	-	-	-
Unigene0000660	51	46.6666666666667	3.4611	2.2833	3.0035	2.9065	2.3623	2.9173	2.91596666666667	2.7287	-0.0957604379739351	0.79734624492439	0.929960423047101	no	--	Myc-type, basic helix-loop-helix (bHLH) domain-containing protein [Cynara cardunculus var. scolymus] [Cynara cardunculus]	-	-	-	-	-	-	-
Unigene0000661	9.33333333333333	13	0.2216	0.5792	0.5237	0.6214	0.5892	0.6475	0.4415	0.619366666666667	0.48838030366526	0.443840665032273	0.671368510040637	no	--	--	-	-	-	-	-	-	-
Unigene0000662	45.6666666666667	8.33333333333333	0.9231	1.4582	1.4648	0.0308	0.5510	0.0593	1.28203333333333	0.2137	-2.58477495993015	0.0002042083046918	0.00125986723758056	yes	--	--	-	-	-	-	-	-	-
Unigene0000663	118.666666666667	86.6666666666667	2.4123	2.5708	1.7575	1.9072	1.4985	1.6918	2.24686666666667	1.69916666666667	-0.403087145274738	0.103501555360513	0.247488201460411	no	PCMP-A2	PREDICTED: pentatricopeptide repeat-containing protein At4g18520 [Solanum tuberosum]	-	-	-	-	-	-	-
Unigene0000664	11.3333333333333	9.66666666666667	0.6191	0.6224	0.6097	0.7234	0.6369	0.2319	0.617066666666667	0.530733333333333	-0.217439201964555	0.756802006982979	0.905143183586143	no	--	--	-	-	-	-	-	-	-
Unigene0000665	17.3333333333333	22.3333333333333	1.0643	0.6172	0.5321	0.7174	1.0884	1.1041	0.737866666666667	0.969966666666667	0.394575026072022	0.421050320679832	0.649688602773027	no	--	--	-	-	-	-	-	-	-
Unigene0000666	37.3333333333333	44	1.6076	1.1188	2.2407	1.0596	3.0141	1.5288	1.6557	1.8675	0.17366695165111	0.699532209601674	0.86735982947613	no	KCS12	3-Oxoacyl-[acyl-carrier-protein (ACP)] synthase III C-terminal [Cynara cardunculus var. scolymus] [Cynara cardunculus]	Metabolism;Organismal Systems	Lipid metabolism;Environmental adaptation;Global and overview maps	ko01100//Metabolic pathways;ko01110//Biosynthesis of secondary metabolites;ko04626//Plant-pathogen interaction;ko00062//Fatty acid elongation	K15397	-	-	-
Unigene0000667	15.6666666666667	15	0.9008	1.3316	0.3131	0.2476	0.8554	1.4291	0.8485	0.844033333333333	-0.00761468348348839	1	1	no	--	Zinc finger, RING/FYVE/PHD-type [Cynara cardunculus var. scolymus] [Cynara cardunculus]	-	-	-	-	-	-	-
Unigene0000668	130.666666666667	115	3.3712	2.6599	1.9687	3.6640	1.6379	2.1366	2.6666	2.4795	-0.104952206100589	0.736983020348103	0.892757978235604	no	WRKY24	DNA-binding WRKY [Cynara cardunculus var. scolymus] [Cynara cardunculus]	Environmental Information Processing;Organismal Systems	Environmental adaptation;Signal transduction	ko04626//Plant-pathogen interaction;ko04016//MAPK signaling pathway - plant	K13424	-	-	-
Unigene0000669	819.333333333333	1281.66666666667	45.5961	44.6448	49.9997	66.8584	74.5333	80.1013	46.7468666666667	73.831	0.659357031394197	4.62625889096963e-06	3.96485114746574e-05	no	--	ARID domain-containing protein C08B11.3, partial [Anthurium amnicola]	-	-	-	-	-	-	-
Unigene0000670	25.6666666666667	27.3333333333333	1.3055	0.7158	1.2155	0.9244	1.5403	0.9337	1.07893333333333	1.1328	0.0702874462458752	0.895663615296506	0.985988338244828	no	--	--	-	-	-	-	-	-	-
Unigene0000671	70.3333333333333	381.666666666667	1.2172	0.3962	0.9863	4.3882	4.8546	4.9506	0.866566666666667	4.73113333333333	2.44880317150122	1.31929510633222e-15	3.41795642167264e-14	yes	At3g47200	PREDICTED: UPF0481 protein At3g47200-like [Vitis vinifera]	-	-	-	-	-	-	-
Unigene0000672	20	7	1.3276	1.1211	0.8785	0.8066	0.3026	0.1194	1.10906666666667	0.409533333333333	-1.43729330168244	0.0266471879956666	0.0855324647366867	no	--	--	-	-	-	-	-	-	-
Unigene0000673	27	15.3333333333333	0.7015	0.9403	1.7961	0.5919	0.2591	1.1388	1.14596666666667	0.663266666666667	-0.788904151993329	0.186131384481879	0.379058564923506	no	--	--	-	-	-	-	-	-	-
Unigene0000674	19	26.6666666666667	1.2511	0.4353	1.2510	1.0682	1.1881	1.8928	0.979133333333333	1.38303333333333	0.498258691086289	0.315669712242303	0.540625228119556	no	--	--	-	-	-	-	-	-	-
Unigene0000675	3811.66666666667	2799	40.2843	41.9020	40.1166	27.4300	33.0662	30.1443	40.7676333333333	30.2135	-0.432230888280118	0.000986742202706034	0.00512130895526267	no	OFUT29	GDP-fucose protein O-fucosyltransferase [Corchorus capsularis]	-	-	-	-	-	-	-
Unigene0000676	0.333333333333333	0.666666666666667	0.0319	0.0000	0.0000	0.0000	0.0000	0.0718	0.0106333333333333	0.0239333333333333	1.17042742005818	0.999999999999997	1	no	--	GOSR2/Membrin/Bos1 [Cynara cardunculus var. scolymus] [Cynara cardunculus]	Metabolism	Glycan biosynthesis and metabolism;Global and overview maps	ko01100//Metabolic pathways;ko00531//Glycosaminoglycan degradation	K10532	-	-	-
Unigene0000677	195.333333333333	293.333333333333	4.3546	4.6337	4.1166	7.4703	6.3541	6.3024	4.3683	6.70893333333333	0.619011468648339	0.000642554074818217	0.00351000576167054	no	CPR1	PREDICTED: F-box/kelch-repeat protein At3g23880-like [Malus domestica]	-	-	-	-	-	-	-
Unigene0000678	6648	6469	83.8243	87.0584	83.4302	85.1163	84.8803	81.2619	84.7709666666667	83.7528333333333	-0.0174322414066973	0.885883041792551	0.980457858272325	no	ACG12	PREDICTED: glucose-6-phosphate 1-dehydrogenase, cytoplasmic-like [Daucus carota subsp. sativus] [Daucus carota]	Metabolism	Metabolism of other amino acids;Global and overview maps;Carbohydrate metabolism	ko01100//Metabolic pathways;ko01110//Biosynthesis of secondary metabolites;ko01200//Carbon metabolism;ko00480//Glutathione metabolism;ko00030//Pentose phosphate pathway	K00036	GO:0044444//cytoplasmic part	GO:0000166//nucleotide binding;GO:0016616//oxidoreductase activity, acting on the CH-OH group of donors, NAD or NADP as acceptor	GO:0006739//NADP metabolic process;GO:0019318//hexose metabolic process
Unigene0000679	51	422.333333333333	2.4007	2.1117	2.4316	18.6828	19.7852	19.6573	2.31466666666667	19.3751	3.06532740436174	2.34708260353624e-51	3.94184986760139e-49	yes	--	--	-	-	-	-	-	-	-
Unigene0000680	8.66666666666667	7.33333333333333	0.7418	0.4261	0.2504	0.7429	0.2013	0.3573	0.472766666666667	0.433833333333333	-0.123987413173227	0.934660458532914	1	no	--	--	-	-	-	-	-	-	-
Unigene0000681	573	458.333333333333	6.5340	7.8654	6.8616	3.0975	9.8586	3.4804	7.087	5.47883333333333	-0.371306331655062	0.274972103153167	0.49290988374126	no	--	Galactose oxidase/kelch, beta-propeller, partial [Cynara cardunculus var. scolymus] [Cynara cardunculus]	-	-	-	-	-	-	-
Unigene0000682	513	448	7.3647	7.8276	8.5651	5.2206	7.8506	7.6716	7.91913333333333	6.91426666666667	-0.195766305039441	0.293578320051908	0.514937858590204	no	--	--	-	-	-	-	-	-	-
Unigene0000683	4973.33333333333	3846.33333333333	54.1827	65.9667	51.0639	43.6460	46.4726	44.7090	57.0711	44.9425333333333	-0.344678921031366	0.0129506705385576	0.0471172283533288	no	CESA4	cellulose synthase A catalytic subunit 4 [UDP-forming]-like [Cajanus cajan]	-	-	-	-	GO:0031224//intrinsic component of membrane	GO:0016759//cellulose synthase activity;GO:0043169//cation binding	GO:0009617//response to bacterium;GO:0009620//response to fungus;GO:0009832//plant-type cell wall biogenesis;GO:0030243//cellulose metabolic process;GO:0045229//external encapsulating structure organization;GO:0045491//xylan metabolic process
Unigene0000684	1389	1046.33333333333	76.4191	60.2946	70.1001	47.4140	57.8054	51.6778	68.9379333333333	52.2990666666667	-0.398512849042804	0.00863615338875395	0.0335146169687966	no	--	PREDICTED: uncharacterized protein LOC105165527 [Sesamum indicum]	-	-	-	-	-	-	-
Unigene0000685	5.66666666666667	74.6666666666667	0.3038	0.1527	0.2243	4.2143	3.1008	1.8349	0.226933333333333	3.05	3.74846880126017	1.91297071876875e-14	4.48274764105536e-13	yes	--	--	-	-	-	-	-	-	-
Unigene0000686	22	9.33333333333333	0.8262	0.7347	0.6384	0.0000	0.7846	0.0714	0.7331	0.285333333333333	-1.36136170963521	0.124258791083136	0.283297629697215	no	--	PREDICTED: vitellogenin-A2-like [Solanum tuberosum]	-	-	-	-	-	-	-
Unigene0000687	1262	1534	11.7398	11.9733	12.2994	12.4446	15.4795	16.2369	12.0041666666667	14.7203333333333	0.294275086085691	0.0452571878588078	0.13095712132981	no	At2g37230	Pentatricopeptide repeat-containing protein [Cynara cardunculus var. scolymus] [Cynara cardunculus]	-	-	-	-	-	-	-
Unigene0000688	14	58	0.3100	0.1247	0.2565	1.0324	0.9716	0.8885	0.2304	0.964166666666667	2.06514183671875	1.00081986442297e-07	1.11769208163127e-06	yes	--	--	-	-	-	-	-	-	-
Unigene0000689	33.3333333333333	64.3333333333333	1.1994	0.6302	1.0630	1.3695	1.6308	2.6652	0.9642	1.8885	0.969836448931285	0.00925783992747948	0.0355354921748773	no	--	PREDICTED: protein FAR1-RELATED SEQUENCE 2 isoform X2 [Prunus mume]	Genetic Information Processing	Replication and repair	ko03440//Homologous recombination	K10875	-	-	-
Unigene0000690	23	14.3333333333333	1.2297	1.5049	1.1372	0.6247	0.8631	0.9614	1.2906	0.8164	-0.660693843111498	0.147117436024688	0.32024843123991	no	PDPK1	--	-	-	-	-	-	-	-
Unigene0000691	131	359.666666666667	3.7365	1.9860	3.2227	10.6882	6.9945	7.4814	2.98173333333333	8.38803333333333	1.49218135638226	6.84348536067868e-09	8.93822857517523e-08	yes	FDH	3-Oxoacyl-[acyl-carrier-protein (ACP)] synthase III C-terminal [Cynara cardunculus var. scolymus] [Cynara cardunculus]	Metabolism;Organismal Systems	Lipid metabolism;Environmental adaptation;Global and overview maps	ko01100//Metabolic pathways;ko01110//Biosynthesis of secondary metabolites;ko04626//Plant-pathogen interaction;ko00062//Fatty acid elongation	K15397	GO:0031224//intrinsic component of membrane;GO:0043231//intracellular membrane-bounded organelle	GO:0016746//transferase activity, transferring acyl groups	GO:0006631//fatty acid metabolic process;GO:0007275//multicellular organism development
Unigene0000692	8.66666666666667	2	0.3661	0.5153	0.0865	0.0000	0.1391	0.0823	0.322633333333333	0.0738	-2.1282027789377	0.0563400966844696	0.155439636774361	no	--	--	-	-	-	-	-	-	-
Unigene0000693	16.3333333333333	35.6666666666667	0.5299	1.2428	0.4696	1.3929	1.8449	1.7864	0.747433333333333	1.67473333333333	1.1639145842614	0.011637855972293	0.0430786402245294	yes	--	Hydantoinase/oxoprolinase [Corchorus capsularis]	Metabolism	Global and overview maps;Metabolism of other amino acids	ko01100//Metabolic pathways;ko00480//Glutathione metabolism	K01469	-	-	-
Unigene0000694	19.6666666666667	18	0.6874	0.5528	0.9342	0.1606	1.2403	0.4635	0.7248	0.621466666666667	-0.221905943228446	0.767011365237053	0.911693354883151	no	PCMP-H34	Pentatricopeptide repeat-containing protein [Cynara cardunculus var. scolymus] [Cynara cardunculus]	-	-	-	-	-	-	-
Unigene0000695	29.6666666666667	34	0.5971	0.4974	0.5040	0.4784	0.8263	0.5177	0.532833333333333	0.607466666666667	0.189120908040231	0.648239381025507	0.831008386339576	no	NLP7	NIN-like protein, partial [Chrysanthemum x morifolium]	-	-	-	-	-	-	-
Unigene0000696	6.33333333333333	15.6666666666667	0.2626	0.5279	0.2482	0.9817	0.5984	1.1213	0.346233333333333	0.900466666666667	1.37892824597624	0.032556325063976	0.100795325038249	no	--	--	-	-	-	-	-	-	-
Unigene0000697	69.6666666666667	334.333333333333	4.4274	3.1569	3.7718	16.4208	20.7774	17.6466	3.78536666666667	18.2816	2.27188738249567	2.45641081921334e-25	1.23063896383917e-23	yes	KIN5B	Kinesin, motor domain-containing protein [Cynara cardunculus var. scolymus] [Cynara cardunculus]	-	-	-	-	GO:0015630//microtubule cytoskeleton;GO:0043231//intracellular membrane-bounded organelle	-	-
Unigene0000698	81	13.3333333333333	1.3922	1.7993	2.5852	0.1549	0.5456	0.1987	1.92556666666667	0.299733333333333	-2.68353163281035	4.19314779736321e-09	5.64167295370354e-08	yes	--	hypothetical protein Ccrd_008120 [Cynara cardunculus var. scolymus] [Cynara cardunculus]	-	-	-	-	-	-	-
Unigene0000699	8.33333333333333	42	0.6490	0.2609	0.2045	2.2241	1.7255	1.9449	0.371466666666667	1.96483333333333	2.40310227897195	4.79161199174968e-07	4.83711301661895e-06	yes	GSDA	PREDICTED: guanine deaminase [Malus domestica]	-	-	-	-	-	GO:0016814//hydrolase activity, acting on carbon-nitrogen (but not peptide) bonds, in cyclic amidines;GO:0046914//transition metal ion binding	-
Unigene0000700	1018.66666666667	1115.66666666667	58.5328	52.9144	55.3583	66.1525	62.1145	57.3559	55.6018333333333	61.8743	0.154207845544691	0.270772408925066	0.488905161685445	no	At5g07960	PREDICTED: protein Asterix [Cucumis sativus]	-	-	-	-	GO:0009536//plastid;GO:0031224//intrinsic component of membrane	-	GO:0046474//glycerophospholipid biosynthetic process
Unigene0000701	234.333333333333	112.666666666667	3.6732	2.9904	2.8886	1.3449	1.8915	1.3809	3.18406666666667	1.5391	-1.0487835717594	2.4250910377885e-06	2.18690648058935e-05	yes	EPSPS-1	PREDICTED: 3-phosphoshikimate 1-carboxyvinyltransferase 2 [Pyrus x bretschneideri]	Metabolism	Amino acid metabolism;Global and overview maps	ko01100//Metabolic pathways;ko01110//Biosynthesis of secondary metabolites;ko01230//Biosynthesis of amino acids;ko00400//Phenylalanine, tyrosine and tryptophan biosynthesis	K00800	-	GO:0016765//transferase activity, transferring alkyl or aryl (other than methyl) groups	GO:0008652//cellular amino acid biosynthetic process;GO:0043650//dicarboxylic acid biosynthetic process
Unigene0000702	13	10.3333333333333	0.7114	0.7662	0.6005	0.4750	0.5308	0.6853	0.6927	0.5637	-0.29730310635406	0.632121255765787	0.819017760340557	no	--	MuDR family transposase [Corchorus olitorius]	-	-	-	-	-	-	-
Unigene0000703	2.66666666666667	0	0.4137	0.0000	0.0000	0.0000	0.0000	0.0000	0.1379	0.001	-7.10747864662662	0.124275291309971	0.283297629697215	no	GRXC9	Glutaredoxin [Cynara cardunculus var. scolymus] [Cynara cardunculus]	-	-	-	-	-	-	-
Unigene0000704	351	343	15.9214	16.9906	19.3106	15.0562	18.6219	17.4734	17.4075333333333	17.0505	-0.0298977395921629	0.873674864448605	0.9741243792465	no	--	--	-	-	-	-	-	-	-
Unigene0000705	14	13	0.6752	0.9919	0.6137	0.6675	0.8384	0.6420	0.760266666666667	0.715966666666667	-0.0866131172022456	0.942858191403638	1	no	--	--	-	-	-	-	-	-	-
Unigene0000706	545.333333333333	519.666666666667	5.6679	5.1089	5.5591	4.2934	5.7053	5.6692	5.4453	5.22263333333333	-0.0602341144525864	0.722775298986203	0.882979364309249	no	--	PREDICTED: ABC transporter B family member 25-like isoform X2 [Arachis ipaensis]	-	-	-	-	-	-	-
Unigene0000707	86	117.333333333333	1.8000	1.4512	1.6006	3.1026	2.0986	1.5823	1.61726666666667	2.26116666666667	0.483509754098216	0.0919640210632039	0.226650120141526	no	--	--	-	-	-	-	-	-	-
Unigene0000708	18.3333333333333	7	1.4446	0.5187	1.0365	0.1808	0.6859	0.2319	0.999933333333333	0.3662	-1.44920012087659	0.0372889306235802	0.112364656945091	no	--	--	-	-	-	-	-	-	-
Unigene0000709	366.333333333333	334.333333333333	7.6426	8.4003	8.3612	6.2554	8.0152	8.1644	8.1347	7.47833333333333	-0.121372363477272	0.489835866901112	0.713515392735581	no	--	Biotin/lipoate A/B protein ligase [Cynara cardunculus var. scolymus] [Cynara cardunculus]	-	-	-	-	-	GO:0003824//catalytic activity	GO:0036211//protein modification process
Unigene0000710	2729	2812.66666666667	52.5970	50.4095	58.2040	56.8756	54.5310	56.8158	53.7368333333333	56.0741333333333	0.0614241105355517	0.634337463021885	0.82065784208984	no	--	Transport protein SEC31 [Theobroma cacao]	-	-	-	-	-	-	-
Unigene0000711	10.6666666666667	14	0.2102	0.6339	0.3312	0.4912	0.3992	0.7087	0.391766666666667	0.533033333333333	0.444231103382461	0.460116546599988	0.686794534121158	no	--	--	-	-	-	-	-	-	-
Unigene0000712	556.666666666667	577.666666666667	6.3361	5.2184	5.5266	4.6708	6.5513	6.6520	5.6937	5.95803333333333	0.0654697152897877	0.715065420416674	0.877855599893127	no	--	Histone deacetylase complex subunit SAP30/SAP30-like protein [Corchorus capsularis]	-	-	-	-	-	-	-
Unigene0000713	277	218	6.7826	7.0715	6.1736	4.6851	5.6575	5.6397	6.6759	5.32743333333333	-0.325521709906222	0.0748345600447771	0.19371820796568	no	--	RNI-like superfamily protein isoform 1 [Theobroma cacao]	-	-	-	-	-	-	GO:0000302//response to reactive oxygen species;GO:0009642//response to light intensity
Unigene0000714	16.3333333333333	4	0.8819	0.8398	0.6582	0.5423	0.0000	0.1043	0.7933	0.215533333333333	-1.87995554224438	0.0232598832259616	0.0766351237016483	no	--	--	-	-	-	-	-	-	-
Unigene0000715	15.6666666666667	21.6666666666667	0.6840	0.6875	0.3828	0.5047	0.9572	1.0114	0.584766666666667	0.824433333333333	0.495541760843541	0.347864818274257	0.575401450799859	no	--	--	-	-	-	-	-	-	-
Unigene0000716	7.66666666666667	19	0.6576	0.2361	0.2220	0.2195	1.6949	0.7918	0.3719	0.902066666666667	1.2783193109357	0.0956544852894523	0.233581908946159	no	--	--	-	-	-	-	-	-	-
Unigene0000717	1370.66666666667	1379	13.4439	13.1167	12.3904	13.9528	13.2448	12.7137	12.9836666666667	13.3037666666667	0.0351369039288808	0.79480170386166	0.92833528687758	no	Hnrnpf	Nucleotide-binding, alpha-beta plait [Cynara cardunculus var. scolymus] [Cynara cardunculus]	-	-	-	-	GO:0032991//macromolecular complex;GO:0044423//virion part	GO:0097159//organic cyclic compound binding	-
Unigene0000718	694.333333333333	811.666666666667	13.4251	14.8187	12.9980	17.0255	16.6234	15.4048	13.7472666666667	16.3512333333333	0.250254658926434	0.0842085904108591	0.212041168882981	no	--	PREDICTED: tropomyosin [Theobroma cacao]	-	-	-	-	-	-	-
Unigene0000719	13	18.3333333333333	0.6219	0.9377	0.5511	1.4531	0.9842	0.6406	0.703566666666667	1.02596666666667	0.544224820954725	0.303607457162576	0.526868190460962	no	GRXS1	Glutaredoxin [Cynara cardunculus var. scolymus] [Cynara cardunculus]	-	-	-	-	-	GO:0015036//disulfide oxidoreductase activity	GO:0019725//cellular homeostasis;GO:0044710//single-organism metabolic process
Unigene0000720	16.6666666666667	15.3333333333333	0.8676	0.9235	0.9046	0.8944	0.8239	0.8030	0.898566666666667	0.840433333333333	-0.0964921610408118	0.891607952750301	0.983356840177703	no	--	--	-	-	-	-	-	-	-
Unigene0000721	11.3333333333333	29.6666666666667	0.7222	0.1452	0.4267	1.0969	1.5430	0.7304	0.431366666666667	1.12343333333333	1.38092791137798	0.0151921563782497	0.0538452377718323	no	--	--	-	-	-	-	-	-	-
Unigene0000722	3341.66666666667	6810.66666666667	23.9115	27.8556	28.6404	61.8425	46.9083	58.7548	26.8025	55.8352	1.05880734814911	9.55635457099729e-13	1.92496190633352e-11	yes	IRX7	Exostosin-like protein [Cynara cardunculus var. scolymus] [Cynara cardunculus]	-	-	-	-	-	-	-
Unigene0000723	2	17.3333333333333	0.0782	0.1179	0.0462	0.4569	0.6684	1.0547	0.0807666666666667	0.726666666666667	3.1694618251003	5.6564258224747e-05	0.000393927042499378	yes	--	--	-	-	-	-	-	-	-
Unigene0000724	0	20.6666666666667	0.0000	0.0000	0.0000	0.8162	0.9951	0.4711	0.001	0.7608	9.5713734359732	1.46510602885921e-09	2.08785022462265e-08	yes	--	--	-	-	-	-	-	-	-
Unigene0000725	15.3333333333333	41.6666666666667	0.1969	0.4289	0.1551	0.5943	0.5454	1.0880	0.2603	0.742566666666667	1.51234524326474	0.00213081952948267	0.0100508138290687	yes	UGT71E1	UDP-glycosyltransferase 71E1 [Stevia rebaudiana]	-	-	-	-	-	-	-
Unigene0000726	34.3333333333333	33	1.4056	2.0512	1.4467	1.5893	1.8946	1.2740	1.6345	1.58596666666667	-0.0434869278413812	0.935177675098803	1	no	--	PREDICTED: LOW QUALITY PROTEIN: beta-amylase 7 [Pyrus x bretschneideri]	-	-	-	-	-	-	-
Unigene0000727	2033	1983	12.7463	12.7894	12.6113	11.1260	13.2296	13.2594	12.7156666666667	12.5383333333333	-0.0202615130822898	0.882625124497325	0.97878814233558	no	IDM1	Acyl-CoA N-acyltransferase [Cynara cardunculus var. scolymus] [Cynara cardunculus]	-	-	-	-	-	-	-
Unigene0000728	5	8.66666666666667	0.3102	0.2599	0.2444	0.6041	0.5401	0.2906	0.2715	0.478266666666667	0.816863046544645	0.295627447213153	0.517352271779192	no	--	--	-	-	-	-	-	-	-
Unigene0000729	298.333333333333	315	3.0934	4.1185	3.9903	3.7798	4.0140	4.1533	3.73406666666667	3.98236666666667	0.0928783746437598	0.604393790692112	0.798560218469431	no	VIP2	NOT2/NOT3/NOT5-like protein [Cynara cardunculus var. scolymus] [Cynara cardunculus]	Genetic Information Processing	Folding, sorting and degradation	ko03018//RNA degradation	K12605	-	-	GO:0010468//regulation of gene expression
Unigene0000730	268	302.666666666667	2.3851	3.4366	3.9324	2.9725	3.7533	4.2888	3.25136666666667	3.67153333333333	0.175336435676054	0.434656478285446	0.662958235232441	no	DRP1A	PREDICTED: dynamin-related protein 1A [Daucus carota subsp. sativus] [Daucus carota]	-	-	-	-	-	GO:0017111//nucleoside-triphosphatase activity;GO:0032550//purine ribonucleoside binding	-
Unigene0000731	8.66666666666667	49.3333333333333	0.0484	0.1947	0.4577	1.6405	0.9885	1.2787	0.2336	1.30256666666667	2.47924503364006	4.31594971990658e-06	3.71805358882606e-05	yes	--	--	-	-	-	-	-	-	-
Unigene0000732	2716.33333333333	1844.66666666667	66.5436	69.7915	52.9203	32.1096	47.2879	51.1030	63.0851333333333	43.5001666666667	-0.536279130678654	0.00341455741961649	0.0151123183199515	no	NIP7-1	Aquaporin-like protein [Cynara cardunculus var. scolymus] [Cynara cardunculus]	-	-	-	-	GO:0016020//membrane	-	-
Unigene0000733	520	690.666666666667	21.6585	18.7611	23.1431	26.8306	28.9182	29.3903	21.1875666666667	28.3797	0.421641431146475	0.00585710566796759	0.0240331169092545	no	--	AT4g35320/F23E12_120 [Arabidopsis thaliana]	-	-	-	-	-	-	-
Unigene0000734	170.333333333333	156	10.2003	7.6260	9.9336	8.2046	8.8102	8.6409	9.2533	8.5519	-0.113722981765087	0.595217106092632	0.791699730258878	no	TWN2	Aminoacyl-tRNA synthetase, class Ia [Corchorus capsularis]	Genetic Information Processing	Translation	ko00970//Aminoacyl-tRNA biosynthesis	K01873	-	GO:0004812//aminoacyl-tRNA ligase activity	GO:0006418//tRNA aminoacylation for protein translation
Unigene0000735	377.333333333333	354	6.7941	5.8204	7.5144	6.2566	6.2770	6.5260	6.70963333333333	6.3532	-0.07875049229632	0.644509141136809	0.828430925395215	no	QRT3	Parallel beta-helix repeat-containing protein, partial [Cynara cardunculus var. scolymus] [Cynara cardunculus]	-	-	-	-	-	GO:0016798//hydrolase activity, acting on glycosyl bonds	GO:0009555//pollen development;GO:0032989//cellular component morphogenesis;GO:0045229//external encapsulating structure organization
Unigene0000736	41	30	1.2240	0.9286	0.8187	0.8364	0.4386	1.0122	0.990433333333333	0.7624	-0.377511750459258	0.345523948112272	0.572730034311198	no	AHL1	AT hook, DNA-binding motif-containing protein [Cynara cardunculus var. scolymus] [Cynara cardunculus]	-	-	-	-	-	-	-
Unigene0000737	183.333333333333	175.333333333333	5.0590	5.6002	7.0101	6.6144	4.9757	5.5502	5.88976666666667	5.71343333333333	-0.0438525255513378	0.851930108121902	0.961682366979168	no	CLS	CDP-alcohol phosphatidyltransferase [Cynara cardunculus var. scolymus] [Cynara cardunculus]	Metabolism	Lipid metabolism;Global and overview maps	ko01100//Metabolic pathways;ko00564//Glycerophospholipid metabolism	K08744	-	GO:0016772//transferase activity, transferring phosphorus-containing groups	-
Unigene0000738	27.3333333333333	35.3333333333333	1.6662	1.2689	1.4319	1.7697	2.0617	1.8725	1.45566666666667	1.9013	0.38530615775186	0.280338783678082	0.499108930167445	no	--	--	-	-	-	-	-	-	-
Unigene0000739	5509.33333333333	2386	29.9732	29.7433	26.0594	15.5310	11.2493	11.4708	28.5919666666667	12.7503666666667	-1.16507112180112	8.02934853877259e-14	1.79339751367104e-12	yes	LOX1.5	Lipase/lipooxygenase, PLAT/LH2 [Cynara cardunculus var. scolymus] [Cynara cardunculus]	Metabolism	Lipid metabolism	ko00591//Linoleic acid metabolism	K15718	-	-	-
Unigene0000740	87.3333333333333	143	2.9863	4.7942	4.6350	8.8009	6.6876	5.1094	4.1385	6.86596666666667	0.730354895811836	0.00938167533140147	0.0359462388786255	no	dlc-1	PREDICTED: dynein light chain LC6, flagellar outer arm [Ricinus communis]	-	-	-	-	-	-	GO:0044763//single-organism cellular process
Unigene0000741	6967	5714.33333333333	95.1454	89.5103	88.6878	84.8190	74.6984	68.9720	91.1145	76.1631333333333	-0.258587831395503	0.0497045610564884	0.141182902277695	no	NPF3.1	Major facilitator superfamily domain, general substrate transporter [Cynara cardunculus var. scolymus] [Cynara cardunculus]	-	-	-	-	-	-	GO:0051234//establishment of localization
Unigene0000742	3504.33333333333	2592	67.0292	76.2376	72.2589	57.0015	49.6833	55.9636	71.8419	54.2161333333333	-0.406103280906214	0.00207408049196743	0.00981454073878257	no	TIC32	PREDICTED: short-chain dehydrogenase TIC 32, chloroplastic-like [Solanum tuberosum]	-	-	-	-	-	-	-
Unigene0000743	5	11.6666666666667	0.1239	0.2491	0.2928	0.3377	0.8235	0.3249	0.221933333333333	0.495366666666667	1.15837042282272	0.11907995062837	0.274436170837076	no	--	--	-	-	-	-	-	-	-
Unigene0000744	30.3333333333333	13	1.2009	1.8109	0.7569	0.4209	0.4562	0.8098	1.25623333333333	0.5623	-1.15969250394052	0.0192908587794477	0.0656740160284768	no	--	--	-	-	-	-	-	-	-
Unigene0000745	12	5.66666666666667	0.6854	0.5512	0.4860	0.1602	0.5207	0.1027	0.5742	0.2612	-1.13639843366075	0.133185200246769	0.297708668647723	no	--	--	-	-	-	-	-	-	-
Unigene0000746	13.6666666666667	25.6666666666667	0.6276	0.2704	0.3884	0.5936	0.9081	0.9404	0.4288	0.814033333333333	0.92478296590724	0.052288802152233	0.146815741274151	no	--	--	-	-	-	-	-	-	-
Unigene0000747	16.3333333333333	10.3333333333333	0.7207	0.9315	1.0342	0.5413	0.6844	0.4629	0.895466666666667	0.562866666666667	-0.669846516165296	0.216568093938974	0.420380255553171	no	--	--	-	-	-	-	-	-	-
Unigene0000748	3.33333333333333	10.6666666666667	0.3573	0.0449	0.0528	0.5218	0.4665	0.5521	0.151666666666667	0.513466666666667	1.75936657782356	0.0512419856423316	0.144533703896042	no	--	--	-	-	-	-	-	-	-
Unigene0000749	1786.33333333333	1452	33.4001	32.9334	31.1260	27.0846	26.7508	26.7897	32.4865	26.8750333333333	-0.273573776227293	0.0345118151570303	0.105705426085468	no	NAC073	No apical meristem (NAM) protein [Cynara cardunculus var. scolymus] [Cynara cardunculus]	-	-	-	-	-	-	GO:0006355//regulation of transcription, DNA-templated
Unigene0000750	11.3333333333333	12	0.1815	0.2919	0.1716	0.2121	0.2068	0.2856	0.215	0.234833333333333	0.127300545999018	0.877219430394212	0.976031554494418	no	--	--	-	-	-	-	-	-	-
Unigene0000751	340	343	18.1215	19.8209	17.3380	19.1275	18.3819	19.3823	18.4268	18.9639	0.0414501364609086	0.805417112770373	0.934560047412197	no	TOM9-2	Mitochondrial outer membrane translocase complex, subunit Tom22, plant [Cynara cardunculus var. scolymus] [Cynara cardunculus]	-	-	-	-	-	-	-
Unigene0000752	1391.33333333333	1675	18.1216	16.7361	18.4608	20.6649	21.1525	23.2695	17.7728333333333	21.6956333333333	0.287731008360631	0.0327528637968791	0.101292618423962	no	SLC25A24	Calcium-binding EF-hand [Cynara cardunculus var. scolymus] [Cynara cardunculus]	-	-	-	-	GO:0031224//intrinsic component of membrane	-	GO:0044763//single-organism cellular process;GO:0051234//establishment of localization
Unigene0000753	3277.33333333333	3202.66666666667	42.2420	40.9657	41.5522	38.1775	43.6515	41.3824	41.5866333333333	41.0704666666667	-0.0180185554590995	0.888533070066574	0.981726791120171	no	HD16	PREDICTED: casein kinase 1-like protein HD16 [Vitis vinifera]	-	-	-	-	-	GO:0004672//protein kinase activity;GO:0032550//purine ribonucleoside binding	GO:0006464//cellular protein modification process;GO:0006796//phosphate-containing compound metabolic process
Unigene0000754	91.3333333333333	81.6666666666667	2.5984	1.7701	1.8017	1.8065	2.1412	1.6411	2.05673333333333	1.86293333333333	-0.142778705602503	0.610972813219798	0.803398353160862	no	At4g35930	F-box domain, cyclin-like protein [Cynara cardunculus var. scolymus] [Cynara cardunculus]	-	-	-	-	-	-	-
Unigene0000755	266.333333333333	352	11.0009	9.8790	10.0097	15.5951	13.7896	12.1985	10.2965333333333	13.8610666666667	0.428879594710678	0.0144032057252591	0.051475530953055	no	--	Polyketide cyclase/dehydrase [Cynara cardunculus var. scolymus] [Cynara cardunculus]	-	-	-	-	-	-	-
Unigene0000756	13	44.3333333333333	0.6196	0.3460	0.4474	1.0456	1.8632	1.9342	0.471	1.61433333333333	1.77713953726768	4.25224266938194e-05	0.000304143177128388	yes	--	--	-	-	-	-	-	-	-
Unigene0000757	119	173.333333333333	2.1129	2.1804	2.8282	2.9930	3.8531	3.4883	2.37383333333333	3.4448	0.537201577596789	0.0147979862138292	0.0526664000364724	no	--	PREDICTED: 50S ribosomal protein L18, chloroplastic-like [Fragaria vesca subsp. vesca] [Fragaria vesca]	-	-	-	-	-	-	-
Unigene0000758	435	615	4.3257	4.4181	4.9596	6.4534	6.4014	6.7415	4.5678	6.5321	0.516047393269024	0.000570551799455729	0.00315834150323449	no	BAM1	Glycoside hydrolase, catalytic domain-containing protein [Cynara cardunculus var. scolymus] [Cynara cardunculus]	Metabolism	Carbohydrate metabolism	ko00500//Starch and sucrose metabolism	K01177	GO:0009536//plastid	GO:0016798//hydrolase activity, acting on glycosyl bonds	GO:0005975//carbohydrate metabolic process
Unigene0000759	1773.33333333333	1430	17.5112	20.0388	18.6933	18.2837	13.8718	14.2677	18.7477666666667	15.4744	-0.276835272488961	0.0677590262904011	0.179270766429261	no	CSLG3	Cellulose synthase [Cynara cardunculus var. scolymus] [Cynara cardunculus]	-	-	-	-	-	-	-
Unigene0000760	1	3.33333333333333	0.0526	0.1058	0.0000	0.1230	0.3998	0.0000	0.0528	0.174266666666667	1.72268680571583	0.381562134246497	0.609645534060365	no	--	--	-	-	-	-	-	-	-
Unigene0000761	220	342.666666666667	9.5490	7.4208	8.6365	12.3582	14.1598	13.7860	8.53543333333333	13.4346666666667	0.654424222405981	0.000286258835674537	0.00170449892584739	no	--	--	-	-	-	-	-	-	-
Unigene0000762	4.33333333333333	4.33333333333333	0.3897	0.0000	1.0362	0.0000	0.5551	0.7665	0.4753	0.440533333333333	-0.109587215604048	1	1	no	--	--	-	-	-	-	-	-	-
Unigene0000763	563.333333333333	686.333333333333	5.8033	5.8440	6.5340	7.3257	8.0448	6.9097	6.06043333333333	7.42673333333333	0.293306824348195	0.0504651664916118	0.142838986769241	no	--	--	-	-	-	-	-	-	-
Unigene0000764	14.6666666666667	17.6666666666667	0.1355	0.8173	0.6405	0.4750	0.7721	0.6472	0.5311	0.631433333333333	0.249646893027799	0.723657142315367	0.883761783256186	no	--	PREDICTED: cell cycle checkpoint control protein RAD9A [Jatropha curcas]	-	-	-	-	-	GO:0016787//hydrolase activity	GO:0006259//DNA metabolic process;GO:0006974//cellular response to DNA damage stimulus
Unigene0000765	1459.33333333333	1567.33333333333	8.2755	7.9664	7.5307	7.9940	8.2698	9.7697	7.9242	8.67783333333333	0.131069584916316	0.353948548047177	0.582057025125234	no	CIP1	PREDICTED: myosin heavy chain, skeletal muscle, adult [Gossypium arboreum]	-	-	-	-	-	-	-
Unigene0000766	49.6666666666667	51.3333333333333	0.9824	1.3674	1.6670	1.1184	1.4114	1.6137	1.33893333333333	1.38116666666667	0.0448032920562687	0.905121644742523	0.991534687327092	no	--	--	-	-	-	-	-	-	-
Unigene0000767	3047	2537	65.2387	58.8710	65.7702	49.7294	56.2284	53.5491	63.2933	53.1689666666667	-0.251468361187689	0.0538171602853399	0.15011697745101	no	HIPP36	Heavy metal-associated domain, HMA [Cynara cardunculus var. scolymus] [Cynara cardunculus]	-	-	-	-	-	-	-
Unigene0000768	21.6666666666667	10.3333333333333	0.9192	1.0165	1.2492	0.4296	0.5238	0.5682	1.06163333333333	0.5072	-1.06565892391176	0.0271302224974152	0.0868241108846163	no	--	--	-	-	-	-	-	-	-
Unigene0000769	16.6666666666667	34	1.2836	0.3396	0.0798	1.4998	1.5398	0.6074	0.567666666666667	1.21566666666667	1.09863176465757	0.118824413424797	0.274019737098714	no	--	PREDICTED: probable serine/threonine-protein kinase DDB_G0276461 [Solanum lycopersicum]	-	-	-	-	-	-	-
Unigene0000770	345	304	10.6610	8.4744	9.1649	7.9706	9.5327	7.6377	9.43343333333333	8.38033333333333	-0.170775311508404	0.34500869016038	0.572134983586733	no	Os01g0832000	PREDICTED: probable phytol kinase 2, chloroplastic [Ricinus communis]	Metabolism	Metabolism of terpenoids and polyketides	ko00900//Terpenoid backbone biosynthesis	K15892	GO:0031224//intrinsic component of membrane;GO:0042170//plastid membrane	GO:0052668//farnesol kinase activity	GO:0001101//response to acid chemical;GO:0006714//sesquiterpenoid metabolic process;GO:0006796//phosphate-containing compound metabolic process;GO:0018130//heterocycle biosynthetic process;GO:0018205//peptidyl-lysine modification;GO:0042743//hydrogen peroxide metabolic process;GO:0048437//floral organ development
Unigene0000771	2208.66666666667	2100.66666666667	63.6193	67.2284	69.5717	62.1760	68.8547	61.1238	66.8064666666667	64.0515	-0.0607554010940436	0.645051898470318	0.828767778651151	no	At3g52300	ATPase, F0 complex, subunit D, mitochondrial [Cynara cardunculus var. scolymus] [Cynara cardunculus]	Metabolism	Global and overview maps;Energy metabolism	ko01100//Metabolic pathways;ko00190//Oxidative phosphorylation	K02138	GO:0005840//ribosome;GO:0019866//organelle inner membrane;GO:0033177//proton-transporting two-sector ATPase complex, proton-transporting domain;GO:0044434//chloroplast part;GO:0044455//mitochondrial membrane part	GO:0003824//catalytic activity;GO:0015077//monovalent inorganic cation transmembrane transporter activity;GO:0046914//transition metal ion binding	GO:0006754//ATP biosynthetic process;GO:0006818//hydrogen transport;GO:0019941//modification-dependent protein catabolic process;GO:0035966//response to topologically incorrect protein;GO:0043094//cellular metabolic compound salvage;GO:0043248//proteasome assembly
Unigene0000772	491	490.333333333333	7.9749	7.3354	7.0551	7.7001	7.0253	8.1198	7.45513333333333	7.61506666666667	0.0306225119425466	0.849640427420072	0.960376871978297	no	--	Glycosyl transferase, family 17 [Cynara cardunculus var. scolymus] [Cynara cardunculus]	Metabolism	Glycan biosynthesis and metabolism;Global and overview maps	ko01100//Metabolic pathways;ko00510//N-Glycan biosynthesis	K00737	-	-	-
Unigene0000773	0	0.666666666666667	0.0000	0.0000	0.0000	0.0000	0.1306	0.0000	0.001	0.0435333333333333	5.44404858593791	0.571756334873	0.775689256344765	no	--	--	-	-	-	-	-	-	-
Unigene0000774	0.333333333333333	0	0.0698	0.0000	0.0000	0.0000	0.0000	0.0000	0.0232666666666667	0.001	-4.54019263060114	0.999999999999998	1	no	--	--	-	-	-	-	-	-	-
Unigene0000775	6447	2	346.3228	351.2255	291.2891	0.0000	0.2776	0.0000	329.612466666667	0.0925333333333333	-11.7985100269119	0	0	yes	--	abscisic stress-ripening protein ASR [Camellia sinensis]	-	-	-	-	-	-	-
Unigene0000776	52.6666666666667	110.666666666667	0.6599	1.9391	1.6795	3.4102	3.8322	1.6544	1.42616666666667	2.9656	1.0561814304072	0.00954189588841025	0.0364454712302653	yes	--	--	-	-	-	-	-	-	-
Unigene0000777	9.33333333333333	26	0.5570	0.2333	0.6033	1.3557	1.0578	1.5127	0.464533333333333	1.30873333333333	1.49431713628115	0.00297945895521538	0.0134367785588204	yes	--	--	-	-	-	-	-	-	-
Unigene0000778	26.3333333333333	20.3333333333333	0.6818	0.4569	1.3092	0.3983	0.9981	0.3831	0.815966666666667	0.593166666666667	-0.460072690358172	0.434152626155922	0.662572095916328	no	--	--	-	-	-	-	-	-	-
Unigene0000779	13	11	0.3393	0.7247	0.7016	0.6441	0.3624	0.5243	0.588533333333333	0.510266666666667	-0.205872728611117	0.776835241207031	0.916929941586206	no	--	--	-	-	-	-	-	-	-
Unigene0000780	57.6666666666667	68	1.9158	3.2097	4.0052	2.1809	4.1516	4.2508	3.04356666666667	3.52776666666667	0.212992174266041	0.561441093202563	0.771958498370596	no	--	--	-	-	-	-	-	-	-
Unigene0000781	32	38.3333333333333	0.4726	0.5455	0.7860	0.7158	0.6981	0.7476	0.601366666666667	0.7205	0.260753527848041	0.450639621508264	0.677643713487538	no	--	--	-	-	-	-	-	-	-
Unigene0000782	198.666666666667	7	3.3731	3.4905	3.5561	0.1545	0.1099	0.1115	3.47323333333333	0.1253	-4.79282101508672	4.65585374050766e-50	7.34749911590356e-48	yes	CRK25	Concanavalin A-like lectin/glucanase, subgroup [Cynara cardunculus var. scolymus] [Cynara cardunculus]	-	-	-	-	-	-	-
Unigene0000783	15	20	0.4875	0.7129	0.9427	0.9321	1.0522	0.8468	0.714366666666667	0.9437	0.401663539235429	0.396700862396515	0.625310609642136	no	--	--	-	-	-	-	-	-	-
Unigene0000784	13.6666666666667	10.3333333333333	0.8733	0.7746	0.5463	0.7202	0.6342	0.3464	0.7314	0.566933333333333	-0.367481530531421	0.550728493571012	0.764012116120404	no	--	AP2/ERF domain-containing protein [Cynara cardunculus var. scolymus] [Cynara cardunculus]	-	-	-	-	-	-	-
Unigene0000785	47.6666666666667	44	3.5839	5.3093	5.4610	3.7466	4.2990	5.2998	4.78473333333333	4.44846666666667	-0.105130379481695	0.794087005960419	0.927829786858638	no	--	Lipase, GDSL [Cynara cardunculus var. scolymus] [Cynara cardunculus]	-	-	-	-	-	-	-
Unigene0000786	152.666666666667	85.6666666666667	3.0971	0.5930	5.6204	0.0431	2.6960	2.0926	3.1035	1.61056666666667	-0.946327766055989	0.267535252852753	0.485271476137794	no	CDR1	Aspartic peptidase [Cynara cardunculus var. scolymus] [Cynara cardunculus]	-	-	-	-	-	-	-
Unigene0000787	7936.66666666667	8085.33333333333	135.2251	129.9098	132.4353	138.3149	138.6389	133.9689	132.5234	136.974233333333	0.0476574061030536	0.692194801689007	0.862753693080726	no	FBA3	PREDICTED: fructose-bisphosphate aldolase 1, chloroplastic-like [Daucus carota subsp. sativus] [Daucus carota]	Metabolism	Global and overview maps;Carbohydrate metabolism;Energy metabolism	ko01100//Metabolic pathways;ko01110//Biosynthesis of secondary metabolites;ko01200//Carbon metabolism;ko01230//Biosynthesis of amino acids;ko00010//Glycolysis / Gluconeogenesis;ko00710//Carbon fixation in photosynthetic organisms;ko00051//Fructose and mannose metabolism;ko00030//Pentose phosphate pathway	K01623	-	GO:0016832//aldehyde-lyase activity	GO:0006090//pyruvate metabolic process
Unigene0000788	3051.66666666667	2703.33333333333	21.6778	22.5775	20.7654	18.5783	19.8047	20.1278	21.6735666666667	19.5036	-0.15219614406808	0.228535290754527	0.435511725719902	no	FPP4	PREDICTED: filament-like plant protein 4 isoform X1 [Nicotiana tomentosiformis]	-	-	-	-	-	-	-
Unigene0000789	14.6666666666667	26.3333333333333	0.7131	0.9557	0.5056	1.8884	1.3543	0.8014	0.7248	1.34803333333333	0.895201310533459	0.0702289534162477	0.184446008022064	no	--	--	-	-	-	-	-	-	-
Unigene0000790	14.6666666666667	16.3333333333333	0.2023	0.3486	0.1024	0.3376	0.2058	0.2273	0.217766666666667	0.2569	0.238423751220826	0.731801550327166	0.889246965854574	no	PDX13	Aldolase-type TIM barrel, partial [Cynara cardunculus var. scolymus] [Cynara cardunculus]	Metabolism	Metabolism of cofactors and vitamins	ko00750//Vitamin B6 metabolism	K06215	GO:0016020//membrane;GO:0044444//cytoplasmic part	GO:0016843//amine-lyase activity;GO:0046983//protein dimerization activity	GO:0005982//starch metabolic process;GO:0005984//disaccharide metabolic process;GO:0006739//NADP metabolic process;GO:0006778//porphyrin-containing compound metabolic process;GO:0006972//hyperosmotic response;GO:0008614//pyridoxine metabolic process;GO:0009108//coenzyme biosynthetic process;GO:0009411//response to UV;GO:0009893//positive regulation of metabolic process;GO:0010033//response to org…
Unigene0000791	4	2	0.1471	0.1479	0.1739	0.0000	0.1397	0.0827	0.1563	0.0741333333333333	-1.07612349099731	0.415981738009488	0.644736487365584	no	PIX13	PREDICTED: probable serine/threonine-protein kinase NAK [Juglans regia]	-	-	-	-	-	GO:0016301//kinase activity	-
Unigene0000792	11.3333333333333	10.3333333333333	0.5822	0.3658	0.3440	0.6377	0.2764	0.3271	0.430666666666667	0.413733333333333	-0.0578704680525703	1	1	no	--	--	-	-	-	-	-	-	-
Unigene0000793	1220	1426	20.9432	22.0181	24.8514	28.5476	26.2191	25.4200	22.6042333333333	26.7289	0.241807479522895	0.0846961877176178	0.213005268800145	no	ARGAH1	Ureohydrolase [Cynara cardunculus var. scolymus] [Cynara cardunculus]	Metabolism	Amino acid metabolism;Global and overview maps	ko01100//Metabolic pathways;ko01110//Biosynthesis of secondary metabolites;ko01230//Biosynthesis of amino acids;ko00330//Arginine and proline metabolism;ko00220//Arginine biosynthesis	K01476	-	GO:0016813//hydrolase activity, acting on carbon-nitrogen (but not peptide) bonds, in linear amidines;GO:0043169//cation binding	GO:0006525//arginine metabolic process;GO:0006576//cellular biogenic amine metabolic process
Unigene0000794	155.666666666667	219	5.4435	3.8698	5.6151	8.3629	6.9114	5.9825	4.97613333333333	7.0856	0.509864881605404	0.0231279813205533	0.0762691763313	no	BHLH062	PREDICTED: transcription factor bHLH47-like [Nelumbo nucifera]	-	-	-	-	-	-	-
Unigene0000795	7.33333333333333	19.3333333333333	0.0724	0.4369	0.3424	0.9733	0.9286	0.3256	0.2839	0.7425	1.3870081768511	0.0437559171532206	0.127600844584471	no	LCA1	Cobalamin (vitamin B12) biosynthesis CobW-like, C-terminal [Cynara cardunculus var. scolymus] [Cynara cardunculus]	-	-	-	-	-	-	-
Unigene0000796	65.6666666666667	4.66666666666667	2.3004	2.7205	1.9588	0.1976	0.1606	0.1521	2.32656666666667	0.1701	-3.77374748131709	1.67596288071396e-17	5.01479432607485e-16	yes	At2g01130	PREDICTED: DExH-box ATP-dependent RNA helicase DExH5, mitochondrial isoform X1 [Juglans regia]	Genetic Information Processing	Folding, sorting and degradation	ko03018//RNA degradation	K14442	-	-	-
Unigene0000797	4.66666666666667	23.6666666666667	0.3138	0.2253	0.1059	1.5712	0.9791	0.9068	0.215	1.15236666666667	2.42219126992098	4.3174822743177e-05	0.000308351646418987	yes	--	--	-	-	-	-	-	-	-
Unigene0000798	8	40.3333333333333	0.4892	0.3934	0.3468	2.9720	1.3472	2.1991	0.4098	2.17276666666667	2.40654136240784	1.36865767669341e-06	1.28737648551459e-05	yes	--	--	-	-	-	-	-	-	-
Unigene0000799	11	5.33333333333333	0.4146	0.8856	0.4899	0.4238	0.2461	0.2330	0.5967	0.300966666666667	-0.987402065647617	0.165881739087103	0.348857419304313	no	--	--	-	-	-	-	-	-	-
Unigene0000800	315.666666666667	539	7.1719	5.1746	7.0169	11.2176	11.1313	11.0718	6.45446666666667	11.1402333333333	0.787409654879922	5.00581225334468e-06	4.27213987282883e-05	no	SOT5	Sulfotransferase domain-containing protein [Cynara cardunculus var. scolymus] [Cynara cardunculus]	-	-	-	-	-	-	-
Unigene0000801	11.3333333333333	39.3333333333333	1.0163	0.1532	0.6605	1.3655	2.2680	2.7413	0.61	2.12493333333333	1.80053643173129	0.00109480732436251	0.00560859736980045	yes	--	--	-	-	-	-	-	-	-
Unigene0000802	5.66666666666667	7.33333333333333	0.1030	0.4658	0.3650	0.3007	0.3911	0.5207	0.311266666666667	0.404166666666667	0.376799253607025	0.69191740442239	0.862656023213046	no	--	--	-	-	-	-	-	-	-
Unigene0000803	670	472.666666666667	11.2638	10.6290	11.4564	7.7532	7.4785	8.6919	11.1164	7.97453333333333	-0.479217652402701	0.0013526542324642	0.00674749547940929	no	HSFA5	Heat shock factor (HSF)-type, DNA-binding [Cynara cardunculus var. scolymus] [Cynara cardunculus]	-	-	-	-	-	-	-
Unigene0000804	255	208.333333333333	8.5764	6.0113	6.5085	4.4739	5.0061	8.1943	7.03206666666667	5.89143333333333	-0.2553300762117	0.310700605053896	0.535074708454511	no	HSFC1	Heat shock factor (HSF)-type, DNA-binding [Cynara cardunculus var. scolymus] [Cynara cardunculus]	-	-	-	-	-	-	-
Unigene0000805	1227.33333333333	1625.33333333333	16.8034	14.4451	16.3735	20.2470	19.0692	24.9732	15.874	21.4298	0.432952675100935	0.00444587420977369	0.018967806110506	no	--	PREDICTED: dentin sialophosphoprotein-like [Nicotiana attenuata]	-	-	-	-	-	-	-
Unigene0000806	25.3333333333333	68	1.3257	1.1423	1.3428	4.1489	2.5178	3.8844	1.27026666666667	3.51703333333333	1.46922761514587	1.41365274504526e-05	0.000110933684333623	yes	--	--	-	-	-	-	-	-	-
Unigene0000807	156.666666666667	113	3.9578	5.6998	4.2125	2.3285	3.8117	3.9433	4.62336666666667	3.36116666666667	-0.459981701506397	0.0823657831188054	0.208559878683396	no	--	--	-	-	-	-	-	-	-
Unigene0000808	41.3333333333333	89	2.0612	1.5161	3.1486	3.9355	5.5380	4.7460	2.24196666666667	4.73983333333333	1.0800715020989	0.000811394134553632	0.00431488011444507	yes	SKP1A	BTB/POZ fold [Cynara cardunculus var. scolymus] [Cynara cardunculus]	Genetic Information Processing	Folding, sorting and degradation	ko04141//Protein processing in endoplasmic reticulum;ko04120//Ubiquitin mediated proteolysis	K03094	-	-	-
Unigene0000809	172.333333333333	142	10.3626	8.4543	8.4001	7.4866	8.6045	6.5825	9.07233333333333	7.55786666666667	-0.263494581100051	0.224773907036653	0.430334458293562	no	FUC1	alpha-L-fucosidase 1 [Arabidopsis thaliana]	Metabolism	Glycan biosynthesis and metabolism	ko00511//Other glycan degradation	K01206	-	-	-
Unigene0000810	11.3333333333333	77	0.6562	0.5277	0.3618	3.1177	3.9879	3.6380	0.515233333333333	3.5812	2.79714525377365	2.60003087333096e-14	6.02794898345634e-13	yes	SPP2	Sucrose-6F-phosphate phosphohydrolase family protein isoform 3 [Theobroma cacao]	Metabolism	Carbohydrate metabolism	ko00500//Starch and sucrose metabolism	K07024	-	GO:0050308//sugar-phosphatase activity	GO:0005985//sucrose metabolic process;GO:0006796//phosphate-containing compound metabolic process
Unigene0000811	0	0.666666666666667	0.0000	0.0000	0.0000	0.0000	0.0000	0.0609	0.001	0.0203	4.34340782229781	0.57278116311193	0.775689256344765	no	--	--	-	-	-	-	-	-	-
Unigene0000812	170.333333333333	219.333333333333	3.3942	3.6745	3.7973	3.9422	4.9588	5.1914	3.622	4.69746666666667	0.375096377995821	0.0596931093296276	0.1627429776919	no	--	--	-	-	-	-	-	-	-
Unigene0000813	22.6666666666667	45.6666666666667	0.6710	0.4187	0.5742	1.3517	0.9448	1.1442	0.554633333333333	1.1469	1.04813337627692	0.00387635504058094	0.0168394235035318	yes	--	--	-	-	-	-	-	-	-
Unigene0000814	996.333333333333	1171.66666666667	40.1128	36.5442	38.5588	43.0711	49.6685	43.9732	38.4052666666667	45.5709333333333	0.246809751533257	0.0780657993530749	0.2000403326032	no	--	At4g23885 [Arabidopsis thaliana]	-	-	-	-	-	-	-
Unigene0000815	264	181.333333333333	5.4297	5.4393	4.7732	4.2585	3.1400	3.6739	5.21406666666667	3.6908	-0.498475467384751	0.0102546389642146	0.0387218382439573	no	At5g62510	PREDICTED: F-box protein At3g07870-like [Daucus carota subsp. sativus] [Daucus carota]	-	-	-	-	-	-	-
Unigene0000816	2276.33333333333	2270.66666666667	24.5654	22.5273	21.8054	24.2126	22.0631	23.9469	22.9660333333333	23.4075333333333	0.0274712148228394	0.835828521313238	0.952451918802601	no	FBL10	F-box domain, cyclin-like protein [Cynara cardunculus var. scolymus] [Cynara cardunculus]	-	-	-	-	-	-	-
Unigene0000817	822.333333333333	916.666666666667	21.6779	20.2921	20.6694	25.4401	22.5734	23.1729	20.8798	23.7288	0.184531250262125	0.189540653004676	0.383696837664087	no	--	Zinc finger FYVE domain-containing protein 26 isoform 1 [Dorcoceras hygrometricum]	-	-	-	-	-	-	-
Unigene0000818	76.3333333333333	151.333333333333	1.6858	1.6715	2.2923	2.6982	4.7808	3.5297	1.8832	3.66956666666667	0.962423482058475	0.00047100897339218	0.00265953498514722	no	--	PREDICTED: glutathione S-transferase T3-like [Raphanus sativus]	-	-	-	-	-	-	-
Unigene0000819	779.333333333333	26.6666666666667	5.1879	5.4818	5.2973	0.1209	0.2334	0.1890	5.32233333333333	0.1811	-4.87720041658578	2.09082406350109e-107	1.64978635651998e-104	yes	--	Limkain-b1 [Cynara cardunculus var. scolymus] [Cynara cardunculus]	-	-	-	-	-	-	-
Unigene0000820	423	390.333333333333	7.7106	6.8862	7.6060	6.9016	6.3008	7.6800	7.40093333333333	6.9608	-0.0884540972435488	0.585038278338018	0.784224472636102	no	ERCC1	DNA repair protein rad10 [Cynara cardunculus var. scolymus] [Cynara cardunculus]	Genetic Information Processing	Replication and repair	ko03420//Nucleotide excision repair	K10849	-	GO:0003677//DNA binding;GO:0004519//endonuclease activity	GO:0006281//DNA repair;GO:0009314//response to radiation;GO:0034655//nucleobase-containing compound catabolic process;GO:0044265//cellular macromolecule catabolic process
Unigene0000821	43.6666666666667	11	0.3223	1.1084	0.9421	0.4162	0.0644	0.1525	0.790933333333333	0.211033333333333	-1.9060852022312	0.00258664283461543	0.0118908143887894	yes	SNL2	PREDICTED: paired amphipathic helix protein Sin3-like 2 [Glycine max]	-	-	-	-	-	-	-
Unigene0000822	25	12	0.4683	1.1907	0.4882	0.6437	0.2354	0.2167	0.715733333333333	0.365266666666667	-0.970472067894202	0.104774392584452	0.249688049522028	no	--	PREDICTED: transcription factor VOZ1-like [Ziziphus jujuba]	-	-	-	-	-	-	-
Unigene0000823	48.6666666666667	66	1.3121	0.7994	0.9397	1.4866	1.4348	1.2959	1.01706666666667	1.40576666666667	0.466942903424728	0.123007346942002	0.28123558657512	no	CALS2	PREDICTED: callose synthase 3 [Cucumis sativus]	-	-	-	-	-	-	-
Unigene0000824	40.6666666666667	215	1.3411	0.7844	1.0085	6.4099	5.5340	4.9600	1.04466666666667	5.63463333333333	2.4312790528001	8.34466182441955e-21	3.1957959893345e-19	yes	--	PREDICTED: ubiquitin domain-containing protein 1-like [Brachypodium distachyon]	-	-	-	-	-	-	GO:0016192//vesicle-mediated transport;GO:0061024//membrane organization
Unigene0000825	286.666666666667	307.666666666667	7.5186	7.9179	7.7966	8.6350	9.0583	7.5013	7.74436666666667	8.3982	0.116932885406562	0.495116844604484	0.718060007246903	no	ssu72	RNA polymerase II subunit A [Cynara cardunculus var. scolymus] [Cynara cardunculus]	Genetic Information Processing	Translation	ko03015//mRNA surveillance pathway	K15544	-	-	-
Unigene0000826	58876.3333333333	37462.6666666667	1104.7119	1046.5949	1080.2476	723.7486	714.8397	646.0361	1077.1848	694.8748	-0.632440810585789	3.20006516730089e-07	3.31378170413189e-06	no	SAM3	S-adenosyl-L-methionine synthetase [Glebionis coronaria]	Metabolism	Global and overview maps;Amino acid metabolism	ko01100//Metabolic pathways;ko01110//Biosynthesis of secondary metabolites;ko01230//Biosynthesis of amino acids;ko00270//Cysteine and methionine metabolism	K00789	GO:0044424//intracellular part	GO:0016765//transferase activity, transferring alkyl or aryl (other than methyl) groups;GO:0032550//purine ribonucleoside binding;GO:0043169//cation binding	GO:0009108//coenzyme biosynthetic process
Unigene0000827	902.333333333333	972	9.5075	11.2777	11.2877	11.7355	11.4927	11.7661	10.6909666666667	11.6647666666667	0.125765142990523	0.380032388146378	0.608361640467642	no	rngB	Galactose oxidase/kelch, beta-propeller, partial [Cynara cardunculus var. scolymus] [Cynara cardunculus]	-	-	-	-	-	-	-
Unigene0000828	9.33333333333333	11.6666666666667	0.3556	0.2750	0.1616	0.6072	0.2078	0.2459	0.264066666666667	0.353633333333333	0.421352068461814	0.567724220514945	0.775689256344765	no	At5g24010	Protein kinase, ATP binding site-containing protein, partial [Cynara cardunculus var. scolymus] [Cynara cardunculus]	-	-	-	-	-	-	-
Unigene0000829	55.3333333333333	42	1.0006	0.8047	1.4404	0.9353	0.9675	0.5316	1.0819	0.811466666666667	-0.414963418803087	0.248693038308468	0.461539738020818	no	--	Drug/metabolite transporter [Cynara cardunculus var. scolymus] [Cynara cardunculus]	-	-	-	-	-	-	-
Unigene0000830	40.6666666666667	26.6666666666667	0.4126	0.9370	0.6139	0.3392	0.4644	0.4980	0.6545	0.433866666666667	-0.59314144188123	0.154789226448742	0.332278259013574	no	--	Disease resistance protein [Cynara cardunculus var. scolymus] [Cynara cardunculus]	-	-	-	-	-	-	-
Unigene0000831	1044.66666666667	710	7.3845	7.2833	7.2613	4.5617	4.9100	5.6693	7.3097	5.047	-0.534386110595591	0.00025888411874077	0.00156089337148155	no	EMF1	embryonic flower 1 [Chrysanthemum x morifolium]	-	-	-	-	-	-	-
Unigene0000832	1856.66666666667	2085.33333333333	25.2283	25.1821	24.1135	26.2881	29.9466	28.4954	24.8413	28.2433666666667	0.185171396092112	0.156518553187491	0.334882473586683	no	SYT5	C2 calcium-dependent membrane targeting [Cynara cardunculus var. scolymus] [Cynara cardunculus]	-	-	-	-	-	-	-
Unigene0000833	399	428	5.2708	4.3036	3.9277	5.3538	4.8111	4.6784	4.5007	4.94776666666667	0.136628062177179	0.429858716657767	0.658511409302282	no	PCMP-H42	Pentatricopeptide repeat-containing protein [Cynara cardunculus var. scolymus] [Cynara cardunculus]	-	-	-	-	-	-	-
Unigene0000834	340	334.666666666667	7.6531	6.5483	7.3434	7.2373	7.6849	6.4899	7.1816	7.13736666666667	-0.00891341046050582	0.966967801635016	1	no	fmt	Formyl transferase, C-terminal [Cynara cardunculus var. scolymus] [Cynara cardunculus]	Metabolism;Genetic Information Processing	Metabolism of cofactors and vitamins;Translation	ko00970//Aminoacyl-tRNA biosynthesis;ko00670//One carbon pool by folate	K00604	-	-	-
Unigene0000835	996.333333333333	898.666666666667	20.9454	21.7625	20.6652	19.4694	19.9092	18.6146	21.1243666666667	19.3310666666667	-0.127986842304298	0.348610604889197	0.576208123880186	no	--	cytochrome P450, conserved site-containing protein, partial [Cynara cardunculus var. scolymus] [Cynara cardunculus]	-	-	-	-	-	-	-
Unigene0000836	161.333333333333	284.333333333333	4.8038	2.8890	2.9251	5.3185	6.3746	7.4498	3.5393	6.38096666666667	0.850310944171035	0.000424072343278262	0.00242069009370768	no	At1g04680	PREDICTED: probable pectate lyase 15 [Brassica napus]	Metabolism	Carbohydrate metabolism	ko00040//Pentose and glucuronate interconversions	K01728	-	-	-
Unigene0000837	1140.66666666667	926.333333333333	21.0957	20.6479	21.0097	20.5295	15.0700	16.6447	20.9177666666667	17.4147333333333	-0.264420445631387	0.0859416819012755	0.215350637486466	no	TAD1	Adenosine deaminase/editase [Cynara cardunculus var. scolymus] [Cynara cardunculus]	-	-	-	-	-	-	-
Unigene0000838	122	147	2.2040	3.7623	1.9656	3.0366	3.2974	3.4818	2.64396666666667	3.27193333333333	0.307439364773223	0.259466185714932	0.474945993214012	no	At1g29670	Lipase, GDSL [Cynara cardunculus var. scolymus] [Cynara cardunculus]	-	-	-	-	-	-	-
Unigene0000839	512.333333333333	528.333333333333	10.1914	10.5839	7.7629	12.3843	8.4134	9.7574	9.51273333333334	10.1850333333333	0.0985188605827008	0.611958305738278	0.80405890763433	no	At3g61320	Bestrophin/UPF0187 [Cynara cardunculus var. scolymus] [Cynara cardunculus]	-	-	-	-	-	-	-
Unigene0000840	109.333333333333	145.333333333333	5.3685	4.9218	4.5169	6.0215	6.9741	6.9988	4.93573333333333	6.6648	0.43329713199393	0.0440980891830882	0.128343448015391	no	--	--	-	-	-	-	-	-	-
Unigene0000841	121	26.3333333333333	1.8421	1.6974	2.4126	0.3587	0.4956	0.4313	1.98403333333333	0.428533333333333	-2.21095693094465	1.86240654139012e-13	4.01952212072575e-12	yes	--	Homeodomain-like protein [Cynara cardunculus var. scolymus] [Cynara cardunculus]	-	-	-	-	-	-	-
Unigene0000842	71.3333333333333	92.3333333333333	2.3122	2.1351	1.5567	3.1098	2.7573	2.1151	2.00133333333333	2.66073333333333	0.410862450148334	0.138941937270746	0.306970828654532	no	At1g50590	PREDICTED: pirin-like protein [Glycine max]	-	-	-	-	-	-	-
Unigene0000843	509	209.666666666667	11.2940	10.2976	10.3021	3.7040	5.6823	3.7187	10.6312333333333	4.36833333333333	-1.28315412122109	1.22046348898479e-10	1.97822283708636e-09	yes	LAG2	Glycosyl transferase, family 10 [Cynara cardunculus var. scolymus] [Cynara cardunculus]	-	-	-	-	GO:0031090//organelle membrane;GO:0031224//intrinsic component of membrane;GO:0043231//intracellular membrane-bounded organelle	GO:0016410//N-acyltransferase activity	GO:0001676//long-chain fatty acid metabolic process;GO:0006694//steroid biosynthetic process;GO:0030148//sphingolipid biosynthetic process
Unigene0000844	412	1	5.6858	5.0513	5.5548	0.0291	0.0000	0.0140	5.43063333333333	0.0143666666666667	-8.56225127953855	1.21924326136222e-106	9.45750465726653e-104	yes	--	--	-	-	-	-	-	-	-
Unigene0000845	215.666666666667	112.666666666667	4.4472	3.1642	2.0645	1.2484	2.4406	1.3955	3.2253	1.69483333333333	-0.928289950016705	0.00371967061552533	0.016269959433702	no	CYP71A2	cytochrome P450 [Cynara cardunculus var. scolymus] [Cynara cardunculus]	-	-	-	-	-	-	-
Unigene0000846	3585.66666666667	4954.33333333333	105.8302	99.8963	105.2114	142.9195	154.4229	136.6745	103.645966666667	144.6723	0.481124743782083	0.000135002311407772	0.000866968116569481	no	COPZ2	AP complex, mu/sigma subunit [Cynara cardunculus var. scolymus] [Cynara cardunculus]	-	-	-	-	-	-	GO:0008104//protein localization
Unigene0000847	2922	3076.66666666667	75.3178	74.5180	79.9582	87.8251	80.5782	77.0746	76.598	81.8259666666667	0.0952520175431527	0.458677992601966	0.685456257939363	no	GAMMACAL2	Trimeric LpxA-like protein [Cynara cardunculus var. scolymus] [Cynara cardunculus]	-	-	-	-	-	-	-
Unigene0000848	31.6666666666667	0	0.6167	1.0969	0.6447	0.0000	0.0000	0.0000	0.7861	0.001	-9.61856903957084	1.1766130258794e-13	2.58885978057132e-12	yes	--	Lipase, GDSL [Cynara cardunculus var. scolymus] [Cynara cardunculus]	-	-	-	-	-	-	-
Unigene0000849	3.33333333333333	1	0.0871	0.1313	0.0000	0.0509	0.0207	0.0000	0.0728	0.0238666666666667	-1.60894136365559	0.360869563072656	0.589298174476874	no	--	Myb/SANT-like DNA-binding domain protein [Medicago truncatula]	-	-	-	-	-	-	-
Unigene0000850	22	13.3333333333333	0.7606	0.4642	0.6741	0.2856	0.4385	0.4274	0.632966666666667	0.383833333333333	-0.721649521053448	0.146022943234593	0.318411140108766	no	--	--	-	-	-	-	-	-	-
Unigene0000851	65.6666666666667	93	1.0519	0.7737	0.8338	1.3190	1.3035	1.2110	0.886466666666667	1.27783333333333	0.527561390758216	0.0385780339528679	0.115417599063214	no	--	PREDICTED: probable cysteine desulfurase [Phoenix dactylifera]	-	-	-	-	-	-	-
Unigene0000852	67.3333333333333	46.6666666666667	1.2152	1.4082	0.9374	0.6508	0.9937	0.8536	1.18693333333333	0.8327	-0.51137017610808	0.100831611976224	0.242854992389963	no	TYDC5	Aromatic-L-amino-acid decarboxylase [Cynara cardunculus var. scolymus] [Cynara cardunculus]	Metabolism	Global and overview maps;Amino acid metabolism;Biosynthesis of other secondary metabolites	ko01100//Metabolic pathways;ko01110//Biosynthesis of secondary metabolites;ko00350//Tyrosine metabolism;ko00360//Phenylalanine metabolism;ko00380//Tryptophan metabolism;ko00950//Isoquinoline alkaloid biosynthesis;ko00901//Indole alkaloid biosynthesis;ko00965//Betalain biosynthesis	K01593	-	GO:0016831//carboxy-lyase activity	GO:0019752//carboxylic acid metabolic process
Unigene0000853	43.6666666666667	16.3333333333333	0.9745	0.9796	0.9763	0.1980	0.2615	0.6666	0.9768	0.375366666666667	-1.37976265876034	0.0024253023041427	0.0112387966767628	yes	--	NIN-like protein, partial [Chrysanthemum x morifolium]	-	-	-	-	-	-	-
Unigene0000854	340	320.666666666667	10.2068	7.8743	10.4718	8.5049	10.2687	8.1808	9.51763333333333	8.9848	-0.083116485800757	0.664209888670934	0.842665603835769	no	--	PREDICTED: uncharacterized ATP-dependent helicase C29A10.10c isoform X2 [Vitis vinifera]	-	-	-	-	-	-	-
Unigene0000855	643.666666666667	466.666666666667	12.9280	12.4450	9.1661	9.9030	8.4067	7.4666	11.5130333333333	8.5921	-0.422185300236307	0.0207832621040919	0.0698147667223149	no	AIM32	PREDICTED: altered inheritance of mitochondria protein 32-like isoform X1 [Pyrus x bretschneideri]	-	-	-	-	-	-	-
Unigene0000856	27.3333333333333	64.3333333333333	0.3818	0.8157	0.9024	1.3384	1.9263	1.6092	0.699966666666667	1.62463333333333	1.21475602444962	0.000872226245073089	0.00459777357969275	yes	--	--	-	-	-	-	-	-	-
Unigene0000857	688.666666666667	771.666666666667	14.3740	12.1876	14.0850	14.0784	16.1573	15.7153	13.5488666666667	15.317	0.176961579201857	0.237487923251983	0.447200195506444	no	At5g11960	Magnesium transporter NIPA [Cynara cardunculus var. scolymus] [Cynara cardunculus]	-	-	-	-	-	-	-
Unigene0000858	160.666666666667	93	3.0293	1.8208	3.1737	1.8244	1.1863	1.7373	2.6746	1.58266666666667	-0.756965711024585	0.00656860660618135	0.0265034662230718	no	CYP71BL3	RecName: Full=Costunolide synthase; Short=CiCOS; AltName: Full=Cytochrome P450 71BL3 [Cichorium intybus]	Metabolism	Global and overview maps;Metabolism of terpenoids and polyketides	ko01110//Biosynthesis of secondary metabolites;ko00909//Sesquiterpenoid and triterpenoid biosynthesis	K20561	GO:0031224//intrinsic component of membrane	GO:0016491//oxidoreductase activity;GO:0046906//tetrapyrrole binding;GO:0046914//transition metal ion binding	GO:0044710//single-organism metabolic process
Unigene0000859	952	837.333333333333	25.2801	26.9767	20.4516	26.1284	19.7130	20.1609	24.2361333333333	22.0007666666667	-0.139605748971454	0.41076087710446	0.639486909024004	no	At5g06060	Glucose/ribitol dehydrogenase [Cynara cardunculus var. scolymus] [Cynara cardunculus]	Metabolism	Global and overview maps;Biosynthesis of other secondary metabolites	ko01100//Metabolic pathways;ko01110//Biosynthesis of secondary metabolites;ko00960//Tropane, piperidine and pyridine alkaloid biosynthesis	K08081	-	-	-
Unigene0000860	42.3333333333333	20	1.4169	0.8062	1.3900	0.4373	0.6093	0.6610	1.20436666666667	0.5692	-1.08126711718775	0.00725201383143446	0.0288639421665882	yes	--	--	-	-	-	-	-	-	-
Unigene0000861	11492.3333333333	6731	262.6538	182.3371	228.1182	122.6726	157.9454	114.4264	224.3697	131.681466666667	-0.768825550706002	5.30595255908709e-06	4.50727743559908e-05	no	OMT1	flavonoid O-methyltransferase [Carthamus tinctorius]	-	-	-	-	-	GO:0016740//transferase activity	-
Unigene0000862	267.666666666667	567.666666666667	3.6489	3.1441	3.4953	6.9119	7.2410	7.9837	3.42943333333333	7.37886666666667	1.10542903660031	6.59029470580723e-12	1.22034445623557e-10	yes	At5g56370	PREDICTED: F-box/FBD/LRR-repeat protein At1g13570 [Theobroma cacao]	-	-	-	-	-	-	-
Unigene0000863	131	81.3333333333333	3.8346	3.8820	3.5350	2.5737	2.3501	2.2006	3.75053333333333	2.3748	-0.659289746094574	0.0030472862503421	0.0136887101384012	no	EMS1	PREDICTED: leucine-rich repeat receptor protein kinase EXS [Sesamum indicum]	-	-	-	-	GO:0031224//intrinsic component of membrane	GO:0004702//receptor signaling protein serine/threonine kinase activity;GO:0016628//oxidoreductase activity, acting on the CH-CH group of donors, NAD or NADP as acceptor;GO:0016791//phosphatase activity;GO:0032550//purine ribonucleoside binding	GO:0032147//activation of protein kinase activity;GO:0044710//single-organism metabolic process
Unigene0000864	1913.66666666667	1623.33333333333	23.0983	24.3116	21.7008	20.0134	20.4578	19.1223	23.0369	19.8645	-0.213754110622539	0.103593125826792	0.247629531745112	no	INVE	PREDICTED: alkaline/neutral invertase E, chloroplastic-like [Daucus carota subsp. sativus] [Daucus carota]	-	-	-	-	-	-	-
Unigene0000865	29	34.6666666666667	0.9790	0.7108	0.8034	0.6990	1.1105	1.1920	0.831066666666667	1.0005	0.267685050103375	0.482422979705846	0.707550257435289	no	--	--	-	-	-	-	-	-	-
Unigene0000866	101.333333333333	16	2.0683	1.0645	2.2485	0.1547	0.1257	0.5951	1.79376666666667	0.291833333333333	-2.61977565350771	3.51277967361678e-07	3.61714744409739e-06	yes	--	Cysteine-rich RLK (receptor-like protein kinase) 8 [Dorcoceras hygrometricum]	-	-	-	-	-	-	-
Unigene0000867	28.6666666666667	33.6666666666667	0.5347	0.9943	0.9161	0.8746	0.8377	1.2018	0.815033333333333	0.971366666666667	0.253156915745355	0.545319613294522	0.760414276758939	no	--	--	-	-	-	-	-	-	-
Unigene0000868	77	62.6666666666667	1.6390	1.4491	1.7502	1.3843	0.8626	1.8198	1.61276666666667	1.35556666666667	-0.250641659482554	0.437267017238087	0.665096089117427	no	--	--	-	-	-	-	-	-	-
Unigene0000869	0	0.333333333333333	0.0000	0.0000	0.0000	0.0000	0.0180	0.0000	0.001	0.006	2.58496250072116	1	1	no	--	--	-	-	-	-	-	-	-
Unigene0000870	9.33333333333333	14	0.1356	0.0909	0.4808	0.2641	0.4079	0.3303	0.235766666666667	0.3341	0.50292022209088	0.460645809996536	0.687304333367994	no	--	--	-	-	-	-	-	-	-
Unigene0000871	4749	5064.33333333333	136.8801	127.0912	143.5570	139.5093	151.7590	147.3671	135.842766666667	146.2118	0.106122001245678	0.399990676000648	0.628675502524475	no	ILR3	bHLH1 [Chrysanthemum x morifolium]	-	-	-	-	-	-	-
Unigene0000872	594.666666666667	591	8.8881	9.1129	9.9097	9.1943	9.0853	9.8230	9.30356666666667	9.36753333333333	0.00988530443742329	0.949563097627628	1	no	--	PREDICTED: nuclear receptor corepressor 2 [Beta vulgaris subsp. vulgaris] [Beta vulgaris]	-	-	-	-	-	-	-
Unigene0000873	124.666666666667	12.6666666666667	6.7794	6.2578	3.4765	0.2989	0.7288	0.6709	5.50456666666667	0.5662	-3.28124534132112	1.49132610812039e-16	4.16929047044495e-15	yes	--	--	-	-	-	-	-	-	-
Unigene0000874	276	400	1.1499	2.2637	1.8400	2.4561	2.8209	2.3759	1.7512	2.55096666666667	0.542700187819714	0.0179730538744385	0.0619910895852684	no	ALA3	PREDICTED: phospholipid-transporting ATPase 3 [Daucus carota subsp. sativus] [Daucus carota]	-	-	-	-	-	-	-
Unigene0000875	443	504.666666666667	11.2448	13.9313	13.0947	16.9235	14.4014	13.0046	12.7569333333333	14.7765	0.212023031255129	0.211560817479852	0.413792825778893	no	XERICO	Zinc finger, RING/FYVE/PHD-type [Cynara cardunculus var. scolymus] [Cynara cardunculus]	-	-	-	-	-	-	-
Unigene0000876	307.333333333333	357	8.5100	9.3175	8.5189	11.2727	10.3460	9.5335	8.78213333333333	10.3840666666667	0.241728207484927	0.145203577565997	0.316994506122385	no	DCUN1D4	PREDICTED: DCN1-like protein 4 isoform X2 [Nelumbo nucifera]	-	-	-	-	-	-	-
Unigene0000877	2195	2181.66666666667	31.2631	30.9964	34.1666	30.7942	33.5598	32.3235	32.1420333333333	32.2258333333333	0.00375646790833657	0.977149525506017	1	no	At3g17090	Protein phosphatase 2C [Cynara cardunculus var. scolymus] [Cynara cardunculus]	-	-	-	-	-	GO:0004721//phosphoprotein phosphatase activity;GO:0043169//cation binding	GO:0006464//cellular protein modification process
Unigene0000878	25.3333333333333	20	0.4870	0.3632	0.4084	0.1101	0.3878	0.4943	0.419533333333333	0.330733333333333	-0.343116985679374	0.517884591945264	0.737267888535726	no	CXP;2-3	PREDICTED: serine carboxypeptidase-like 26 isoform X1 [Nicotiana tabacum]	-	-	-	-	-	-	-
Unigene0000879	2458.33333333333	2411.66666666667	10.2829	11.1969	10.3613	8.4128	10.4373	12.8399	10.6137	10.5633333333333	-0.00686251715176481	0.967070942098036	1	no	CALS12	1,3-beta-glucan synthase subunit FKS1-like, domain-1 [Cynara cardunculus var. scolymus] [Cynara cardunculus]	-	-	-	-	-	GO:0035251//UDP-glucosyltransferase activity	GO:0006074//(1->3)-beta-D-glucan metabolic process
Unigene0000880	837	811	18.8380	18.7496	17.1235	16.6403	18.2624	18.9842	18.2370333333333	17.9623	-0.0218989683708912	0.880820966523588	0.977964602759258	no	ACER	Ceramidase [Cynara cardunculus var. scolymus] [Cynara cardunculus]	Metabolism	Lipid metabolism	ko00600//Sphingolipid metabolism	K04711	GO:0031224//intrinsic component of membrane;GO:0043231//intracellular membrane-bounded organelle	GO:0016810//hydrolase activity, acting on carbon-nitrogen (but not peptide) bonds	GO:0006665//sphingolipid metabolic process
Unigene0000881	524.666666666667	416	10.6219	9.5617	11.8053	8.0946	9.4688	7.8507	10.6629666666667	8.47136666666667	-0.331942242519323	0.0432860515081085	0.126565792888726	no	CCT2	Cytidyltransferase-like domain-containing protein [Cynara cardunculus var. scolymus] [Cynara cardunculus]	Metabolism	Metabolism of other amino acids;Lipid metabolism;Global and overview maps	ko01100//Metabolic pathways;ko00564//Glycerophospholipid metabolism;ko00440//Phosphonate and phosphinate metabolism	K00968	-	GO:0070567//cytidylyltransferase activity	GO:0006656//phosphatidylcholine biosynthetic process
Unigene0000882	1552.33333333333	1557.66666666667	21.0157	18.8612	18.5937	22.1028	17.8174	20.2559	19.4902	20.0587	0.0414792132428053	0.774287102548545	0.915490981972685	no	CYP75A2	cytochrome P450 [Cynara cardunculus var. scolymus] [Cynara cardunculus]	Metabolism	Global and overview maps	ko01100//Metabolic pathways	K00512	-	-	-
Unigene0000883	26.3333333333333	36.3333333333333	0.4864	0.3725	1.1495	0.3789	1.2977	0.9371	0.669466666666667	0.871233333333333	0.380046928248994	0.477699194623743	0.70320019593602	no	--	reverse transcriptase [Corchorus capsularis]	-	-	-	-	-	-	-
Unigene0000884	2617	2856.66666666667	45.5333	42.3633	44.0983	46.6891	49.9217	49.3474	43.9983	48.6527333333333	0.145073076383067	0.248836644280574	0.461740363039415	no	DDB_G0281815	PREDICTED: Golgi to ER traffic protein 4 homolog isoform X1 [Capsicum annuum]	-	-	-	-	-	-	-
Unigene0000885	471.666666666667	531.666666666667	7.3715	9.0873	9.0729	9.3883	10.2496	9.3559	8.51056666666667	9.6646	0.183454827817883	0.247279424780475	0.459717533200261	no	PVA12	PREDICTED: vesicle-associated protein 1-1-like [Daucus carota subsp. sativus] [Daucus carota]	-	-	-	-	-	-	-
Unigene0000886	56	36	1.6676	0.7639	1.3220	0.4933	1.1827	0.6880	1.25116666666667	0.788	-0.667006447481448	0.10722435758383	0.253876369031132	no	--	--	-	-	-	-	-	-	-
Unigene0000887	883.333333333333	788.666666666667	11.2740	11.9396	12.0005	10.4995	11.0282	10.2690	11.7380333333333	10.5989	-0.147276166774579	0.289720388139095	0.510216050960775	no	ARAD1	Exostosin-like protein [Cynara cardunculus var. scolymus] [Cynara cardunculus]	-	-	-	-	-	-	-
Unigene0000888	24.3333333333333	0	0.8025	0.4982	0.5020	0.0000	0.0000	0.0000	0.6009	0.001	-9.2309811116465	2.39354931811957e-11	4.19091959181278e-10	yes	--	PREDICTED: LOW QUALITY PROTEIN: plasma membrane ATPase 4 [Solanum tuberosum]	Metabolism	Energy metabolism	ko00190//Oxidative phosphorylation	K01535	-	-	-
Unigene0000889	367	420.666666666667	8.8216	8.5637	9.7917	9.4366	12.8641	8.7108	9.059	10.3371666666667	0.190417100122489	0.306336164077051	0.530049793589723	no	--	NADH-ubiquinone oxidoreductase 30. subunit, mitochondrial [Anthurium amnicola]	-	-	-	-	-	-	-
Unigene0000890	82.3333333333333	52.3333333333333	1.0454	2.3018	0.9020	0.5428	1.4496	0.6900	1.4164	0.894133333333333	-0.663666861318288	0.136815518022873	0.303650764534118	no	--	Endonuclease/exonuclease/phosphatase, partial [Cynara cardunculus var. scolymus] [Cynara cardunculus]	-	-	-	-	-	-	-
Unigene0000891	2118.33333333333	1636.66666666667	4.3912	5.8901	4.4414	3.1834	4.1491	4.1918	4.90756666666667	3.84143333333333	-0.353363149634112	0.0344103658660423	0.105444097692826	no	SPI	PREDICTED: BEACH domain-containing protein lvsA isoform X2 [Sesamum indicum]	-	-	-	-	-	-	-
Unigene0000892	816.333333333333	810.333333333333	16.2162	16.4151	16.1731	15.2851	17.4249	16.2514	16.2681333333333	16.3204666666667	0.00463358999007228	0.975544041812146	1	no	WDR55	PREDICTED: WD repeat-containing protein 55 homolog [Sesamum indicum]	-	-	-	-	GO:0044424//intracellular part	-	GO:0000741//karyogamy;GO:0003006//developmental process involved in reproduction;GO:0006221//pyrimidine nucleotide biosynthetic process;GO:0009799//specification of symmetry;GO:0048229//gametophyte development
Unigene0000893	18.3333333333333	50.3333333333333	0.2446	0.3405	0.5337	0.9894	0.8756	1.2055	0.372933333333333	1.0235	1.45652144415574	0.000142322927839418	0.000909132522023156	yes	CLPR3	ClpP [Cynara cardunculus var. scolymus] [Cynara cardunculus]	-	-	-	-	GO:0009526//plastid envelope;GO:0009532//plastid stroma	-	GO:0006090//pyruvate metabolic process;GO:0019538//protein metabolic process
Unigene0000894	732.333333333333	672.333333333333	9.7403	10.9810	7.9186	10.6381	7.4162	9.2249	9.54663333333333	9.09306666666667	-0.0702251192810895	0.698525507301995	0.86665332396588	no	PTAC16	PREDICTED: protein TIC 62, chloroplastic [Populus euphratica]	-	-	-	-	-	-	-
Unigene0000895	1449.66666666667	1536.66666666667	19.5262	17.4227	20.5248	22.0417	18.8148	21.1317	19.1579	20.6627333333333	0.109091682990143	0.43943379375289	0.667184312329922	no	At4g32285	AP180 N-terminal homology (ANTH) domain-containing protein [Cynara cardunculus var. scolymus] [Cynara cardunculus]	-	-	-	-	-	-	-
Unigene0000896	136	604.333333333333	2.2592	1.4518	2.5176	8.5368	9.9258	9.1757	2.0762	9.21276666666667	2.14968904914827	1.10560023535814e-24	5.32614184960873e-23	yes	--	--	-	-	-	-	-	-	-
Unigene0000897	341	355	7.0151	7.7920	8.7246	7.0832	9.6841	7.6406	7.8439	8.13596666666667	0.052742625362453	0.772676091185017	0.914791768752488	no	--	PREDICTED: L10-interacting MYB domain-containing protein isoform X1 [Beta vulgaris subsp. vulgaris] [Beta vulgaris]	-	-	-	-	-	-	-
Unigene0000898	13.3333333333333	57.6666666666667	0.2456	0.1852	0.2177	0.7174	1.1224	0.9661	0.216166666666667	0.9353	2.11328511380338	4.00180982537482e-08	4.72998005070226e-07	yes	BETAB-AD	Adaptin family protein [Arabidopsis thaliana]	-	-	-	-	GO:0030119//AP-type membrane coat adaptor complex;GO:0043231//intracellular membrane-bounded organelle	GO:0005515//protein binding;GO:0022892//substrate-specific transporter activity	GO:0009606//tropism;GO:0015031//protein transport;GO:0016192//vesicle-mediated transport;GO:0030243//cellulose metabolic process
Unigene0000899	15.6666666666667	20.6666666666667	0.3519	0.3095	0.4418	0.4112	0.3133	0.7663	0.367733333333333	0.496933333333333	0.43439236221487	0.42010149928732	0.648797987603011	no	PCMP-H81	Pentatricopeptide repeat-containing protein [Cynara cardunculus var. scolymus] [Cynara cardunculus]	-	-	-	-	-	-	-
Unigene0000900	374	391.333333333333	6.5391	6.6525	5.2939	6.9789	6.2843	6.5894	6.16183333333333	6.61753333333333	0.10293389621016	0.545279817250345	0.76039439573322	no	At2g17670	Pentatricopeptide repeat-containing protein [Cynara cardunculus var. scolymus] [Cynara cardunculus]	-	-	-	-	-	-	-
Unigene0000901	21	88.6666666666667	0.4743	0.0769	0.4882	1.7162	1.3803	1.2897	0.346466666666667	1.46206666666667	2.07722063276076	6.79530809140111e-06	5.66055100941058e-05	yes	--	--	-	-	-	-	-	-	-
Unigene0000902	3357.33333333333	2544.66666666667	72.2844	81.8290	77.9942	59.3272	57.7269	61.7487	77.3692	59.6009333333333	-0.37642443336226	0.00323769887441799	0.0144217753673199	no	KCS4	3-Oxoacyl-[acyl-carrier-protein (ACP)] synthase III C-terminal [Cynara cardunculus var. scolymus] [Cynara cardunculus]	Metabolism;Organismal Systems	Global and overview maps;Lipid metabolism;Environmental adaptation	ko01100//Metabolic pathways;ko01110//Biosynthesis of secondary metabolites;ko04626//Plant-pathogen interaction;ko00062//Fatty acid elongation	K15397	-	GO:0016746//transferase activity, transferring acyl groups	GO:0006631//fatty acid metabolic process
Unigene0000903	1728.33333333333	1933	16.6824	17.0906	17.6843	18.5922	19.9493	19.6553	17.1524333333333	19.3989333333333	0.177564067659685	0.168370894336523	0.352798397334252	no	MORC4	Histidine kinase-like ATPase, ATP-binding domain-containing protein [Cynara cardunculus var. scolymus] [Cynara cardunculus]	-	-	-	-	-	-	-
Unigene0000904	316.666666666667	301.333333333333	6.4921	6.5462	6.9891	5.7005	6.8458	6.6471	6.6758	6.3978	-0.061364840274913	0.726767167660013	0.885562203296919	no	DET2	steroid 5-alpha-reductase [Echinacea purpurea]	Metabolism	Metabolism of terpenoids and polyketides;Global and overview maps	ko01100//Metabolic pathways;ko01110//Biosynthesis of secondary metabolites;ko00905//Brassinosteroid biosynthesis	K09591	GO:0016020//membrane	GO:0016628//oxidoreductase activity, acting on the CH-CH group of donors, NAD or NADP as acceptor	GO:0006694//steroid biosynthetic process
Unigene0000905	128.333333333333	70.3333333333333	3.0899	2.6475	2.6711	1.8899	1.4376	1.3984	2.80283333333333	1.5753	-0.831259357525354	0.000586646332940088	0.00323725360223905	no	At4g13040	AP2/ERF domain-containing protein [Cynara cardunculus var. scolymus] [Cynara cardunculus]	-	-	-	-	-	-	-
Unigene0000906	42.6666666666667	103.666666666667	1.0992	0.5525	0.7332	1.9056	2.1044	1.8728	0.794966666666667	1.96093333333333	1.3025742145767	1.41811467963492e-05	0.000111188499864369	yes	At1g67520	Ankyrin repeat-containing protein, partial [Cynara cardunculus var. scolymus] [Cynara cardunculus]	-	-	-	-	-	-	-
Unigene0000907	166	3.33333333333333	5.4028	4.7405	6.4213	0.0730	0.0297	0.2457	5.52153333333333	0.116133333333333	-5.57121493164843	1.16019024357519e-41	1.30619155208709e-39	yes	--	EMP70 domain-containing protein [Cephalotus follicularis]	-	-	-	-	-	-	-
Unigene0000908	36	120.333333333333	0.8345	0.3902	1.0319	2.2220	2.5800	2.6826	0.7522	2.49486666666667	1.72977450408017	1.26705687719223e-07	1.39393008445051e-06	yes	--	--	-	-	-	-	-	-	-
Unigene0000909	743	704.666666666667	7.0365	6.9734	7.3103	5.9598	6.8452	7.6538	7.10673333333333	6.8196	-0.0594994447013655	0.699882631435503	0.867415634081029	no	--	Nucleotide-binding, alpha-beta plait [Cynara cardunculus var. scolymus] [Cynara cardunculus]	-	-	-	-	-	-	-
Unigene0000910	168.666666666667	190.666666666667	1.5108	1.3172	1.2752	1.4319	1.6615	1.6112	1.36773333333333	1.5682	0.197322589236221	0.317084122165892	0.542172326053432	no	--	--	-	-	-	-	-	-	-
Unigene0000911	522.666666666667	512	11.3842	11.2511	12.8228	10.9347	13.1591	10.7097	11.8193666666667	11.6011666666667	-0.0268828349837793	0.87533953061634	0.975167081423598	no	RPA2B	Nucleic acid-binding, OB-fold [Cynara cardunculus var. scolymus] [Cynara cardunculus]	Genetic Information Processing	Replication and repair	ko03420//Nucleotide excision repair;ko03440//Homologous recombination;ko03030//DNA replication;ko03430//Mismatch repair	K10739	-	-	-
Unigene0000912	48.6666666666667	20	1.2567	1.1776	0.8054	0.0995	0.5663	0.6702	1.0799	0.445333333333333	-1.27794021623901	0.0117690660519935	0.0434965026570707	yes	--	--	-	-	-	-	-	-	-
Unigene0000913	3992.33333333333	3683	61.1948	57.8716	58.5310	56.3610	56.4570	53.4555	59.1991333333333	55.4245	-0.0950522049704809	0.441807672248917	0.669422796255293	no	MRS2-4	Magnesium transporter MRS2/LPE10 [Cynara cardunculus var. scolymus] [Cynara cardunculus]	-	-	-	-	-	GO:0022890//inorganic cation transmembrane transporter activity	GO:0044763//single-organism cellular process;GO:0070838//divalent metal ion transport
Unigene0000914	593	728.333333333333	10.2385	9.2741	10.2661	12.8128	11.7513	12.6269	9.92623333333333	12.397	0.32067276606425	0.0273131951788337	0.0873333357057859	no	At1g32860	Glycoside hydrolase, catalytic domain-containing protein [Cynara cardunculus var. scolymus] [Cynara cardunculus]	-	-	-	-	-	-	-
Unigene0000915	56.3333333333333	66.6666666666667	0.8082	0.9264	0.7875	0.9939	1.3329	0.6533	0.8407	0.993366666666667	0.240735263525483	0.467891893655602	0.693826504509036	no	PBS1	BnaC03g71490D [Brassica napus]	Organismal Systems	Environmental adaptation	ko04626//Plant-pathogen interaction	K13430	-	GO:0004672//protein kinase activity	GO:0006796//phosphate-containing compound metabolic process
Unigene0000916	2065.66666666667	1958.33333333333	20.3300	20.5899	21.5357	16.6960	20.2014	22.9335	20.8185333333333	19.9436333333333	-0.0619401702600355	0.677088595807573	0.851995622205111	no	Stk24	PREDICTED: serine/threonine-protein kinase sid1-like isoform X1 [Daucus carota subsp. sativus] [Daucus carota]	-	-	-	-	-	-	-
Unigene0000917	28.6666666666667	25.6666666666667	0.5244	0.3244	1.0487	0.3299	0.6129	0.7027	0.6325	0.5485	-0.205573859178479	0.720972070246778	0.881697274229743	no	--	Os06g0484950 [Oryza sativa Japonica Group]	-	-	-	-	-	-	-
Unigene0000918	100	89.6666666666667	6.2526	3.6945	5.1890	4.2382	4.3965	5.1496	5.04536666666667	4.59476666666667	-0.134967519631519	0.61689250251666	0.807620505583243	no	--	hypothetical protein ZOSMA_223G00020 [Zostera marina]	-	-	-	-	-	-	-
Unigene0000919	5235	6282.66666666667	74.2893	72.1410	75.3312	123.1641	71.8404	79.4812	73.9205	91.4952333333333	0.307722069437988	0.0925736545618906	0.227809091966781	no	PSAT1	PREDICTED: phosphoserine aminotransferase 2, chloroplastic [Vitis vinifera]	Metabolism	Amino acid metabolism;Global and overview maps;Metabolism of cofactors and vitamins	ko01100//Metabolic pathways;ko01200//Carbon metabolism;ko01230//Biosynthesis of amino acids;ko00260//Glycine, serine and threonine metabolism;ko00750//Vitamin B6 metabolism	K00831	-	-	-
Unigene0000920	541.333333333333	561	6.8948	7.4482	7.7826	6.9585	8.1110	8.0378	7.3752	7.70243333333333	0.0626321176339236	0.68235298530623	0.855615957787803	no	AGPS1	ADP-glucose pyrophosphorylase catalytic subunit [Perilla frutescens]	Metabolism	Carbohydrate metabolism;Global and overview maps	ko01100//Metabolic pathways;ko01110//Biosynthesis of secondary metabolites;ko00500//Starch and sucrose metabolism;ko00520//Amino sugar and nucleotide sugar metabolism	K00975	GO:0009536//plastid	GO:0070566//adenylyltransferase activity	GO:0005977//glycogen metabolic process
Unigene0000921	33.3333333333333	58	0.6755	0.7002	0.8730	1.4551	1.5234	0.9252	0.749566666666667	1.30123333333333	0.795750982395469	0.0184914790132755	0.0634529341517626	no	--	--	-	-	-	-	-	-	-
Unigene0000922	152.333333333333	124.666666666667	4.1015	2.8967	3.1069	2.5558	3.2757	2.5057	3.36836666666667	2.77906666666667	-0.277448749278512	0.243097270563675	0.454332542561792	no	SNRNP25	Ubiquitin [Cynara cardunculus var. scolymus] [Cynara cardunculus]	-	-	-	-	-	-	-
Unigene0000923	3640	3985	84.3537	81.5525	82.0620	99.1341	93.4238	83.1229	82.6560666666667	91.8936	0.152843675232423	0.238684199961614	0.448634712465629	no	POR1	Eukaryotic porin/Tom40 [Cynara cardunculus var. scolymus] [Cynara cardunculus]	-	-	-	-	-	GO:0005244//voltage-gated ion channel activity	GO:0006820//anion transport;GO:0034765//regulation of ion transmembrane transport
Unigene0000924	658.666666666667	773	9.2565	9.0295	8.9326	10.8912	11.2821	10.1975	9.07286666666667	10.7902666666667	0.250100157088882	0.0780829749115669	0.200061940897733	no	OTUD6B	Ovarian tumor, otubain [Cynara cardunculus var. scolymus] [Cynara cardunculus]	-	-	-	-	-	-	-
Unigene0000925	31.6666666666667	65.3333333333333	0.3399	0.4100	0.3883	0.5428	0.8608	0.9550	0.3794	0.7862	1.05117668501262	0.00168274710974816	0.00817578033347625	yes	--	BnaC09g48580D [Brassica napus]	-	-	-	-	-	-	-
Unigene0000926	13741.6666666667	12737	132.5582	118.9471	125.5140	110.3860	119.5622	124.3066	125.6731	118.084933333333	-0.0898509772330213	0.473917401527198	0.699725387225372	no	ADC	Alanine racemase/group IV decarboxylase, C-terminal [Cynara cardunculus var. scolymus] [Cynara cardunculus]	Metabolism	Global and overview maps;Amino acid metabolism	ko01100//Metabolic pathways;ko00330//Arginine and proline metabolism	K01583	-	GO:0016831//carboxy-lyase activity	GO:0006525//arginine metabolic process;GO:0006596//polyamine biosynthetic process
Unigene0000927	1009	1583.66666666667	11.0940	10.1931	11.2145	15.0491	18.6798	17.6126	10.8338666666667	17.1138333333333	0.659614705117191	4.74017025690603e-06	4.05791735676081e-05	no	CYCA2-2	Cyclin A/B/D/E [Cynara cardunculus var. scolymus] [Cynara cardunculus]	-	-	-	-	-	-	GO:0044763//single-organism cellular process
Unigene0000928	4280	3395.33333333333	32.4598	30.1526	32.1363	22.8415	26.7335	26.3183	31.5829	25.2977666666667	-0.3201336214224	0.0140549441744485	0.0504356880554925	no	ORP1D	Oxysterol-binding protein [Cynara cardunculus var. scolymus] [Cynara cardunculus]	-	-	-	-	-	-	-
Unigene0000929	88.3333333333333	79	1.1443	1.5249	1.0220	1.1038	1.0993	1.1814	1.2304	1.12816666666667	-0.125147192261171	0.636170946656045	0.822193145044964	no	--	--	-	-	-	-	-	-	-
Unigene0000930	315	277.333333333333	6.8338	6.3474	6.7767	4.6692	6.4136	6.6022	6.65263333333333	5.895	-0.174433707098619	0.358502835242969	0.586794281443898	no	EB1C	Calponin homology domain-containing protein [Cynara cardunculus var. scolymus] [Cynara cardunculus]	-	-	-	-	GO:0015630//microtubule cytoskeleton;GO:0030312//external encapsulating structure;GO:0043231//intracellular membrane-bounded organelle;GO:0044444//cytoplasmic part	GO:0015631//tubulin binding	GO:0000280//nuclear division;GO:0003006//developmental process involved in reproduction;GO:0007010//cytoskeleton organization;GO:0009612//response to mechanical stimulus;GO:0016570//histone modification
Unigene0000931	886.333333333333	787.666666666667	12.0760	10.9744	11.1565	10.2469	10.4250	10.1992	11.4023	10.2903666666667	-0.1480304757812	0.287158994646071	0.506944943696068	no	QWRF4	PREDICTED: AUGMIN subunit 8 isoform X1 [Solanum lycopersicum]	-	-	-	-	-	-	-
Unigene0000932	182.666666666667	75.3333333333333	2.9162	2.4730	2.5968	0.6459	1.3387	1.3047	2.662	1.09643333333333	-1.27969247706169	3.64750787840857e-06	3.18416827485565e-05	yes	AAE6	AMP-binding, conserved site-containing protein [Cynara cardunculus var. scolymus] [Cynara cardunculus]	-	-	-	-	-	GO:0016405//CoA-ligase activity	-
Unigene0000933	3596.33333333333	2639	84.3484	69.8782	82.3386	56.3557	61.8990	56.8862	78.8550666666667	58.3803	-0.433721830868581	0.00129802952982873	0.00650621219510179	no	NRS/ER	dTDP-4-dehydrorhamnose reductase [Cynara cardunculus var. scolymus] [Cynara cardunculus]	Metabolism	Carbohydrate metabolism	ko00520//Amino sugar and nucleotide sugar metabolism	K12451	GO:0005576//extracellular region;GO:0005911//cell-cell junction;GO:0016020//membrane;GO:0044444//cytoplasmic part	GO:0016616//oxidoreductase activity, acting on the CH-OH group of donors, NAD or NADP as acceptor;GO:0016857//racemase and epimerase activity, acting on carbohydrates and derivatives	GO:0009226//nucleotide-sugar biosynthetic process;GO:0033692//cellular polysaccharide biosynthetic process;GO:0045229//external encapsulating structure organization
Unigene0000934	40.3333333333333	44	0.9234	0.5776	1.1640	0.9590	1.0913	0.8302	0.888333333333333	0.960166666666667	0.112183724832693	0.74287555908708	0.896367085261646	no	--	--	-	-	-	-	-	-	-
Unigene0000935	399.333333333333	386.333333333333	5.8779	5.1937	5.9467	5.6602	5.5690	5.4445	5.67276666666667	5.5579	-0.0295126468030197	0.857283855914327	0.96491740898039	no	TASP1	Peptidase T2, asparaginase 2 [Cynara cardunculus var. scolymus] [Cynara cardunculus]	-	-	-	-	-	-	-
Unigene0000936	230.333333333333	272	7.6517	6.2105	6.7982	8.7413	7.8314	8.3127	6.8868	8.29513333333333	0.268431390549494	0.137413544023351	0.304675139237473	no	ATL67	Zinc finger, RING/FYVE/PHD-type [Cynara cardunculus var. scolymus] [Cynara cardunculus]	-	-	-	-	-	-	-
Unigene0000937	35	73.6666666666667	0.7493	0.4017	0.7084	1.8871	1.2018	0.8983	0.6198	1.32906666666667	1.10053881271663	0.00340400454201212	0.0150707139273924	yes	RE1	Retrovirus-related Pol polyprotein from transposon TNT 1-94, partial [Anthurium amnicola]	-	-	-	-	GO:0043231//intracellular membrane-bounded organelle	-	-
Unigene0000938	1932.66666666667	1735	22.2850	24.4826	25.4583	21.6266	20.1460	24.1462	24.0753	21.9729333333333	-0.131826296556538	0.341431357927002	0.568190292637756	no	SKS1	PREDICTED: monocopper oxidase-like protein SKS1 isoform X1 [Capsicum annuum]	-	-	-	-	-	-	-
Unigene0000939	1147.33333333333	1179	18.5789	17.6652	17.4446	21.6896	17.3338	17.4220	17.8962333333333	18.8151333333333	0.0722375414209999	0.626437338121152	0.814941030935163	no	slr0305	PREDICTED: TVP38/TMEM64 family membrane protein slr0305-like [Nicotiana tabacum]	-	-	-	-	-	-	-
Unigene0000940	22	48	0.2979	0.4629	0.1600	0.7279	0.4630	0.9437	0.306933333333333	0.711533333333333	1.21300601178667	0.00691830897414587	0.0277056238498664	yes	--	--	-	-	-	-	-	-	-
Unigene0000941	7.33333333333333	52.3333333333333	0.1577	0.1585	0.3106	1.4742	1.5976	1.3294	0.208933333333333	1.46706666666667	2.81181984746649	4.0926237856279e-11	6.99014644005051e-10	yes	--	--	-	-	-	-	-	-	-
Unigene0000942	111.666666666667	4.66666666666667	2.5768	2.4069	3.1527	0.0533	0.0433	0.2563	2.71213333333333	0.117633333333333	-4.52705927118134	3.85664386104304e-25	1.90503221395105e-23	yes	--	--	-	-	-	-	-	-	-
Unigene0000943	2027.33333333333	1998.66666666667	55.0572	48.0644	53.1397	58.5901	48.8901	49.5827	52.0871	52.3543	0.00738191858726608	0.959734848438016	1	no	OEP24B	PREDICTED: outer envelope pore protein 24B, chloroplastic [Citrus sinensis]	-	-	-	-	-	-	-
Unigene0000944	9.66666666666667	27.3333333333333	0.3171	0.1594	0.2141	0.8204	0.6238	0.5600	0.2302	0.668066666666667	1.53710424358596	0.00169044520146627	0.00820795394066144	yes	DMI3	Calcium-binding EF-hand [Cynara cardunculus var. scolymus] [Cynara cardunculus]	Organismal Systems	Environmental adaptation	ko04626//Plant-pathogen interaction	K13412	-	GO:0004672//protein kinase activity;GO:0032550//purine ribonucleoside binding;GO:0046872//metal ion binding	GO:0006464//cellular protein modification process;GO:0006796//phosphate-containing compound metabolic process
Unigene0000945	181	114.333333333333	4.8909	4.7209	4.2843	2.9567	3.8820	1.9416	4.63203333333333	2.92676666666667	-0.662337902361961	0.0101872002604129	0.0385084920721837	no	MYB111	transcription factor MYB12-like [Cajanus cajan]	Organismal Systems	Environmental adaptation	ko04626//Plant-pathogen interaction	K09422	-	-	-
Unigene0000946	7.33333333333333	2	0.2813	0.1414	0.1108	0.1095	0.0445	0.0000	0.177833333333333	0.0513333333333333	-1.79255792012952	0.0906984874120313	0.224370153607436	no	CYP71A4	cytochrome P450 [Cynara cardunculus var. scolymus] [Cynara cardunculus]	-	-	-	-	-	-	-
Unigene0000947	71.3333333333333	65.6666666666667	0.5867	0.8235	1.1380	0.8536	0.6412	0.8709	0.8494	0.788566666666667	-0.107211380804991	0.752522426219502	0.902811888147132	no	--	--	-	-	-	-	-	-	-
Unigene0000948	129.333333333333	88	3.4855	3.1947	3.8765	2.1560	2.1417	2.9955	3.5189	2.43106666666667	-0.533535059549909	0.0260287222377863	0.0839092373171844	no	HAT22	HD-ZIP protein, partial [Chrysanthemum x morifolium]	-	-	-	-	-	-	-
Unigene0000949	956.666666666667	765.666666666667	13.5846	14.1390	15.2675	12.9319	11.2088	10.7870	14.3303666666667	11.6425666666667	-0.299666380646326	0.041283446149118	0.121803665328141	no	FMOGS-OX5	Flavin monooxygenase FMO [Cynara cardunculus var. scolymus] [Cynara cardunculus]	-	-	-	-	-	-	-
Unigene0000950	2	20.3333333333333	0.0000	0.3669	0.0863	2.3881	1.8717	0.4922	0.151066666666667	1.584	3.39031506986761	0.000237678678269255	0.0014448407452124	yes	--	--	-	-	-	-	-	-	-
Unigene0000951	379	16.3333333333333	9.4818	13.1024	10.9731	0.4902	0.2656	0.7544	11.1857666666667	0.5034	-4.4738151146342	9.01399370737297e-52	1.54216795893375e-49	yes	BACOVA_02659	gluA [Gossypium arboreum]	Metabolism	Biosynthesis of other secondary metabolites;Metabolism of other amino acids;Global and overview maps;Carbohydrate metabolism	ko01100//Metabolic pathways;ko01110//Biosynthesis of secondary metabolites;ko00500//Starch and sucrose metabolism;ko00940//Phenylpropanoid biosynthesis;ko00460//Cyanoamino acid metabolism	K05349	-	-	-
Unigene0000952	94.6666666666667	119.666666666667	2.6788	2.9061	2.3193	3.5017	2.9216	3.8750	2.63473333333333	3.43276666666667	0.381714846025911	0.107829550869258	0.254913647931557	no	--	--	-	-	-	-	-	-	-
Unigene0000953	176.666666666667	119	3.0893	2.7249	2.6306	2.2117	1.5819	2.0763	2.81493333333333	1.95663333333333	-0.524727330079137	0.0156762377431402	0.0553061099625103	no	PME32	Pectinesterase, active site-containing protein [Cynara cardunculus var. scolymus] [Cynara cardunculus]	Metabolism	Global and overview maps;Carbohydrate metabolism	ko01100//Metabolic pathways;ko00040//Pentose and glucuronate interconversions	K01051	GO:0030312//external encapsulating structure	GO:0052689//carboxylic ester hydrolase activity	GO:0000272//polysaccharide catabolic process;GO:0009892//negative regulation of metabolic process;GO:0071555//cell wall organization
Unigene0000954	632.666666666667	484.333333333333	20.4896	18.9733	17.0456	15.6616	13.4021	15.3514	18.8361666666667	14.8050333333333	-0.347417654371273	0.0257843578890641	0.0832416782570517	no	wos2	CS domain-containing protein [Cynara cardunculus var. scolymus] [Cynara cardunculus]	Metabolism	Lipid metabolism;Global and overview maps	ko01100//Metabolic pathways;ko00590//Arachidonic acid metabolism	K15730	-	-	-
Unigene0000955	79.3333333333333	76	3.1971	1.6930	2.2600	1.4675	2.6565	2.7590	2.38336666666667	2.29433333333333	-0.0549259093503334	0.879098429256266	0.976998683647866	no	BHLH30	Myc-type, basic helix-loop-helix (bHLH) domain-containing protein [Cynara cardunculus var. scolymus] [Cynara cardunculus]	-	-	-	-	-	-	-
Unigene0000956	173.333333333333	180.333333333333	2.1258	1.9752	2.2268	2.0406	2.5315	2.0274	2.10926666666667	2.19983333333333	0.0606527233503272	0.772155636033338	0.914546810581877	no	--	BnaA06g05740D [Brassica napus]	Genetic Information Processing;Metabolism	Global and overview maps;Nucleotide metabolism;Replication and repair	ko01100//Metabolic pathways;ko00230//Purine metabolism;ko00240//Pyrimidine metabolism;ko03420//Nucleotide excision repair;ko03440//Homologous recombination;ko03030//DNA replication;ko03430//Mismatch repair;ko03410//Base excision repair	K03505	-	-	-
Unigene0000957	290	301	3.8267	3.1666	3.7499	3.2851	4.0328	3.9073	3.58106666666667	3.74173333333333	0.0633173672022201	0.720385144438277	0.881388735019982	no	AGO7	Argonaute/Dicer protein, PAZ [Cynara cardunculus var. scolymus] [Cynara cardunculus]	-	-	-	-	GO:0032991//macromolecular complex;GO:0044424//intracellular part	GO:0008135//translation factor activity, RNA binding	GO:0006412//translation;GO:0006950//response to stress;GO:0009791//post-embryonic development;GO:0030422//production of siRNA involved in RNA interference;GO:0050793//regulation of developmental process
Unigene0000958	14	18.3333333333333	0.3640	0.4786	0.3971	0.6216	0.4521	0.5980	0.413233333333333	0.557233333333333	0.431324928167443	0.358689160221817	0.587015278733093	no	LYK5	PREDICTED: lysM domain receptor-like kinase 4 [Vitis vinifera]	-	-	-	-	-	-	-
Unigene0000959	34.3333333333333	30	0.5309	0.6073	0.8869	0.1283	1.0083	0.5349	0.675033333333333	0.557166666666667	-0.276849795482437	0.657117162538612	0.837474637690886	no	--	--	-	-	-	-	-	-	-
Unigene0000960	920.333333333333	2070	30.6663	26.2855	24.9928	85.6146	45.8808	60.4235	27.3148666666667	63.9729666666667	1.22777600724232	2.29453566335118e-09	3.1811745501696e-08	yes	PSK3	phytosulfokine precursor [Avicennia marina]	-	-	-	-	-	-	-
Unigene0000961	87	23	3.0770	3.2370	3.5938	0.7943	0.9174	0.9248	3.3026	0.878833333333333	-1.90994074975103	2.39294942050809e-10	3.74921351264167e-09	yes	--	--	-	-	-	-	-	-	-
Unigene0000962	47.3333333333333	0	1.2041	1.4075	1.6214	0.0000	0.0000	0.0000	1.411	0.001	-10.4625022725973	3.14434282847905e-21	1.23680637487544e-19	yes	--	--	-	-	-	-	-	-	-
Unigene0000963	219.666666666667	100.333333333333	5.6694	4.1750	5.5050	2.7215	2.2537	2.1485	5.11646666666667	2.37456666666667	-1.10748359581297	6.21859453496008e-07	6.17758222424453e-06	yes	At3g16150	Peptidase T2, asparaginase 2 [Cynara cardunculus var. scolymus] [Cynara cardunculus]	-	-	-	-	-	-	-
Unigene0000964	33.6666666666667	0	1.2260	0.2866	1.6172	0.0000	0.0000	0.0000	1.04326666666667	0.001	-10.0268922531669	1.4385325172742e-10	2.31203371095038e-09	yes	ESP1	PREDICTED: separase isoform X3 [Erythranthe guttata]	-	-	-	-	-	-	-
Unigene0000965	36	91.6666666666667	1.0867	0.9908	0.7764	2.0669	2.7838	2.5277	0.9513	2.45946666666667	1.37037321896578	2.680225712897e-06	2.39644172831079e-05	yes	--	--	-	-	-	-	-	-	-
Unigene0000966	4674.66666666667	3489	45.3099	47.5053	41.4227	26.7404	35.1890	39.6817	44.7459666666667	33.8703666666667	-0.401734040962122	0.0107965756703203	0.0404494849854728	no	RDM3	PREDICTED: protein RNA-directed DNA methylation 3 isoform X3 [Vitis vinifera]	-	-	-	-	-	-	-
Unigene0000967	2893.66666666667	2939.33333333333	12.5886	14.4762	12.7911	12.0006	13.7124	15.3960	13.2853	13.703	0.044660971026393	0.753692398413574	0.903528642592111	no	HAC1	histone H3-K56 acetyltransferase, RTT109 [Cynara cardunculus var. scolymus] [Cynara cardunculus]	-	-	-	-	-	-	-
Unigene0000968	374	414	5.3222	6.6306	6.0204	5.9703	6.8252	7.3447	5.99106666666667	6.7134	0.164230716663873	0.332791091315044	0.558497855380683	no	HEN4	K Homology domain-containing protein [Cynara cardunculus var. scolymus] [Cynara cardunculus]	-	-	-	-	-	-	-
Unigene0000969	622	359.333333333333	12.9764	13.0651	14.4391	9.3263	7.0554	7.4758	13.4935333333333	7.9525	-0.762787801094938	4.06818962453643e-06	3.5188571586037e-05	no	MARC1	PREDICTED: mitochondrial amidoxime reducing component 2-like [Nicotiana attenuata]	-	-	-	-	-	GO:0043168//anion binding;GO:0046914//transition metal ion binding	-
Unigene0000970	177	173	6.0963	3.6007	3.4478	4.7946	4.0546	4.4253	4.3816	4.42483333333333	0.014165329896924	0.964443098450225	1	no	--	DUF3527 domain-containing protein [Cephalotus follicularis]	-	-	-	-	-	-	-
Unigene0000971	150.333333333333	125.666666666667	1.4949	2.1744	1.7130	1.5084	1.4303	1.6546	1.7941	1.5311	-0.228691793835523	0.316212754874834	0.541198011713695	no	At3g52670	F-box domain, cyclin-like protein [Cynara cardunculus var. scolymus] [Cynara cardunculus]	-	-	-	-	-	-	-
Unigene0000972	22.6666666666667	45.6666666666667	1.0774	0.6665	1.2732	1.8882	2.7152	1.3506	1.0057	1.98466666666667	0.980696707022659	0.0162135611791214	0.0568729772471128	no	--	--	-	-	-	-	-	-	-
Unigene0000973	548	502.333333333333	3.8683	3.9762	3.7789	3.2507	4.1000	3.3754	3.87446666666667	3.57536666666667	-0.115906529216674	0.467336484054252	0.69332018934421	no	--	Portal 56 [Gossypium arboreum]	-	-	-	-	-	-	GO:0019219//regulation of nucleobase-containing compound metabolic process;GO:0044260//cellular macromolecule metabolic process;GO:0044763//single-organism cellular process;GO:0060255//regulation of macromolecule metabolic process;GO:0090304//nucleic acid metabolic process
Unigene0000974	439.666666666667	443.333333333333	11.4197	12.1458	11.9583	11.7937	12.2241	12.2897	11.8412666666667	12.1025	0.0314816791123698	0.837753658853714	0.95348764810857	no	MED31	PREDICTED: mediator of RNA polymerase II transcription subunit 31 isoform X2 [Ziziphus jujuba]	-	-	-	-	-	-	-
Unigene0000975	6243.66666666667	6262.66666666667	41.3819	43.1417	41.3234	36.9668	45.1683	45.4336	41.949	42.5229	0.0196035704981293	0.883179899378417	0.979075398711405	no	At1g09620	Aminoacyl-tRNA synthetase, class 1a, anticodon-binding [Cynara cardunculus var. scolymus] [Cynara cardunculus]	Genetic Information Processing	Translation	ko00970//Aminoacyl-tRNA biosynthesis	K01869	-	-	-
Unigene0000976	257.666666666667	113.666666666667	6.5693	5.5587	5.9070	2.2483	2.5415	3.3061	6.01166666666667	2.69863333333333	-1.15553604794049	6.37957849226481e-08	7.33210947985296e-07	yes	ZOX1	UDP-glucuronosyl/UDP-glucosyltransferase [Cynara cardunculus var. scolymus] [Cynara cardunculus]	Metabolism	Metabolism of terpenoids and polyketides	ko00908//Zeatin biosynthesis	K13495	-	-	-
Unigene0000977	0.666666666666667	0	0.0359	0.0000	0.0000	0.0000	0.0000	0.0000	0.0119666666666667	0.001	-3.58094943821454	0.572191537375269	0.775689256344765	no	--	PREDICTED: Werner Syndrome-like exonuclease [Nicotiana sylvestris]	-	-	-	-	-	-	-
Unigene0000978	63.3333333333333	142	1.9649	2.1291	0.9046	4.0249	3.1744	4.5885	1.6662	3.92926666666667	1.23769849919202	8.53302201297931e-05	0.000571936173015531	yes	--	--	-	-	-	-	-	-	-
Unigene0000979	90	42	2.1413	1.9793	2.9956	1.3515	0.8648	1.1617	2.37206666666667	1.126	-1.0749377298173	0.000416539557446762	0.00238274371805885	yes	--	--	-	-	-	-	-	-	-
Unigene0000980	255	299.333333333333	4.7661	3.8295	5.0371	5.2940	5.1156	5.7901	4.54423333333333	5.3999	0.248895775461596	0.171100966245759	0.35681671735528	no	RBL10	Peptidase S54, rhomboid [Cynara cardunculus var. scolymus] [Cynara cardunculus]	-	-	-	-	-	-	-
Unigene0000981	811.333333333333	928.666666666667	11.4824	12.8890	11.4088	12.7636	13.3284	15.6327	11.9267333333333	13.9082333333333	0.221740225047041	0.138902300832966	0.30692746602577	no	--	Acyl-CoA N-acyltransferase [Cynara cardunculus var. scolymus] [Cynara cardunculus]	-	-	-	-	-	-	-
Unigene0000982	0.333333333333333	14	0.0000	0.0000	0.0944	1.1206	1.4421	0.9881	0.0314666666666667	1.1836	5.23321343255324	1.66113010992394e-06	1.53860453442064e-05	yes	--	--	-	-	-	-	-	-	-
Unigene0000983	491.333333333333	407	3.0323	3.7181	3.6541	2.7720	3.0884	2.8236	3.46816666666667	2.89466666666667	-0.260776005333573	0.105716710949456	0.251190391721993	no	MSH1	DNA mismatch repair protein MutS, C-terminal, partial [Cynara cardunculus var. scolymus] [Cynara cardunculus]	-	-	-	-	-	-	-
Unigene0000984	22	30.3333333333333	0.4278	0.7336	0.5947	0.4410	1.1470	0.7919	0.585366666666667	0.7933	0.438525954255064	0.335071748367138	0.561207930607925	no	--	Armadillo-type fold [Cynara cardunculus var. scolymus] [Cynara cardunculus]	-	-	-	-	-	-	-
Unigene0000985	2197.66666666667	2312.33333333333	19.4750	19.9758	20.6702	21.5250	20.8516	21.8288	20.0403333333333	21.4018	0.0948256344472426	0.453281224546297	0.680219099648279	no	scy1	PREDICTED: probable inactive serine/threonine-protein kinase scy1 [Ziziphus jujuba]	-	-	-	-	-	GO:0016772//transferase activity, transferring phosphorus-containing groups;GO:0032550//purine ribonucleoside binding	GO:0006464//cellular protein modification process;GO:0006796//phosphate-containing compound metabolic process;GO:0044763//single-organism cellular process
Unigene0000986	239.333333333333	266.666666666667	5.5305	4.4120	4.9771	5.4959	5.4201	5.9943	4.9732	5.63676666666667	0.180693397423696	0.31778667513744	0.543079390627428	no	At3g25440	RNA-binding, CRM domain-containing protein [Cynara cardunculus var. scolymus] [Cynara cardunculus]	-	-	-	-	-	-	-
Unigene0000987	221.666666666667	186	2.3915	2.3364	1.9748	1.8403	1.7146	2.2235	2.23423333333333	1.92613333333333	-0.214072287534231	0.27841676254096	0.496737111787341	no	SD31	PREDICTED: G-type lectin S-receptor-like serine/threonine-protein kinase SD3-1 [Daucus carota subsp. sativus] [Daucus carota]	-	-	-	-	-	GO:0016772//transferase activity, transferring phosphorus-containing groups	GO:0009987//cellular process
Unigene0000988	26	107	0.2356	0.7340	1.0299	3.2475	2.8855	1.9589	0.6665	2.6973	2.01683920997955	1.31531900753565e-06	1.24064781614536e-05	yes	PER41	PREDICTED: peroxidase 41-like [Nicotiana tabacum]	Metabolism	Biosynthesis of other secondary metabolites;Global and overview maps	ko01100//Metabolic pathways;ko01110//Biosynthesis of secondary metabolites;ko00940//Phenylpropanoid biosynthesis	K00430	-	GO:0005488//binding	-
Unigene0000989	32.6666666666667	57.6666666666667	0.7225	0.5062	1.0866	1.5859	0.9355	1.6239	0.771766666666667	1.38176666666667	0.840277375260691	0.0269872773721269	0.0864512821596665	no	--	--	-	-	-	-	-	-	-
Unigene0000990	30845.6666666667	21180.6666666667	101.4167	118.2258	98.5845	54.4210	87.4117	77.6082	106.075666666667	73.1469666666667	-0.536223802177209	0.00172811186890284	0.00836731948119688	no	GLT1	NADH-dependent glutamate synthase 1 isoform 4 [Theobroma cacao]	Metabolism	Amino acid metabolism;Energy metabolism;Global and overview maps	ko01100//Metabolic pathways;ko01110//Biosynthesis of secondary metabolites;ko01230//Biosynthesis of amino acids;ko00250//Alanine, aspartate and glutamate metabolism;ko00910//Nitrogen metabolism	K00264	GO:0009532//plastid stroma	GO:0032553//ribonucleotide binding;GO:0045181//glutamate synthase activity, NAD(P)H as acceptor;GO:0046914//transition metal ion binding;GO:0051536//iron-sulfur cluster binding	GO:0006006//glucose metabolic process;GO:0006090//pyruvate metabolic process;GO:0006537//glutamate biosynthetic process;GO:0006970//response to osmotic stress;GO:0040007//growth
Unigene0000991	838	743.666666666667	23.1168	20.5300	24.7700	21.1634	20.1492	20.1264	22.8056	20.4796666666667	-0.155195893249117	0.288563319142331	0.508734719450223	no	CML25	Calcium-binding EF-hand [Cynara cardunculus var. scolymus] [Cynara cardunculus]	Organismal Systems	Environmental adaptation	ko04626//Plant-pathogen interaction	K13448	-	-	-
Unigene0000992	21.3333333333333	38.3333333333333	0.4366	0.3615	1.0016	0.6902	1.0488	1.4144	0.5999	1.05113333333333	0.809151746131522	0.0834557472521021	0.210620602231503	no	--	--	-	-	-	-	-	-	-
Unigene0000993	62.6666666666667	21.6666666666667	2.5652	1.7662	2.6990	0.5748	0.4004	1.5402	2.34346666666667	0.838466666666667	-1.4828189386083	0.00127696695596648	0.00641363380413562	yes	--	--	-	-	-	-	-	-	-
Unigene0000994	383	778	4.3060	3.7640	5.4397	10.0621	8.7848	8.8123	4.50323333333333	9.21973333333333	1.03376379119869	2.57166880016587e-09	3.5481974215855e-08	yes	PCMP-H71	PREDICTED: pentatricopeptide repeat-containing protein At1g74630 [Vitis vinifera]	-	-	-	-	-	-	-
Unigene0000995	43.3333333333333	54.6666666666667	1.2987	0.9454	0.7938	1.0988	1.1908	1.6609	1.01263333333333	1.31683333333333	0.378960880615561	0.261952435293606	0.47819641712922	no	--	--	-	-	-	-	-	-	-
Unigene0000996	656.333333333333	610	12.1651	14.7742	14.2818	13.9822	12.7168	12.1823	13.7403666666667	12.9604333333333	-0.0843065478337698	0.586474722415339	0.785308181930101	no	--	PREDICTED: nucleolin-like [Cucumis sativus]	-	-	-	-	-	-	-
Unigene0000997	1190	1038.33333333333	26.6285	27.1911	25.3024	22.5843	24.6877	22.6930	26.374	23.3216666666667	-0.177445500025808	0.192692439190377	0.388444701057909	no	GOS12	Golgi SNAP receptor complex, subunit 1 [Cynara cardunculus var. scolymus] [Cynara cardunculus]	Genetic Information Processing	Folding, sorting and degradation	ko04130//SNARE interactions in vesicular transport	K08495	GO:0031090//organelle membrane;GO:0031224//intrinsic component of membrane;GO:0043231//intracellular membrane-bounded organelle	-	GO:0008104//protein localization;GO:0016482//cytoplasmic transport
Unigene0000998	1379	869	18.1533	18.1138	16.8558	10.1989	11.5311	12.2629	17.7076333333333	11.3309666666667	-0.644100459891883	5.69342044277757e-06	4.81097181081862e-05	no	--	Armadillo [Cynara cardunculus var. scolymus] [Cynara cardunculus]	-	-	-	-	-	-	-
Unigene0000999	18.6666666666667	15.3333333333333	0.5563	0.6125	0.3757	0.4024	0.4025	0.5062	0.514833333333333	0.437033333333333	-0.236362144214351	0.614990947588829	0.80607644557377	no	--	zf-RVT domain-containing protein [Cephalotus follicularis]	-	-	-	-	-	-	-
Unigene0001000	35	24	1.4473	0.3439	1.1506	0.3997	0.5498	1.0943	0.9806	0.681266666666667	-0.525445141986891	0.347433631620926	0.574924307133512	no	--	S-adenosyl-L-methionine-dependent methyltransferases superfamily protein isoform 2 [Theobroma cacao]	-	-	-	-	GO:0009536//plastid	GO:0016741//transferase activity, transferring one-carbon groups	GO:0008152//metabolic process
Unigene0001001	5185	4173.66666666667	112.1257	113.9228	108.1746	68.4544	116.0367	83.5959	111.4077	89.3623333333333	-0.318110187197325	0.0694821269061972	0.182888610969435	no	SMTA	Homocysteine S-methyltransferase [Cynara cardunculus var. scolymus] [Cynara cardunculus]	Metabolism	Global and overview maps;Amino acid metabolism	ko01100//Metabolic pathways;ko01110//Biosynthesis of secondary metabolites;ko00270//Cysteine and methionine metabolism	K00547	-	GO:0008172//S-methyltransferase activity	GO:0008152//metabolic process
Unigene0001002	166.333333333333	204.666666666667	2.1882	2.1997	2.0773	2.3843	2.6617	3.0395	2.15506666666667	2.69516666666667	0.322641991130488	0.100842550598453	0.242874947343095	no	ULP1C	Peptidase C48, SUMO/Sentrin/Ubl1, partial [Cynara cardunculus var. scolymus] [Cynara cardunculus]	-	-	-	-	-	-	-
Unigene0001003	59	31.6666666666667	1.1683	0.7687	2.1587	0.5460	0.5850	1.0504	1.36523333333333	0.727133333333333	-0.908855706295955	0.0376041100277792	0.113128736070753	no	--	--	-	-	-	-	-	-	-
Unigene0001004	0.666666666666667	0.666666666666667	0.0000	0.2043	0.0000	0.2375	0.0000	0.0000	0.0681	0.0791666666666667	0.217238309372446	1	1	no	MEL1	Argonaute/Dicer protein, PAZ [Cynara cardunculus var. scolymus] [Cynara cardunculus]	-	-	-	-	-	GO:0008135//translation factor activity, RNA binding	GO:0006412//translation;GO:0016458//gene silencing
Unigene0001005	18671.6666666667	18648.3333333333	142.8909	137.4168	148.9476	127.1154	152.4436	152.6201	143.0851	144.0597	0.00979335851530173	0.940388358371767	1	no	MEL1	Argonaute/Dicer protein, PAZ [Cynara cardunculus var. scolymus] [Cynara cardunculus]	-	-	-	-	-	-	GO:0009987//cellular process;GO:0010467//gene expression
Unigene0001006	0	0	0.0000	0.0000	0.0000	0.0000	0.0000	0.0000	0.001	0.001	0	notest	notest	notest	--	--	-	-	-	-	-	-	-
Unigene0001007	10	17.3333333333333	0.1329	0.4543	0.2513	0.6212	0.4544	0.4182	0.2795	0.497933333333333	0.833104314430319	0.161815138371018	0.342801958761229	no	--	--	-	-	-	-	-	-	-
Unigene0001008	320.666666666667	291.666666666667	6.2628	4.9685	6.0005	3.6191	7.2171	4.6225	5.74393333333333	5.1529	-0.15665440966	0.524668966854286	0.743301959284368	no	GDPD1	Glycerophosphoryl diester phosphodiesterase [Cynara cardunculus var. scolymus] [Cynara cardunculus]	-	-	-	-	-	GO:0042578//phosphoric ester hydrolase activity	-
Unigene0001009	913.666666666667	919	14.1328	14.1202	13.2686	15.3028	13.6392	13.6856	13.8405333333333	14.2092	0.0379257938105206	0.790577848293205	0.925492160333112	no	MMK2	PREDICTED: mitogen-activated protein kinase homolog MMK2 [Juglans regia]	Environmental Information Processing;Organismal Systems	Signal transduction;Environmental adaptation	ko04626//Plant-pathogen interaction;ko04016//MAPK signaling pathway - plant	K20600	-	GO:0004702//receptor signaling protein serine/threonine kinase activity;GO:0032550//purine ribonucleoside binding	GO:0006464//cellular protein modification process;GO:0006796//phosphate-containing compound metabolic process
Unigene0001010	341	646	6.1188	7.9534	10.5146	16.1048	16.6014	13.6776	8.1956	15.4612666666667	0.915737039089678	4.78996428580062e-06	4.09747870134221e-05	no	MYB78	PREDICTED: transcription factor MYB108-like [Populus euphratica]	Organismal Systems	Environmental adaptation	ko04626//Plant-pathogen interaction	K09422	-	-	-
Unigene0001011	110.666666666667	70	2.2619	1.5540	1.8844	1.5780	0.7881	1.3899	1.9001	1.252	-0.601840785605511	0.0455693648319184	0.131718863526506	no	--	Protein L1, partial [Anthurium amnicola]	-	-	-	-	-	-	-
Unigene0001012	932.333333333333	646.333333333333	15.1970	12.9153	14.7880	8.1154	11.8425	9.7781	14.3001	9.912	-0.528777143153747	0.00191470774666041	0.00914788155128791	no	ADT1	PREDICTED: arogenate dehydratase/prephenate dehydratase 1, chloroplastic [Daucus carota subsp. sativus] [Daucus carota]	Metabolism	Global and overview maps;Amino acid metabolism	ko01100//Metabolic pathways;ko01110//Biosynthesis of secondary metabolites;ko01230//Biosynthesis of amino acids;ko00400//Phenylalanine, tyrosine and tryptophan biosynthesis	K05359	-	-	-
Unigene0001013	3098.66666666667	2967.33333333333	59.5792	56.7745	58.6312	58.9491	55.1558	56.3224	58.3283	56.8091	-0.0380739796628994	0.76006879083799	0.907334287501689	no	--	Alpha/beta-Hydrolases superfamily protein [Theobroma cacao]	-	-	-	-	-	GO:0003824//catalytic activity	-
Unigene0001014	24.6666666666667	40	0.6616	0.7449	0.6567	1.0203	1.6083	0.6840	0.687733333333333	1.1042	0.683080328723882	0.0929440259570101	0.228511634475035	no	At3g52670	FBD-like protein [Cynara cardunculus var. scolymus] [Cynara cardunculus]	-	-	-	-	-	-	-
Unigene0001015	16.3333333333333	17.3333333333333	0.5483	0.3675	0.4320	0.3966	0.5455	0.4989	0.449266666666667	0.480333333333333	0.0964639045828472	0.848415060433775	0.959572445835358	no	PCMP-E28	Pentatricopeptide repeat-containing protein [Cynara cardunculus var. scolymus] [Cynara cardunculus]	-	-	-	-	-	-	-
Unigene0001016	2316	2410	31.8126	31.6607	33.7035	35.9797	34.0002	32.5442	32.3922666666667	34.1747	0.0772792482544688	0.546194368720075	0.761117960944909	no	FTSH9	Peptidase M41 [Corchorus olitorius]	-	-	-	-	GO:0031224//intrinsic component of membrane	GO:0032550//purine ribonucleoside binding;GO:0046914//transition metal ion binding;GO:0070011//peptidase activity, acting on L-amino acid peptides	GO:0019538//protein metabolic process
Unigene0001017	7	1	0.1128	0.0882	0.0741	0.0000	0.0119	0.0282	0.0917	0.0133666666666667	-2.77828199786129	0.0104489041531005	0.0393563493698795	yes	--	PREDICTED: protein gar2 isoform X2 [Cucumis sativus]	-	-	-	-	-	-	-
Unigene0001018	1497.66666666667	1379.33333333333	44.4406	38.8146	41.8871	38.4877	37.6684	41.0523	41.7141	39.0694666666667	-0.0944935573912898	0.485279296544058	0.710121294475939	no	--	PREDICTED: protein PXR1 [Solanum lycopersicum]	-	-	-	-	-	-	-
Unigene0001019	7	10.3333333333333	0.0496	0.1745	0.3516	0.1159	0.4238	0.2508	0.1919	0.2635	0.457448250329197	0.615380011104625	0.806424725420096	no	AP2	AP2/ERF domain-containing protein [Cynara cardunculus var. scolymus] [Cynara cardunculus]	-	-	-	-	-	-	-
Unigene0001020	1409.66666666667	1394.33333333333	32.8189	29.8521	32.2803	28.6156	33.8684	32.2521	31.6504333333333	31.5787	-0.00327347104761745	0.984478079366857	1	no	pyrH	PREDICTED: uridylate kinase-like isoform X1 [Glycine max]	-	-	-	-	GO:0044424//intracellular part	GO:0009041//uridylate kinase activity	GO:0006220//pyrimidine nucleotide metabolic process
Unigene0001021	1905	3307.33333333333	35.5473	33.6956	39.5672	59.5834	55.7040	76.8545	36.2700333333333	64.0473	0.820359681908464	1.13523295272034e-07	1.25767377627021e-06	no	GAE2	NAD-dependent epimerase/dehydratase [Cynara cardunculus var. scolymus] [Cynara cardunculus]	Metabolism	Carbohydrate metabolism;Global and overview maps	ko01100//Metabolic pathways;ko00520//Amino sugar and nucleotide sugar metabolism	K08679	-	-	-
Unigene0001022	837.666666666667	591.666666666667	7.9971	7.3303	7.4686	4.1594	7.0144	4.8513	7.59866666666667	5.3417	-0.508447338199049	0.00813373204763334	0.0318511434949913	no	NIK2	PREDICTED: protein NSP-INTERACTING KINASE 1-like [Daucus carota subsp. sativus] [Daucus carota]	-	-	-	-	GO:0031224//intrinsic component of membrane	GO:0004672//protein kinase activity;GO:0032550//purine ribonucleoside binding	GO:0006464//cellular protein modification process;GO:0006796//phosphate-containing compound metabolic process
Unigene0001023	30.3333333333333	22.3333333333333	1.0155	0.6722	0.6731	0.5209	0.5880	0.6680	0.786933333333333	0.5923	-0.409913333915852	0.312561484519839	0.537039097706996	no	LSH4	PREDICTED: protein LIGHT-DEPENDENT SHORT HYPOCOTYLS 4-like isoform X3 [Lupinus angustifolius]	-	-	-	-	-	-	-
Unigene0001024	567.666666666667	537.333333333333	8.2732	8.4136	8.0817	8.3773	7.7647	7.7327	8.25616666666667	7.95823333333333	-0.0530238955448753	0.718379469683364	0.879993458861471	no	At3g49725	PREDICTED: GTP-binding protein At3g49725, chloroplastic [Daucus carota subsp. sativus] [Daucus carota]	-	-	-	-	-	-	-
Unigene0001025	102.333333333333	162.333333333333	1.4574	0.8814	1.5401	1.9658	2.1266	2.0773	1.29296666666667	2.05656666666667	0.669552757480207	0.00653300705019196	0.0263784317045798	no	NPY5	BTB/POZ-like protein [Cynara cardunculus var. scolymus] [Cynara cardunculus]	-	-	-	-	-	-	-
Unigene0001026	55	70.3333333333333	1.2269	1.7696	1.6705	1.6828	1.9756	2.3681	1.55566666666667	2.00883333333333	0.368824906525707	0.208799137850845	0.410428302085808	no	DPB	Transcription factor DP [Cynara cardunculus var. scolymus] [Cynara cardunculus]	-	-	-	-	GO:0043231//intracellular membrane-bounded organelle;GO:0043234//protein complex	GO:0001071//nucleic acid binding transcription factor activity;GO:0003676//nucleic acid binding;GO:0046983//protein dimerization activity	GO:0000904//cell morphogenesis involved in differentiation;GO:0010468//regulation of gene expression;GO:0044786//cell cycle DNA replication;GO:0050794//regulation of cellular process
Unigene0001027	88	72	2.0479	1.4028	1.5848	1.4187	1.5489	1.2017	1.6785	1.38976666666667	-0.272329853439379	0.324829419821371	0.551069993011188	no	CG31559	Glutaredoxin [Cynara cardunculus var. scolymus] [Cynara cardunculus]	-	-	-	-	-	-	-
Unigene0001028	23.6666666666667	27	0.7287	0.6540	0.5536	0.7906	0.3707	1.1699	0.645433333333333	0.777066666666667	0.267770289106063	0.596197605285603	0.792474158223037	no	--	--	-	-	-	-	-	-	-
Unigene0001029	519.333333333333	519	4.6631	4.7815	4.5066	4.3168	5.1218	4.6487	4.6504	4.69576666666667	0.0140059088187016	0.92900693464423	1	no	FH20	Actin-binding FH2 [Cynara cardunculus var. scolymus] [Cynara cardunculus]	-	-	-	-	-	-	-
Unigene0001030	1154.66666666667	1338	26.1626	25.8453	26.8446	35.5236	30.3245	27.0795	26.2841666666667	30.9758666666667	0.236950652436816	0.108216915254038	0.255598340002513	no	At5g58800	Flavodoxin/nitric oxide synthase [Cynara cardunculus var. scolymus] [Cynara cardunculus]	Metabolism	Global and overview maps;Metabolism of cofactors and vitamins	ko01110//Biosynthesis of secondary metabolites;ko00130//Ubiquinone and other terpenoid-quinone biosynthesis	K03809	-	GO:0003824//catalytic activity;GO:0032553//ribonucleotide binding	GO:0006355//regulation of transcription, DNA-templated;GO:0044710//single-organism metabolic process
Unigene0001031	954.666666666667	940.333333333333	22.6631	21.5700	23.4298	22.5135	22.5815	22.4085	22.5543	22.5011666666667	-0.00340270505278591	0.983791550366394	1	no	ayr1	PREDICTED: NADPH-dependent 1-acyldihydroxyacetone phosphate reductase-like [Nicotiana tomentosiformis]	-	-	-	-	-	GO:0003824//catalytic activity	GO:0044710//single-organism metabolic process
Unigene0001032	580	539.333333333333	17.0246	15.2503	15.6437	12.7522	16.9604	15.1421	15.9728666666667	14.9515666666667	-0.0953265960006026	0.561202876554302	0.771798060622026	no	At5g62290	Nucleotide-sensitive chloride conductance regulator [Cynara cardunculus var. scolymus] [Cynara cardunculus]	Genetic Information Processing	Translation	ko03013//RNA transport	K05019	GO:0016020//membrane;GO:0034708//methyltransferase complex;GO:0044444//cytoplasmic part	-	GO:0015698//inorganic anion transport;GO:0019725//cellular homeostasis
Unigene0001033	19.6666666666667	25	0.5458	0.7681	0.3547	0.3188	0.7515	1.1041	0.5562	0.7248	0.381979210699548	0.466054533150003	0.69214754468057	no	--	--	-	-	-	-	-	-	-
Unigene0001034	99	64.6666666666667	1.7588	2.3573	1.5804	1.6910	1.2004	0.9471	1.89883333333333	1.2795	-0.569533133715278	0.0536228072016308	0.149707157723729	no	--	--	-	-	-	-	-	-	-
Unigene0001035	730.666666666667	517.333333333333	19.0671	18.3795	17.3684	13.2055	13.5967	12.6223	18.2716666666667	13.1415	-0.47547827923034	0.00103555342960272	0.00534483145172924	no	--	Histidine phosphatase superfamily, clade-1 [Cynara cardunculus var. scolymus] [Cynara cardunculus]	-	-	-	-	-	-	-
Unigene0001036	3994	3805.33333333333	47.6793	56.1557	49.5555	41.8191	51.8606	54.1710	51.1301666666667	49.2835666666667	-0.0530680606309034	0.713915389026017	0.877124956604119	no	CHC1	PREDICTED: clathrin heavy chain 2 [Sesamum indicum]	Cellular Processes	Transport and catabolism	ko04144//Endocytosis	K04646	GO:0030125//clathrin vesicle coat	-	GO:0015031//protein transport
Unigene0001037	176	144	2.3460	2.5703	2.4296	1.8479	2.0401	2.2070	2.44863333333333	2.03166666666667	-0.269313035898452	0.176346991070547	0.364406388912863	no	D6PKL3	Protein kinase, catalytic domain-containing protein [Cynara cardunculus var. scolymus] [Cynara cardunculus]	-	-	-	-	-	-	-
Unigene0001038	511	542.666666666667	9.1183	7.3607	8.3805	9.0573	8.5714	9.2297	8.2865	8.9528	0.111576083852411	0.474675713433514	0.70047307139398	no	--	PREDICTED: GATA transcription factor 7 [Vitis vinifera]	-	-	-	-	-	-	-
Unigene0001039	50	60	1.5067	1.3020	1.3744	2.5942	1.1296	1.5151	1.39436666666667	1.7463	0.324691437088868	0.365343285423129	0.594070638800221	no	--	--	-	-	-	-	-	-	-
Unigene0001040	2253	1973	56.0366	46.2862	50.2636	38.5978	45.9598	50.8093	50.8621333333333	45.1223	-0.172751367406152	0.248044330707805	0.460727822436301	no	PER9	PREDICTED: peroxidase 9 [Juglans regia]	Metabolism	Biosynthesis of other secondary metabolites;Global and overview maps	ko01100//Metabolic pathways;ko01110//Biosynthesis of secondary metabolites;ko00940//Phenylpropanoid biosynthesis	K00430	-	GO:0003824//catalytic activity;GO:0043169//cation binding;GO:0046906//tetrapyrrole binding	GO:0006950//response to stress;GO:0042743//hydrogen peroxide metabolic process;GO:0044710//single-organism metabolic process
Unigene0001041	200	171.333333333333	4.9351	5.3744	4.0498	4.4045	3.2762	5.0841	4.78643333333333	4.25493333333333	-0.169814487436542	0.449874916717201	0.676813918296304	no	--	PREDICTED: glycine-rich protein A3-like [Malus domestica]	-	-	-	-	-	-	-
Unigene0001042	1573	1397.33333333333	5.9647	7.1107	6.9159	4.7333	6.0519	7.1443	6.66376666666667	5.9765	-0.157037034792675	0.350477795973289	0.578302263181986	no	CALS12	1,3-beta-glucan synthase subunit FKS1-like, domain-1 [Cynara cardunculus var. scolymus] [Cynara cardunculus]	-	-	-	-	-	GO:0035251//UDP-glucosyltransferase activity	GO:0006074//(1->3)-beta-D-glucan metabolic process
Unigene0001043	123	98.6666666666667	2.5883	1.8712	2.4720	2.3199	1.0269	2.4506	2.3105	1.93246666666667	-0.257761560347568	0.419964492332777	0.648702787449694	no	--	--	-	-	-	-	-	-	-
Unigene0001044	60	69	1.4884	1.2599	2.3142	1.4949	2.0333	2.2302	1.6875	1.91946666666667	0.185818004490656	0.555052543831238	0.766837444747586	no	--	--	-	-	-	-	-	-	-
Unigene0001045	20.6666666666667	16.6666666666667	0.4009	0.3455	0.5189	0.3792	0.3263	0.3218	0.421766666666667	0.342433333333333	-0.300621935451963	0.508537587063138	0.728879188886426	no	PCMP-E76	Pentatricopeptide repeat-containing protein [Cynara cardunculus var. scolymus] [Cynara cardunculus]	-	-	-	-	-	-	-
Unigene0001046	179.333333333333	198.666666666667	3.6996	5.0286	6.2806	6.6360	5.2698	4.8313	5.00293333333333	5.57903333333333	0.15724094335166	0.512752606110204	0.732854870940071	no	EXL2	Phosphate-induced protein 1 [Cynara cardunculus var. scolymus] [Cynara cardunculus]	-	-	-	-	-	-	-
Unigene0001047	29.6666666666667	22.3333333333333	0.8097	0.6413	0.8698	0.3727	0.6524	0.7169	0.7736	0.580666666666667	-0.41387757671177	0.329232383026315	0.555749654226572	no	--	--	-	-	-	-	-	-	-
Unigene0001048	7.33333333333333	55	0.5704	0.8602	0.7864	7.4425	4.2434	5.4493	0.739	5.71173333333333	2.95028235560105	5.18858591041111e-11	8.7332926988937e-10	yes	--	PREDICTED: mediator of RNA polymerase II transcription subunit 15 [Erythranthe guttata]	-	-	-	-	-	-	-
Unigene0001049	1363	1217.33333333333	12.8909	12.3922	10.8310	10.6401	11.9779	10.1024	12.0380333333333	10.9068	-0.142371832372863	0.325080916532546	0.551347599919105	no	SUN3	Galactose-binding domain-like protein [Cynara cardunculus var. scolymus] [Cynara cardunculus]	-	-	-	-	-	-	-
Unigene0001050	48	45.6666666666667	1.4688	1.2434	1.1876	1.3247	1.2235	1.2453	1.29993333333333	1.2645	-0.0398705999944038	0.916138834726757	0.997367988792496	no	--	Green fluorescent protein-like protein, partial [Cynara cardunculus var. scolymus] [Cynara cardunculus]	-	-	-	-	-	-	-
Unigene0001051	773	776.333333333333	19.9995	17.0171	22.6329	20.1174	20.5994	19.5683	19.8831666666667	20.0950333333333	0.0152914263715799	0.921820982135142	1	no	HSP26-A	glutathione S-transferase [Helianthus annuus]	Metabolism	Metabolism of other amino acids	ko00480//Glutathione metabolism	K00799	-	-	-
Unigene0001052	1950	2226.33333333333	26.5922	27.1998	26.0131	30.7370	30.6075	31.2956	26.6017	30.8800333333333	0.215155864823532	0.0886129611861893	0.220510927908572	no	dnajc2	DnaJ domain-containing protein [Cynara cardunculus var. scolymus] [Cynara cardunculus]	-	-	-	-	-	-	-
Unigene0001053	2048.66666666667	2140.33333333333	19.1243	19.1296	17.3658	20.0334	19.8103	19.3377	18.5399	19.7271333333333	0.0895478623094858	0.488370327496262	0.712321516493935	no	CCR1	NAD-dependent epimerase/dehydratase [Cynara cardunculus var. scolymus] [Cynara cardunculus]	-	-	-	-	-	-	-
Unigene0001054	35.6666666666667	101	1.7904	0.6792	1.3572	3.3548	3.7211	3.8723	1.2756	3.6494	1.5164832864463	5.31692301000411e-06	4.51617743159508e-05	yes	--	--	-	-	-	-	-	-	-
Unigene0001055	771.666666666667	586.666666666667	10.9182	9.9895	10.6600	7.5393	7.9538	8.8619	10.5225666666667	8.11833333333333	-0.374231167574794	0.0112668275489351	0.0419298228250285	no	--	--	-	-	-	-	-	-	-
Unigene0001056	1263.66666666667	1133	41.9536	46.4239	41.5438	41.3796	40.7973	36.1480	43.3071	39.4416333333333	-0.134884270586514	0.334872418065447	0.560935660522819	no	NAA10	PREDICTED: N-alpha-acetyltransferase 11-like [Nelumbo nucifera]	-	-	-	-	-	GO:0016740//transferase activity	GO:0003006//developmental process involved in reproduction;GO:0010467//gene expression
Unigene0001057	21.3333333333333	21	0.8349	1.1079	0.2368	0.4292	0.7612	1.0509	0.726533333333333	0.7471	0.0402723717614662	0.966671874868965	1	no	--	--	-	-	-	-	-	-	-
Unigene0001058	5676.66666666667	4887.33333333333	46.5215	48.6262	49.8100	37.6558	44.5444	43.6642	48.3192333333333	41.9548	-0.203761686864655	0.116032972301749	0.269264862909804	no	At4g34450	PREDICTED: coatomer subunit gamma-2 [Jatropha curcas]	-	-	-	-	-	-	-
Unigene0001059	27.6666666666667	53.6666666666667	0.8810	0.5730	0.8267	1.2109	1.3779	1.8928	0.760233333333333	1.49386666666667	0.974537199427191	0.00525225360243779	0.0218838321415119	no	--	C1-like protein [Corchorus olitorius]	-	-	-	-	-	-	-
Unigene0001060	53.3333333333333	163	0.9969	1.0225	1.4664	3.8506	3.5160	3.3152	1.16193333333333	3.5606	1.61559307598518	6.81521096656517e-11	1.13274573266874e-09	yes	--	--	-	-	-	-	-	-	-
Unigene0001061	557.666666666667	383.666666666667	7.9307	11.6724	12.0611	4.9654	9.5912	6.8745	10.5547333333333	7.1437	-0.563146728472316	0.0186008706872542	0.06375898943471	no	CYSEP	Cys endopeptidase family protein [Populus trichocarpa]	-	-	-	-	-	-	-
Unigene0001062	22	46.3333333333333	0.3305	0.3138	0.6727	1.1371	0.4534	1.2383	0.439	0.942933333333333	1.10293483424755	0.0199434501552049	0.0674565640734801	no	--	--	-	-	-	-	-	-	-
Unigene0001063	115.333333333333	63.3333333333333	2.3473	2.8485	2.5239	1.2848	1.5663	1.4259	2.57323333333333	1.42566666666667	-0.851945575910972	0.000513417293997974	0.00287194269613937	no	BHLH87	Myc-type, basic helix-loop-helix (bHLH) domain-containing protein [Cynara cardunculus var. scolymus] [Cynara cardunculus]	-	-	-	-	-	-	-
Unigene0001064	26.6666666666667	21.3333333333333	0.6543	0.6343	0.6903	0.3822	0.8211	0.3414	0.659633333333333	0.5149	-0.357372034370165	0.459413259333527	0.686127548163655	no	--	cysteine-rich RLK [Lactuca sativa]	-	-	-	-	-	-	-
Unigene0001065	205.333333333333	743.666666666667	2.4960	3.9609	3.8213	12.3986	12.5519	12.5790	3.42606666666667	12.5098333333333	1.86843743909818	9.6808823929887e-23	4.16009787001244e-21	yes	At5g20260	Exostosin-like protein [Cynara cardunculus var. scolymus] [Cynara cardunculus]	-	-	-	-	-	-	-
Unigene0001066	142.666666666667	125.333333333333	3.3805	4.7976	4.7333	2.8876	4.6939	3.6715	4.3038	3.751	-0.198335773605108	0.445934202375911	0.673218348674599	no	--	--	-	-	-	-	-	-	-
Unigene0001067	897.666666666667	887.666666666667	10.3881	10.2260	8.3696	12.1971	8.0029	9.5174	9.66123333333333	9.9058	0.0360661206544824	0.84555396389365	0.957922885776684	no	At5g46580	Pentatricopeptide repeat-containing protein [Cynara cardunculus var. scolymus] [Cynara cardunculus]	-	-	-	-	-	-	-
Unigene0001068	197	112.333333333333	7.4191	6.5386	7.2058	3.5227	4.6326	3.9596	7.0545	4.0383	-0.804795742347843	0.000116555783673577	0.000758134411272468	no	--	--	-	-	-	-	-	-	-
Unigene0001069	28.6666666666667	27	0.5131	0.4642	1.4553	0.6595	0.8771	0.6632	0.810866666666667	0.733266666666667	-0.145126749242573	0.80324565144288	0.933314855248724	no	At3g27390	PREDICTED: uncharacterized membrane protein At3g27390-like isoform X2 [Nicotiana tabacum]	-	-	-	-	-	-	-
Unigene0001070	1378.33333333333	1585	67.1633	64.4512	77.6208	77.5808	80.2898	84.9031	69.7451	80.9245666666667	0.214485872376803	0.123181479696139	0.281457949975469	no	--	PREDICTED: ubiquinol-cytochrome c reductase complex 6.7 kDa protein [Nelumbo nucifera]	-	-	-	-	-	-	-
Unigene0001071	1983.33333333333	1686	15.0371	16.0017	15.9163	11.1834	14.8822	14.0717	15.6517	13.3791	-0.226338292675996	0.123826772594691	0.282572633317493	no	At5g23430	PREDICTED: katanin p80 WD40 repeat-containing subunit B1 homolog isoform X3 [Ziziphus jujuba]	-	-	-	-	-	-	-
Unigene0001072	243	73.6666666666667	9.4790	8.2309	8.3908	2.2229	3.3876	2.2910	8.70023333333333	2.63383333333333	-1.72389003740889	1.05333299393299e-13	2.33218728272086e-12	yes	--	--	-	-	-	-	-	-	-
Unigene0001073	764.333333333333	946	15.1603	14.9403	14.9876	18.1698	20.1799	18.0426	15.0294	18.7974333333333	0.322748269283519	0.0207891390946571	0.0698268206844908	no	--	--	-	-	-	-	-	-	-
Unigene0001074	170	50	7.0081	6.1231	4.2568	1.2626	2.1458	1.7666	5.796	1.725	-1.74846123300404	1.30926614757889e-09	1.87805108531647e-08	yes	LBD38	lateral organ boundaries domain-containing protein [Cynara cardunculus var. scolymus] [Cynara cardunculus]	-	-	-	-	-	-	-
Unigene0001075	777	800.666666666667	13.0195	12.2487	10.5566	12.5080	12.1410	13.1342	11.9416	12.5944	0.0767862437792695	0.609299283529948	0.802133420132867	no	Gtpbp4	PREDICTED: nucleolar GTP-binding protein 1 [Solanum pennellii]	Genetic Information Processing	Translation	ko03008//Ribosome biogenesis in eukaryotes	K06943	-	-	-
Unigene0001076	50	22.3333333333333	1.7655	1.2309	1.5143	0.7320	0.4597	0.8961	1.50356666666667	0.695933333333333	-1.11136782162096	0.00309566411664932	0.0138821827573871	yes	--	--	-	-	-	-	-	-	-
Unigene0001077	503.666666666667	560.666666666667	5.1458	5.0050	5.5702	5.7024	6.1735	5.7721	5.24033333333333	5.88266666666667	0.166811706870632	0.260823844262706	0.476630476146178	no	NRG2	Ras domain-containing protein/DUF632 domain-containing protein/DUF630 domain-containing protein [Cephalotus follicularis]	-	-	-	-	-	-	-
Unigene0001078	68	31.6666666666667	1.2800	2.7088	3.4231	0.8658	1.0875	1.4764	2.47063333333333	1.14323333333333	-1.11176102927888	0.00561316691279636	0.0231724147887048	yes	At3g43660	PREDICTED: vacuolar iron transporter homolog 4-like [Solanum pennellii]	-	-	-	-	-	-	-
Unigene0001079	5	7	0.1349	0.0678	0.3587	0.3153	0.1922	0.2654	0.187133333333333	0.257633333333333	0.461252702386768	0.611829174110993	0.803935401535384	no	--	--	-	-	-	-	-	-	-
Unigene0001080	88.6666666666667	69	2.0704	2.2282	2.5905	2.0491	1.9430	1.3961	2.29636666666667	1.79606666666667	-0.354512117928585	0.185400318208037	0.378057183200895	no	SPT	Basic helix-loop-helix leucine zipper transcription factor [Cynara cardunculus var. scolymus] [Cynara cardunculus]	-	-	-	-	-	-	-
Unigene0001081	1490.66666666667	1838.33333333333	25.8151	26.6732	22.5580	33.3903	30.2183	31.1307	25.0154333333333	31.5797666666667	0.33618206776757	0.0143233537090729	0.0512581963617763	no	MAP1A	PREDICTED: methionine aminopeptidase 1A [Solanum lycopersicum]	-	-	-	-	GO:0005840//ribosome	GO:0004177//aminopeptidase activity;GO:0008237//metallopeptidase activity;GO:0046914//transition metal ion binding	GO:0006464//cellular protein modification process;GO:0006508//proteolysis;GO:0009409//response to cold;GO:0043479//pigment accumulation in tissues in response to UV light;GO:0048437//floral organ development
Unigene0001082	1602.66666666667	2345.33333333333	19.6219	22.2142	27.1627	28.4447	32.9726	40.0355	22.9996	33.8176	0.556165506207082	0.00104686198894151	0.00539650398230487	no	SCPL40	Peptidase S10, serine carboxypeptidase [Cynara cardunculus var. scolymus] [Cynara cardunculus]	-	-	-	-	-	GO:0004180//carboxypeptidase activity	GO:0019538//protein metabolic process
Unigene0001083	886.333333333333	842.333333333333	13.9012	10.4403	13.2994	10.9319	12.2362	12.9640	12.5469666666667	12.0440333333333	-0.0590200168137058	0.715676924228182	0.878228714500614	no	4CLL5	AMP-binding, conserved site-containing protein [Cynara cardunculus var. scolymus] [Cynara cardunculus]	Metabolism	Lipid metabolism;Global and overview maps	ko01100//Metabolic pathways;ko01110//Biosynthesis of secondary metabolites;ko00592//alpha-Linolenic acid metabolism	K10526	GO:0042579//microbody	GO:0003824//catalytic activity;GO:0032550//purine ribonucleoside binding	GO:0001101//response to acid chemical;GO:0009694//jasmonic acid metabolic process;GO:0010243//response to organonitrogen compound;GO:0051707//response to other organism
Unigene0001084	5878.33333333333	6162.33333333333	144.8331	151.5847	147.4821	171.7251	153.3161	148.7038	147.966633333333	157.915	0.0938763332120418	0.458013878173762	0.684903396135791	no	At1g16700	4Fe-4S binding domain-containing protein [Cynara cardunculus var. scolymus] [Cynara cardunculus]	Metabolism	Energy metabolism;Global and overview maps	ko01100//Metabolic pathways;ko00190//Oxidative phosphorylation	K03941	-	-	-
Unigene0001085	31.3333333333333	41.3333333333333	0.7361	0.6922	0.9540	0.9987	0.7441	1.4677	0.7941	1.07016666666667	0.430442897313391	0.267722905457228	0.485506018255414	no	--	--	-	-	-	-	-	-	-
Unigene0001086	40.3333333333333	45.3333333333333	0.8994	1.5639	0.5745	1.5336	1.4081	0.5737	1.0126	1.1718	0.210661965698137	0.648755382119288	0.831340057985122	no	--	--	-	-	-	-	-	-	-
Unigene0001087	12.6666666666667	31	0.1949	0.2449	0.5757	0.5123	1.2259	0.6022	0.3385	0.780133333333333	1.20456488363575	0.0287395115402795	0.0909856542055626	no	--	--	-	-	-	-	-	-	-
Unigene0001088	523	509.333333333333	7.9739	8.3892	7.2105	7.6802	8.2778	7.3554	7.85786666666667	7.77113333333333	-0.016012673164963	0.920823952902094	0.999845038768658	no	At1g78750	PREDICTED: F-box/FBD/LRR-repeat protein At1g13570 [Theobroma cacao]	-	-	-	-	-	-	-
Unigene0001089	56.3333333333333	78.3333333333333	0.7598	0.7286	0.5802	1.0926	0.9658	0.8934	0.689533333333333	0.983933333333333	0.512940272680261	0.0612849968375892	0.166177184664693	no	--	--	-	-	-	-	-	-	-
Unigene0001090	24.6666666666667	28	0.6966	0.5517	0.3742	0.2713	0.9020	0.6642	0.540833333333333	0.6125	0.179525771724589	0.724236997418396	0.884222177013515	no	--	--	-	-	-	-	-	-	-
Unigene0001091	73	18.6666666666667	6.5237	7.4948	7.5988	0.9800	2.1240	2.4090	7.20576666666667	1.83766666666667	-1.97127683522377	4.98909466122845e-08	5.80618974490657e-07	yes	KEA6	PREDICTED: K(+) efflux antiporter 5 isoform X1 [Nelumbo nucifera]	-	-	-	-	GO:0043231//intracellular membrane-bounded organelle	-	GO:0015672//monovalent inorganic cation transport;GO:0030001//metal ion transport
Unigene0001092	115	2	9.3690	10.4384	8.4879	0.0000	0.4448	0.0000	9.43176666666667	0.148266666666667	-5.99126183534242	7.23653874294082e-35	5.98344740451776e-33	yes	--	--	-	-	-	-	-	-	-
Unigene0001093	190	36.6666666666667	2.7000	2.6605	2.6852	0.7340	0.4062	0.4657	2.6819	0.5353	-2.32483588671258	1.59011974984569e-18	5.13568280956688e-17	yes	--	--	-	-	-	-	-	-	-
Unigene0001094	207	253.666666666667	3.5217	2.8321	4.8155	4.1734	5.0483	4.3536	3.7231	4.5251	0.281445308063827	0.201506245909421	0.401298235337247	no	--	PREDICTED: bromodomain-containing factor 1-like isoform X2 [Prunus mume]	-	-	-	-	-	-	-
Unigene0001095	2.66666666666667	20.6666666666667	0.3092	0.0777	0.2741	0.9032	2.4226	1.6507	0.220333333333333	1.65883333333333	2.91240926667788	6.50132800577446e-05	0.000447288825688922	yes	--	--	-	-	-	-	-	-	-
Unigene0001096	25.3333333333333	61.6666666666667	1.7559	1.5633	0.5928	2.6376	4.0970	3.0445	1.304	3.2597	1.32179532543092	0.00100943848036439	0.00522270722662559	yes	--	--	-	-	-	-	-	-	-
Unigene0001097	12.6666666666667	28	0.5587	2.0220	1.9807	1.4362	4.2447	4.1444	1.52046666666667	3.2751	1.10702476935781	0.0552711536816138	0.153155242420435	no	--	--	-	-	-	-	-	-	-
Unigene0001098	91.3333333333333	59	7.5422	7.4346	6.0571	6.4166	2.7119	5.1845	7.0113	4.771	-0.555390279977759	0.0870264058852562	0.217440047183883	no	--	--	-	-	-	-	-	-	-
Unigene0001099	0.666666666666667	2.33333333333333	0.0000	0.0000	0.2666	0.1318	0.4285	0.2536	0.0888666666666667	0.2713	1.61017476791405	0.330096941330437	0.556391645141308	no	--	--	-	-	-	-	-	-	-
Unigene0001100	26.3333333333333	27	2.6774	2.2574	2.2453	2.1191	2.9526	2.3296	2.39336666666667	2.4671	0.0437747577540109	0.960815188874292	1	no	--	--	-	-	-	-	-	-	-
Unigene0001101	7.66666666666667	9.33333333333333	0.3219	0.7281	0.9509	1.5044	0.3057	0.7235	0.666966666666667	0.844533333333333	0.340539705739405	0.708878700678945	0.873785630926163	no	--	--	-	-	-	-	-	-	-
Unigene0001102	0	0	0.0000	0.0000	0.0000	0.0000	0.0000	0.0000	0.001	0.001	0	notest	notest	notest	--	--	-	-	-	-	-	-	-
Unigene0001103	0	0.333333333333333	0.0000	0.0000	0.0000	0.0000	0.0729	0.0000	0.001	0.0243	4.60288440871842	1	1	no	--	--	-	-	-	-	-	-	-
Unigene0001104	10.3333333333333	9.33333333333333	0.6205	0.3564	0.4714	0.8285	0.1263	0.4483	0.482766666666667	0.4677	-0.0457426377775176	0.945131695110818	1	no	--	--	-	-	-	-	-	-	-
Unigene0001105	30.6666666666667	26	1.0438	2.5307	2.4670	1.7935	1.5160	1.8632	2.01383333333333	1.72423333333333	-0.223989267975557	0.629996874440128	0.817468725749636	no	--	--	-	-	-	-	-	-	-
Unigene0001106	40.6666666666667	67	2.1586	1.5579	3.5973	4.0094	3.5215	4.4787	2.43793333333333	4.0032	0.715495019431186	0.0371256047843304	0.112003011405855	no	--	--	-	-	-	-	-	-	-
Unigene0001107	21.3333333333333	24.6666666666667	2.0435	2.2122	0.9287	1.6529	1.9405	2.6499	1.72813333333333	2.0811	0.268131758147119	0.602629422221383	0.797318246994773	no	--	--	-	-	-	-	-	-	-
Unigene0001108	5.33333333333333	27.3333333333333	0.2568	0.3615	0.2428	1.0203	2.1464	1.2124	0.287033333333333	1.4597	2.34638170177462	5.40875597195836e-05	0.000378261646446608	yes	--	--	-	-	-	-	-	-	-
Unigene0001109	29.3333333333333	27	1.6875	1.1309	1.5510	0.9858	1.2019	1.8965	1.45646666666667	1.3614	-0.0973816688621681	0.864194039123138	0.96869275867323	no	--	--	-	-	-	-	-	-	-
Unigene0001110	42.3333333333333	73.3333333333333	1.6277	1.9168	2.8027	3.7492	3.0031	4.3381	2.11573333333333	3.6968	0.805119192742412	0.011469697884063	0.0425705736598749	no	--	--	-	-	-	-	-	-	-
Unigene0001111	61.3333333333333	29.6666666666667	1.2043	1.8265	1.0236	1.0121	0.5216	0.5224	1.35146666666667	0.685366666666667	-0.979577996773724	0.0105804852245721	0.0397766621386747	no	--	--	-	-	-	-	-	-	-
Unigene0001112	16.6666666666667	16.3333333333333	0.6164	1.4459	0.6070	0.7202	0.9756	0.9814	0.889766666666667	0.8924	0.00426346174792149	1	1	no	--	--	-	-	-	-	-	-	-
Unigene0001113	0.666666666666667	0.666666666666667	0.0000	0.0908	0.1068	0.2111	0.0000	0.0000	0.0658666666666667	0.0703666666666667	0.0953436317624785	1	1	no	--	--	-	-	-	-	-	-	-
Unigene0001114	20.6666666666667	9.33333333333333	0.5509	1.2183	0.6076	0.3862	0.2790	0.4540	0.792266666666667	0.373066666666667	-1.08655264267066	0.0553637359958679	0.153353853600464	no	--	--	-	-	-	-	-	-	-
Unigene0001115	77	70	4.6168	4.8068	3.8968	3.0181	4.5930	4.6326	4.44013333333333	4.08123333333333	-0.121597805010328	0.683723542249444	0.856640880783435	no	--	--	-	-	-	-	-	-	-
Unigene0001116	45.3333333333333	23.6666666666667	0.7539	1.6202	1.3824	0.3645	0.5184	1.1102	1.25216666666667	0.664366666666667	-0.9143750057939	0.0540370946172735	0.150556109442763	no	--	--	-	-	-	-	-	-	-
Unigene0001117	13399.3333333333	13210.3333333333	270.7949	285.2864	266.4703	281.8103	271.1759	272.3374	274.183866666667	275.107866666667	0.0048537103118739	0.968220028953585	1	no	SODCC	RecName: Full=Superoxide dismutase [Cu-Zn]	Cellular Processes	Transport and catabolism	ko04146//Peroxisome	K04565	GO:0043231//intracellular membrane-bounded organelle;GO:0044444//cytoplasmic part	GO:0003824//catalytic activity;GO:0016209//antioxidant activity;GO:0043169//cation binding	GO:0006006//glucose metabolic process;GO:0006090//pyruvate metabolic process;GO:0006801//superoxide metabolic process;GO:0006950//response to stress;GO:0010038//response to metal ion
Unigene0001118	1813.66666666667	1503.33333333333	50.1528	42.3534	46.2756	39.8549	38.2431	38.8522	46.2606	38.9834	-0.246924054796527	0.0668953759257087	0.177673978697001	no	CAF1-11	Ribonuclease CAF1 [Cynara cardunculus var. scolymus] [Cynara cardunculus]	Genetic Information Processing	Folding, sorting and degradation	ko03018//RNA degradation	K12581	GO:0043231//intracellular membrane-bounded organelle	GO:0003824//catalytic activity	-
Unigene0001119	2723	2908.66666666667	70.1560	67.5371	70.9122	88.0364	69.6267	69.8307	69.5351	75.8312666666667	0.125051414737102	0.373583983620499	0.602493447357376	no	--	LRAT-like domain-containing protein [Cynara cardunculus var. scolymus] [Cynara cardunculus]	-	-	-	-	-	-	-
Unigene0001120	238.666666666667	225.333333333333	1.6776	1.4677	1.1367	0.9901	1.8378	1.2226	1.42733333333333	1.35016666666667	-0.0801847882208482	0.754040859669891	0.903745157412626	no	--	OSJNBa0017B10.12 [Oryza sativa Japonica Group]	-	-	-	-	-	-	-
Unigene0001121	42.6666666666667	306.333333333333	0.5874	0.5249	1.1569	6.3295	3.7654	6.3084	0.7564	5.46776666666667	2.8537304097987	5.4060711067102e-19	1.80658303931468e-17	yes	--	--	-	-	-	-	-	-	-
Unigene0001122	26.3333333333333	204.666666666667	0.4867	0.6360	0.9489	4.9183	5.4995	5.5513	0.690533333333333	5.32303333333333	2.94646563772292	5.96498900951682e-27	3.31548328836899e-25	yes	--	--	-	-	-	-	-	-	-
Unigene0001123	23.3333333333333	128.333333333333	0.6278	0.5844	0.4946	2.9342	3.3564	3.2666	0.568933333333333	3.18573333333333	2.48529399399836	1.52012164493316e-18	4.91828399725618e-17	yes	--	--	-	-	-	-	-	-	-
Unigene0001124	1924.33333333333	2707.66666666667	54.7519	41.0621	46.4466	75.1644	59.0057	71.1973	47.4202	68.4558	0.529671033173898	0.000646470460298985	0.00352823848915547	no	EXPA1	expansin 3 [Zinnia violacea]	-	-	-	-	GO:0030312//external encapsulating structure	-	GO:0010087//phloem or xylem histogenesis;GO:0044260//cellular macromolecule metabolic process;GO:0071555//cell wall organization
Unigene0001125	259	289.666666666667	3.8845	3.6318	3.6112	5.1574	3.4695	4.1977	3.70916666666667	4.27486666666667	0.204784328003877	0.293083826999453	0.514427636441498	no	XK1	PREDICTED: xylulose kinase isoform X1 [Ricinus communis]	-	-	-	-	GO:0009536//plastid	GO:0016772//transferase activity, transferring phosphorus-containing groups	GO:0016310//phosphorylation;GO:0044238//primary metabolic process
Unigene0001126	4506.33333333333	5124.33333333333	61.3233	67.0073	64.5017	72.3423	76.8285	72.8033	64.2774333333333	73.9913666666667	0.203044624694035	0.100776465672325	0.242813950845037	no	SUC4	Major facilitator superfamily [Cynara cardunculus var. scolymus] [Cynara cardunculus]	-	-	-	-	GO:0016021//integral component of membrane;GO:0043231//intracellular membrane-bounded organelle	GO:0015154//disaccharide transmembrane transporter activity;GO:0015291//secondary active transmembrane transporter activity	GO:0005984//disaccharide metabolic process;GO:0015766//disaccharide transport
Unigene0001127	0	0	0.0000	0.0000	0.0000	0.0000	0.0000	0.0000	0.001	0.001	0	notest	notest	notest	--	--	-	-	-	-	-	-	-
Unigene0001128	856.333333333333	865.333333333333	21.6443	21.9056	23.0017	22.6567	22.6232	22.8665	22.1838666666667	22.7154666666667	0.034164094054156	0.804939474356527	0.934272873600029	no	GBF4	Basic-leucine zipper domain-containing protein [Cynara cardunculus var. scolymus] [Cynara cardunculus]	Environmental Information Processing	Signal transduction	ko04075//Plant hormone signal transduction	K14432	-	-	-
Unigene0001129	526	539.333333333333	8.4278	8.6984	9.8070	10.0347	8.5531	9.4716	8.97773333333333	9.35313333333333	0.059098509655229	0.706267173861731	0.872016338511771	no	--	plastid transcriptionally active 6 [Arabis alpina]	-	-	-	-	-	-	-
Unigene0001130	283.333333333333	437	3.6958	3.9888	5.3321	6.7616	6.7879	6.5683	4.3389	6.70593333333333	0.628108804440634	0.000534567143519632	0.00297805631244647	no	--	B-cell receptor-associated 31-like protein [Cynara cardunculus var. scolymus] [Cynara cardunculus]	Genetic Information Processing	Folding, sorting and degradation	ko04141//Protein processing in endoplasmic reticulum	K14009	-	-	-
Unigene0001131	795	879.666666666667	23.1163	18.1498	19.9264	22.3458	24.8400	21.2756	20.3975	22.8204666666667	0.16193595379136	0.292971806083654	0.514416205617658	no	rplL	Ribosomal protein L7/L12, chloroplast [Cynara cardunculus var. scolymus] [Cynara cardunculus]	Genetic Information Processing	Translation	ko03010//Ribosome	K02935	GO:0030529//intracellular ribonucleoprotein complex	GO:0016787//hydrolase activity	GO:0010467//gene expression;GO:0019538//protein metabolic process;GO:0032774//RNA biosynthetic process
Unigene0001132	590	751.333333333333	12.1607	13.7606	13.8434	18.6218	15.7198	17.2445	13.2549	17.1953666666667	0.375494093599704	0.0127781729375194	0.0465975676153024	no	ABCI17	AAA+ ATPase domain-containing protein [Cynara cardunculus var. scolymus] [Cynara cardunculus]	-	-	-	-	-	-	-
Unigene0001133	1852.33333333333	1987.33333333333	47.5414	43.1807	50.7312	55.0408	50.7324	47.8974	47.1511	51.2235333333333	0.119515343320532	0.382030818072515	0.610096184401908	no	ARF1	PREDICTED: ADP-ribosylation factor 1 [Arachis ipaensis]	-	-	-	-	GO:0005794//Golgi apparatus;GO:0016020//membrane	GO:0032550//purine ribonucleoside binding	GO:0008104//protein localization;GO:0016192//vesicle-mediated transport;GO:0030243//cellulose metabolic process;GO:0035556//intracellular signal transduction
Unigene0001134	398	421.333333333333	6.9260	7.5692	6.5792	7.0341	7.4052	8.2926	7.0248	7.5773	0.10922671653557	0.498880472413941	0.720794123542177	no	AHL	PREDICTED: PAP-specific phosphatase HAL2-like [Vitis vinifera]	Metabolism	Global and overview maps;Energy metabolism	ko01100//Metabolic pathways;ko00920//Sulfur metabolism	K01082	-	GO:0008252//nucleotidase activity;GO:0016772//transferase activity, transferring phosphorus-containing groups;GO:0043169//cation binding	GO:0046488//phosphatidylinositol metabolic process
Unigene0001135	303.666666666667	296.666666666667	7.4853	7.3600	7.6843	6.3678	7.4636	8.4386	7.50986666666667	7.42333333333333	-0.0167201414601043	0.934457765154709	1	no	SPAC23H3.12c	26S proteasome subunit P45 [Cynara cardunculus var. scolymus] [Cynara cardunculus]	-	-	-	-	-	-	-
Unigene0001136	88.3333333333333	60.6666666666667	3.1365	2.4062	2.0807	1.3501	1.7244	2.2881	2.54113333333333	1.78753333333333	-0.507501930580097	0.0904982252605935	0.22396022971739	no	--	PREDICTED: ras-associated and pleckstrin homology domains-containing protein 1 [Malus domestica]	-	-	-	-	-	-	-
Unigene0001137	12	16.6666666666667	0.3373	0.3730	0.5979	0.5518	0.8008	0.4170	0.436066666666667	0.589866666666667	0.435840171140646	0.430563360927011	0.659105497115218	no	--	--	-	-	-	-	-	-	-
Unigene0001138	52.3333333333333	99.6666666666667	1.1437	1.3487	1.1436	2.9553	2.2349	1.9034	1.212	2.36453333333333	0.964165781109499	0.000568649435461566	0.00315009692411987	no	--	--	-	-	-	-	-	-	-
Unigene0001139	4104.66666666667	2620.33333333333	46.2625	44.3793	41.1148	33.6426	25.8859	26.8301	43.9188666666667	28.7862	-0.609463471229659	2.23844962942492e-05	0.000169594845650933	no	PAL	Aromatic amino acid lyase [Cynara cardunculus var. scolymus] [Cynara cardunculus]	Metabolism	Biosynthesis of other secondary metabolites;Amino acid metabolism;Global and overview maps	ko01100//Metabolic pathways;ko01110//Biosynthesis of secondary metabolites;ko00940//Phenylpropanoid biosynthesis;ko00360//Phenylalanine metabolism	K10775	GO:0044424//intracellular part	GO:0016841//ammonia-lyase activity	GO:0006558//L-phenylalanine metabolic process;GO:0009699//phenylpropanoid biosynthetic process
Unigene0001140	2803	1295	52.2237	37.7911	42.8121	23.6079	22.6469	15.9363	44.2756333333333	20.7303666666667	-1.09476730968914	1.16262259774614e-09	1.68140320736771e-08	yes	ADT3	Prephenate dehydratase [Cynara cardunculus var. scolymus] [Cynara cardunculus]	Metabolism	Amino acid metabolism;Global and overview maps	ko01100//Metabolic pathways;ko01110//Biosynthesis of secondary metabolites;ko01230//Biosynthesis of amino acids;ko00400//Phenylalanine, tyrosine and tryptophan biosynthesis	K05359	-	-	-
Unigene0001141	183	157.666666666667	6.3948	6.5272	6.0453	7.6630	3.9861	5.3440	6.32243333333333	5.66436666666667	-0.158565262319603	0.521900362539538	0.740873818722765	no	SECE1	PREDICTED: preprotein translocase subunit SECE1 [Sesamum indicum]	-	-	-	-	GO:0044424//intracellular part	-	GO:0015031//protein transport
Unigene0001142	2293	3202	36.6511	36.8737	35.3468	51.3267	51.3660	51.8674	36.2905333333333	51.5200333333333	0.505540267749232	4.60372789869605e-05	0.000326958269937576	no	GRIK2	Calcium/calmodulin-dependent/calcium-dependent protein kinase [Cynara cardunculus var. scolymus] [Cynara cardunculus]	-	-	-	-	-	GO:0004674//protein serine/threonine kinase activity;GO:0032550//purine ribonucleoside binding	GO:0006464//cellular protein modification process;GO:0006796//phosphate-containing compound metabolic process
Unigene0001143	8.66666666666667	28.6666666666667	0.2985	0.1333	0.5094	0.5812	1.2282	1.1926	0.313733333333333	1.00066666666667	1.67335075128376	0.00242515658447601	0.0112387730916751	yes	--	--	-	-	-	-	-	-	-
Unigene0001144	1510.33333333333	1390.33333333333	24.9024	21.6323	23.8995	24.1457	20.5609	21.3908	23.4780666666667	22.0324666666667	-0.0916825902179614	0.512786229833139	0.732880040017754	no	--	Glycosyl hydrolase, five-bladed beta-propellor domain-containing protein [Cynara cardunculus var. scolymus] [Cynara cardunculus]	-	-	-	-	-	-	-
Unigene0001145	61.6666666666667	268.333333333333	2.3847	1.9583	2.2226	11.1057	9.8557	8.0402	2.18853333333333	9.6672	2.14313373148965	7.00498425238654e-21	2.69513750989993e-19	yes	--	PREDICTED: peroxisomal and mitochondrial division factor 2 [Daucus carota subsp. sativus] [Daucus carota]	-	-	-	-	-	-	-
Unigene0001146	117.666666666667	61.3333333333333	3.5181	3.0349	2.6830	1.3410	1.7533	1.7946	3.07866666666667	1.62963333333333	-0.917758277068408	0.000343488224858647	0.00200534639045393	no	HSC-2	heat shock protein, partial [Cichorium intybus]	Cellular Processes;Genetic Information Processing	Transport and catabolism;Transcription;Folding, sorting and degradation	ko04141//Protein processing in endoplasmic reticulum;ko03040//Spliceosome;ko04144//Endocytosis	K03283	-	-	-
Unigene0001147	0.666666666666667	1	0.0000	0.0626	0.0000	0.0728	0.0000	0.0350	0.0208666666666667	0.0359333333333333	0.784122615819884	0.999999999999998	1	no	--	--	-	-	-	-	-	-	-
Unigene0001148	1	6.33333333333333	0.0000	0.0000	0.1094	0.2524	0.1172	0.2775	0.0364666666666667	0.2157	2.56437593908905	0.0311168778259877	0.0971338566363304	no	DSP4	Dual specificity phosphatase, catalytic domain-containing protein [Cynara cardunculus var. scolymus] [Cynara cardunculus]	-	-	-	-	-	-	-
Unigene0001149	10	39	0.2377	0.3345	0.1685	0.5276	1.0834	1.3356	0.2469	0.9822	1.99208998605253	7.42220744322894e-05	0.000504314504852044	yes	--	--	-	-	-	-	-	-	-
Unigene0001150	27	29.6666666666667	0.2916	0.5471	0.8729	0.7268	0.7014	0.4151	0.570533333333333	0.614433333333333	0.106945306910984	0.824052660481527	0.945263604613563	no	--	--	-	-	-	-	-	-	-
Unigene0001151	1121.66666666667	1047.66666666667	39.0501	33.8116	37.1499	34.5259	34.2912	35.5055	36.6705333333333	34.7742	-0.0766039235049482	0.580071639162733	0.779907418023505	no	SAR1A	Small GTPase superfamily, ARF/SAR type [Cynara cardunculus var. scolymus] [Cynara cardunculus]	Genetic Information Processing	Folding, sorting and degradation	ko04141//Protein processing in endoplasmic reticulum	K07953	GO:0016020//membrane;GO:0043231//intracellular membrane-bounded organelle;GO:0044444//cytoplasmic part	GO:0032550//purine ribonucleoside binding	GO:0006090//pyruvate metabolic process;GO:0006605//protein targeting;GO:0006970//response to osmotic stress;GO:0006996//organelle organization;GO:0010038//response to metal ion;GO:0016192//vesicle-mediated transport;GO:0019941//modification-dependent protein catabolic process;GO:0032989//cellular component morphogenesis;GO:0035966//response to topologically incorrect protein;GO:0040007//growth;GO…
Unigene0001152	47.6666666666667	71.6666666666667	1.1472	1.5781	1.8908	2.0459	2.2075	2.7143	1.5387	2.32256666666667	0.594008030993466	0.0494480398206742	0.140594822714529	no	PRA1F2	PREDICTED: PRA1 family protein F3-like [Capsicum annuum]	-	-	-	-	-	-	-
Unigene0001153	43	38.6666666666667	1.7429	1.1901	1.5544	1.7290	1.3116	1.0718	1.4958	1.3708	-0.125899191693482	0.726742478400033	0.885562203296919	no	--	--	-	-	-	-	-	-	-
Unigene0001154	4	25.6666666666667	0.0000	0.4128	0.0000	0.7997	0.9099	1.1153	0.1376	0.941633333333333	2.77468492189912	0.00125358033188253	0.00631384258832004	yes	AtMg00810	PREDICTED: uncharacterized mitochondrial protein AtMg00810-like [Brassica napus]	-	-	-	-	-	-	-
Unigene0001155	10.6666666666667	55.6666666666667	0.1468	0.1967	0.5203	1.2860	1.6723	1.3744	0.287933333333333	1.44423333333333	2.32649712492314	2.43352446490428e-07	2.56616276264002e-06	yes	--	--	-	-	-	-	-	-	-
Unigene0001156	11.3333333333333	11	0.5743	0.3735	0.2395	0.1973	0.2887	0.7213	0.395766666666667	0.402433333333333	0.0240997008068314	1	1	no	PCMP-E40	Pentatricopeptide repeat-containing protein [Cynara cardunculus var. scolymus] [Cynara cardunculus]	-	-	-	-	-	-	-
Unigene0001157	290	296.333333333333	10.3136	8.3790	11.3059	11.5575	9.9788	9.4769	9.9995	10.3377333333333	0.047992029438724	0.804952178101937	0.934272873600029	no	--	StAR lipid transfer-like protein [Arabidopsis thaliana]	-	-	-	-	-	-	-
Unigene0001158	26.3333333333333	47.6666666666667	0.6096	1.0027	0.6876	1.0683	0.8683	2.3977	0.766633333333333	1.44476666666667	0.914227879564632	0.0451610863095203	0.130716231571853	no	ACA7	PREDICTED: alpha carbonic anhydrase 7-like isoform X1 [Prunus mume]	Metabolism	Energy metabolism	ko00910//Nitrogen metabolism	K01674	-	GO:0046872//metal ion binding	-
Unigene0001159	472.666666666667	424	14.1713	15.6096	15.4277	11.6958	15.4043	13.6221	15.0695333333333	13.5740666666667	-0.150781737082951	0.364708709869144	0.593376105141182	no	--	--	-	-	-	-	-	-	-
Unigene0001160	11	42	0.6064	0.2510	0.3794	1.6254	1.6937	1.4833	0.412266666666667	1.6008	1.95714334870205	4.17095651176024e-06	3.60162094790497e-05	yes	--	--	-	-	-	-	-	-	-
Unigene0001161	5	34.6666666666667	0.2358	0.1053	0.0619	1.4692	0.6717	0.8538	0.134333333333333	0.998233333333333	2.89355974155544	6.67774590358691e-07	6.6013690495865e-06	yes	IP5P5	Type I inositol polyphosphate 5-phosphatase 5 [Ananas comosus]	-	-	-	-	-	-	-
Unigene0001162	1327	1620	11.6938	10.8116	10.8949	13.7556	13.8544	13.8215	11.1334333333333	13.8105	0.310866992100686	0.0174396009679266	0.0604576796650111	no	--	--	-	-	-	-	-	-	-
Unigene0001163	879	937.666666666667	5.7958	4.9404	4.9463	5.9598	5.1229	6.0628	5.2275	5.71516666666667	0.12867441435761	0.392154279799947	0.620739704009839	no	At5g49770	PREDICTED: probable leucine-rich repeat receptor-like protein kinase At5g49770 isoform X2 [Sesamum indicum]	-	-	-	-	-	-	-
Unigene0001164	6858.66666666667	8052.66666666667	280.6370	252.9403	207.9717	384.8738	240.0541	280.2292	247.183	301.719033333333	0.287626183480342	0.109929769479636	0.258669419014384	no	PETE	Blue (type 1) copper domain-containing protein [Cynara cardunculus var. scolymus] [Cynara cardunculus]	Metabolism	Energy metabolism	ko00195//Photosynthesis	K02638	-	-	-
Unigene0001165	34.3333333333333	39.3333333333333	1.2591	1.1794	0.6086	1.2370	1.5760	0.7396	1.0157	1.1842	0.221438412298275	0.599900716506118	0.795282899057434	no	ZAT3	Zinc finger, C2H2 [Cynara cardunculus var. scolymus] [Cynara cardunculus]	-	-	-	-	-	-	-
Unigene0001166	621.333333333333	526.333333333333	18.5280	18.9012	16.3477	13.6620	16.6040	15.9178	17.9256333333333	15.3946	-0.21959970978314	0.160449973733038	0.340793117404382	no	--	PREDICTED: probable root meristem growth factor 8 [Pyrus x bretschneideri]	-	-	-	-	-	-	-
Unigene0001167	3105	1193	57.1840	36.4915	52.5571	2.3707	22.9532	30.1274	48.7442	18.4837666666667	-1.39897178233552	0.0103509485248497	0.0390323680397157	yes	CYP703A2	PREDICTED: cytochrome P450 703A2 [Nelumbo nucifera]	-	-	-	-	-	GO:0004497//monooxygenase activity;GO:0046906//tetrapyrrole binding;GO:0046914//transition metal ion binding	GO:0006633//fatty acid biosynthetic process;GO:0010208//pollen wall assembly;GO:0019438//aromatic compound biosynthetic process
Unigene0001168	12.3333333333333	29	0.2710	0.5449	0.5204	0.7125	0.7721	1.7133	0.445433333333333	1.06596666666667	1.25888089578553	0.0176855730958923	0.0611644446096923	no	--	Programmed cell death protein 7 [Morus notabilis]	-	-	-	-	-	-	-
Unigene0001169	618.666666666667	795.666666666667	7.8756	7.6147	8.1129	7.9232	11.2353	11.3373	7.86773333333333	10.1652666666667	0.369628096800739	0.030414598094356	0.0953218336743905	no	NHX2	vacuolar Na+/H+ antiporter protein [Chrysanthemum x morifolium]	-	-	-	-	GO:0031090//organelle membrane;GO:0031224//intrinsic component of membrane	GO:0005451//monovalent cation:proton antiporter activity	GO:0006814//sodium ion transport;GO:0006970//response to osmotic stress;GO:0015992//proton transport;GO:0044763//single-organism cellular process;GO:0055065//metal ion homeostasis;GO:0055067//monovalent inorganic cation homeostasis
Unigene0001170	93.3333333333333	74	2.5428	2.1430	2.9744	2.0706	1.6098	2.5113	2.5534	2.0639	-0.307046488162862	0.269190825266536	0.486923549019234	no	--	--	-	-	-	-	-	-	-
Unigene0001171	521	485	19.3566	18.8108	21.0977	19.5640	17.0903	19.4619	19.7550333333333	18.7054	-0.0787654635288191	0.609430725362624	0.802246501224851	no	TOP6A	DNA topoisomerase VI, subunit A [Cynara cardunculus var. scolymus] [Cynara cardunculus]	-	-	-	-	-	-	-
Unigene0001172	840.333333333333	821	32.1091	25.8542	26.8431	26.1300	25.6673	32.9260	28.2688	28.2411	-0.00141435946031803	0.994337387897533	1	no	--	Transcription factor, TCP [Cynara cardunculus var. scolymus] [Cynara cardunculus]	Organismal Systems	Environmental adaptation	ko04712//Circadian rhythm - plant	K16221	-	-	-
Unigene0001173	826.333333333333	277.666666666667	28.2446	23.6468	19.7060	8.3549	7.8918	8.4709	23.8658	8.2392	-1.53436852920816	2.61612517423562e-18	8.28856190110627e-17	yes	TR1	Glucose/ribitol dehydrogenase [Cynara cardunculus var. scolymus] [Cynara cardunculus]	Metabolism	Biosynthesis of other secondary metabolites;Global and overview maps	ko01100//Metabolic pathways;ko01110//Biosynthesis of secondary metabolites;ko00960//Tropane, piperidine and pyridine alkaloid biosynthesis	K08081	-	GO:0016616//oxidoreductase activity, acting on the CH-OH group of donors, NAD or NADP as acceptor	GO:0044710//single-organism metabolic process
Unigene0001174	3308	3142.66666666667	49.9917	50.0272	47.4928	45.6559	48.7720	47.7833	49.1705666666667	47.4037333333333	-0.0527942969691124	0.671951341525264	0.84853521848087	no	G3bp2	Nuclear transport factor 2 [Cynara cardunculus var. scolymus] [Cynara cardunculus]	-	-	-	-	-	-	-
Unigene0001175	150.333333333333	91.6666666666667	6.7974	4.3317	3.0480	4.2546	2.5071	2.3191	4.7257	3.02693333333333	-0.642671145210832	0.0509713466431394	0.143924553602949	no	CML45	Calcium-binding EF-hand [Cynara cardunculus var. scolymus] [Cynara cardunculus]	Environmental Information Processing;Organismal Systems	Signal transduction;Environmental adaptation	ko04626//Plant-pathogen interaction;ko04016//MAPK signaling pathway - plant;ko04070//Phosphatidylinositol signaling system	K02183	-	-	-
Unigene0001176	39.6666666666667	45.6666666666667	0.9021	1.1335	1.1252	1.5223	1.0232	1.1827	1.0536	1.24273333333333	0.238189504290544	0.482155488732373	0.707320309977528	no	--	--	-	-	-	-	-	-	-
Unigene0001177	1316.66666666667	1771.66666666667	10.5863	10.4192	10.8941	14.4569	14.0712	15.0649	10.6332	14.531	0.450558157399055	0.000543891304662122	0.00302486584294464	no	Gba2	Beta-glucosidase, GBA2 type [Cynara cardunculus var. scolymus] [Cynara cardunculus]	Metabolism	Lipid metabolism;Global and overview maps;Glycan biosynthesis and metabolism	ko01100//Metabolic pathways;ko00600//Sphingolipid metabolism;ko00511//Other glycan degradation	K17108	GO:0031224//intrinsic component of membrane;GO:0043231//intracellular membrane-bounded organelle	GO:0004553//hydrolase activity, hydrolyzing O-glycosyl compounds	GO:0006678//glucosylceramide metabolic process
Unigene0001178	525.333333333333	433.333333333333	19.5192	19.8596	16.5895	20.6317	14.0383	12.9642	18.6561	15.8780666666667	-0.232612167957712	0.234015087442274	0.442705812877909	no	--	La-related protein 6 isoform 1 [Theobroma cacao]	-	-	-	-	-	-	-
Unigene0001179	1618.66666666667	1538.33333333333	60.2674	54.4755	54.2420	58.3764	52.5271	52.9604	56.3283	54.6213	-0.0443962803944734	0.742230447606475	0.895989063445105	no	TAF9	TATA BINDING protein ASSOCIATED FACTOR 21KDA SUBUNIT [Populus trichocarpa]	Genetic Information Processing	Transcription	ko03022//Basal transcription factors	K03133	-	GO:0046983//protein dimerization activity	GO:0006412//translation;GO:0032774//RNA biosynthetic process
Unigene0001180	944.666666666667	997.333333333333	35.7569	30.7076	34.9380	33.8723	37.1036	37.2579	33.8008333333333	36.0779333333333	0.0940578830105556	0.509766465137131	0.730034645311931	no	Prpf18	PREDICTED: LOW QUALITY PROTEIN: pre-mRNA-splicing factor 18-like [Arachis duranensis]	Genetic Information Processing	Transcription	ko03040//Spliceosome	K12817	-	-	GO:0006396//RNA processing
Unigene0001181	12.6666666666667	9	0.4591	0.5934	0.2325	0.3065	0.2803	0.3686	0.428333333333333	0.318466666666667	-0.427591577497335	0.482846242232013	0.707947403957806	no	--	--	-	-	-	-	-	-	-
Unigene0001182	4.66666666666667	3.66666666666667	0.1472	0.1480	0.1391	0.1376	0.1677	0.0331	0.144766666666667	0.1128	-0.359962384333946	0.787228531306602	0.923385673442727	no	HSP70	PREDICTED: heat shock cognate 70 kDa protein 2-like, partial [Capsicum annuum]	Cellular Processes;Genetic Information Processing	Folding, sorting and degradation;Transport and catabolism;Transcription	ko04141//Protein processing in endoplasmic reticulum;ko03040//Spliceosome;ko04144//Endocytosis	K03283	-	-	-
Unigene0001183	271.666666666667	275	7.1771	6.3592	6.1977	6.8804	6.8592	6.5924	6.578	6.77733333333333	0.0430687218918853	0.811078758715235	0.937371050947161	no	LOG8	Cytokinin riboside 5'-monophosphate phosphoribohydrolase LOG [Cynara cardunculus var. scolymus] [Cynara cardunculus]	-	-	-	-	-	GO:0003824//catalytic activity	-
Unigene0001184	20.3333333333333	24	0.3876	0.8767	0.8397	1.3208	0.4294	0.8349	0.701333333333333	0.8617	0.297085385083554	0.58812064977668	0.786454990572542	no	--	IQ domain-containing protein/TIG domain-containing protein/CG-1 domain-containing protein/Ank_2 domain-containing protein [Cephalotus follicularis]	-	-	-	-	-	-	-
Unigene0001185	769.333333333333	794.666666666667	17.6360	16.5081	17.8450	18.9878	18.0218	17.4743	17.3297	18.1613	0.0676207958025475	0.632921181710597	0.81961231489823	no	RMD1	PREDICTED: sporulation protein RMD1 [Nelumbo nucifera]	-	-	-	-	-	-	-
Unigene0001186	266.333333333333	307.333333333333	2.0012	1.6635	1.7357	2.0084	2.3146	1.9752	1.80013333333333	2.0994	0.221873301515099	0.211890484260299	0.414236392884013	no	At5g15280	PREDICTED: pentatricopeptide repeat-containing protein At5g15280 [Vitis vinifera]	-	-	-	-	-	-	-
Unigene0001187	25.3333333333333	2.66666666666667	0.6425	0.4198	1.6323	0.0000	0.1220	0.1444	0.8982	0.0888	-3.33840514042947	4.3538198016173e-05	0.000310583337434209	yes	--	--	-	-	-	-	-	-	-
Unigene0001188	911.333333333333	1086.33333333333	13.7236	12.1582	13.3457	15.7646	16.5255	14.9961	13.0758333333333	15.7620666666667	0.269553814776106	0.0530619237363392	0.148568995830403	no	--	PREDICTED: L10-interacting MYB domain-containing protein-like [Gossypium hirsutum]	-	-	-	-	-	-	-
Unigene0001189	8.66666666666667	8.66666666666667	0.2552	0.2566	0.3770	0.4473	0.2121	0.2510	0.296266666666667	0.303466666666667	0.0346417409174897	0.999999999999999	1	no	--	--	-	-	-	-	-	-	-
Unigene0001190	550.333333333333	203.333333333333	17.8616	16.8060	19.4270	6.9322	7.4538	5.6957	18.0315333333333	6.6939	-1.4296031793975	2.71466629786848e-16	7.44163285145851e-15	yes	--	--	-	-	-	-	-	-	-
Unigene0001191	24.3333333333333	32	1.3136	0.4622	0.7373	2.2254	0.9979	0.2214	0.8377	1.14823333333333	0.454910264288523	0.507418849625452	0.727953710971541	no	--	hypothetical protein glysoja_020021 [Glycine soja]	-	-	-	-	-	-	-
Unigene0001192	511.666666666667	527.333333333333	5.2636	5.1732	5.4453	5.6240	5.2028	5.8275	5.29403333333333	5.55143333333333	0.0684930326255121	0.648176545472887	0.830988486259098	no	dnaJ	DnaJ domain-containing protein [Cynara cardunculus var. scolymus] [Cynara cardunculus]	-	-	-	-	-	-	-
Unigene0001193	11.6666666666667	23	0.3048	0.5570	0.1310	0.6151	0.4473	1.0276	0.330933333333333	0.696666666666667	1.07392792172525	0.0770018743637656	0.197956930749068	no	--	PREDICTED: glutathione S-transferase T2-like [Prunus mume]	-	-	-	-	-	-	-
Unigene0001194	17	49.6666666666667	0.5969	0.7334	0.4311	0.8137	2.5508	1.7517	0.587133333333333	1.7054	1.53835009145288	0.00116434333761133	0.00591976393017287	yes	--	PREDICTED: histone deacetylase HDT1-like isoform X2 [Erythranthe guttata]	-	-	-	-	-	-	-
Unigene0001195	5.66666666666667	32.6666666666667	0.3449	0.1261	0.0741	1.3921	0.9230	1.0219	0.1817	1.11233333333333	2.61395886111441	2.66147642590072e-06	2.38084048806801e-05	yes	Os03g0733400	PREDICTED: zinc finger BED domain-containing protein RICESLEEPER 2-like [Gossypium hirsutum]	-	-	-	-	-	-	-
Unigene0001196	1424.33333333333	0	35.2959	34.7570	38.6726	0.0000	0.0000	0.0000	36.2418333333333	0.001	-15.1453683171082	5.80760087123711e-226	3.79696796675145e-222	yes	--	--	-	-	-	-	-	-	-
Unigene0001197	26.3333333333333	66.6666666666667	0.5900	0.7756	0.5095	1.5909	1.7887	1.4537	0.625033333333333	1.6111	1.36604100745886	1.91133231746785e-05	0.000146643887971626	yes	RVE7L	Homeodomain-like protein [Cynara cardunculus var. scolymus] [Cynara cardunculus]	-	-	-	-	-	-	-
Unigene0001198	6	33	0.2237	0.1349	0.0529	0.8102	0.6798	0.9051	0.137166666666667	0.798366666666667	2.54112155673314	1.04134629622344e-06	9.99323420419668e-06	yes	At1g67340	F-box domain, cyclin-like protein [Cynara cardunculus var. scolymus] [Cynara cardunculus]	-	-	-	-	-	-	-
Unigene0001199	53.3333333333333	29	1.3185	1.6788	0.6232	0.4108	0.9390	0.6421	1.20683333333333	0.663966666666667	-0.862043729680826	0.0499200966575465	0.141621913568804	no	At5g59700	Protein kinase, ATP binding site-containing protein [Cynara cardunculus var. scolymus] [Cynara cardunculus]	-	-	-	-	-	-	-
Unigene0001200	22.3333333333333	46.3333333333333	0.5963	0.6456	0.3523	0.9111	1.3940	1.0569	0.5314	1.12066666666667	1.07648709091187	0.00446444916334349	0.0190337461628391	yes	--	--	-	-	-	-	-	-	-
Unigene0001201	299.333333333333	341.333333333333	1.6847	2.4843	2.4761	1.6430	3.0476	2.8243	2.21503333333333	2.50496666666667	0.177462996150707	0.469069781428724	0.695006420938957	no	Bag6	Ubiquitin [Cynara cardunculus var. scolymus] [Cynara cardunculus]	-	-	-	-	-	-	-
Unigene0001202	295.333333333333	192.333333333333	4.7063	5.1424	4.8731	2.6114	3.6172	3.4141	4.90726666666667	3.21423333333333	-0.610445007794181	0.00146602514039605	0.00724511349957294	no	BRXL1	Brevis radix-like domain-containing protein [Cynara cardunculus var. scolymus] [Cynara cardunculus]	-	-	-	-	-	-	-
Unigene0001203	48.6666666666667	62	0.6484	0.3654	0.4992	0.2870	0.8770	0.7398	0.504333333333333	0.6346	0.331469939534695	0.417196534900236	0.645848121570097	no	--	--	-	-	-	-	-	-	-
Unigene0001204	127	141.666666666667	2.0082	1.5811	2.0909	2.3955	1.8137	2.2569	1.8934	2.15536666666667	0.186954091352019	0.417193796319347	0.645848121570097	no	--	F-box domain, cyclin-like protein [Cynara cardunculus var. scolymus] [Cynara cardunculus]	-	-	-	-	-	-	-
Unigene0001205	44.3333333333333	70	0.5843	0.8638	0.9951	0.8433	1.1097	1.9314	0.8144	1.2948	0.668919804133478	0.0703491330045064	0.184687408376179	no	GIP	Retrovirus-related Pol polyprotein from transposon TNT 1-94 [Cajanus cajan]	-	-	-	-	-	-	-
Unigene0001206	50	42.6666666666667	1.1237	1.2465	0.6410	0.8149	1.0671	0.7403	1.00373333333333	0.8741	-0.199505788979468	0.582529473239006	0.782222767227609	no	--	--	-	-	-	-	-	-	-
Unigene0001207	163.666666666667	161.333333333333	3.9829	3.7063	4.1417	3.3505	4.6035	3.7088	3.94363333333333	3.8876	-0.0206456347958666	0.942959342892054	1	no	--	FMN-binding split barrel [Cynara cardunculus var. scolymus] [Cynara cardunculus]	-	-	-	-	-	-	-
Unigene0001208	28	57.6666666666667	0.7753	0.4585	0.8084	1.4653	0.8662	1.9989	0.680733333333333	1.44346666666667	1.08437613171007	0.00714186983083101	0.0284788048917746	yes	TPD1	PREDICTED: protein TAPETUM DETERMINANT 1-like [Solanum lycopersicum]	-	-	-	-	-	-	-
Unigene0001209	3531.33333333333	3582.33333333333	69.6750	71.8740	66.1485	67.3599	77.2982	68.4952	69.2325	71.0511	0.0374075400651988	0.772316270695549	0.914677887986469	no	ERLIN2	PREDICTED: erlin-1 [Sesamum indicum]	-	-	-	-	-	-	-
Unigene0001210	45.3333333333333	75.6666666666667	1.0151	1.2988	0.9815	2.0486	1.7746	1.8150	1.09846666666667	1.8794	0.774781062457623	0.00588088673269505	0.0241112404716824	no	--	--	-	-	-	-	-	-	-
Unigene0001211	1058.66666666667	872	11.2394	11.8880	12.0560	10.2557	10.1061	8.9703	11.7278	9.77736666666667	-0.262414543535243	0.0614760706959587	0.166571925842095	no	ERDJ3A	DnaJ domain-containing protein [Cynara cardunculus var. scolymus] [Cynara cardunculus]	-	-	-	-	-	-	-
Unigene0001212	174	249.666666666667	2.1702	2.2586	2.6550	3.1471	3.6004	3.4576	2.36126666666667	3.4017	0.52669493389823	0.00508646583924647	0.0212870607074239	no	HIP1	Zinc finger, RING/FYVE/PHD-type [Cynara cardunculus var. scolymus] [Cynara cardunculus]	-	-	-	-	-	-	-
Unigene0001213	476.666666666667	464.333333333333	4.1227	3.7590	3.9288	3.8571	4.1527	3.6223	3.93683333333333	3.87736666666667	-0.0219584656973622	0.892280118007934	0.983872924724542	no	SD25	Apple-like protein [Cynara cardunculus var. scolymus] [Cynara cardunculus]	-	-	-	-	-	-	-
Unigene0001214	8	23.6666666666667	0.1292	0.1948	0.5343	0.4151	1.0122	0.9801	0.2861	0.802466666666667	1.4879219683016	0.0182839581950898	0.0628818604521836	no	--	PREDICTED: F-box protein At5g07610-like [Citrus sinensis]	-	-	-	-	-	-	-
Unigene0001215	221.666666666667	297	3.3594	4.1153	3.4713	3.6512	6.3359	4.6360	3.64866666666667	4.87436666666667	0.417845423814153	0.0619549958997126	0.167547205864699	no	--	--	-	-	-	-	-	-	-
Unigene0001216	11	0	0.1846	0.3015	0.3272	0.0000	0.0000	0.0000	0.2711	0.001	-8.08268130295035	5.0770271932319e-06	4.32646286215166e-05	yes	UTR4	UDP-galactose/UDP-glucose transporter 4 [Morus notabilis]	-	-	-	-	GO:0031224//intrinsic component of membrane	-	GO:0044763//single-organism cellular process
Unigene0001217	1088	1126	11.5417	11.1248	12.2652	12.8355	12.3710	11.3809	11.6439	12.1958	0.0668100422804905	0.629410752793891	0.817136797213985	no	FRS11	PREDICTED: protein FAR1-RELATED SEQUENCE 11 isoform X2 [Citrus sinensis]	-	-	-	-	-	-	-
Unigene0001218	3059	1433.33333333333	20.4167	27.4026	30.2496	16.1111	9.7130	11.5938	26.0229666666667	12.4726333333333	-1.06101934941209	1.11827013891536e-07	1.24083384755803e-06	yes	Os06g0675700	Galactose mutarotase-like domain-containing protein [Cynara cardunculus var. scolymus] [Cynara cardunculus]	Metabolism	Carbohydrate metabolism;Global and overview maps	ko01100//Metabolic pathways;ko00500//Starch and sucrose metabolism;ko00052//Galactose metabolism	K01187	-	GO:0005488//binding;GO:0016798//hydrolase activity, acting on glycosyl bonds	GO:0044238//primary metabolic process
Unigene0001219	33.3333333333333	41.3333333333333	1.1468	0.5764	0.6776	1.0719	1.2633	0.6702	0.800266666666667	1.0018	0.324041793380769	0.424395816763561	0.65320524414295	no	--	--	-	-	-	-	-	-	-
Unigene0001220	4679.66666666667	4893.33333333333	34.2057	34.5281	36.9175	33.6279	39.0233	38.7455	35.2171	37.1322333333333	0.0763959759096017	0.553646076281097	0.765860831833523	no	HRD3A	PREDICTED: ERAD-associated E3 ubiquitin-protein ligase component HRD3A [Ricinus communis]	Genetic Information Processing	Folding, sorting and degradation	ko04141//Protein processing in endoplasmic reticulum	K14026	-	-	-
Unigene0001221	370	165.666666666667	9.4398	2.8972	12.8330	2.3425	3.0343	5.8208	8.39	3.73253333333333	-1.16851566628118	0.0074225726883541	0.0294582448396887	yes	SIP1-1	aquaporin protein AQU20 [Camellia sinensis]	-	-	-	-	GO:0016020//membrane	-	-
Unigene0001222	989.333333333333	1116.66666666667	14.2259	11.1213	13.2768	12.9259	15.5893	15.4484	12.8746666666667	14.6545333333333	0.186811946334883	0.227811596688825	0.434483292204812	no	--	Remorin, C-terminal [Cynara cardunculus var. scolymus] [Cynara cardunculus]	-	-	-	-	-	-	-
Unigene0001223	145.333333333333	101	3.3427	2.4356	4.7454	3.0406	2.0452	2.2944	3.5079	2.46006666666667	-0.511910208878775	0.0722595767751898	0.1885886151467	no	WNK11	PREDICTED: probable serine/threonine-protein kinase WNK11 [Sesamum indicum]	-	-	-	-	-	-	-
Unigene0001224	95.3333333333333	75.6666666666667	6.3922	5.6983	6.1283	5.1433	5.4402	3.9985	6.07293333333333	4.86066666666667	-0.321239331029623	0.205557852107637	0.406808877671949	no	ATR2	NADPH cytochrome P450 oxidoreductase, partial [Coriandrum sativum]	-	-	-	-	GO:0043231//intracellular membrane-bounded organelle;GO:0044444//cytoplasmic part	GO:0016653//oxidoreductase activity, acting on NAD(P)H, heme protein as acceptor	GO:0006725//cellular aromatic compound metabolic process
Unigene0001225	28	88	0.6603	0.7467	1.0729	2.1216	2.8217	2.7828	0.826633333333333	2.57536666666667	1.63945840444357	1.76500512235194e-07	1.90263436407956e-06	yes	--	--	-	-	-	-	-	-	-
Unigene0001226	1.66666666666667	3	0.1672	0.0000	0.2964	0.0977	0.6352	0.0000	0.154533333333333	0.2443	0.660735797981944	0.763290599312345	0.909093594691784	no	--	--	-	-	-	-	-	-	-
Unigene0001227	4.33333333333333	15	0.2868	0.2307	0.2712	0.3351	1.7433	0.5158	0.2629	0.864733333333333	1.71774116074567	0.0330227129903717	0.101946168259358	no	--	--	-	-	-	-	-	-	-
Unigene0001228	4465	3619.66666666667	111.1225	99.8437	91.5371	95.7792	74.1117	82.4674	100.834433333333	84.1194333333333	-0.261477343504841	0.0696555983660597	0.183262419014562	no	At5g06290	Alkyl hydroperoxide reductase subunit C/ Thiol specific antioxidant [Cynara cardunculus var. scolymus] [Cynara cardunculus]	-	-	-	-	-	GO:0003824//catalytic activity;GO:0016209//antioxidant activity	GO:0044710//single-organism metabolic process
Unigene0001229	13.3333333333333	14.3333333333333	0.4725	0.2940	0.1595	0.4469	0.2991	0.3034	0.308666666666667	0.3498	0.180480596495209	0.798854111074107	0.930906535459331	no	PIX13	Concanavalin A-like lectin/glucanase, subgroup [Cynara cardunculus var. scolymus] [Cynara cardunculus]	-	-	-	-	-	-	-
Unigene0001230	351.333333333333	378	7.2001	5.8942	6.7603	6.3093	8.5806	6.4895	6.6182	7.12646666666667	0.106748069307779	0.559907627917959	0.77094008816677	no	--	hypothetical protein Ccrd_021040 [Cynara cardunculus var. scolymus] [Cynara cardunculus]	-	-	-	-	-	-	-
Unigene0001231	1286.66666666667	1092.66666666667	31.6109	29.0202	27.0204	25.1266	25.7329	24.9214	29.2171666666667	25.2603	-0.209944506473276	0.12679971765219	0.287457707899012	no	At4g28100	PREDICTED: uncharacterized GPI-anchored protein At4g28100 [Fragaria vesca subsp. vesca] [Fragaria vesca]	-	-	-	-	-	-	-
Unigene0001232	1305.66666666667	1433	14.3256	12.6070	14.6538	13.8211	15.3841	16.9335	13.8621333333333	15.3795666666667	0.149865554392462	0.299332997018968	0.521791889809995	no	DRD1	Helicase, C-terminal [Cynara cardunculus var. scolymus] [Cynara cardunculus]	Genetic Information Processing	Replication and repair	ko03440//Homologous recombination	K10875	-	-	-
Unigene0001233	18.3333333333333	19.6666666666667	0.4851	0.4664	0.2492	0.5421	0.3204	0.4977	0.400233333333333	0.4534	0.179943064334632	0.741042084892819	0.895154657126782	no	--	AT4g19390/T5K18_170 [Arabidopsis thaliana]	-	-	-	-	-	-	-
Unigene0001234	115	367.666666666667	2.8885	2.8362	2.3814	7.4823	9.7813	8.9839	2.70203333333333	8.74916666666667	1.69510013845392	2.0909614530718e-17	6.21187253362919e-16	yes	BGAL1	PREDICTED: beta-galactosidase-like [Ipomoea nil]	-	-	-	-	-	-	-
Unigene0001235	50.6666666666667	35	1.4322	1.0432	0.8094	0.8488	0.6110	0.9097	1.09493333333333	0.789833333333333	-0.471222871588635	0.177630305468598	0.366417549126617	no	--	C1-like protein [Cynara cardunculus var. scolymus] [Cynara cardunculus]	-	-	-	-	-	-	-
Unigene0001236	59	34.3333333333333	1.1211	1.2151	0.9108	0.7777	0.5323	0.6497	1.08233333333333	0.653233333333333	-0.728474567854304	0.0218858062621445	0.0728235325352752	no	--	--	-	-	-	-	-	-	-
Unigene0001237	244	418.666666666667	4.2228	3.4896	3.9068	6.7247	7.7632	5.5565	3.87306666666667	6.68146666666667	0.786688492791045	2.35473292686441e-05	0.000177508696696447	no	RUS2	PREDICTED: protein root UVB sensitive 2, chloroplastic [Daucus carota subsp. sativus] [Daucus carota]	-	-	-	-	GO:0009526//plastid envelope	-	GO:0009411//response to UV;GO:0060918//auxin transport
Unigene0001238	14.6666666666667	2.33333333333333	0.2331	1.2105	0.3213	0.0454	0.0000	0.2619	0.5883	0.102433333333333	-2.5218667700415	0.0128074049239725	0.0466855667103197	yes	--	--	-	-	-	-	-	-	-
Unigene0001239	257.666666666667	230.666666666667	1.8208	1.8898	1.6312	1.2442	1.9476	1.6105	1.7806	1.60076666666667	-0.153600430030906	0.466065716758789	0.692152923282149	no	MER3	PREDICTED: DExH-box ATP-dependent RNA helicase DExH17 isoform X1 [Vitis vinifera]	-	-	-	-	-	-	-
Unigene0001240	324.333333333333	295	6.2385	5.3824	5.1275	5.4523	4.7114	5.4654	5.5828	5.2097	-0.099788576017837	0.570689277666956	0.775689256344765	no	GCP1	Gcp-like domain-containing protein [Cynara cardunculus var. scolymus] [Cynara cardunculus]	-	-	-	-	-	-	-
Unigene0001241	53	67	0.6816	0.9951	1.0738	1.5547	0.9862	1.0030	0.916833333333333	1.1813	0.365643992236008	0.264657209259161	0.481610522494431	no	CYP94A2	cytochrome P450 [Cynara cardunculus var. scolymus] [Cynara cardunculus]	Metabolism	Lipid metabolism	ko00073//Cutin, suberine and wax biosynthesis	K13407	-	-	-
Unigene0001242	167	77	4.0356	4.6493	3.1881	2.6754	1.2272	1.8600	3.95766666666667	1.92086666666667	-1.04289272640238	0.000358399990892291	0.002081649188804	yes	--	transmembrane protein [Arabidopsis thaliana]	-	-	-	-	-	-	-
Unigene0001243	365.333333333333	245.333333333333	9.4944	7.8706	8.6671	2.9967	10.3194	3.5146	8.67736666666667	5.61023333333333	-0.629196517557235	0.0835419357220067	0.210791623072307	no	BHLH93	Myc-type, basic helix-loop-helix (bHLH) domain-containing protein [Cynara cardunculus var. scolymus] [Cynara cardunculus]	-	-	-	-	-	-	-
Unigene0001244	23.3333333333333	39.3333333333333	0.4750	0.4558	0.6889	1.0091	0.9022	0.8251	0.5399	0.912133333333333	0.756552512513812	0.0360874331877966	0.109545490539212	no	--	--	-	-	-	-	-	-	-
Unigene0001245	4615.33333333333	4830.66666666667	54.4857	57.0938	54.6894	53.7274	62.5685	59.6094	55.4229666666667	58.6351	0.081280608708902	0.522954372422003	0.7417948280151	no	EPSIN1	ENTH/VHS-like protein, partial [Cynara cardunculus var. scolymus] [Cynara cardunculus]	Cellular Processes	Transport and catabolism	ko04144//Endocytosis	K12471	GO:0005856//cytoskeleton;GO:0012505//endomembrane system;GO:0031410//cytoplasmic vesicle;GO:0043231//intracellular membrane-bounded organelle	-	GO:0006886//intracellular protein transport
Unigene0001246	258	217	6.2574	5.9712	6.3226	4.6620	6.1790	4.7902	6.18373333333333	5.2104	-0.24708397418795	0.197193649389708	0.395220651257732	no	MYBC1	PREDICTED: transcription factor PCL1-like [Daucus carota subsp. sativus] [Daucus carota]	-	-	-	-	-	-	-
Unigene0001247	254.666666666667	304.333333333333	5.7813	6.9740	5.4385	8.5824	6.8033	6.9559	6.0646	7.4472	0.29628560938217	0.120513870562803	0.276911687602758	no	PDF1B	Formylmethionine deformylase [Cynara cardunculus var. scolymus] [Cynara cardunculus]	-	-	-	-	GO:0009536//plastid	GO:0016811//hydrolase activity, acting on carbon-nitrogen (but not peptide) bonds, in linear amides	GO:0044237//cellular metabolic process;GO:0044763//single-organism cellular process;GO:0071704//organic substance metabolic process
Unigene0001248	544	625.333333333333	7.4203	6.9062	7.7858	9.1180	8.2613	8.4255	7.37076666666667	8.6016	0.222790354889623	0.132649981352706	0.296845764099421	no	EMB2750	Pentatricopeptide repeat-containing protein [Cynara cardunculus var. scolymus] [Cynara cardunculus]	-	-	-	-	GO:0043231//intracellular membrane-bounded organelle	GO:0003723//RNA binding	GO:0003006//developmental process involved in reproduction;GO:0048229//gametophyte development
Unigene0001249	2079	2323.66666666667	20.5640	21.8034	22.2067	24.6895	23.9522	24.5848	21.5247	24.4088333333333	0.181410210176369	0.152940732823504	0.329523520928115	no	CUL3A	Cullin homology [Cynara cardunculus var. scolymus] [Cynara cardunculus]	Genetic Information Processing	Folding, sorting and degradation	ko04120//Ubiquitin mediated proteolysis	K03869	-	-	-
Unigene0001250	21.3333333333333	144	0.3603	0.1878	0.3627	2.3853	1.8881	1.9495	0.3036	2.0743	2.77238086617945	1.78577666293368e-19	6.17040104699823e-18	yes	--	--	-	-	-	-	-	-	-
Unigene0001251	27.3333333333333	5.33333333333333	0.7015	0.1365	1.2033	0.0000	0.2364	0.1272	0.680433333333333	0.1212	-2.48906411922858	0.004837338852547	0.0204002240376188	yes	AHA7	PREDICTED: plasma membrane ATPase 1-like [Malus domestica]	Metabolism	Energy metabolism	ko00190//Oxidative phosphorylation	K01535	-	-	-
Unigene0001252	1690	1601.33333333333	40.9850	36.4686	41.7149	35.4083	38.9834	39.6733	39.7228333333333	38.0216666666667	-0.0631467570607396	0.64433808430247	0.828280843692621	no	EBS	PREDICTED: protein polybromo-1-like [Jatropha curcas]	-	-	-	-	GO:0043231//intracellular membrane-bounded organelle	GO:0046914//transition metal ion binding	-
Unigene0001253	328	309	3.5034	3.1316	3.7518	4.3957	2.8355	2.7852	3.46226666666667	3.3388	-0.0523871705438265	0.805119343892461	0.934388835342862	no	NPF8.3	PREDICTED: protein NRT1/ PTR FAMILY 8.1 [Solanum lycopersicum]	-	-	-	-	-	-	-
Unigene0001254	2966	2904.33333333333	59.1216	63.2062	60.3916	60.4611	61.2233	59.8846	60.9064666666667	60.523	-0.00911191183771441	0.942525344808123	1	no	C50	DnaJ domain-containing protein, partial [Cynara cardunculus var. scolymus] [Cynara cardunculus]	-	-	-	-	-	-	GO:0007165//signal transduction
Unigene0001255	8082	8689.33333333333	61.6776	65.8137	66.2056	69.5993	69.9484	71.6001	64.5656333333333	70.3826	0.124452350751661	0.304818466842656	0.528195431611358	no	--	Leucine-rich repeat-containing protein 48 [Morus notabilis]	-	-	-	-	-	-	-
Unigene0001256	31	34.3333333333333	0.6826	0.5193	0.6104	0.8407	0.6132	0.6013	0.6041	0.685066666666667	0.181457002943102	0.642244425861473	0.826704091572347	no	ERF113	PREDICTED: ethylene-responsive transcription factor ERF113 isoform X2 [Sesamum indicum]	-	-	-	-	-	-	-
Unigene0001257	1894	1708.33333333333	48.4088	41.0466	44.6063	35.7738	43.6140	42.6994	44.6872333333333	40.6957333333333	-0.134985181857657	0.346541167358562	0.573817384957812	no	--	AT hook, DNA-binding motif-containing protein [Cynara cardunculus var. scolymus] [Cynara cardunculus]	-	-	-	-	-	-	-
Unigene0001258	15.3333333333333	29.3333333333333	0.2588	0.3382	0.7034	0.7560	0.7865	0.9017	0.433466666666667	0.814733333333333	0.910406879336032	0.0537437631015561	0.149969838023257	no	At1g53440	Concanavalin A-like lectin/glucanase, subgroup [Cynara cardunculus var. scolymus] [Cynara cardunculus]	-	-	-	-	-	GO:0004672//protein kinase activity	GO:0006464//cellular protein modification process;GO:0016310//phosphorylation
Unigene0001259	17	48	0.0651	0.3108	0.5384	0.9316	1.0044	0.5486	0.304766666666667	0.8282	1.44227408355264	0.00798275529495992	0.0313403780948347	yes	DOT3	PREDICTED: BTB/POZ domain-containing protein DOT3 [Fragaria vesca subsp. vesca] [Fragaria vesca]	-	-	-	-	-	-	GO:0010051//xylem and phloem pattern formation;GO:0048513//animal organ development
Unigene0001260	6629.66666666667	8477	139.0741	145.4833	154.6106	196.4440	177.0070	197.3935	146.389333333333	190.2815	0.378324867906067	0.00272501256654699	0.0124388153415426	no	TIFY6B	ZIM-domain protein 7 [Artemisia annua]	Environmental Information Processing	Signal transduction	ko04075//Plant hormone signal transduction	K13464	-	-	-
Unigene0001261	1051.33333333333	1034.33333333333	19.3529	19.9364	19.8688	17.4252	20.4517	20.9516	19.7193666666667	19.6095	-0.00806046656866911	0.95844861592311	1	no	GRIP	GRIP-like protein [Cynara cardunculus var. scolymus] [Cynara cardunculus]	-	-	-	-	GO:0031984//organelle subcompartment;GO:0043231//intracellular membrane-bounded organelle	-	GO:0007049//cell cycle;GO:0009606//tropism;GO:0010467//gene expression;GO:0016192//vesicle-mediated transport;GO:0030243//cellulose metabolic process
Unigene0001262	443.333333333333	385.666666666667	6.9331	6.9081	7.6874	7.1369	6.2502	5.5949	7.1762	6.32733333333333	-0.181622497412844	0.270285618259465	0.488309853432961	no	GSA	PREDICTED: glutamate-1-semialdehyde 2,1-aminomutase, chloroplastic [Beta vulgaris subsp. vulgaris] [Beta vulgaris]	Metabolism	Global and overview maps;Metabolism of cofactors and vitamins	ko01100//Metabolic pathways;ko01110//Biosynthesis of secondary metabolites;ko00860//Porphyrin and chlorophyll metabolism	K01845	-	-	-
Unigene0001263	56829.6666666667	38059.6666666667	949.8196	1066.5390	936.4614	907.2349	546.0106	591.0479	984.273333333333	681.431133333333	-0.530491145518633	0.00322434193619994	0.0143726133126676	no	OsI_03083	Lipase, class 3 [Cynara cardunculus var. scolymus] [Cynara cardunculus]	-	-	-	-	-	-	-
Unigene0001264	569.666666666667	705	10.5335	16.9523	19.3826	15.7505	25.8223	15.2080	15.6228	18.9269333333333	0.276787630992569	0.262059740168236	0.478336992089559	no	OBAP2A	PREDICTED: oil body-associated protein 2A isoform X2 [Solanum lycopersicum]	-	-	-	-	-	-	-
Unigene0001265	958	977.333333333333	12.4557	11.8755	12.4708	13.7601	13.4275	10.7983	12.2673333333333	12.6619666666667	0.0456798319340925	0.761378721525319	0.908016020212675	no	At3g12350	F-box protein [Morus notabilis]	-	-	-	-	-	-	-
Unigene0001266	866.333333333333	361.333333333333	6.5090	6.7435	7.0463	2.6643	2.8312	3.0770	6.76626666666667	2.8575	-1.24360653815067	9.16819390346132e-17	2.59725767928727e-15	yes	--	PREDICTED: mitochondrial dicarboxylate/tricarboxylate transporter DTC-like [Solanum lycopersicum]	-	-	-	-	GO:0009536//plastid;GO:0031090//organelle membrane;GO:0031967//organelle envelope	-	GO:0006091//generation of precursor metabolites and energy;GO:0044723//single-organism carbohydrate metabolic process;GO:0044763//single-organism cellular process;GO:0046942//carboxylic acid transport
Unigene0001267	16.3333333333333	13.3333333333333	0.5834	0.3665	0.2872	0.5112	0.2770	0.2732	0.412366666666667	0.3538	-0.220993670278292	0.710792205855078	0.875077281380648	no	--	PREDICTED: wall-associated receptor kinase-like 20 [Eucalyptus grandis]	-	-	-	-	-	-	-
Unigene0001268	16.6666666666667	15	0.6693	0.4658	0.1825	0.2707	0.4889	0.4629	0.4392	0.4075	-0.108077994999396	0.910967458949482	0.994787807684903	no	ATL54	Zinc finger, RING/FYVE/PHD-type [Cynara cardunculus var. scolymus] [Cynara cardunculus]	-	-	-	-	-	-	-
Unigene0001269	1927.66666666667	1832.33333333333	43.8424	40.9783	34.8572	40.9423	28.5177	48.7621	39.8926333333333	39.4073666666667	-0.0176570126717367	0.924537862087407	1	no	Galm	PREDICTED: aldose 1-epimerase [Vitis vinifera]	Metabolism	Carbohydrate metabolism;Global and overview maps	ko01100//Metabolic pathways;ko01110//Biosynthesis of secondary metabolites;ko00010//Glycolysis / Gluconeogenesis;ko00052//Galactose metabolism	K01785	-	GO:0016853//isomerase activity	GO:0005975//carbohydrate metabolic process
Unigene0001270	309	313	7.2165	8.0205	8.1336	6.8175	8.6849	8.2976	7.7902	7.93333333333333	0.0262668002206601	0.882988736273038	0.978989652416691	no	--	PREDICTED: DNA-directed RNA polymerase III subunit RPC6-like [Vitis vinifera]	Metabolism;Genetic Information Processing	Nucleotide metabolism;Transcription;Global and overview maps	ko01100//Metabolic pathways;ko00230//Purine metabolism;ko00240//Pyrimidine metabolism;ko03020//RNA polymerase	K03025	-	-	-
Unigene0001271	1034	1117.66666666667	9.6933	9.4173	9.6890	9.4155	10.8240	11.2494	9.59986666666667	10.4963	0.128794586670282	0.360564078958443	0.588977954655125	no	VAL1	B3 DNA binding domain-containing protein, partial [Cynara cardunculus var. scolymus] [Cynara cardunculus]	-	-	-	-	-	-	-
Unigene0001272	57.3333333333333	96.3333333333333	3.6524	2.2773	2.4038	4.9155	4.1269	5.4037	2.77783333333333	4.81536666666667	0.793685614491896	0.00561673622498389	0.0231841188447956	no	--	--	-	-	-	-	-	-	-
Unigene0001273	104.666666666667	134	1.9400	1.7168	1.8418	2.6541	2.0627	2.4971	1.83286666666667	2.40463333333333	0.391715084015944	0.0808631537289724	0.205596814554627	no	At4g14490	PREDICTED: FHA domain-containing protein At4g14490 [Cucumis sativus]	-	-	-	-	-	-	-
Unigene0001274	1199.66666666667	1131.66666666667	26.1210	25.2275	26.6753	29.9200	22.2738	23.0885	26.0079333333333	25.0941	-0.051603558294306	0.738385919436227	0.893594087130185	no	U2AF35B	Nucleotide-binding, alpha-beta plait [Cynara cardunculus var. scolymus] [Cynara cardunculus]	Genetic Information Processing	Transcription	ko03040//Spliceosome	K12836	GO:0043231//intracellular membrane-bounded organelle	GO:0003676//nucleic acid binding;GO:0043169//cation binding	-
Unigene0001275	257.333333333333	239.333333333333	6.0122	4.3901	5.6003	5.2397	5.0026	4.8420	5.3342	5.0281	-0.0852585754850858	0.657638389875836	0.837835610880717	no	PPRD2	3-oxo-5-alpha-steroid 4-dehydrogenase, C-terminal [Cynara cardunculus var. scolymus] [Cynara cardunculus]	-	-	-	-	-	-	-
Unigene0001276	102	690	1.0853	2.4815	3.4954	17.9264	18.4703	10.4034	2.35406666666667	15.6000333333333	2.72832202888209	1.95506424685206e-15	4.98604027803331e-14	yes	--	PREDICTED: intracellular protein transport protein USO1-like isoform X1 [Solanum tuberosum]	-	-	-	-	-	-	-
Unigene0001277	203.333333333333	39.6666666666667	5.0987	4.2905	5.5616	0.8895	1.1612	0.8556	4.9836	0.968766666666667	-2.36296714686329	5.01930151108774e-21	1.95332349749733e-19	yes	--	Ribosomal protein L39e, partial [Cynara cardunculus var. scolymus] [Cynara cardunculus]	-	-	-	-	-	-	-
Unigene0001278	940	1296.66666666667	12.1342	12.4580	12.0679	18.1497	15.9098	17.5689	12.2200333333333	17.2094666666667	0.493954167459224	0.000320695604883278	0.00188744787876616	no	XBAT33	Ankyrin repeat-containing protein [Cynara cardunculus var. scolymus] [Cynara cardunculus]	-	-	-	-	-	GO:0019787//ubiquitin-like protein transferase activity;GO:0043169//cation binding	GO:0032446//protein modification by small protein conjugation
Unigene0001279	108.333333333333	20.3333333333333	2.8294	2.2280	3.0927	0.4683	0.8061	0.2120	2.7167	0.495466666666667	-2.45499535418155	2.06569119937856e-10	3.26328583310871e-09	yes	--	--	-	-	-	-	-	-	-
Unigene0001280	17	22	0.4945	0.2616	0.6766	0.5473	0.4943	0.8189	0.477566666666667	0.620166666666667	0.376953842149768	0.442257770825824	0.669815438429032	no	--	--	-	-	-	-	-	-	-
Unigene0001281	646.666666666667	296	4.7421	4.3155	3.0494	1.7769	1.8536	2.0725	4.03566666666667	1.901	-1.08604848532035	1.30301882783702e-08	1.64392303695038e-07	yes	ALA11	Cation-transporting P-type ATPase [Cynara cardunculus var. scolymus] [Cynara cardunculus]	-	-	-	-	GO:0031224//intrinsic component of membrane	GO:0003824//catalytic activity;GO:0005548//phospholipid transporter activity;GO:0032550//purine ribonucleoside binding;GO:0046872//metal ion binding	GO:0015914//phospholipid transport
Unigene0001282	111	87.6666666666667	2.8952	3.9591	2.1883	3.0779	2.5264	1.7588	3.0142	2.45436666666667	-0.296424352170914	0.320733177108776	0.546299237670613	no	--	--	-	-	-	-	-	-	-
Unigene0001283	40.6666666666667	0.333333333333333	1.2196	0.7946	0.8807	0.0000	0.0000	0.0254	0.964966666666667	0.00846666666666667	-6.83254120610549	1.6100510133152e-16	4.49023702924295e-15	yes	NSF	AAA+ ATPase domain-containing protein [Cynara cardunculus var. scolymus] [Cynara cardunculus]	-	-	-	-	-	-	-
Unigene0001284	457.666666666667	402.333333333333	6.2578	4.9887	6.3792	5.7982	4.7011	5.2780	5.87523333333333	5.2591	-0.159830219630728	0.351924569869771	0.579895006206344	no	MTERF4	Mitochodrial transcription termination factor-related protein [Cynara cardunculus var. scolymus] [Cynara cardunculus]	-	-	-	-	-	-	-
Unigene0001285	1854.66666666667	1711.66666666667	20.1001	20.0833	19.3180	16.6475	19.2030	19.7857	19.8338	18.5454	-0.0968997278458497	0.474703363726829	0.700491287568201	no	Gpaa1	Gaa1-like, GPI transamidase component [Cynara cardunculus var. scolymus] [Cynara cardunculus]	Metabolism	Global and overview maps;Glycan biosynthesis and metabolism	ko01100//Metabolic pathways;ko00563//Glycosylphosphatidylinositol(GPI)-anchor biosynthesis	K05289	-	-	-
Unigene0001286	38	53	0.6804	0.8726	1.3307	1.0965	1.0694	1.8721	0.961233333333333	1.346	0.485719826196294	0.199927231228349	0.399169780157971	no	AT5	PREDICTED: probable long-chain-alcohol O-fatty-acyltransferase 5 [Prunus mume]	-	-	-	-	-	-	-
Unigene0001287	31	44	0.8938	0.5776	0.6035	0.8453	1.0508	1.1001	0.691633333333333	0.998733333333333	0.53009212135012	0.126277679883286	0.286650521238953	no	--	--	-	-	-	-	-	-	-
Unigene0001288	4432.33333333333	4123	104.8778	112.5919	103.7598	102.9653	102.8360	97.7801	107.0765	101.1938	-0.0815209867484204	0.510737471954679	0.730996670488004	no	GAMMACA1	transcription factor APFI family protein [Populus trichocarpa]	-	-	-	-	-	-	-
Unigene0001289	75.3333333333333	60.3333333333333	1.8379	1.4194	2.1453	1.1522	1.6176	1.5365	1.80086666666667	1.43543333333333	-0.327205042153643	0.270771448529844	0.488905161685445	no	--	--	-	-	-	-	-	-	-
Unigene0001290	44.3333333333333	2.33333333333333	0.6362	1.2790	0.9700	0.0000	0.0585	0.0922	0.961733333333333	0.0502333333333333	-4.2589200068769	7.84795327698739e-12	1.44417171571358e-10	yes	--	--	-	-	-	-	-	-	-
Unigene0001291	459.333333333333	536.666666666667	4.9618	4.5114	5.2555	5.0313	6.1579	6.1203	4.90956666666667	5.76983333333333	0.232933952475306	0.146015993212004	0.318407160119215	no	--	polymerase/histidinol phosphatase-like protein [Cynara cardunculus var. scolymus] [Cynara cardunculus]	Genetic Information Processing	Translation	ko03013//RNA transport;ko03008//Ribosome biogenesis in eukaryotes	K03539	-	-	-
Unigene0001292	5.66666666666667	3.66666666666667	0.2328	0.0000	0.1925	0.0000	0.1547	0.1046	0.141766666666667	0.0864333333333333	-0.713858648772473	0.590447645677616	0.788334380519552	no	--	--	-	-	-	-	-	-	-
Unigene0001293	673.666666666667	539	11.0558	8.3119	9.0143	7.1832	7.9659	7.8987	9.46066666666667	7.6826	-0.300347209148439	0.0643729420150314	0.172450603084199	no	GLCAT14B	Glycosyl transferase, family 14 [Cynara cardunculus var. scolymus] [Cynara cardunculus]	-	-	-	-	-	-	-
Unigene0001294	953.333333333333	905	8.3553	7.7240	8.0687	7.3612	7.8812	7.9883	8.04933333333333	7.74356666666667	-0.0558710793953633	0.6879652820704	0.85969596342766	no	FCA	PREDICTED: flowering time control protein FCA isoform X2 [Vitis vinifera]	-	-	-	-	-	-	-
Unigene0001295	569	544.666666666667	4.1362	4.2340	4.0175	4.9211	3.8429	3.3568	4.12923333333333	4.04026666666667	-0.03142342691556	0.856937387284577	0.964733809160919	no	RPOT3-TOM	DNA-directed RNA polymerase, helix hairpin domain-containing protein [Cynara cardunculus var. scolymus] [Cynara cardunculus]	-	-	-	-	-	-	-
Unigene0001296	100.666666666667	70	2.0237	1.8924	0.9825	1.3197	1.1620	1.0578	1.63286666666667	1.17983333333333	-0.468823916317666	0.124801567105228	0.284131236660747	no	--	--	-	-	-	-	-	-	-
Unigene0001297	631	726.333333333333	9.1836	9.9823	10.8168	12.5966	10.0113	12.6033	9.99423333333333	11.7370666666667	0.231904088571733	0.145866034613959	0.318152365405702	no	--	PREDICTED: protein Daple-like isoform X2 [Juglans regia]	-	-	-	-	-	-	-
Unigene0001298	1294.66666666667	1613.66666666667	32.0433	29.2686	31.8849	43.2715	39.2429	35.3997	31.0656	39.3047	0.339383919501488	0.0156493368243025	0.0552261035919817	no	--	Replicase polyprotein 1ab [Gossypium arboreum]	-	-	-	-	-	-	-
Unigene0001299	155	169.666666666667	3.6023	4.5853	3.2064	3.9082	3.9317	4.9685	3.798	4.26946666666667	0.168815957002048	0.458701147526812	0.685456257939363	no	--	Sterile alpha motif domain-containing protein [Cynara cardunculus var. scolymus] [Cynara cardunculus]	-	-	-	-	-	-	-
Unigene0001300	38	39.6666666666667	1.1540	0.7052	0.8557	0.8196	1.3538	0.6358	0.904966666666667	0.9364	0.0492602811715965	0.895735537091506	0.986037675880622	no	--	--	-	-	-	-	-	-	-
Unigene0001301	52.3333333333333	43	1.4032	0.8122	1.3316	0.7452	1.3527	0.7646	1.18233333333333	0.954166666666667	-0.309323637063515	0.410680086727659	0.639372006706173	no	--	--	-	-	-	-	-	-	-
Unigene0001302	27	23	0.4957	0.6716	0.6876	0.5288	0.4503	0.6298	0.6183	0.5363	-0.205266752236813	0.619240097763009	0.809571056992007	no	TY3B-I	Gag protease polyprotein [Theobroma cacao]	-	-	-	-	-	-	GO:0043170//macromolecule metabolic process;GO:0044238//primary metabolic process
Unigene0001303	307	303.333333333333	5.9402	5.4058	4.6340	4.9877	5.4837	5.6345	5.32666666666667	5.36863333333333	0.0113218727130182	0.958106027932702	1	no	--	Coactivator CBP, KIX domain-containing protein [Cynara cardunculus var. scolymus] [Cynara cardunculus]	-	-	-	-	-	-	-
Unigene0001304	16251	16206.3333333333	290.8143	292.0086	314.1043	349.1160	269.7110	294.3959	298.975733333333	304.407633333333	0.0259761449729984	0.849685652255466	0.960404270694811	no	FAD2	delta-12 oleate desaturase [Helianthus annuus]	Metabolism	Global and overview maps;Lipid metabolism	ko01212//Fatty acid metabolism;ko01040//Biosynthesis of unsaturated fatty acids	K10256	-	-	-
Unigene0001305	13.3333333333333	37.3333333333333	0.3117	0.3134	0.6028	0.9271	1.3456	1.0829	0.4093	1.11853333333333	1.45037767879765	0.000722077879611628	0.00389374987620667	yes	--	--	-	-	-	-	-	-	-
Unigene0001306	111.333333333333	26.3333333333333	2.8019	3.1269	2.3850	0.6936	0.4284	0.9340	2.77126666666667	0.685333333333333	-2.01566777781602	3.36428337906654e-10	5.17888028875445e-09	yes	--	--	-	-	-	-	-	-	-
Unigene0001307	20	79.3333333333333	0.2985	0.3334	0.4311	1.5111	1.6376	1.0436	0.354333333333333	1.39743333333333	1.97960036261752	8.84959204300409e-09	1.14118344503833e-07	yes	ANX2	Concanavalin A-like lectin/glucanase, subgroup [Cynara cardunculus var. scolymus] [Cynara cardunculus]	-	-	-	-	-	-	-
Unigene0001308	181.333333333333	365	3.6039	5.1856	4.7876	8.9168	9.4171	9.2653	4.5257	9.19973333333333	1.02345108903756	7.95419226445186e-08	8.99833360718754e-07	yes	PER72	heme peroxidase [Cynara cardunculus var. scolymus] [Cynara cardunculus]	Metabolism	Biosynthesis of other secondary metabolites;Global and overview maps	ko01100//Metabolic pathways;ko01110//Biosynthesis of secondary metabolites;ko00940//Phenylpropanoid biosynthesis	K00430	-	-	-
Unigene0001309	111.666666666667	185.666666666667	1.9723	3.1410	2.7496	3.8060	3.8300	5.6783	2.62096666666667	4.4381	0.759843169289446	0.00296486796676577	0.0133782267619442	no	CRF5	PREDICTED: ethylene-responsive transcription factor CRF6 [Theobroma cacao]	-	-	-	-	-	-	-
Unigene0001310	786	1265	19.9976	17.6482	20.4160	22.0061	39.9013	30.7845	19.3539333333333	30.8973	0.67485397431495	0.000665006308508711	0.00361753788328247	no	--	Histidine phosphatase superfamily, clade-1 [Cynara cardunculus var. scolymus] [Cynara cardunculus]	-	-	-	-	-	-	-
Unigene0001311	468	379	10.8010	11.9694	12.2072	8.6604	10.0333	9.8643	11.6592	9.51933333333333	-0.292536354876439	0.0656753029150615	0.175185817774625	no	AFP3	PREDICTED: ninja-family protein AFP3-like [Malus domestica]	-	-	-	-	-	-	-
Unigene0001312	30.3333333333333	61	0.4786	0.5230	1.0574	1.4346	1.2450	1.4267	0.686333333333333	1.36876666666667	0.995895202420755	0.00544471426525282	0.0225747482067791	no	--	--	-	-	-	-	-	-	-
Unigene0001313	296.666666666667	332	4.3288	5.0369	5.6399	6.8917	4.6227	5.6490	5.00186666666667	5.72113333333333	0.193834366835674	0.331840471030685	0.557827438641491	no	--	PREDICTED: glutathione S-transferase T3-like [Raphanus sativus]	-	-	-	-	-	-	-
Unigene0001314	394.333333333333	286	2.4176	2.7341	3.3171	2.3225	1.9897	1.8868	2.82293333333333	2.06633333333333	-0.450122055102006	0.0146034919858314	0.0520855794316774	no	pif1	ATP-dependent DNA helicase PIF1-like [Ananas comosus]	-	-	-	-	-	-	-
Unigene0001315	1403.66666666667	1722	12.2496	12.6652	13.0548	15.1785	15.7447	16.2576	12.6565333333333	15.7269333333333	0.313355080579171	0.01628931722819	0.0570949488861705	no	EMB1027	PREDICTED: arginine--tRNA ligase, cytoplasmic-like isoform X1 [Juglans regia]	Genetic Information Processing	Translation	ko00970//Aminoacyl-tRNA biosynthesis	K01887	-	-	-
Unigene0001316	121	96.6666666666667	7.4275	6.1135	5.4193	5.7660	4.6864	5.1541	6.3201	5.20216666666667	-0.280834764686695	0.231153212590284	0.439019872213833	no	At2g23200	Mannose-binding lectin [Cynara cardunculus var. scolymus] [Cynara cardunculus]	-	-	-	-	-	-	-
Unigene0001317	248.666666666667	389	5.8276	6.2994	7.2033	10.1134	9.0072	11.5915	6.44343333333333	10.2373666666667	0.667943134903064	0.000207917396098458	0.00128024804455351	no	--	--	-	-	-	-	-	-	-
Unigene0001318	31.3333333333333	54	0.5007	0.3277	0.3165	0.5442	0.7629	0.6935	0.381633333333333	0.666866666666667	0.805211150351129	0.018308405788996	0.0629379813067149	no	PAP1	PREDICTED: probable inactive purple acid phosphatase 1 [Vitis vinifera]	-	-	-	-	-	GO:0003824//catalytic activity;GO:0043169//cation binding	GO:0006796//phosphate-containing compound metabolic process
Unigene0001319	61	48.3333333333333	0.7975	0.6270	0.5316	0.5256	0.6894	0.3447	0.652033333333333	0.5199	-0.326711564766941	0.34504476126182	0.572163702363412	no	PHOX1	Phox/Bem1p [Cynara cardunculus var. scolymus] [Cynara cardunculus]	-	-	-	-	-	-	-
Unigene0001320	1087.66666666667	609.666666666667	19.8067	17.6194	17.7720	10.6706	10.7457	10.0114	18.3993666666667	10.4759	-0.812581914141078	1.10479374660531e-08	1.40663341800711e-07	no	MYB106	PREDICTED: myb-related protein 306 [Daucus carota subsp. sativus] [Daucus carota]	Organismal Systems	Environmental adaptation	ko04626//Plant-pathogen interaction	K09422	-	-	-
Unigene0001321	214	38	3.5943	3.7898	3.4167	1.1385	0.3489	0.5386	3.60026666666667	0.675333333333333	-2.41443209547857	1.10605387315748e-12	2.21092415514255e-11	yes	--	--	-	-	-	-	-	-	-
Unigene0001322	3209	2687.33333333333	53.4448	49.6292	52.1181	44.3806	44.2451	43.2213	51.7307	43.949	-0.23519037450045	0.0588972647769355	0.161062577822524	no	HERC2	Regulator of chromosome condensation 1/beta-lactamase-inhibitor protein II [Cynara cardunculus var. scolymus] [Cynara cardunculus]	-	-	-	-	-	-	-
Unigene0001323	309.333333333333	316.666666666667	3.2115	2.8294	2.9989	3.2562	3.3915	2.7069	3.01326666666667	3.1182	0.0493851113052595	0.7803850296606	0.919192559782615	no	--	AT hook, DNA-binding motif-containing protein [Cynara cardunculus var. scolymus] [Cynara cardunculus]	-	-	-	-	-	-	-
Unigene0001324	1006	977	16.9682	16.4752	17.9414	18.0023	16.4952	16.1415	17.1282666666667	16.8796666666667	-0.021092747525368	0.881707309955175	0.978353894089047	no	PRS3	PREDICTED: ribose-phosphate pyrophosphokinase 4 isoform X1 [Solanum lycopersicum]	-	-	-	-	-	-	-
Unigene0001325	4815.33333333333	5510.66666666667	33.7701	32.3346	34.3269	36.9592	42.9144	35.8243	33.4772	38.5659666666667	0.204149405554454	0.117737393523109	0.272123159602135	no	AAE16	AMP-binding, conserved site-containing protein [Cynara cardunculus var. scolymus] [Cynara cardunculus]	Metabolism;Cellular Processes	Global and overview maps;Transport and catabolism;Lipid metabolism	ko01100//Metabolic pathways;ko01212//Fatty acid metabolism;ko04146//Peroxisome;ko00061//Fatty acid biosynthesis;ko00071//Fatty acid degradation	K01897	-	GO:0003824//catalytic activity	-
Unigene0001326	65.3333333333333	58.3333333333333	0.6367	0.8216	0.4829	0.6773	0.6859	0.4059	0.647066666666667	0.5897	-0.133933165221127	0.677140208781558	0.851995622205111	no	FAR1	PREDICTED: protein FAR1-RELATED SEQUENCE 6-like [Pyrus x bretschneideri]	-	-	-	-	-	-	-
Unigene0001327	9.33333333333333	5.66666666666667	0.6140	0.9876	0.1451	0.2870	0.1166	0.7591	0.582233333333333	0.387566666666667	-0.587152942656435	0.549120064556643	0.763667020617085	no	--	--	-	-	-	-	-	-	-
Unigene0001328	1048.33333333333	1114	7.4057	7.4794	8.2750	8.0438	8.3256	8.5024	7.72003333333333	8.2906	0.102869438220844	0.452716071809158	0.679562128922793	no	mybL	Homeodomain-like protein [Cynara cardunculus var. scolymus] [Cynara cardunculus]	Organismal Systems	Environmental adaptation	ko04626//Plant-pathogen interaction	K09422	-	-	-
Unigene0001329	1194.66666666667	1155.33333333333	18.7263	17.6855	18.6093	16.4136	17.8656	19.6577	18.3403666666667	17.9789666666667	-0.0287123770953462	0.839720624305238	0.954638186957848	no	TAF5	PREDICTED: transcription initiation factor TFIID subunit 5 [Vitis vinifera]	Genetic Information Processing	Transcription	ko03022//Basal transcription factors	K03130	-	GO:0003824//catalytic activity	GO:0006351//transcription, DNA-templated;GO:0007059//chromosome segregation;GO:0008380//RNA splicing;GO:0010468//regulation of gene expression;GO:0022402//cell cycle process;GO:0033043//regulation of organelle organization
Unigene0001330	46.6666666666667	70.6666666666667	0.5604	0.9013	0.5960	0.9330	1.0377	1.2124	0.6859	1.06103333333333	0.629399819768534	0.0411558229446737	0.121474110152814	no	PCMP-E16	PREDICTED: pentatricopeptide repeat-containing protein At5g59600-like [Vitis vinifera]	-	-	-	-	-	-	-
Unigene0001331	474	490	6.8662	6.1235	6.7484	6.8564	7.5550	6.1526	6.57936666666667	6.85466666666667	0.0591377953145873	0.708616147534312	0.873671971954598	no	GAPN	NADP-dependent glyceraldehyde-3-phosphate dehydrogenase-like [Cajanus cajan]	Metabolism	Global and overview maps;Carbohydrate metabolism	ko01100//Metabolic pathways;ko01200//Carbon metabolism;ko00010//Glycolysis / Gluconeogenesis;ko00030//Pentose phosphate pathway	K00131	-	GO:0016903//oxidoreductase activity, acting on the aldehyde or oxo group of donors	GO:0044710//single-organism metabolic process
Unigene0001332	1882.66666666667	1911.66666666667	16.0491	15.3547	16.2759	15.1876	17.2271	16.4664	15.8932333333333	16.2937	0.0359015929209835	0.784516606315276	0.921720913570759	no	At1g05910	AAA+ ATPase domain-containing protein [Cynara cardunculus var. scolymus] [Cynara cardunculus]	-	-	-	-	-	GO:0016462//pyrophosphatase activity;GO:0032550//purine ribonucleoside binding	GO:0044763//single-organism cellular process
Unigene0001333	3352	3975	48.9280	48.3017	51.0949	67.3804	55.6258	56.2256	49.4415333333333	59.7439333333333	0.273068736485919	0.0412403531703387	0.121688290329925	no	HHP4	PREDICTED: heptahelical transmembrane protein 4-like [Populus euphratica]	-	-	-	-	-	-	-
Unigene0001334	999.666666666667	986.666666666667	13.6900	13.4391	13.5367	14.1343	13.0734	13.6535	13.5552666666667	13.6204	0.00691557768053366	0.962902430529054	1	no	--	Choline transporter-like protein [Cynara cardunculus var. scolymus] [Cynara cardunculus]	-	-	-	-	-	-	-
Unigene0001335	1170	1048.33333333333	10.8523	11.2659	11.6631	9.0553	10.1587	11.4194	11.2604333333333	10.2111333333333	-0.141119347698491	0.332274893085437	0.558301114988584	no	TRS120	TRAPP II complex, Trs120 [Cynara cardunculus var. scolymus] [Cynara cardunculus]	-	-	-	-	-	-	-
Unigene0001336	481.333333333333	465.666666666667	5.2112	5.6465	5.4261	4.7786	5.9019	5.1845	5.42793333333333	5.28833333333333	-0.0375898860535002	0.818799557308668	0.9418345474655	no	--	HAT transposon superfamily isoform 2 [Theobroma cacao]	-	-	-	-	-	GO:0003676//nucleic acid binding;GO:0005515//protein binding	-
Unigene0001337	1511.33333333333	2511	23.2250	20.2614	24.5196	47.7429	30.0467	38.2618	22.6686666666667	38.6838	0.771029984431073	9.61852344678664e-06	7.78833217982863e-05	no	PAP2	acid phosphatase precursor [Tagetes patula]	-	-	-	-	GO:0005618//cell wall;GO:0044444//cytoplasmic part	GO:0003824//catalytic activity;GO:0043169//cation binding	GO:0006796//phosphate-containing compound metabolic process
Unigene0001338	606.333333333333	509	9.4925	7.9938	9.2164	7.1182	7.6305	7.9387	8.9009	7.56246666666667	-0.235094340938624	0.124992746142227	0.284453283121437	no	NUP58	PREDICTED: nuclear pore complex protein NUP58 [Nicotiana attenuata]	Genetic Information Processing	Translation	ko03013//RNA transport	K14307	-	-	-
Unigene0001339	1888.33333333333	1872.66666666667	10.4692	9.9231	9.8863	9.5854	9.3884	11.6633	10.0928666666667	10.2123666666667	0.0169812427171311	0.905872528101954	0.99196547752282	no	--	GMP synthase [glutamine-hydrolyzing] [Gossypium arboreum]	-	-	-	-	-	-	-
Unigene0001340	447.333333333333	430	6.3533	6.1561	6.6468	5.7051	6.8530	5.9577	6.3854	6.17193333333333	-0.049054518767184	0.764089538990474	0.909488928103945	no	--	F-box domain, cyclin-like protein [Cynara cardunculus var. scolymus] [Cynara cardunculus]	-	-	-	-	-	-	-
Unigene0001341	14.3333333333333	26.3333333333333	0.2202	0.4427	0.2365	0.3742	0.4752	0.8548	0.2998	0.568066666666667	0.922059866911593	0.0706125049231979	0.185208848557905	no	--	F-box domain, cyclin-like protein [Cynara cardunculus var. scolymus] [Cynara cardunculus]	-	-	-	-	-	-	-
Unigene0001342	782.333333333333	791.666666666667	11.7757	11.0693	10.9160	11.0800	11.7007	11.9152	11.2536666666667	11.5653	0.0394075529356907	0.781701252567704	0.919912795854594	no	--	F-box domain, cyclin-like protein [Cynara cardunculus var. scolymus] [Cynara cardunculus]	-	-	-	-	-	-	-
Unigene0001343	1865.66666666667	2085.33333333333	27.4943	28.0478	27.3649	32.7302	30.6672	30.8994	27.6356666666667	31.4322666666667	0.185714896867289	0.145073474128189	0.316763362605613	no	AAP7	PREDICTED: probable amino acid permease 7 isoform X1 [Prunus mume]	-	-	-	-	GO:0031224//intrinsic component of membrane	-	-
Unigene0001344	2015.33333333333	2493.33333333333	27.9364	30.1429	29.1539	35.4650	35.4151	38.8116	29.0777333333333	36.5639	0.330505147465556	0.0104368288388407	0.0393173387845383	no	Slc25a44	Mitochondrial carrier domain-containing protein [Cynara cardunculus var. scolymus] [Cynara cardunculus]	-	-	-	-	GO:0031224//intrinsic component of membrane	-	-
Unigene0001345	448.333333333333	459.333333333333	7.3563	5.8635	6.2277	6.4782	6.9335	6.8175	6.4825	6.74306666666667	0.0568545601487366	0.725958867035667	0.885176066866903	no	trmt6	Eukaryotic initiation factor 3 gamma subunit family protein [Theobroma cacao]	-	-	-	-	-	-	GO:0006417//regulation of translation
Unigene0001346	61.3333333333333	110	0.8956	0.6047	1.1372	2.3738	1.0916	1.3820	0.879166666666667	1.6158	0.878040042574712	0.0112630145021196	0.0419190412065835	no	DELTA-OAT	OAT [Helianthus tuberosus]	Metabolism	Amino acid metabolism;Global and overview maps	ko01100//Metabolic pathways;ko01110//Biosynthesis of secondary metabolites;ko00330//Arginine and proline metabolism	K00819	-	GO:0016740//transferase activity	-
Unigene0001347	59.3333333333333	60.6666666666667	0.8556	0.8883	0.8950	1.1636	0.9457	0.6305	0.879633333333333	0.913266666666667	0.0541339017536772	0.873047470923952	0.973775124735146	no	--	--	-	-	-	-	-	-	-
Unigene0001348	1107.33333333333	959.666666666667	14.8540	12.0518	14.3752	11.8535	11.9201	12.4840	13.7603333333333	12.0858666666667	-0.187194487443123	0.196838777776551	0.394647671974799	no	--	Choline transporter-like protein [Cynara cardunculus var. scolymus] [Cynara cardunculus]	-	-	-	-	-	-	-
Unigene0001349	1137.33333333333	1114	16.6445	15.8203	17.9869	16.1378	17.4223	16.2599	16.8172333333333	16.6066666666667	-0.0181778610382775	0.899207147688642	0.988106624989064	no	PDPK2	PREDICTED: 3-phosphoinositide-dependent protein kinase 2-like [Ipomoea nil]	-	-	-	-	-	GO:0004674//protein serine/threonine kinase activity;GO:0032550//purine ribonucleoside binding	GO:0006464//cellular protein modification process;GO:0006796//phosphate-containing compound metabolic process
Unigene0001350	48.3333333333333	31	0.3962	0.8607	0.7098	0.2837	0.4248	0.5601	0.655566666666667	0.422866666666667	-0.632539658721	0.119179794638728	0.274604047402829	no	--	--	-	-	-	-	-	-	-
Unigene0001351	818.666666666667	722	12.8767	13.7779	13.9959	12.2113	13.0154	10.9371	13.5501666666667	12.0546	-0.168726817078817	0.250347510188854	0.463571139746308	no	DPBF3	bZIP transcription factor bZIP7 [Camellia sinensis]	Environmental Information Processing	Signal transduction	ko04075//Plant hormone signal transduction	K14432	-	-	-
Unigene0001352	1190.66666666667	1244.33333333333	12.2227	13.5838	11.1613	11.8640	14.7307	12.4746	12.3226	13.0231	0.0797662176636961	0.596618665397893	0.79279148752813	no	BLH9	TALE protein, partial [Chrysanthemum x morifolium]	-	-	-	-	-	-	-
Unigene0001353	3039.66666666667	1934	17.1342	20.4780	18.8683	13.2707	12.0111	11.2559	18.8268333333333	12.1792333333333	-0.628367039211684	5.09819202125126e-06	4.34247733014283e-05	no	THY-1	dihydrofolate reductase-thymidylate synthase family protein [Populus trichocarpa]	Metabolism	Nucleotide metabolism;Global and overview maps;Metabolism of cofactors and vitamins	ko01100//Metabolic pathways;ko00240//Pyrimidine metabolism;ko00790//Folate biosynthesis;ko00670//One carbon pool by folate	K13998	-	GO:0000166//nucleotide binding;GO:0042083//5,10-methylenetetrahydrofolate-dependent methyltransferase activity	GO:0006544//glycine metabolic process;GO:0009117//nucleotide metabolic process;GO:0009177//pyrimidine deoxyribonucleoside monophosphate biosynthetic process;GO:0009396//folic acid-containing compound biosynthetic process
Unigene0001354	311.333333333333	177	4.2990	3.9902	4.7840	3.1123	2.2290	2.2379	4.35773333333333	2.5264	-0.786494838718399	9.15589700058502e-05	0.000609578417486578	no	At4g21170	Pentatricopeptide repeat-containing protein, partial [Cynara cardunculus var. scolymus] [Cynara cardunculus]	-	-	-	-	-	-	-
Unigene0001355	934.333333333333	903.666666666667	13.2228	16.3003	17.1062	13.5271	15.7850	16.0401	15.5431	15.1174	-0.0400642356057952	0.802636098836849	0.93303525819657	no	SCPL51	Peptidase S10, serine carboxypeptidase [Cynara cardunculus var. scolymus] [Cynara cardunculus]	-	-	-	-	-	GO:0004180//carboxypeptidase activity	GO:0009814//defense response, incompatible interaction;GO:0019538//protein metabolic process;GO:0033554//cellular response to stress
Unigene0001356	8617	7202	123.3020	131.1426	127.0904	101.5716	111.8206	109.3407	127.178333333333	107.577633333333	-0.241474751959071	0.0497860150290958	0.141349413493848	no	--	rve domain-containing protein [Cephalotus follicularis]	-	-	-	-	-	-	-
Unigene0001357	127.333333333333	204.333333333333	2.1690	1.9608	2.1759	3.7922	3.2601	3.2444	2.1019	3.43223333333333	0.707453601560811	0.000358605904001827	0.00208244873741855	no	SCPL24	PREDICTED: serine carboxypeptidase 24-like [Populus euphratica]	-	-	-	-	-	GO:0004180//carboxypeptidase activity	GO:0019538//protein metabolic process
Unigene0001358	635.666666666667	805	9.8735	8.5113	8.5170	10.4872	10.9663	13.2945	8.96726666666667	11.5826666666667	0.369227235871709	0.0198665162467906	0.0672461114080467	no	PUB30	Armadillo-like helical [Cynara cardunculus var. scolymus] [Cynara cardunculus]	-	-	-	-	-	GO:0003824//catalytic activity	GO:0032446//protein modification by small protein conjugation
Unigene0001359	186	121.333333333333	2.8653	2.0128	1.8357	1.5058	1.7375	1.2027	2.23793333333333	1.482	-0.594621612306865	0.0155655482083661	0.0549834128226289	no	LECRK92	PREDICTED: L-type lectin-domain containing receptor kinase IX.1-like [Capsicum annuum]	-	-	-	-	-	GO:0016301//kinase activity	-
Unigene0001360	489	440.666666666667	8.3418	5.8482	9.9483	7.3726	7.7900	6.5555	8.0461	7.23936666666667	-0.152426179255871	0.449204591393621	0.67617248035539	no	KCS12	3-Oxoacyl-[acyl-carrier-protein (ACP)] synthase III C-terminal [Cynara cardunculus var. scolymus] [Cynara cardunculus]	Organismal Systems;Metabolism	Global and overview maps;Lipid metabolism;Environmental adaptation	ko01100//Metabolic pathways;ko01110//Biosynthesis of secondary metabolites;ko04626//Plant-pathogen interaction;ko00062//Fatty acid elongation	K15397	-	GO:0016746//transferase activity, transferring acyl groups	GO:0006631//fatty acid metabolic process
Unigene0001361	145.666666666667	122.666666666667	1.8563	1.6587	1.4624	1.7249	1.2783	1.3176	1.65913333333333	1.44026666666667	-0.204093877921769	0.360025971146812	0.588456020804265	no	--	--	-	-	-	-	-	-	-
Unigene0001362	42	129.666666666667	0.4307	0.4531	0.4498	1.3341	1.3887	1.4521	0.444533333333333	1.39163333333333	1.64641563216603	3.47221708617803e-11	5.97734628766149e-10	yes	--	--	-	-	-	-	-	-	-
Unigene0001363	3107.66666666667	2208.33333333333	43.6718	46.1204	47.1594	30.7121	31.7926	36.2212	45.6505333333333	32.9086333333333	-0.472165601408573	0.000356996868222668	0.0020744210478218	no	IAR1	PREDICTED: IAA-alanine resistance protein 1 [Prunus mume]	-	-	-	-	GO:0016020//membrane;GO:0043231//intracellular membrane-bounded organelle	GO:0022890//inorganic cation transmembrane transporter activity	GO:0006812//cation transport;GO:0044763//single-organism cellular process
Unigene0001364	7.33333333333333	186.333333333333	0.0879	0.0000	0.2769	4.6884	2.5728	1.6459	0.1216	2.96903333333333	4.60977815665668	1.70695153711972e-14	4.01745901630509e-13	yes	TDC2	Aromatic-L-amino-acid decarboxylase [Cynara cardunculus var. scolymus] [Cynara cardunculus]	Metabolism	Biosynthesis of other secondary metabolites;Amino acid metabolism;Global and overview maps	ko01100//Metabolic pathways;ko01110//Biosynthesis of secondary metabolites;ko00350//Tyrosine metabolism;ko00360//Phenylalanine metabolism;ko00380//Tryptophan metabolism;ko00950//Isoquinoline alkaloid biosynthesis;ko00901//Indole alkaloid biosynthesis;ko00965//Betalain biosynthesis	K01593	-	-	-
Unigene0001365	294.666666666667	256.333333333333	3.4491	3.5600	3.7895	2.6821	3.8121	2.8780	3.59953333333333	3.12406666666667	-0.204384637911122	0.292265196617742	0.513490713699801	no	VDAC6	Eukaryotic porin/Tom40 [Cynara cardunculus var. scolymus] [Cynara cardunculus]	-	-	-	-	GO:0016021//integral component of membrane;GO:0044464//cell part	GO:0015267//channel activity	GO:0006820//anion transport;GO:0043269//regulation of ion transport;GO:0055085//transmembrane transport
Unigene0001366	1925.66666666667	2195	35.8850	31.6378	38.0664	40.7991	39.2655	41.8401	35.1964	40.6349	0.207291470920805	0.124069041332982	0.282963232807146	no	PP2A2	PREDICTED: serine/threonine-protein phosphatase PP2A catalytic subunit [Daucus carota subsp. sativus] [Daucus carota]	Genetic Information Processing;Cellular Processes	Translation;Transport and catabolism	ko03015//mRNA surveillance pathway;ko04136//Autophagy - other eukaryotes	K04382	-	-	-
Unigene0001367	47	185.666666666667	0.2619	0.2317	0.2909	1.0770	0.8952	1.1831	0.2615	1.05176666666667	2.00793182815897	2.20532116358995e-16	6.09466338842246e-15	yes	pol	Transposon Ty3-G Gag-Pol polyprotein [Cajanus cajan]	-	-	-	-	-	-	-
Unigene0001368	323.333333333333	198.333333333333	4.1767	6.1632	5.8854	3.8671	3.2927	2.9227	5.40843333333333	3.36083333333333	-0.686391747643091	0.00106620358546141	0.00548539600814277	no	LPLAT1	Membrane bound O-acyl transferase, MBOAT [Cynara cardunculus var. scolymus] [Cynara cardunculus]	Metabolism	Global and overview maps;Lipid metabolism	ko01100//Metabolic pathways;ko01110//Biosynthesis of secondary metabolites;ko00564//Glycerophospholipid metabolism;ko00561//Glycerolipid metabolism;ko00565//Ether lipid metabolism	K13519	GO:0031224//intrinsic component of membrane	-	-
Unigene0001369	557	1071	6.5405	5.5855	5.9480	12.7681	11.3803	11.2677	6.02466666666667	11.8053666666667	0.970489524295882	4.79698339190238e-11	8.12044917411164e-10	no	--	BnaA07g27900D [Brassica napus]	-	-	-	-	-	-	-
Unigene0001370	111.333333333333	334	0.3089	1.0868	1.2602	2.3802	3.2895	2.0994	0.8853	2.5897	1.54854665409563	4.80376920983936e-05	0.000340162308174073	yes	KIN14C	PREDICTED: kinesin-like protein KIN-14P [Nicotiana attenuata]	-	-	-	-	-	-	-
Unigene0001371	5695	4946.66666666667	77.7133	84.4603	74.6732	52.9434	86.3247	66.4762	78.9489333333333	68.5814333333333	-0.203101717667341	0.23079176717796	0.438551791433616	no	SCPL26	PREDICTED: serine carboxypeptidase-like 26 [Nicotiana tomentosiformis]	-	-	-	-	-	-	-
Unigene0001372	836.666666666667	835.333333333333	7.3657	7.4642	7.7781	7.1831	7.3099	8.4214	7.536	7.63813333333333	0.0194211393066453	0.895338772708041	0.985772382926228	no	--	MuDR family transposase isoform 2 [Theobroma cacao]	-	-	-	-	-	GO:0097159//organic cyclic compound binding	-
Unigene0001373	561.333333333333	582	5.2757	5.4278	6.3354	6.4198	4.9737	6.6247	5.67963333333333	6.00606666666667	0.0806226937354628	0.636250988540512	0.822250151527711	no	P67	Pentatricopeptide repeat-containing protein [Cynara cardunculus var. scolymus] [Cynara cardunculus]	-	-	-	-	-	-	-
Unigene0001374	58.6666666666667	45	1.9465	2.9350	3.4501	1.7056	2.1424	2.5355	2.7772	2.12783333333333	-0.384245923169834	0.251863839270373	0.465385761310088	no	--	--	-	-	-	-	-	-	-
Unigene0001375	61	34.3333333333333	1.7790	1.7032	2.0021	0.9238	1.2871	0.8568	1.8281	1.02256666666667	-0.838150086938485	0.00790440139520594	0.031071409237904	no	PP2A11	F-box domain, cyclin-like protein [Cynara cardunculus var. scolymus] [Cynara cardunculus]	-	-	-	-	-	-	-
Unigene0001376	114	79.3333333333333	1.8919	1.7918	1.9770	1.6989	1.2175	1.1070	1.8869	1.34113333333333	-0.492565291676581	0.0511149177927855	0.144236505857245	no	--	ATPase, BadF/BadG/BcrA/BcrD type [Cynara cardunculus var. scolymus] [Cynara cardunculus]	-	-	-	-	-	-	-
Unigene0001377	145.333333333333	129.333333333333	3.5368	2.0095	2.2613	1.7567	2.6771	2.5923	2.60253333333333	2.34203333333333	-0.152155032374732	0.584598658203404	0.783875359409566	no	WRKY48	WRKY48 [Chrysanthemum x morifolium]	-	-	-	-	-	-	-
Unigene0001378	175.333333333333	86.6666666666667	1.8412	2.3251	2.2437	1.1025	1.0053	1.1122	2.13666666666667	1.07333333333333	-0.993263668504131	5.34511210747723e-06	4.53969988224458e-05	no	--	nitric-oxide synthase, plant, partial [Chrysanthemum boreale]	Metabolism;Organismal Systems	Amino acid metabolism;Environmental adaptation;Global and overview maps	ko01100//Metabolic pathways;ko01110//Biosynthesis of secondary metabolites;ko04626//Plant-pathogen interaction;ko00330//Arginine and proline metabolism;ko00220//Arginine biosynthesis	K13427	-	-	-
Unigene0001379	1370.66666666667	1350.66666666667	22.5994	21.7338	24.4846	21.2748	22.2107	25.1676	22.9392666666667	22.8843666666667	-0.00345690596223585	0.982969368390387	1	no	ABHD17B	PREDICTED: protein ABHD17B [Vitis vinifera]	Metabolism	Lipid metabolism	ko00062//Fatty acid elongation	K01076	-	-	-
Unigene0001380	66.6666666666667	39.6666666666667	1.0501	0.4645	1.5222	0.5726	0.5584	0.6609	1.01226666666667	0.5973	-0.761061769858299	0.0613735424570482	0.166359649750015	no	--	NBS-LRR resistance-like protein RGC1F, partial [Lactuca sativa]	-	-	-	-	-	-	-
Unigene0001381	1656.66666666667	1520.33333333333	14.2002	13.3215	14.7574	12.5912	13.3016	13.3397	14.0930333333333	13.0775	-0.107895395497326	0.413851979157852	0.642491061281145	no	FTSHI4	AAA+ ATPase domain-containing protein [Cynara cardunculus var. scolymus] [Cynara cardunculus]	-	-	-	-	-	-	-
Unigene0001382	1225	1453	24.4445	21.7982	23.8334	28.5812	26.2966	29.7629	23.3587	28.2135666666667	0.272429073216398	0.0467363628185486	0.134434053774067	no	ATHB-13	HD-ZIP protein, partial [Chrysanthemum x morifolium]	-	-	-	-	GO:0043231//intracellular membrane-bounded organelle	GO:0001071//nucleic acid binding transcription factor activity;GO:0003677//DNA binding	GO:0010468//regulation of gene expression;GO:0034645//cellular macromolecule biosynthetic process
Unigene0001383	1323.66666666667	1479	21.2103	20.5430	20.6812	20.5352	26.9169	22.6654	20.8115	23.3725	0.167431105975662	0.251992721625738	0.465558117254212	no	--	Tetratricopeptide-like helical [Cynara cardunculus var. scolymus] [Cynara cardunculus]	-	-	-	-	-	-	-
Unigene0001384	2241.66666666667	2651	26.3597	25.4482	26.2907	28.4218	30.3448	34.9981	26.0328666666667	31.2549	0.263748200580232	0.0510500809511997	0.144102416565233	no	BIR2	Leucine-rich repeat-containing protein [Cynara cardunculus var. scolymus] [Cynara cardunculus]	-	-	-	-	GO:0016020//membrane;GO:0044464//cell part	GO:0016772//transferase activity, transferring phosphorus-containing groups	GO:0006796//phosphate-containing compound metabolic process
Unigene0001385	184.333333333333	172.333333333333	2.8026	3.1848	2.8978	2.6338	2.6180	3.2182	2.96173333333333	2.82333333333333	-0.0690422811771482	0.741690406162793	0.895643018259521	no	--	--	-	-	-	-	-	-	-
[truncated: 93,729 more rows]
