# Supplementary material for: Analysis of terpenoids and their gene regulatory networks on the basis of the transcriptome and metabolome of Opisthopappus longilobus
Source: Front Plant Sci. 2022 Sep 21;13:1015942. doi: 10.3389/fpls.2022.1015942 (PMC9533026; doi:10.3389/fpls.2022.1015942)
Supplement: Supplementary File 7 — Information regarding the functional annotation of the differentially expressed genes between the inflorescences at the initial opening and blooming stages. [file DataSheet_7.xls]

GeneID	CTH-4_count	CTH-5_count	CTFlower-1_rpkm	CTFlower-2_rpkm	CTFlower-3_rpkm	CTBloom-1_rpkm	CTBloom-2_rpkm	CTBloom-3_rpkm	CTH-4_rpkm	CTH-5_rpkm	log2 Ratio(CTH-5/CTH-4)	Pvalue	FDR	significant	Symbol	Description	KEGG_A_class	KEGG_B_class	Pathway	K_ID	GO Component	GO Function	GO Process
Unigene0000001	307.666666666667	320.666666666667	16.4534	19.1115	17.5243	16.4228	18.0263	18.5047	17.6964	17.6512666666667	-0.0036841849946248	0.995498636160081	1	no	YPI2	PREDICTED: LOW QUALITY PROTEIN: type 1 phosphatases regulator ypi1 [Cucumis melo]	-	-	-	-	GO:0008287//protein serine/threonine phosphatase complex;GO:0043231//intracellular membrane-bounded organelle	-	GO:0003006//developmental process involved in reproduction;GO:0010923//negative regulation of phosphatase activity
Unigene0000002	3156	3390.66666666667	23.0594	23.6990	25.3414	21.6805	25.2373	26.6328	24.0332666666667	24.5168666666667	0.0287418529957319	0.911504753744753	1	no	FTIP1	C2 calcium-dependent membrane targeting [Cynara cardunculus var. scolymus] [Cynara cardunculus]	-	-	-	-	-	-	-
Unigene0000003	12.6666666666667	15.6666666666667	0.7034	0.5240	0.8457	0.7325	1.0813	0.5899	0.691033333333333	0.801233333333333	0.213467138676117	0.775136300900627	0.999755118297186	no	--	--	-	-	-	-	-	-	-
Unigene0000004	296	319	18.5101	14.7426	17.6261	18.3890	17.1831	16.4587	16.9596	17.3436	0.0323012452602115	0.937864833271789	1	no	RER1B	Retrieval of early ER protein Rer1, partial [Cynara cardunculus var. scolymus] [Cynara cardunculus]	-	-	-	-	-	-	-
Unigene0000005	38.3333333333333	71	0.4684	0.7094	1.0649	0.9005	1.6067	1.4106	0.747566666666667	1.30593333333333	0.804807103401049	0.199566485016253	0.65278686454588	no	--	--	-	-	-	-	-	-	-
Unigene0000006	49.3333333333333	54.6666666666667	0.3895	1.3928	1.6733	1.3978	1.0233	1.3283	1.15186666666667	1.2498	0.117723516688678	0.867658917809171	1	no	--	--	-	-	-	-	-	-	-
Unigene0000007	413	501	6.6275	6.5400	6.5082	6.6872	8.3727	7.6047	6.55856666666667	7.55486666666667	0.20402573656998	0.564875360121729	0.936359700078747	no	TPPA	HAD-like domain-containing protein [Cynara cardunculus var. scolymus] [Cynara cardunculus]	Metabolism	Carbohydrate metabolism;Global and overview maps	ko01100//Metabolic pathways;ko00500//Starch and sucrose metabolism	K01087	-	GO:0019203//carbohydrate phosphatase activity	GO:0005991//trehalose metabolic process;GO:0006796//phosphate-containing compound metabolic process;GO:0050896//response to stimulus
Unigene0000008	36.3333333333333	10.3333333333333	1.5578	1.1329	1.4590	1.0640	0.0688	0.0688	1.38323333333333	0.400533333333333	-1.78805032351722	0.0741527959067918	0.404986306188217	no	--	--	-	-	-	-	-	-	-
Unigene0000009	140	41	1.2552	2.3986	1.3487	1.5276	0.0000	0.0448	1.6675	0.524133333333333	-1.66968099325637	0.172716512616233	0.613922826520306	no	--	hypothetical protein Ccrd_003486, partial [Cynara cardunculus var. scolymus] [Cynara cardunculus]	-	-	-	-	-	-	-
Unigene0000010	17.6666666666667	342	0.1171	0.1903	0.2590	0.1463	5.3605	4.5856	0.1888	3.36413333333333	4.15530421637721	2.03073954542381e-05	0.00122354900596924	yes	--	protein ORANGE, chloroplastic-like [Cajanus cajan]	-	-	-	-	-	-	-
Unigene0000011	982.333333333333	895.666666666667	27.2644	23.9603	25.9251	23.3701	21.2912	22.3185	25.7166	22.3266	-0.203936348617066	0.505314812202718	0.907230230986555	no	SIP1-1	Aquaporin-like protein [Cynara cardunculus var. scolymus] [Cynara cardunculus]	-	-	-	-	GO:0016020//membrane	-	-
Unigene0000012	17.3333333333333	22	0.3396	1.0005	0.6125	0.4489	1.2102	0.7476	0.650866666666667	0.802233333333333	0.301659882072771	0.708047744096349	0.981908169941075	no	--	--	-	-	-	-	-	-	-
Unigene0000013	15.3333333333333	63.6666666666667	0.9090	0.5115	0.0673	0.8066	2.5798	2.3163	0.495933333333333	1.9009	1.93846453654698	0.0237497614232518	0.205183870737856	no	--	--	-	-	-	-	-	-	-
Unigene0000014	20.6666666666667	13.6666666666667	1.3997	1.4996	0.6732	1.1620	0.6936	0.4802	1.19083333333333	0.7786	-0.613017260802098	0.43994737350833	0.868301867138025	no	--	--	-	-	-	-	-	-	-
Unigene0000015	373.666666666667	369.333333333333	16.0588	16.0448	13.3987	10.9597	17.4468	14.2124	15.1674333333333	14.2063	-0.0944461134772328	0.812272243856452	1	no	--	--	-	-	-	-	-	-	-
Unigene0000016	1126.66666666667	1105	14.6437	12.8372	13.2305	14.3410	11.3697	12.4679	13.5704666666667	12.7262	-0.0926686338737519	0.758600773392808	0.995620666037282	no	NUDT2	Nudix hydrolase 6-like protein [Cynara cardunculus var. scolymus] [Cynara cardunculus]	-	-	-	-	-	-	-
Unigene0000017	32.6666666666667	20.6666666666667	1.5039	1.1668	0.3945	1.3143	0.2866	0.3440	1.02173333333333	0.6483	-0.656285232062406	0.428202086750128	0.860020472413999	no	--	--	-	-	-	-	-	-	-
Unigene0000018	342.666666666667	320	15.3357	16.6797	20.6519	13.7237	15.1514	17.7727	17.5557666666667	15.5492666666667	-0.175098458921173	0.661239799153314	0.966893582863112	no	--	PREDICTED: proline-rich protein PRCC [Vitis vinifera]	-	-	-	-	-	-	-
Unigene0000019	2554.33333333333	3442.66666666667	153.5652	168.0581	118.0620	150.4714	173.5495	241.1961	146.561766666667	188.405666666667	0.362333558453162	0.218365987075572	0.678164985114177	no	--	ragweed homologue of Art v 1 precursor [Ambrosia artemisiifolia]	-	-	-	-	-	-	-
Unigene0000020	1806.66666666667	3000.33333333333	45.2681	36.7928	34.6280	46.6586	69.8125	65.7108	38.8963	60.7273	0.642712301102781	0.0267887738513938	0.22213872850042	no	--	Abhydrolase_6 domain-containing protein [Cephalotus follicularis]	-	-	-	-	-	-	-
Unigene0000021	884.333333333333	1033.66666666667	20.0765	17.4991	17.9353	20.8279	20.7777	20.1141	18.5036333333333	20.5732333333333	0.152959965689986	0.615699891237877	0.948422659892149	no	--	HNH endonuclease [Cynara cardunculus var. scolymus] [Cynara cardunculus]	-	-	-	-	-	-	GO:0001101//response to acid chemical;GO:0006950//response to stress;GO:0009628//response to abiotic stimulus;GO:1901700//response to oxygen-containing compound
Unigene0000022	180.333333333333	197.333333333333	8.7319	12.0950	9.2864	9.8127	11.4475	10.5208	10.0377666666667	10.5936666666667	0.0777637042000801	0.868908076999042	1	no	RBL1	rhomboid protein Lacsa18033 [Lactuca sativa]	-	-	-	-	GO:0031224//intrinsic component of membrane	-	GO:0019538//protein metabolic process
Unigene0000023	397.666666666667	175.666666666667	13.8301	13.6344	13.3390	6.7013	5.5330	5.0961	13.6011666666667	5.7768	-1.23538795401272	0.00266227836320096	0.0449993332122885	yes	RABA5D	Ran GTPase, partial [Cynara cardunculus var. scolymus] [Cynara cardunculus]	Cellular Processes	Transport and catabolism	ko04144//Endocytosis	K07904	-	-	-
Unigene0000024	691.666666666667	803	8.7634	9.5247	9.4990	10.8433	9.9250	10.1719	9.26236666666667	10.3134	0.155067246953766	0.62735776687533	0.953300688836655	no	FPGS1	Folylpolyglutamate synthase, eukaryota [Cynara cardunculus var. scolymus] [Cynara cardunculus]	Metabolism	Global and overview maps;Metabolism of cofactors and vitamins	ko01100//Metabolic pathways;ko00790//Folate biosynthesis	K01930	-	GO:0003824//catalytic activity;GO:0032550//purine ribonucleoside binding	GO:0009396//folic acid-containing compound biosynthetic process
Unigene0000025	813.333333333333	709	21.2925	22.6871	18.5113	18.2303	18.9138	15.2226	20.8303	17.4555666666667	-0.254996424956039	0.433155843913498	0.863906576445441	no	MED18	PREDICTED: mediator of RNA polymerase II transcription subunit 18 isoform X1 [Cicer arietinum]	-	-	-	-	-	-	-
Unigene0000026	5.66666666666667	13.3333333333333	0.2876	0.1402	0.4979	0.3317	0.6752	0.9647	0.308566666666667	0.6572	1.09075025905363	0.233906739619894	0.695123688959057	no	--	--	-	-	-	-	-	-	-
Unigene0000027	13	22	0.3319	1.0341	0.5321	0.9040	1.4380	0.8351	0.6327	1.05903333333333	0.743154498258963	0.331023564790172	0.795323122969226	no	PCMP-H41	PREDICTED: pentatricopeptide repeat-containing protein At2g22070 isoform X2 [Juglans regia]	-	-	-	-	-	-	-
Unigene0000028	26.3333333333333	36.3333333333333	0.7985	0.3042	0.7681	0.7436	0.7533	0.8790	0.6236	0.791966666666667	0.344818781503132	0.611295927014672	0.946033787727374	no	--	--	-	-	-	-	-	-	-
Unigene0000029	1183.33333333333	1097.66666666667	10.5473	10.3049	11.6686	10.2636	9.9053	8.6454	10.8402666666667	9.60476666666667	-0.174577775581125	0.557191780075943	0.934250533491958	no	PIAL2	Zinc finger, MIZ-type [Cynara cardunculus var. scolymus] [Cynara cardunculus]	Genetic Information Processing	Folding, sorting and degradation	ko04120//Ubiquitin mediated proteolysis	K04706	-	-	-
Unigene0000030	15.3333333333333	22.3333333333333	0.5094	0.4830	0.8166	1.3058	0.3915	0.8544	0.603	0.850566666666667	0.496266315362425	0.509216617709951	0.909726859745328	no	--	--	-	-	-	-	-	-	-
Unigene0000031	51.3333333333333	53	1.0672	1.8311	2.6613	2.3557	1.6572	1.5580	1.8532	1.85696666666667	0.00292933103867411	0.999999999999998	1	no	--	--	-	-	-	-	-	-	-
Unigene0000032	59.3333333333333	92	0.8986	1.2825	1.3703	1.5169	1.5254	2.2241	1.1838	1.75546666666667	0.568429240252619	0.314138703994624	0.779622689256443	no	FATA	acyl-ACP thioesterase, partial [Helianthus annuus]	Metabolism	Lipid metabolism	ko00061//Fatty acid biosynthesis	K10782	-	-	-
Unigene0000033	24	16	0.8057	1.0915	0.5905	0.9959	0.3217	0.3540	0.829233333333333	0.5572	-0.573582852801614	0.450751028906763	0.875959524168377	no	--	PLAC8 family protein [Theobroma cacao]	-	-	-	-	-	-	-
Unigene0000034	1512	1794.66666666667	17.5442	14.8502	15.0953	21.1008	16.2832	16.5808	15.8299	17.9882666666667	0.184404034709763	0.520372822088449	0.915086026050136	no	PUB17	Armadillo [Cynara cardunculus var. scolymus] [Cynara cardunculus]	-	-	-	-	-	GO:0019787//ubiquitin-like protein transferase activity	GO:0032446//protein modification by small protein conjugation;GO:0045087//innate immune response;GO:0050832//defense response to fungus
Unigene0000035	65	22	2.6237	2.9116	3.4943	2.8617	0.1269	0.1693	3.00986666666667	1.05263333333333	-1.51569659287893	0.128737104936837	0.534551662663295	no	--	ATPase, AAA-type, core [Cynara cardunculus var. scolymus] [Cynara cardunculus]	-	-	-	-	-	-	-
Unigene0000036	617.333333333333	597.333333333333	17.3521	16.4997	18.4930	11.4256	20.1137	16.0727	17.4482666666667	15.8706666666667	-0.136720992758782	0.70288235007864	0.98142453511326	no	--	BnaA04g02530D [Brassica napus]	-	-	-	-	-	-	-
Unigene0000037	32.6666666666667	58.6666666666667	0.0453	2.9830	0.6973	1.7858	2.0517	3.0781	1.24186666666667	2.3052	0.892381638287508	0.359538405880598	0.814378486525944	no	ABCB18	PREDICTED: ABC transporter B family member 15 [Nicotiana attenuata]	Environmental Information Processing	Membrane transport	ko02010//ABC transporters	K05658	GO:0031224//intrinsic component of membrane	GO:0015405//P-P-bond-hydrolysis-driven transmembrane transporter activity;GO:0017111//nucleoside-triphosphatase activity;GO:0032550//purine ribonucleoside binding	GO:0044763//single-organism cellular process;GO:0051234//establishment of localization
Unigene0000038	11.3333333333333	10	0.6825	0.3530	0.9549	0.5368	0.5203	0.5724	0.663466666666667	0.543166666666667	-0.288629038504676	0.725920652958826	0.986763190403649	no	--	--	-	-	-	-	-	-	-
Unigene0000039	40	39.3333333333333	0.5757	1.0918	0.6153	0.7379	0.4291	1.0372	0.760933333333333	0.734733333333333	-0.0505493340920851	0.955164624976746	1	no	--	MuDR family transposase [Citrus limon]	-	-	-	-	-	-	-
Unigene0000040	12.3333333333333	22.3333333333333	0.5700	0.4633	0.5939	0.5479	1.2745	0.9162	0.5424	0.912866666666667	0.75104697704071	0.308399964132508	0.774675178250946	no	--	--	-	-	-	-	-	-	-
Unigene0000041	13.6666666666667	29	0.5447	0.5693	0.3368	0.4863	0.6852	1.7296	0.4836	0.967033333333333	0.999751375214217	0.204295427833684	0.658656800859779	no	ACOT13	Thioesterase superfamily [Cynara cardunculus var. scolymus] [Cynara cardunculus]	-	-	-	-	-	-	-
Unigene0000042	0	0	0.0000	0.0000	0.0000	0.0000	0.0000	0.0000	0.001	0.001	0	notest	notest	notest	--	--	-	-	-	-	-	-	-
Unigene0000043	30.3333333333333	22.6666666666667	1.3922	1.1315	1.0145	1.2167	0.4599	0.8846	1.1794	0.853733333333333	-0.466195684917628	0.50012607397114	0.904459164140471	no	--	--	-	-	-	-	-	-	-
Unigene0000044	10.6666666666667	14.6666666666667	0.0372	0.4236	0.6088	0.2863	0.4995	0.6244	0.356533333333333	0.470066666666667	0.398828415162688	0.694790173086212	0.978603569729672	no	--	--	-	-	-	-	-	-	-
Unigene0000045	1132.66666666667	922.333333333333	8.6748	10.7357	10.2805	7.5098	7.3869	8.3044	9.897	7.7337	-0.355832477082353	0.242123764630909	0.703173122541824	no	FPP7	PREDICTED: filament-like plant protein 7 isoform X1 [Vitis vinifera]	-	-	-	-	-	-	-
Unigene0000046	311	500.666666666667	3.4544	2.7724	3.1144	5.4131	4.8854	4.0324	3.11373333333333	4.77696666666667	0.617449415548943	0.099131505297838	0.471792404327413	no	At2g18940	Pentatricopeptide repeat-containing protein [Cynara cardunculus var. scolymus] [Cynara cardunculus]	-	-	-	-	-	-	-
Unigene0000047	408.333333333333	474	4.7784	5.2008	5.5689	4.6867	6.2254	6.2030	5.1827	5.70503333333333	0.138531430007043	0.70513669785802	0.981908169941075	no	HI_1198	DHBP synthase RibB-like alpha/beta domain-containing protein [Cynara cardunculus var. scolymus] [Cynara cardunculus]	-	-	-	-	-	-	-
Unigene0000048	217.333333333333	261.666666666667	5.4190	4.0164	5.0058	5.6453	7.5469	3.2434	4.81373333333333	5.47853333333333	0.18663349578075	0.693983236980589	0.978280700956267	no	TIC32	Glucose/ribitol dehydrogenase [Cynara cardunculus var. scolymus] [Cynara cardunculus]	-	-	-	-	-	GO:0003824//catalytic activity	GO:0044710//single-organism metabolic process
Unigene0000049	23.3333333333333	30.6666666666667	1.2522	1.5266	1.2045	1.0834	3.0977	0.7877	1.32776666666667	1.65626666666667	0.318933333337388	0.689878020463541	0.977041877003542	no	--	PREDICTED: YLP motif-containing protein 1-like [Gossypium raimondii]	-	-	-	-	-	-	-
Unigene0000050	109	39.3333333333333	4.0070	7.7858	6.6247	7.1021	0.0000	0.0000	6.13916666666667	2.36736666666667	-1.37475966336988	0.333816197887557	0.79786792561742	no	--	--	-	-	-	-	-	-	-
Unigene0000051	9.66666666666667	11	0.3690	0.7497	0.4732	0.1182	0.4641	1.1346	0.530633333333333	0.5723	0.109056301233183	0.957661952506173	1	no	--	Pentatricopeptide repeat-containing protein [Cynara cardunculus var. scolymus] [Cynara cardunculus]	-	-	-	-	-	-	-
Unigene0000052	12.6666666666667	11	0.8331	0.4063	0.7479	0.9611	0.3260	0.3727	0.662433333333333	0.553266666666667	-0.259800263811816	0.763700613825791	0.996955467989942	no	--	--	-	-	-	-	-	-	-
Unigene0000053	2001.33333333333	2122	46.7913	42.8582	43.7078	45.7699	47.6601	41.3087	44.4524333333333	44.9129	0.0148674845355333	0.956583863019916	1	no	--	Chitin synthase 2, partial [Anthurium amnicola]	-	-	-	-	-	-	-
Unigene0000054	168.666666666667	112.333333333333	5.8216	9.5900	8.3496	9.2939	2.4409	4.1414	7.9204	5.29206666666667	-0.581742055808051	0.323232473435442	0.788249683769064	no	--	--	-	-	-	-	-	-	-
Unigene0000055	919	1156.33333333333	24.2513	22.0363	22.8555	24.5179	27.9225	29.9604	23.0477	27.4669333333333	0.253073056450447	0.402600285920991	0.842768378940789	no	BAG4	BAG domain-containing protein [Cynara cardunculus var. scolymus] [Cynara cardunculus]	-	-	-	-	-	-	-
Unigene0000056	321.666666666667	335.333333333333	8.6697	10.1613	8.7926	7.9719	9.7462	9.8003	9.20786666666667	9.1728	-0.0055047587115652	0.991712727732302	1	no	FH	Frataxin [Cynara cardunculus var. scolymus] [Cynara cardunculus]	Metabolism	Metabolism of cofactors and vitamins	ko00860//Porphyrin and chlorophyll metabolism	K19054	-	-	GO:0008152//metabolic process
Unigene0000057	3.66666666666667	3.66666666666667	0.2315	0.2258	0.0000	0.0890	0.0388	0.3106	0.152433333333333	0.146133333333333	-0.060893120846437	1	1	no	RL9	Homeodomain-like protein [Cynara cardunculus var. scolymus] [Cynara cardunculus]	-	-	-	-	-	-	-
Unigene0000058	662.333333333333	725.666666666667	14.7250	16.0103	13.4839	16.2410	15.7006	14.6397	14.7397333333333	15.5271	0.0750779785243349	0.818460850192562	1	no	--	Lactamase_B_2 domain-containing protein [Cephalotus follicularis]	-	-	-	-	-	-	-
Unigene0000059	5121.33333333333	5381	173.2026	198.3173	204.5373	176.6287	213.1014	187.7928	192.019066666667	192.507633333333	0.00366608137449691	0.988598176458672	1	no	PAB8	ELAV-like protein 2 [Gossypium arboreum]	Genetic Information Processing	Folding, sorting and degradation;Translation	ko03013//RNA transport;ko03015//mRNA surveillance pathway;ko03018//RNA degradation	K13126	-	-	-
Unigene0000060	1713	1824	8.4113	9.7373	11.3911	10.2987	10.0358	9.7636	9.84656666666667	10.0327	0.027017242561919	0.924314635259516	1	no	AUL1	Auxilin-related protein 1 [Glycine soja]	-	-	-	-	-	-	-
Unigene0000061	20	17.3333333333333	0.8144	0.6619	0.4768	0.5446	0.8017	0.2673	0.651033333333333	0.537866666666667	-0.275482828983863	0.747039891870658	0.991896039784869	no	DYW9	PREDICTED: pentatricopeptide repeat-containing protein At4g30700 isoform X2 [Ipomoea nil]	-	-	-	-	-	-	-
Unigene0000062	544.666666666667	646.333333333333	12.0544	19.4383	15.9240	10.4138	20.7291	22.4575	15.8055666666667	17.8668	0.176848506129202	0.659165298935737	0.96608160564968	no	--	Dormancyauxin associated [Cynara cardunculus var. scolymus] [Cynara cardunculus]	-	-	-	-	-	-	-
Unigene0000063	35	27	1.5376	2.1870	2.4034	2.0324	1.6654	0.9134	2.04266666666667	1.53706666666667	-0.410274056637571	0.551813130490718	0.931742869286165	no	--	--	-	-	-	-	-	-	-
Unigene0000064	299.333333333333	652.666666666667	7.0736	6.9064	4.5433	9.0158	13.6826	15.5609	6.17443333333333	12.7531	1.04646933469228	0.007921714965987	0.0977619889934761	no	SALR	Glucose/ribitol dehydrogenase [Cynara cardunculus var. scolymus] [Cynara cardunculus]	Metabolism	Metabolism of terpenoids and polyketides;Global and overview maps	ko01110//Biosynthesis of secondary metabolites;ko00902//Monoterpenoid biosynthesis	K15095	-	-	-
Unigene0000065	0	0	0.0000	0.0000	0.0000	0.0000	0.0000	0.0000	0.001	0.001	0	notest	notest	notest	--	--	-	-	-	-	-	-	-
Unigene0000066	86.3333333333333	113	3.7624	4.9757	6.3793	5.0881	6.6844	7.0062	5.03913333333333	6.25956666666667	0.312887156720022	0.562029742614765	0.936359700078747	no	PHOX4	Phox/Bem1p [Cynara cardunculus var. scolymus] [Cynara cardunculus]	-	-	-	-	-	-	-
Unigene0000067	774.333333333333	720.666666666667	19.8751	23.0552	23.8670	20.7688	19.1982	19.7021	22.2657666666667	19.8897	-0.162805772374208	0.61250509355203	0.946607825559186	no	At3g46220	E3 UFM1-protein ligase 1 [Cynara cardunculus var. scolymus] [Cynara cardunculus]	-	-	-	-	-	-	-
Unigene0000068	8.66666666666667	2.33333333333333	0.5755	0.2807	0.0738	0.0000	0.1609	0.0644	0.31	0.0751	-2.04538340264733	0.120134442725229	0.518343466908149	no	--	--	-	-	-	-	-	-	-
Unigene0000069	220.666666666667	376.666666666667	3.0552	2.3058	2.5066	3.7391	4.8118	4.0912	2.62253333333333	4.21403333333333	0.684240615943767	0.0956339496634215	0.462966434424563	no	--	--	-	-	-	-	-	-	-
Unigene0000070	16.3333333333333	10	0.9950	0.8592	0.9571	0.5380	0.2086	0.8866	0.9371	0.5444	-0.783535942415188	0.333968547532659	0.797995829977352	no	--	--	-	-	-	-	-	-	-
Unigene0000071	333	301	2.8584	2.9158	3.0171	2.7110	2.5257	2.3732	2.93043333333333	2.53663333333333	-0.208199021740072	0.594435742525186	0.9388766992819	no	ORG2	Achaete-scute transcription factor-related protein, partial [Cynara cardunculus var. scolymus] [Cynara cardunculus]	-	-	-	-	-	-	-
Unigene0000072	533.333333333333	319	28.4433	34.2873	30.4336	20.8911	18.5453	14.5274	31.0547333333333	17.9879333333333	-0.787783737200648	0.034435033227167	0.259104318445935	no	CKS1	Cyclin-dependent kinase, regulatory subunit [Cynara cardunculus var. scolymus] [Cynara cardunculus]	-	-	-	-	GO:0043231//intracellular membrane-bounded organelle	GO:0005488//binding;GO:0019887//protein kinase regulator activity	GO:0000079//regulation of cyclin-dependent protein serine/threonine kinase activity;GO:0010374//stomatal complex development;GO:0044786//cell cycle DNA replication;GO:0048869//cellular developmental process
Unigene0000073	202.666666666667	18.3333333333333	3.2638	3.7472	5.7740	0.7240	0.1914	0.2297	4.26166666666667	0.3817	-3.48090666307966	3.74828364711414e-07	6.39499352978299e-05	yes	--	--	-	-	-	-	-	-	-
Unigene0000074	10	24.6666666666667	0.2579	0.4192	0.4961	1.2807	0.9010	0.6488	0.391066666666667	0.9435	1.27060794745201	0.0837707655544383	0.433113614749178	no	At2g48020	PREDICTED: sugar transporter ERD6-like 7 [Nicotiana attenuata]	-	-	-	-	GO:0009536//plastid;GO:0031090//organelle membrane;GO:0031224//intrinsic component of membrane	GO:0022857//transmembrane transporter activity	GO:0044763//single-organism cellular process;GO:0044765//single-organism transport
Unigene0000075	417.333333333333	399.666666666667	3.0128	3.3143	3.6059	3.1293	3.1653	2.8100	3.311	3.03486666666667	-0.125633875988472	0.732427985172259	0.988427900741786	no	LIP1P	PREDICTED: probable LRR receptor-like serine/threonine-protein kinase IRK isoform X2 [Glycine max]	-	-	-	-	-	-	-
Unigene0000076	36.6666666666667	29	1.1657	2.5433	2.3607	1.8874	1.4921	1.3379	2.02323333333333	1.57246666666667	-0.363633276103113	0.583009639013915	0.936359700078747	no	--	--	-	-	-	-	-	-	-
Unigene0000077	92.6666666666667	87	3.9891	4.5392	3.3406	3.9701	3.8174	2.9914	3.9563	3.59296666666667	-0.138976276572919	0.798917569829382	1	no	--	--	-	-	-	-	-	-	-
Unigene0000078	14.3333333333333	15.3333333333333	0.4718	0.5015	0.4539	0.5234	0.5479	0.3957	0.475733333333333	0.489	0.0396813506404485	0.999999999999998	1	no	--	hypothetical protein Ccrd_009132 [Cynara cardunculus var. scolymus] [Cynara cardunculus]	-	-	-	-	-	-	-
Unigene0000079	35.3333333333333	35.3333333333333	2.7548	1.5621	2.0336	2.0324	1.9878	1.9343	2.11683333333333	1.98483333333333	-0.0928898155285153	0.895389104535769	1	no	--	--	-	-	-	-	-	-	-
Unigene0000080	105.333333333333	78.6666666666667	6.6141	5.9182	5.0780	3.4416	4.6813	4.3257	5.8701	4.14953333333333	-0.500435983984458	0.345485159286813	0.807352297058563	no	--	--	-	-	-	-	-	-	-
Unigene0000081	5.66666666666667	4.33333333333333	0.3757	0.3562	0.2409	0.3009	0.1050	0.3151	0.324266666666667	0.240333333333333	-0.432143969315404	0.751267668546032	0.993440496799511	no	--	--	-	-	-	-	-	-	-
Unigene0000082	13	12	0.9102	0.7891	0.4669	0.6416	0.4580	0.8143	0.722066666666667	0.637966666666667	-0.178650997696585	0.833911182233175	1	no	--	--	-	-	-	-	-	-	-
Unigene0000083	515.333333333333	754	6.1338	4.3994	4.8961	7.8103	6.6055	6.9945	5.1431	7.13676666666667	0.472632399956439	0.163481078873739	0.59846795377074	no	LECRKS2	Concanavalin A-like lectin/glucanase, subgroup [Cynara cardunculus var. scolymus] [Cynara cardunculus]	-	-	-	-	-	GO:0004672//protein kinase activity	GO:0006796//phosphate-containing compound metabolic process
Unigene0000084	17.6666666666667	4.66666666666667	0.9499	1.3898	0.6701	0.2435	0.2655	0.2656	1.00326666666667	0.2582	-1.95814421718561	0.0193774933853012	0.179996120300076	no	--	--	-	-	-	-	-	-	-
Unigene0000085	401.333333333333	525	5.3308	3.7650	4.6090	6.2083	5.5389	5.2314	4.56826666666667	5.65953333333333	0.309036229413434	0.391420354843783	0.837196069853998	no	TLP1	PAC motif-containing protein [Cynara cardunculus var. scolymus] [Cynara cardunculus]	-	-	-	-	-	-	-
Unigene0000086	115.333333333333	98.3333333333333	5.3060	6.7520	4.7430	7.2647	3.9551	2.9667	5.60033333333333	4.72883333333333	-0.244028404089669	0.662217152114815	0.967242545813371	no	--	--	-	-	-	-	-	-	-
Unigene0000087	15.3333333333333	10.3333333333333	0.5187	0.8432	1.0533	0.9418	0.4350	0.2417	0.805066666666666	0.5395	-0.577485296417089	0.47897349539477	0.891502080150345	no	--	--	-	-	-	-	-	-	-
Unigene0000088	752	827	11.5627	11.2021	11.5683	12.5326	11.0158	12.5178	11.4443666666667	12.0220666666667	0.0710472993585623	0.823042811328667	1	no	--	trihelix protein, partial [Chrysanthemum x morifolium]	-	-	-	-	-	-	-
Unigene0000089	74.3333333333333	63.3333333333333	1.1236	1.6960	1.2159	1.2730	0.9590	1.1275	1.34516666666667	1.11983333333333	-0.264500904780601	0.640697222896167	0.958461196367257	no	--	--	-	-	-	-	-	-	-
Unigene0000090	1576	1532.66666666667	80.7219	96.9758	89.7615	81.1175	84.7043	83.7798	89.1530666666667	83.2005333333333	-0.0996916478138823	0.723581159672828	0.986037492545443	no	RPL6	PREDICTED: 60S ribosomal protein L6-1-like [Gossypium hirsutum]	Genetic Information Processing	Translation	ko03010//Ribosome	K02934	-	-	-
Unigene0000091	0.666666666666667	0	0.1136	0.0000	0.0000	0.0000	0.0000	0.0000	0.0378666666666667	0.001	-5.24285652389616	0.589231772987071	0.936359700078747	no	--	Non-heme dioxygenase N-terminal domain-containing protein [Cynara cardunculus var. scolymus] [Cynara cardunculus]	-	-	-	-	-	-	-
Unigene0000092	10.3333333333333	10.6666666666667	0.2533	0.4118	1.1574	0.6088	0.2124	0.9560	0.6075	0.5924	-0.0363127680916578	1	1	no	--	--	-	-	-	-	-	-	-
Unigene0000093	14.3333333333333	37.6666666666667	0.3800	0.9265	1.1574	1.8264	2.3367	2.0714	0.8213	2.07816666666667	1.33933015823917	0.0558379540000616	0.347167892793622	no	--	--	-	-	-	-	-	-	-
Unigene0000094	0	43.3333333333333	0.0000	0.0000	0.0000	0.0000	4.1737	2.1357	0.001	2.10313333333333	11.0383246008474	3.35438481080526e-05	0.00176882485173119	yes	--	--	-	-	-	-	-	-	-
Unigene0000095	33.6666666666667	157	2.2807	1.8537	1.4433	10.8469	7.9017	6.3424	1.85923333333333	8.36366666666667	2.16942772506804	0.000149658357426431	0.00540747820452623	yes	--	hypothetical protein A4A49_22321 [Nicotiana attenuata]	-	-	-	-	-	-	-
Unigene0000096	0	0.333333333333333	0.0000	0.0000	0.0000	0.0590	0.0000	0.0000	0.001	0.0196666666666667	4.29768054864069	1	1	no	--	--	-	-	-	-	-	-	-
Unigene0000097	1.33333333333333	6.66666666666667	0.0000	0.0000	0.1582	0.0000	0.3103	0.3793	0.0527333333333333	0.229866666666667	2.12401017461631	0.211935186960724	0.669723767742545	no	--	--	-	-	-	-	-	-	-
Unigene0000098	0	15	0.0000	0.0000	0.0000	0.0000	1.0267	0.8985	0.001	0.641733333333333	9.32583011235635	0.00085371065591062	0.0196422073670267	yes	--	--	-	-	-	-	-	-	-
Unigene0000099	17.3333333333333	14	0.2611	0.8843	0.8791	0.5020	0.6204	0.4745	0.674833333333333	0.5323	-0.342291670917177	0.677785040849283	0.972320957518365	no	--	--	-	-	-	-	-	-	-
Unigene0000100	5911.66666666667	2870.66666666667	367.5045	283.2036	204.7860	315.8767	42.7767	59.9136	285.1647	139.522333333333	-1.03129933167184	0.0710355101688621	0.39704208294063	no	--	Bifunctional inhibitor/plant lipid transfer protein/seed storage helical domain-containing protein, partial [Cynara cardunculus var. scolymus] [Cynara cardunculus]	-	-	-	-	-	-	-
Unigene0000101	63.3333333333333	40	1.4421	2.4645	2.4542	1.6707	0.7442	1.5196	2.12026666666667	1.3115	-0.693027916847587	0.275307443329638	0.742120849723752	no	--	UPF0081 domain-containing protein [Cephalotus follicularis]	-	-	-	-	-	-	-
Unigene0000102	16.6666666666667	26.6666666666667	0.6504	0.9440	0.4915	1.2504	1.3245	0.7013	0.6953	1.09206666666667	0.651353435547022	0.370278480751511	0.821903678742373	no	--	F-box domain, cyclin-like protein [Cynara cardunculus var. scolymus] [Cynara cardunculus]	-	-	-	-	-	-	-
Unigene0000103	89.3333333333333	120.666666666667	4.3258	4.5336	5.1465	2.3528	7.3504	7.8765	4.66863333333333	5.8599	0.327875758898433	0.583560706565752	0.936359700078747	no	--	--	-	-	-	-	-	-	-
Unigene0000104	198.666666666667	233	4.4528	5.1453	5.0056	3.7390	5.4435	7.0191	4.8679	5.40053333333333	0.149802357191081	0.748184547754203	0.99225420196088	no	PP2A13	F-box domain, cyclin-like protein [Cynara cardunculus var. scolymus] [Cynara cardunculus]	-	-	-	-	-	-	-
Unigene0000105	11.3333333333333	16.6666666666667	0.5800	0.6285	0.2789	0.5575	1.0537	0.4864	0.4958	0.6992	0.495946913413876	0.54073172267852	0.925221607838372	no	--	--	-	-	-	-	-	-	-
Unigene0000106	540.666666666667	225	8.8084	9.9140	10.5388	4.4137	3.9163	3.3880	9.75373333333333	3.906	-1.32026258046539	0.000549913627812446	0.0142527840236222	yes	VAB	PREDICTED: VAN3-binding protein [Daucus carota subsp. sativus] [Daucus carota]	-	-	-	-	-	-	-
Unigene0000107	673.666666666667	518.666666666667	3.2758	3.9702	3.4415	3.7744	2.5863	1.7001	3.5625	2.68693333333333	-0.406929487701108	0.288360216728833	0.758169623214164	no	--	Armadillo-like helical [Cynara cardunculus var. scolymus] [Cynara cardunculus]	-	-	-	-	-	-	-
Unigene0000108	366.333333333333	431.666666666667	6.0560	6.8669	8.4323	8.6104	8.5054	6.9793	7.1184	8.0317	0.174152379134049	0.647015327902361	0.961022410028326	no	--	PREDICTED: B3 domain-containing protein REM10-like [Solanum pennellii]	-	-	-	-	-	-	-
Unigene0000109	43.3333333333333	45.6666666666667	1.7045	2.1717	1.5509	1.4614	2.4337	1.5841	1.80903333333333	1.8264	0.0137837733044697	1	1	no	--	PREDICTED: putative B3 domain-containing protein Os04g0346900 isoform X3 [Phoenix dactylifera]	-	-	-	-	-	-	-
Unigene0000110	14	19	0.7565	1.0760	0.5457	0.6060	1.3744	1.1103	0.792733333333333	1.03023333333333	0.37806357841312	0.620335006408348	0.950533539034552	no	--	RING finger and transmembrane domain-containing protein 2 [Anthurium amnicola]	-	-	-	-	-	-	-
Unigene0000111	0	3	0.0000	0.0000	0.0000	0.0000	0.2630	0.1315	0.001	0.1315	7.0389189892923	0.0750766112459826	0.407788218673136	no	--	vf14-3-3d protein [Vicia faba]	-	-	-	-	-	-	-
Unigene0000112	1606.66666666667	1064.33333333333	9.8246	14.2650	11.8168	9.4524	7.2726	6.5145	11.9688	7.7465	-0.627661985312008	0.0451554790850282	0.306427816025194	no	--	EEIG1/EHBP1 N-terminal domain-containing protein [Cynara cardunculus var. scolymus] [Cynara cardunculus]	-	-	-	-	GO:0016020//membrane	-	GO:0005976//polysaccharide metabolic process;GO:0009987//cellular process
Unigene0000113	8	9.66666666666667	0.6654	0.3786	0.4480	1.0235	0.4464	0.2790	0.497333333333333	0.582966666666667	0.229200264456246	0.847675992614873	1	no	--	--	-	-	-	-	-	-	-
Unigene0000114	5	9	0.5078	0.1548	0.2442	0.2441	0.5323	0.6921	0.302266666666667	0.4895	0.695486969471426	0.481382466030718	0.893002014079566	no	--	--	-	-	-	-	-	-	-
Unigene0000115	184.666666666667	159	9.4973	10.4796	11.9789	8.7670	8.0696	9.4422	10.6519333333333	8.7596	-0.282178407424542	0.543141453375021	0.926546937516447	no	--	--	-	-	-	-	-	-	-
Unigene0000116	6	12.6666666666667	0.2191	0.3116	0.3688	0.6318	1.0104	0.1837	0.299833333333333	0.608633333333333	1.02141256807849	0.263653796375605	0.729230973780863	no	ZAT9	Cys2/His2 zinc-finger transcription factor [Silene latifolia]	-	-	-	-	-	GO:0005488//binding	-
Unigene0000117	33.3333333333333	23.3333333333333	2.9279	1.7307	1.5362	1.7911	1.0602	1.2836	2.06493333333333	1.3783	-0.583205266372074	0.396595233404436	0.839018125988464	no	--	--	-	-	-	-	-	-	-
Unigene0000118	150	46.6666666666667	2.1732	3.4287	3.0741	2.8674	0.0000	0.0000	2.892	0.9558	-1.59728687959201	0.264820557854815	0.730423296220289	no	SRK	receptor-like protein kinase homolog RK20-1 [Phaseolus vulgaris]	-	-	-	-	-	GO:0016772//transferase activity, transferring phosphorus-containing groups	-
Unigene0000119	423.333333333333	831.333333333333	4.6915	6.4006	4.9694	4.8723	13.5937	11.3590	5.35383333333333	9.94166666666667	0.892915504000078	0.0340123173957227	0.25729750676092	no	--	--	-	-	-	-	-	-	-
Unigene0000120	7.33333333333333	9.33333333333333	0.6163	0.3506	0.2964	0.4740	0.7235	0.3101	0.4211	0.502533333333333	0.255056418774106	0.83149579675821	1	no	--	--	-	-	-	-	-	-	-
Unigene0000121	11	18	1.0596	0.2871	0.5096	0.4527	1.3821	0.8886	0.618766666666667	0.9078	0.552979008247078	0.505242566642118	0.907164955416901	no	--	--	-	-	-	-	-	-	-
Unigene0000122	111.666666666667	374.333333333333	7.5491	4.8994	5.0938	22.3666	17.5739	15.9700	5.84743333333333	18.6368333333333	1.67228133253092	0.000226676530370492	0.00739403019917564	yes	--	--	-	-	-	-	-	-	-
Unigene0000123	38.6666666666667	26.6666666666667	1.6784	1.3345	0.8774	0.7015	1.1933	0.6426	1.29676666666667	0.8458	-0.616530446549227	0.350695355754273	0.810141651542733	no	--	--	-	-	-	-	-	-	-
Unigene0000124	325.333333333333	962.666666666667	8.4135	4.6725	6.0747	8.4712	14.6208	28.8058	6.3869	17.2992666666667	1.43752311440744	0.00205734661337133	0.037124244100029	yes	FAD12	omega-6 fatty acid desaturase [Artemisia sphaerocephala]	Metabolism	Lipid metabolism;Global and overview maps	ko01212//Fatty acid metabolism;ko01040//Biosynthesis of unsaturated fatty acids	K10256	-	-	-
Unigene0000125	32.3333333333333	35.3333333333333	1.7794	0.8035	3.4867	0.6336	3.0949	2.2110	2.0232	1.97983333333333	-0.0312599558967673	0.98551197140665	1	no	--	--	-	-	-	-	-	-	-
Unigene0000126	82	51	1.9224	1.3594	1.0910	1.0164	0.9834	0.5966	1.4576	0.865466666666667	-0.752044703685278	0.202310564021479	0.656369938776828	no	--	--	-	-	-	-	-	-	-
Unigene0000127	245	233.666666666667	8.7836	11.5018	9.3023	10.8745	6.7704	9.8222	9.86256666666667	9.1557	-0.10729295551142	0.807652496033292	1	no	--	PREDICTED: protein NUCLEAR FUSION DEFECTIVE 6, chloroplastic/mitochondrial [Fragaria vesca subsp. vesca] [Fragaria vesca]	-	-	-	-	-	-	-
Unigene0000128	16.3333333333333	19.6666666666667	1.0927	0.8881	0.6085	1.1610	1.2057	0.6271	0.8631	0.997933333333333	0.209415718130963	0.788823244896998	1	no	--	--	-	-	-	-	-	-	-
Unigene0000129	11776	10058.6666666667	731.2051	687.6251	634.9345	646.8424	515.4482	522.9052	684.588233333333	561.731933333333	-0.285354676027928	0.247185049818822	0.709469429236882	no	METE	Cobalamin-independent methionine synthase, partial [Cynara cardunculus var. scolymus] [Cynara cardunculus]	Metabolism	Amino acid metabolism;Metabolism of other amino acids;Global and overview maps	ko01100//Metabolic pathways;ko01110//Biosynthesis of secondary metabolites;ko01230//Biosynthesis of amino acids;ko00270//Cysteine and methionine metabolism;ko00450//Selenocompound metabolism	K00549	-	GO:0046914//transition metal ion binding	GO:0000097//sulfur amino acid biosynthetic process
Unigene0000130	18	13.3333333333333	1.9067	0.4809	1.0119	1.5801	0.5513	0.2757	1.13316666666667	0.802366666666667	-0.498026491682839	0.605682429166998	0.943309566221656	no	--	--	-	-	-	-	-	-	-
Unigene0000131	102	208.666666666667	0.6364	1.4012	1.1352	1.2123	2.8331	2.1833	1.0576	2.07623333333333	0.973174505247417	0.0770601688191526	0.413832443890143	no	HIT4	Myosin-H heavy chain [Cajanus cajan]	-	-	-	-	-	-	-
Unigene0000132	5.66666666666667	9.33333333333333	0.3280	0.2221	0.3155	0.3678	0.6875	0.2751	0.288533333333333	0.443466666666667	0.620087669460457	0.532517224797151	0.920881816053015	no	--	--	-	-	-	-	-	-	-
Unigene0000133	13.3333333333333	11	0.5375	0.9830	0.9048	0.9689	0.5071	0.5072	0.808433333333333	0.661066666666667	-0.290333037460559	0.750235711095855	0.993002930914046	no	--	--	-	-	-	-	-	-	-
Unigene0000134	145.333333333333	80.6666666666667	7.2151	8.1421	8.4314	5.8468	3.0502	3.9508	7.92953333333333	4.2826	-0.888749029278212	0.0902821208205975	0.449401831525409	no	--	--	-	-	-	-	-	-	-
Unigene0000135	14	7.33333333333333	0.3016	1.2258	0.2901	0.7732	0.0843	0.1686	0.605833333333333	0.342033333333333	-0.824784026500227	0.457285073006986	0.879594437113193	no	--	--	-	-	-	-	-	-	-
Unigene0000136	49.6666666666667	78.3333333333333	2.5044	2.9854	2.0342	2.9425	4.0602	4.3408	2.508	3.78116666666667	0.592294093852251	0.302294449036492	0.7691880910565	no	--	--	-	-	-	-	-	-	-
Unigene0000137	4	0	0.0000	0.5448	0.1289	0.0000	0.0000	0.0000	0.224566666666667	0.001	-7.81099998837876	0.0484942060581188	0.318616082339386	no	--	--	-	-	-	-	-	-	-
Unigene0000138	22.3333333333333	111.333333333333	1.2256	0.7796	1.3326	1.5879	8.1323	5.4074	1.1126	5.04253333333333	2.18021370500581	0.00264775656002561	0.0447982304370304	yes	--	--	-	-	-	-	-	-	-
Unigene0000139	24.6666666666667	4	2.2143	1.2704	1.0023	0.7513	0.0000	0.0000	1.49566666666667	0.250433333333333	-2.57829017663633	0.0324718787194701	0.250001308733104	no	--	--	-	-	-	-	-	-	-
Unigene0000140	46.6666666666667	137.333333333333	1.2964	2.6342	1.0911	4.9460	4.4164	5.2665	1.6739	4.8763	1.54257354343856	0.0084524731979267	0.101989761897523	no	--	--	Metabolism;Genetic Information Processing	Transcription;Global and overview maps;Nucleotide metabolism	ko01100//Metabolic pathways;ko00230//Purine metabolism;ko00240//Pyrimidine metabolism;ko03020//RNA polymerase	K03006	-	-	-
Unigene0000141	21.3333333333333	19.6666666666667	0.4714	1.6176	0.8564	1.0069	1.3615	0.3514	0.9818	0.9066	-0.114963005480063	0.903066563184822	1	no	--	--	-	-	-	-	-	-	-
Unigene0000142	10.6666666666667	16.3333333333333	0.6575	0.5878	0.6957	1.4537	0.7167	0.7168	0.647	0.9624	0.572870930296207	0.46422301930277	0.882900902264061	no	--	--	-	-	-	-	-	-	-
Unigene0000143	99	262.666666666667	5.3899	4.2348	6.9127	7.1388	14.2625	19.0863	5.51246666666667	13.4958666666667	1.29174769362779	0.0151689882142188	0.152816044377625	no	--	Bifunctional inhibitor/plant lipid transfer protein/seed storage helical domain-containing protein [Cynara cardunculus var. scolymus] [Cynara cardunculus]	-	-	-	-	-	-	-
Unigene0000144	8.66666666666667	13.3333333333333	0.4679	0.0000	1.0127	0.7309	0.6867	0.6377	0.493533333333333	0.6851	0.47316705725185	0.663193351931806	0.967680808458817	no	--	Armadillo [Cynara cardunculus var. scolymus] [Cynara cardunculus]	-	-	-	-	-	-	-
Unigene0000145	2174	2442	47.8155	45.4975	45.6367	47.2806	49.7609	51.4600	46.3165666666667	49.5005	0.0959147839452635	0.716066833568775	0.984264624525189	no	NECAP2	Adaptin ear-binding coat-associated protein 1 NECAP-1 [Cynara cardunculus var. scolymus] [Cynara cardunculus]	-	-	-	-	-	-	-
Unigene0000146	50.6666666666667	353.333333333333	0.6520	0.6986	0.7127	0.2992	7.3690	5.5431	0.687766666666667	4.40376666666667	2.67874692886797	0.00123750483150041	0.0258493169991517	yes	--	PREDICTED: probable glycerophosphoryl diester phosphodiesterase 2, partial [Nicotiana sylvestris]	-	-	-	-	-	-	-
Unigene0000147	2090.33333333333	2075.66666666667	29.2694	23.8341	26.6842	29.1956	22.6394	23.7857	26.5959	25.2069	-0.0773851550022944	0.781394771219351	1	no	--	Glycosyl transferase, family 3 [Cynara cardunculus var. scolymus] [Cynara cardunculus]	-	-	-	-	-	GO:0016740//transferase activity	-
Unigene0000148	50	26	0.5132	0.8938	1.0931	0.5815	0.3996	0.2921	0.833366666666667	0.4244	-0.973526739448402	0.14063743854967	0.556957201017053	no	--	CAAX amino terminal protease [Cynara cardunculus var. scolymus] [Cynara cardunculus]	-	-	-	-	-	GO:0016787//hydrolase activity	-
Unigene0000149	13	4.66666666666667	0.5543	0.8109	0.5865	0.2131	0.3718	0.0930	0.650566666666667	0.225966666666667	-1.52558693428716	0.0940533513948177	0.458994941842979	no	--	--	-	-	-	-	-	-	-
Unigene0000150	7.66666666666667	1	0.9227	0.3214	0.1902	0.0634	0.1105	0.0000	0.4781	0.0579666666666667	-3.04401697376226	0.0260270451198481	0.217990782530403	no	--	--	-	-	-	-	-	-	-
Unigene0000151	67.3333333333333	110.666666666667	1.0439	1.1003	0.8629	1.3955	1.7370	1.5868	1.00236666666667	1.5731	0.650200039709179	0.221479728196148	0.68191992013601	no	--	--	-	-	-	-	-	-	-
Unigene0000152	40.6666666666667	77.6666666666667	0.9248	0.5538	1.3109	0.9358	2.1020	1.8369	0.929833333333333	1.6249	0.805306883511132	0.206265982550568	0.661493424563304	no	--	--	-	-	-	-	-	-	-
Unigene0000153	1350.66666666667	1204	29.1705	34.2560	35.0418	26.7125	29.9468	27.2972	32.8227666666667	27.9855	-0.230017326586236	0.432515879632209	0.863568554926225	no	TON1B	PREDICTED: protein TONNEAU 1a-like isoform X1 [Malus domestica]	-	-	-	-	-	-	-
Unigene0000154	2698.66666666667	2660.33333333333	40.5699	38.1209	36.7250	38.5376	35.0878	35.1709	38.4719333333333	36.2654333333333	-0.0852112436519231	0.743383103246136	0.990978114016695	no	SOX	sulfite oxidase [Codonopsis lanceolata]	Metabolism	Energy metabolism;Global and overview maps	ko01100//Metabolic pathways;ko00920//Sulfur metabolism	K00387	-	-	-
Unigene0000155	6.33333333333333	0.666666666666667	0.0000	0.2031	0.9013	0.0000	0.1048	0.0000	0.368133333333333	0.0349333333333333	-3.39755217105062	0.0879102835287136	0.443673018791123	no	--	hypothetical protein VITISV_019221 [Vitis vinifera]	-	-	-	-	-	-	-
Unigene0000156	100	112	1.2921	0.9016	1.2077	1.3710	1.0835	1.1552	1.1338	1.20323333333333	0.0857502655847451	0.873748732738651	1	no	--	Kinesin-like protein KIFC3 [Cynara cardunculus var. scolymus] [Cynara cardunculus]	-	-	-	-	-	-	-
Unigene0000157	229.333333333333	329.666666666667	1.2298	2.1306	1.6498	1.6722	2.7477	2.5038	1.67006666666667	2.3079	0.466675020012331	0.295703428302443	0.764356018494773	no	fam91a1	PREDICTED: protein FAM91A1 [Citrus sinensis]	-	-	-	-	-	-	-
Unigene0000158	604	248	7.5913	7.6467	8.1962	6.9591	1.6535	1.0631	7.8114	3.22523333333333	-1.27617760110197	0.0311348124859223	0.243306300626913	no	--	--	-	-	-	-	-	-	-
Unigene0000159	457.666666666667	421.666666666667	7.6606	10.0420	8.9287	10.9540	5.8156	7.2660	8.8771	8.01186666666667	-0.147950037170934	0.707138847371743	0.981908169941075	no	IAA18	Aux/IAA-ARF-dimerization [Cynara cardunculus var. scolymus] [Cynara cardunculus]	Environmental Information Processing	Signal transduction	ko04075//Plant hormone signal transduction	K14484	-	-	-
Unigene0000160	742.666666666667	849	46.3177	49.7516	26.3240	61.1716	38.1296	37.8304	40.7977666666667	45.7105333333333	0.164036472880747	0.664188562332541	0.968078631304319	no	--	--	-	-	-	-	-	-	-
Unigene0000161	140	145.666666666667	7.6313	8.3140	4.6854	9.8334	5.9001	5.3562	6.8769	7.0299	0.0317458002858133	0.958686555346756	1	no	--	--	-	-	-	-	-	-	-
Unigene0000162	3.33333333333333	9.33333333333333	0.0000	0.1059	0.0836	0.2924	0.1457	0.1093	0.0631666666666667	0.182466666666667	1.5303975863065	0.177402596764066	0.620506008729698	no	--	--	-	-	-	-	-	-	-
Unigene0000163	6.66666666666667	13.6666666666667	0.1241	0.9077	0.0000	0.7157	0.7284	0.7806	0.343933333333333	0.741566666666667	1.10844745068121	0.338806483836153	0.802590903816594	no	--	--	-	-	-	-	-	-	-
Unigene0000164	1.66666666666667	22	0.0340	0.0552	0.0653	0.1633	0.6836	1.0541	0.0515	0.633666666666667	3.62107978874418	0.000753895304492738	0.0179690526459021	yes	--	--	-	-	-	-	-	-	-
Unigene0000165	16.3333333333333	11.6666666666667	0.6545	0.9672	1.0302	0.8580	0.5488	0.4491	0.883966666666667	0.618633333333333	-0.514907397201825	0.504499103848779	0.906778481333885	no	--	--	-	-	-	-	-	-	-
Unigene0000166	45	24.3333333333333	0.8764	1.8581	1.9059	1.0989	0.8307	0.5433	1.5468	0.8243	-0.90804526955661	0.177898958139894	0.621342625671287	no	--	--	-	-	-	-	-	-	-
Unigene0000167	975	969	12.3699	14.1459	13.3931	12.8248	13.0539	12.1787	13.3029666666667	12.6858	-0.0685335115740459	0.822366938274095	1	no	ASY1	PREDICTED: HORMA domain-containing protein 1 [Juglans regia]	-	-	-	-	-	-	-
Unigene0000168	84.6666666666667	133	1.3872	1.8497	1.7721	3.5629	1.4177	2.7267	1.66966666666667	2.5691	0.621702936116217	0.265696637849045	0.731402425721895	no	AKT1	PREDICTED: potassium channel AKT1-like isoform X2 [Juglans regia]	-	-	-	-	GO:0031224//intrinsic component of membrane	GO:0005249//voltage-gated potassium channel activity;GO:0005515//protein binding	GO:0000041//transition metal ion transport;GO:0000904//cell morphogenesis involved in differentiation;GO:0001101//response to acid chemical;GO:0006970//response to osmotic stress;GO:0007015//actin filament organization;GO:0009267//cellular response to starvation;GO:0009933//meristem structural organization;GO:0010053//root epidermal cell differentiation;GO:0010119//regulation of stomatal movement…
Unigene0000169	19.6666666666667	18.3333333333333	2.5485	1.8741	2.2180	2.0999	1.5265	2.2392	2.21353333333333	1.9552	-0.179034908701895	0.820863555689934	1	no	--	--	-	-	-	-	-	-	-
Unigene0000170	13	6.66666666666667	0.9957	0.9172	0.4470	0.5105	0.5010	0.1670	0.786633333333333	0.392833333333333	-1.00177396855805	0.249754857523587	0.71279043356618	no	--	--	-	-	-	-	-	-	-
Unigene0000171	75	64	2.2890	1.4446	1.9168	2.2522	1.6936	0.6776	1.88346666666667	1.54113333333333	-0.289398816835975	0.6525034830553	0.96323012122637	no	--	PREDICTED: neuron navigator 1-like [Nicotiana sylvestris]	-	-	-	-	-	-	-
Unigene0000172	1873	2288.33333333333	22.6442	24.5287	20.6370	20.4972	25.3293	32.8940	22.6033	26.2401666666667	0.215243467113869	0.462749800902649	0.882604171831425	no	NPF7.1	PREDICTED: protein NRT1/ PTR FAMILY 7.1 [Eucalyptus grandis]	-	-	-	-	GO:0031224//intrinsic component of membrane	-	GO:0051234//establishment of localization
Unigene0000173	26.6666666666667	8.66666666666667	0.4879	0.7626	1.5163	0.9020	0.0000	0.0315	0.922266666666667	0.311166666666667	-1.56749643397083	0.202600065279174	0.656664532575739	no	--	Cyclin delta-3 isoform 3 [Theobroma cacao]	-	-	-	-	-	-	-
Unigene0000174	406.333333333333	460.333333333333	6.6109	7.6182	6.2173	6.8508	7.8908	7.4595	6.81546666666667	7.40036666666667	0.11878430964897	0.743823520261328	0.991080859910144	no	--	--	-	-	-	-	-	-	-
Unigene0000175	12.6666666666667	28	0.8037	0.3629	0.4295	1.5452	0.8986	0.8987	0.532033333333333	1.11416666666667	1.06637651716404	0.148608574405491	0.572060920430593	no	--	--	-	-	-	-	-	-	-
Unigene0000176	8.66666666666667	20	0.3853	0.3132	0.4633	0.6482	1.2116	0.6463	0.387266666666667	0.835366666666667	1.10908224817455	0.147435698759242	0.569732642612865	no	UFO	unusual floral organs protein [Gerbera hybrid cultivar]	-	-	-	-	-	-	GO:0044267//cellular protein metabolic process;GO:0044767//single-organism developmental process
Unigene0000177	131.666666666667	256	4.4354	5.2256	5.0101	4.5376	11.7041	10.5455	4.89036666666667	8.92906666666667	0.868566743206	0.0886106871941206	0.445371211191758	no	FCA	Nucleotide-binding, alpha-beta plait [Cynara cardunculus var. scolymus] [Cynara cardunculus]	-	-	-	-	-	-	-
Unigene0000178	9	13.3333333333333	0.1360	1.1610	0.2617	1.1116	0.5704	0.7416	0.519566666666667	0.807866666666667	0.636808328671626	0.525314163450698	0.917077442973916	no	--	--	-	-	-	-	-	-	-
Unigene0000179	1763	2134	6.2501	6.5347	7.6810	7.4293	7.7098	8.4209	6.82193333333333	7.85333333333333	0.203124476908526	0.460410839964188	0.881137960321473	no	UPL1	PREDICTED: E3 ubiquitin-protein ligase UPL1-like [Sesamum indicum]	Genetic Information Processing	Folding, sorting and degradation	ko04120//Ubiquitin mediated proteolysis	K10592	-	-	-
Unigene0000180	85.6666666666667	95.3333333333333	3.5933	6.3278	5.5046	7.1643	5.1894	4.5204	5.1419	5.6247	0.129474597723265	0.822859513815481	1	no	--	PREDICTED: cyclopropane-fatty-acyl-phospholipid synthase-like isoform X3 [Daucus carota subsp. sativus] [Daucus carota]	-	-	-	-	-	-	-
Unigene0000181	25.6666666666667	17.3333333333333	1.5537	1.9428	0.6323	0.6319	0.4510	1.6038	1.37626666666667	0.895566666666667	-0.61988729837136	0.441182559575479	0.869165606528209	no	--	--	-	-	-	-	-	-	-
Unigene0000182	893	752	12.5623	13.9185	12.2665	9.7615	10.3484	11.1072	12.9157666666667	10.4057	-0.311759263276002	0.32119874539613	0.785856432756889	no	At4g33920	Protein phosphatase 2C [Cynara cardunculus var. scolymus] [Cynara cardunculus]	-	-	-	-	-	GO:0004721//phosphoprotein phosphatase activity;GO:0043169//cation binding	GO:0006464//cellular protein modification process;GO:0006605//protein targeting;GO:0006952//defense response;GO:0007165//signal transduction;GO:0010243//response to organonitrogen compound;GO:0043067//regulation of programmed cell death
Unigene0000183	49.6666666666667	47.3333333333333	0.8915	1.1594	0.9648	1.4784	0.6542	0.7103	1.00523333333333	0.947633333333333	-0.0851295647141113	0.899464923187552	1	no	--	--	-	-	-	-	-	-	-
Unigene0000184	10.3333333333333	6	0.7482	0.8293	0.3271	0.2616	0.2852	0.5134	0.634866666666667	0.3534	-0.845151592094772	0.338158746923393	0.801901907997857	no	--	--	-	-	-	-	-	-	-
Unigene0000185	681.666666666667	617.333333333333	4.7274	6.5997	5.8757	5.1415	5.1690	4.7422	5.73426666666667	5.01756666666667	-0.192621117008122	0.566258151773542	0.936359700078747	no	ATHB-8	homeobox leucine-zipper protein [Zinnia violacea]	-	-	-	-	GO:0043231//intracellular membrane-bounded organelle	GO:0001071//nucleic acid binding transcription factor activity;GO:0003677//DNA binding	GO:0000904//cell morphogenesis involved in differentiation;GO:0003006//developmental process involved in reproduction;GO:0007015//actin filament organization;GO:0007059//chromosome segregation;GO:0009790//embryo development;GO:0009799//specification of symmetry;GO:0009933//meristem structural organization;GO:0009943//adaxial/abaxial axis specification;GO:0010053//root epidermal cell differentiati…
Unigene0000186	47.3333333333333	78.3333333333333	1.8740	4.6711	1.2018	5.2244	4.6621	3.0911	2.5823	4.32586666666667	0.744332582545084	0.27067931266686	0.7375318789779	no	SMXL8	Double Clp-N motif-containing protein [Cynara cardunculus var. scolymus] [Cynara cardunculus]	-	-	-	-	-	-	-
Unigene0000187	16	65.3333333333333	0.4941	0.5271	0.3268	0.5938	2.6157	1.9426	0.449333333333333	1.71736666666667	1.93434009928214	0.00973237544008509	0.112387735159502	no	--	hypothetical protein Ccrd_003900 [Cynara cardunculus var. scolymus] [Cynara cardunculus]	-	-	-	-	-	-	-
Unigene0000188	84.3333333333333	80	2.4479	0.7869	1.1598	2.1074	0.7353	1.1031	1.46486666666667	1.31526666666667	-0.155414023779587	0.819736764512911	1	no	5MAT1	PREDICTED: coumaroyl-CoA:anthocyanidin 3-O-glucoside-6''-O-coumaroyltransferase 1-like [Daucus carota subsp. sativus] [Daucus carota]	-	-	-	-	-	-	-
Unigene0000189	10.3333333333333	5.66666666666667	0.3306	0.4478	0.7950	0.2119	0.3696	0.2310	0.524466666666667	0.270833333333333	-0.953445770575557	0.261952334096096	0.726768160220873	no	--	--	-	-	-	-	-	-	-
Unigene0000190	47.6666666666667	18.6666666666667	2.0389	2.3123	1.8244	1.5497	0.3976	0.4772	2.05853333333333	0.808166666666667	-1.34889205704776	0.0665209130778362	0.38259469328029	no	At3g50860	Adaptor protein complex, sigma subunit [Cynara cardunculus var. scolymus] [Cynara cardunculus]	-	-	-	-	GO:0030119//AP-type membrane coat adaptor complex	GO:0022892//substrate-specific transporter activity	GO:0015031//protein transport
Unigene0000191	122.333333333333	146	3.8685	5.9708	3.0070	5.1087	6.0292	3.8671	4.2821	5.00166666666667	0.224090425688301	0.674885203900357	0.971584783277587	no	LTPG1	PREDICTED: protein YLS3 [Vitis vinifera]	-	-	-	-	-	-	GO:0044699//single-organism process;GO:0071554//cell wall organization or biogenesis;GO:0071840//cellular component organization or biogenesis
Unigene0000192	18.3333333333333	39.3333333333333	0.1804	0.6355	0.6654	1.0986	0.9583	1.0594	0.493766666666667	1.03876666666667	1.07297027371017	0.1375844463031	0.55201924565826	no	PER7	heme peroxidase [Cynara cardunculus var. scolymus] [Cynara cardunculus]	Metabolism	Global and overview maps;Biosynthesis of other secondary metabolites	ko01100//Metabolic pathways;ko01110//Biosynthesis of secondary metabolites;ko00940//Phenylpropanoid biosynthesis	K00430	-	-	-
Unigene0000193	12.6666666666667	36	1.1367	0.6522	0.5789	1.7355	1.9625	2.5796	0.789266666666667	2.09253333333333	1.40666587873598	0.0403236531824149	0.285934574840354	no	--	--	-	-	-	-	-	-	-
Unigene0000194	524	239.666666666667	23.0620	16.8250	17.4135	11.3496	6.9304	6.8983	19.1001666666667	8.39276666666667	-1.18636685008904	0.00364393354994047	0.0563223242502189	no	DMP10	PREDICTED: proline-rich receptor-like protein kinase PERK13 [Juglans regia]	-	-	-	-	-	-	-
Unigene0000195	294.666666666667	501	12.8251	14.3752	10.0205	9.7918	26.9061	22.9103	12.4069333333333	19.8694	0.679401744541553	0.13433174137397	0.545709751382199	no	--	--	-	-	-	-	-	-	-
Unigene0000196	2341.33333333333	2514.33333333333	35.5503	38.7131	36.7558	32.6296	42.2604	38.5993	37.0064	37.8297666666667	0.0317470814852487	0.906689201252636	1	no	--	stress response NST1-like protein [Arabidopsis thaliana]	-	-	-	-	-	-	-
Unigene0000197	17	27	0.5995	0.5105	0.2197	0.6586	0.5745	0.7901	0.443233333333333	0.6744	0.605538153028377	0.402828303333929	0.842940328489877	no	PCMP-H44	Pentatricopeptide repeat-containing protein, partial [Glycine soja]	-	-	-	-	-	-	-
Unigene0000198	108.666666666667	98.3333333333333	2.8370	4.4599	3.6983	3.3013	2.9424	3.4125	3.66506666666667	3.21873333333333	-0.187346383969567	0.723933502322065	0.986223298076403	no	--	--	-	-	-	-	-	-	-
Unigene0000199	1136.66666666667	985.333333333333	23.9961	25.2582	26.2896	27.2723	17.7514	18.3620	25.1813	21.1285666666667	-0.253157864876913	0.428066900423916	0.860020472413999	no	NSN1	GTP binding domain-containing protein, partial [Cynara cardunculus var. scolymus] [Cynara cardunculus]	Genetic Information Processing	Translation	ko03008//Ribosome biogenesis in eukaryotes	K14538	GO:0005911//cell-cell junction;GO:0043232//intracellular non-membrane-bounded organelle	GO:0032550//purine ribonucleoside binding	GO:0003006//developmental process involved in reproduction;GO:0006355//regulation of transcription, DNA-templated;GO:0010074//maintenance of meristem identity
Unigene0000200	8	7.33333333333333	0.6822	0.2985	0.2019	0.2522	0.1760	0.5721	0.3942	0.333433333333333	-0.241529438611223	0.833577536070083	1	no	--	AP2/ERF domain-containing protein [Cynara cardunculus var. scolymus] [Cynara cardunculus]	-	-	-	-	-	-	-
Unigene0000201	24.3333333333333	33.3333333333333	0.7226	1.6518	0.5213	1.5195	1.6284	0.8333	0.965233333333333	1.32706666666667	0.459291204409548	0.530292778891163	0.919862452874416	no	--	transmembrane protein [Arabidopsis thaliana]	-	-	-	-	-	-	-
Unigene0000202	15.6666666666667	13.6666666666667	0.1996	0.9329	0.9601	0.4798	0.3766	0.9208	0.697533333333333	0.5924	-0.235690520667226	0.807602225026258	1	no	--	--	-	-	-	-	-	-	-
Unigene0000203	721.666666666667	735.333333333333	27.9185	26.3341	27.6062	27.5892	25.8250	26.1736	27.2862666666667	26.5292666666667	-0.0405902206623525	0.900156353972789	1	no	--	PREDICTED: 54S ribosomal protein L37, mitochondrial [Sesamum indicum]	-	-	-	-	-	-	-
Unigene0000204	9.33333333333333	96.6666666666667	0.2664	0.4764	0.6151	0.1024	6.8812	5.9884	0.452633333333333	4.324	3.25595178487101	0.00248729235792701	0.0427858697239177	yes	--	ankyrin repeat-containing protein-like [Dorcoceras hygrometricum]	-	-	-	-	-	-	-
Unigene0000205	1098.66666666667	1065.66666666667	13.7125	14.6113	12.9922	13.4983	13.2352	11.7535	13.772	12.829	-0.102329366977696	0.732864395010442	0.988525141461343	no	--	PREDICTED: tRNA (guanine-N(7)-)-methyltransferase non-catalytic subunit wdr4 [Juglans regia]	-	-	-	-	-	-	-
Unigene0000206	554	712	8.5398	10.3810	9.4394	13.8263	13.0661	8.4188	9.4534	11.7704	0.316258143136909	0.371898103506179	0.82284895623003	no	--	PREDICTED: UPF0496 protein 4 [Vitis vinifera]	-	-	-	-	-	-	-
Unigene0000207	24.3333333333333	25.6666666666667	1.5416	1.0351	1.9987	2.0619	1.4614	1.0681	1.52513333333333	1.53046666666667	0.00503624909355068	1	1	no	--	--	-	-	-	-	-	-	-
Unigene0000208	13994.3333333333	18021.3333333333	396.2908	268.0834	302.8872	523.4045	315.3279	352.3072	322.420466666667	397.0132	0.300243648834188	0.290673107319702	0.760545445006286	no	GILT	Gamma interferon inducible lysosomal thiol reductase GILT [Cynara cardunculus var. scolymus] [Cynara cardunculus]	-	-	-	-	-	-	-
Unigene0000209	11.6666666666667	8	0.7320	1.0817	0.2560	0.9595	0.2790	0.2232	0.6899	0.487233333333333	-0.50177442407536	0.587206364608204	0.936359700078747	no	--	Mlo-related protein [Cynara cardunculus var. scolymus] [Cynara cardunculus]	-	-	-	-	GO:0016020//membrane	-	-
Unigene0000210	276.333333333333	128.333333333333	1.3357	2.0016	1.8937	1.1569	0.5134	0.7235	1.74366666666667	0.797933333333333	-1.12778414867077	0.0232711416143928	0.202381769211401	no	ASPM	PREDICTED: abnormal spindle-like microcephaly-associated protein homolog [Ziziphus jujuba]	-	-	-	-	-	-	GO:0016458//gene silencing;GO:0019219//regulation of nucleobase-containing compound metabolic process;GO:0040029//regulation of gene expression, epigenetic;GO:0090304//nucleic acid metabolic process;GO:2000112//regulation of cellular macromolecule biosynthetic process
Unigene0000211	23.3333333333333	17	2.4957	1.9504	1.7543	1.5686	1.4489	1.2881	2.0668	1.4352	-0.526146993505599	0.445967518726179	0.872422012679961	no	H2B	histone H2B [Chlamydomonas reinhardtii]	-	-	-	-	GO:0000785//chromatin;GO:0043231//intracellular membrane-bounded organelle	GO:0003676//nucleic acid binding;GO:0046983//protein dimerization activity	-
Unigene0000212	339	213.333333333333	15.2097	20.9013	20.3882	12.0962	12.2421	9.9897	18.8330666666667	11.4426666666667	-0.718844633643864	0.0857504750139268	0.437841585820604	no	HIS2B	PREDICTED: histone H2B-like [Daucus carota subsp. sativus] [Daucus carota]	-	-	-	-	GO:0043231//intracellular membrane-bounded organelle;GO:0043232//intracellular non-membrane-bounded organelle	GO:0003676//nucleic acid binding;GO:0046983//protein dimerization activity	-
Unigene0000213	33.3333333333333	20	1.1333	3.9680	2.5996	2.0113	1.9007	0.7312	2.56696666666667	1.54773333333333	-0.729907638129301	0.338625402913105	0.802398189123012	no	At3g46030	Histone core [Cynara cardunculus var. scolymus] [Cynara cardunculus]	-	-	-	-	GO:0009532//plastid stroma;GO:0031976//plastid thylakoid;GO:0043232//intracellular non-membrane-bounded organelle	-	GO:0000226//microtubule cytoskeleton organization
Unigene0000214	699.333333333333	404.666666666667	31.5659	38.5773	39.8033	25.3239	19.7323	16.6064	36.6488333333333	20.5542	-0.834334051659813	0.0190610476195927	0.177971116892619	no	At3g46030	PREDICTED: histone H2B-like [Daucus carota subsp. sativus] [Daucus carota]	-	-	-	-	GO:0043231//intracellular membrane-bounded organelle;GO:0043232//intracellular non-membrane-bounded organelle	GO:0003676//nucleic acid binding;GO:0046983//protein dimerization activity	-
Unigene0000215	1	16.6666666666667	0.0642	0.0000	0.1235	0.0000	0.9154	1.7773	0.0625666666666667	0.897566666666667	3.8425529494852	0.00957236661672748	0.111055214725669	no	--	--	-	-	-	-	-	-	-
Unigene0000216	1370.33333333333	1101.33333333333	10.5637	10.6913	10.5508	9.3763	6.9622	8.2369	10.6019333333333	8.1918	-0.372074975879058	0.210492091421767	0.667452160692957	no	ATX3	PREDICTED: histone-lysine N-methyltransferase ATX3-like [Sesamum indicum]	-	-	-	-	-	-	-
Unigene0000217	6.33333333333333	4	0.4251	0.2073	0.1227	0.3678	0.0356	0.0713	0.2517	0.158233333333333	-0.669651667452706	0.555187918627802	0.933379766084046	no	--	--	-	-	-	-	-	-	-
Unigene0000218	12.6666666666667	12.3333333333333	0.6233	1.0132	0.4796	0.2397	0.9930	0.7318	0.705366666666667	0.654833333333333	-0.107245638339264	0.921389667976725	1	no	--	--	-	-	-	-	-	-	-
Unigene0000219	2	0	0.1341	0.1090	0.1289	0.0000	0.0000	0.0000	0.124	0.001	-6.95419631038688	0.080581767095541	0.423945258880877	no	--	armadillo/beta-catenin-like repeat protein [Medicago truncatula]	-	-	-	-	-	-	-
Unigene0000220	71	80	5.1575	3.6295	3.6300	4.5347	5.1160	3.5870	4.139	4.41256666666667	0.092335826743169	0.87116640119848	1	no	--	--	-	-	-	-	-	-	-
Unigene0000221	0	22.6666666666667	0.0000	0.0000	0.0000	0.0000	1.0704	0.6224	0.001	0.564266666666667	9.14023331650551	0.000224295438105093	0.00734513430576903	yes	PP2C6	PREDICTED: probable protein phosphatase 2C 38 [Nicotiana attenuata]	-	-	-	-	-	-	-
Unigene0000222	7.66666666666667	30	0.2688	0.1638	1.0341	0.4521	2.1411	2.5359	0.4889	1.7097	1.80613188805461	0.0542701914487326	0.341195564949322	no	--	--	-	-	-	-	-	-	-
Unigene0000223	12.3333333333333	29.6666666666667	1.1258	0.3229	0.8918	1.5915	1.7215	1.8328	0.780166666666667	1.71526666666667	1.13657862039041	0.12122593379095	0.520330060782177	no	--	--	-	-	-	-	-	-	-
Unigene0000224	170	121.333333333333	4.1643	3.4247	4.0293	2.8188	1.9836	3.0792	3.87276666666667	2.6272	-0.559838549699853	0.254177357891823	0.718804998490277	no	--	B-cell receptor-associated 31-like protein [Cynara cardunculus var. scolymus] [Cynara cardunculus]	Genetic Information Processing	Folding, sorting and degradation	ko04141//Protein processing in endoplasmic reticulum	K14009	GO:0031224//intrinsic component of membrane	-	GO:0015031//protein transport
Unigene0000225	1811.33333333333	1009.66666666667	13.7889	17.3744	17.2181	7.5852	9.4010	8.7881	16.1271333333333	8.59143333333333	-0.908519270606689	0.00208291493674861	0.0374528059739868	no	NRPE1	PREDICTED: DNA-directed RNA polymerase V subunit 1 [Vitis vinifera]	-	-	-	-	GO:0044451//nucleoplasm part;GO:0055029//nuclear DNA-directed RNA polymerase complex	GO:0016779//nucleotidyltransferase activity;GO:0046872//metal ion binding	GO:0006260//DNA replication;GO:0006310//DNA recombination;GO:0016441//posttranscriptional gene silencing;GO:0016568//chromatin modification;GO:0019219//regulation of nucleobase-containing compound metabolic process;GO:0031047//gene silencing by RNA;GO:0032774//RNA biosynthetic process;GO:0043414//macromolecule methylation;GO:0044710//single-organism metabolic process;GO:0048449//floral organ form…
Unigene0000226	25	16.6666666666667	1.1778	1.7551	1.5106	2.2016	0.5487	0.2744	1.48116666666667	1.00823333333333	-0.554904430073017	0.50486331665174	0.906891886473471	no	--	--	-	-	-	-	-	-	-
Unigene0000227	342.666666666667	459.333333333333	5.0580	4.7019	4.8653	5.9032	6.9265	5.7988	4.87506666666667	6.2095	0.349055156857909	0.343824934703797	0.80632523988515	no	--	PREDICTED: WD repeat-containing protein 44 [Vitis vinifera]	-	-	-	-	-	-	-
Unigene0000228	40.3333333333333	59.3333333333333	0.8702	0.9492	0.7049	0.7705	1.4978	1.2484	0.841433333333333	1.17223333333333	0.478338890514336	0.441802102905039	0.86941376335991	no	AIL7	Integrase-type DNA-binding superfamily protein [Theobroma cacao]	-	-	-	-	-	-	GO:0010467//gene expression;GO:0034645//cellular macromolecule biosynthetic process
Unigene0000229	9.33333333333333	7	0.7852	0.3723	0.5665	0.6290	0.6036	0.0000	0.574666666666667	0.410866666666667	-0.484055078207851	0.688332454942266	0.976501288736386	no	--	--	-	-	-	-	-	-	-
Unigene0000230	35	64.6666666666667	1.1541	2.4471	1.0619	2.1707	2.5668	3.7035	1.55436666666667	2.81366666666667	0.85612455568897	0.193000078841016	0.644671246246625	no	--	--	-	-	-	-	-	-	-
Unigene0000231	1.66666666666667	2.66666666666667	0.0000	0.2678	0.0000	0.0634	0.3869	0.0000	0.0892666666666667	0.1501	0.749730517017533	0.808213627785777	1	no	--	--	-	-	-	-	-	-	-
Unigene0000232	33	40.6666666666667	1.6372	2.8350	1.8488	3.1478	3.1637	1.3731	2.107	2.56153333333333	0.281817351606335	0.687724180830695	0.976483402120534	no	SKIPA	SKI-interacting protein, SKIP [Cynara cardunculus var. scolymus] [Cynara cardunculus]	Genetic Information Processing	Transcription	ko03040//Spliceosome	K06063	GO:0030529//intracellular ribonucleoprotein complex	-	-
Unigene0000233	87.6666666666667	173	3.7949	1.6450	1.5142	2.2699	3.6066	6.6484	2.31803333333333	4.17496666666667	0.848863366560479	0.162923791605059	0.597656276641197	no	PCR2	PREDICTED: protein PLANT CADMIUM RESISTANCE 2-like [Nicotiana tabacum]	-	-	-	-	-	-	-
Unigene0000234	58	64	2.7929	2.9407	4.4572	3.9053	4.4712	2.3424	3.39693333333333	3.57296666666667	0.0728895498096863	0.915514033222595	1	no	NDF5	PREDICTED: protein NDH-DEPENDENT CYCLIC ELECTRON FLOW 5 [Daucus carota subsp. sativus] [Daucus carota]	-	-	-	-	-	-	-
Unigene0000235	103.333333333333	157	1.6361	1.5334	1.0066	2.2813	2.1754	1.6565	1.39203333333333	2.03773333333333	0.549771508426135	0.280732880867743	0.7493351282958	no	--	--	-	-	-	-	-	-	-
Unigene0000236	2	31.3333333333333	0.0679	0.0828	0.0327	0.1959	1.2248	1.2820	0.0611333333333333	0.9009	3.88133583740441	0.00020477523246725	0.00684789609997728	yes	--	--	-	-	-	-	-	-	-
Unigene0000237	0	0	0.0000	0.0000	0.0000	0.0000	0.0000	0.0000	0.001	0.001	0	notest	notest	notest	--	--	-	-	-	-	-	-	-
Unigene0000238	13.3333333333333	6.33333333333333	0.4269	0.5337	0.2211	0.0000	0.3029	0.2203	0.3939	0.1744	-1.17542937683712	0.265274484477614	0.731033463704644	no	--	--	-	-	-	-	-	-	-
Unigene0000239	9.33333333333333	8.66666666666667	0.4780	0.4238	0.2090	0.0835	0.1822	0.6924	0.370266666666667	0.319366666666667	-0.213350934582684	0.907373942289782	1	no	--	PREDICTED: glycine--tRNA ligase, mitochondrial 1-like [Malus domestica]	Genetic Information Processing	Translation	ko00970//Aminoacyl-tRNA biosynthesis	K01880	-	-	-
Unigene0000240	17.3333333333333	14.6666666666667	0.0744	0.8159	0.8225	0.5361	0.4676	0.4365	0.570933333333333	0.480066666666667	-0.25008752877083	0.800692242716706	1	no	--	--	-	-	-	-	-	-	-
Unigene0000241	74.3333333333333	50.6666666666667	4.5584	5.9601	2.7325	4.2550	2.2159	2.4933	4.417	2.98806666666667	-0.563854495965622	0.365821045010688	0.819031033652415	no	--	--	-	-	-	-	-	-	-
Unigene0000242	93	56.3333333333333	1.4044	1.8138	1.6654	0.7212	1.0970	1.0003	1.62786666666667	0.9395	-0.793017471165397	0.156025827995461	0.586040585386872	no	At4g31140	Glycoside hydrolase, catalytic domain-containing protein [Cynara cardunculus var. scolymus] [Cynara cardunculus]	Metabolism	Carbohydrate metabolism	ko00500//Starch and sucrose metabolism	K19893	-	-	-
Unigene0000243	30.3333333333333	51.3333333333333	0.9539	1.2715	0.9175	0.7703	1.7918	2.4641	1.04763333333333	1.6754	0.677371709790018	0.320414992713362	0.78523348823291	no	FH13	PREDICTED: formin-like protein 18, partial [Ziziphus jujuba]	-	-	-	-	-	-	-
Unigene0000244	11	60	0.4994	0.2991	0.0000	0.3285	2.3145	1.3669	0.266166666666667	1.33663333333333	2.32820194605	0.0261551099365508	0.218682136615766	no	--	PREDICTED: TPR and ankyrin repeat-containing protein 1-like isoform X2 [Malus domestica]	-	-	-	-	-	-	-
Unigene0000245	20.3333333333333	12.6666666666667	0.6616	0.6844	2.0829	0.8673	0.3026	0.8576	1.14296666666667	0.675833333333333	-0.758043915871308	0.359315657847767	0.814218294464911	no	--	F-box associated domain, type 1 [Cynara cardunculus var. scolymus] [Cynara cardunculus]	-	-	-	-	-	-	-
Unigene0000246	1414	1132	39.2440	31.1082	38.5218	35.3277	21.4278	26.6841	36.2913333333333	27.8132	-0.383855320962814	0.226740811876658	0.689520096107672	no	--	PREDICTED: probable LIM domain-containing serine/threonine-protein kinase DDB_G0286997 [Gossypium hirsutum]	-	-	-	-	-	-	-
Unigene0000247	169.666666666667	209.666666666667	5.3509	5.9203	4.7485	5.7080	7.2372	5.9933	5.3399	6.31283333333333	0.241474937758017	0.595648822150334	0.939157107824692	no	--	--	-	-	-	-	-	-	-
Unigene0000248	90	70.3333333333333	3.8785	3.9867	6.3641	4.9346	3.1567	2.6309	4.7431	3.57406666666667	-0.408263740389559	0.48292191228492	0.893724310511189	no	--	--	-	-	-	-	-	-	-
Unigene0000249	74	64.3333333333333	4.3201	3.3586	5.2395	4.6344	3.0452	3.0456	4.30606666666667	3.57506666666667	-0.268400510486219	0.64278546964819	0.959500905989569	no	--	--	-	-	-	-	-	-	-
Unigene0000250	21	37.6666666666667	0.0948	1.6571	0.8210	1.4130	1.5507	1.7100	0.857633333333333	1.5579	0.861169746540383	0.305141323595125	0.77161034006283	no	--	--	-	-	-	-	-	-	-
Unigene0000251	97	32.3333333333333	1.7129	1.8728	1.8437	0.8625	0.5301	0.3762	1.8098	0.5896	-1.61802184513815	0.00728910601907514	0.092535781818044	no	HHT1	Chloramphenicol acetyltransferase-like domain-containing protein [Cynara cardunculus var. scolymus] [Cynara cardunculus]	-	-	-	-	-	GO:0016740//transferase activity	-
Unigene0000252	67	66.3333333333333	2.1873	4.5646	3.9236	2.7846	5.1061	2.3303	3.5585	3.407	-0.0627672885334583	0.923765273270861	1	no	prmC	PREDICTED: release factor glutamine methyltransferase [Daucus carota subsp. sativus] [Daucus carota]	-	-	-	-	-	GO:0008168//methyltransferase activity	GO:0008213//protein alkylation
Unigene0000253	1636	2415.33333333333	66.8381	64.6470	74.8821	89.2412	101.6758	98.0887	68.7890666666667	96.3352333333333	0.485884259932807	0.0740455624109854	0.404648320624612	no	At1g16350	Aldolase-type TIM barrel [Cynara cardunculus var. scolymus] [Cynara cardunculus]	Metabolism	Global and overview maps;Nucleotide metabolism	ko01100//Metabolic pathways;ko01110//Biosynthesis of secondary metabolites;ko00230//Purine metabolism	K00088	-	-	-
Unigene0000254	12.6666666666667	15.6666666666667	0.2131	0.8229	0.7688	0.7171	0.8043	0.6703	0.6016	0.730566666666667	0.280211362797481	0.751517575226504	0.993508111752119	no	--	--	-	-	-	-	-	-	-
Unigene0000255	43.6666666666667	41	4.5052	2.2211	2.3444	3.0529	2.1057	2.8493	3.02356666666667	2.6693	-0.179789931676776	0.802226998574213	1	no	--	--	-	-	-	-	-	-	-
Unigene0000256	651	756	4.9970	5.4958	6.1378	6.5001	6.1998	5.7956	5.54353333333333	6.16516666666667	0.153334083012683	0.638345525456555	0.957232077618327	no	EMB1027	PREDICTED: arginine--tRNA ligase, cytoplasmic isoform X1 [Solanum lycopersicum]	Genetic Information Processing	Translation	ko00970//Aminoacyl-tRNA biosynthesis	K01887	-	-	-
Unigene0000257	0	2.66666666666667	0.0000	0.0000	0.0000	0.0000	0.1034	0.3101	0.001	0.137833333333333	7.10678101845012	0.0791193722525857	0.419521133567502	no	CRK26	Concanavalin A-like lectin/glucanase, subgroup [Cynara cardunculus var. scolymus] [Cynara cardunculus]	-	-	-	-	-	GO:0004672//protein kinase activity;GO:0032550//purine ribonucleoside binding	GO:0006464//cellular protein modification process
Unigene0000258	399.333333333333	760.666666666667	1.9711	2.7831	1.6726	3.0856	4.4295	4.2753	2.14226666666667	3.93013333333333	0.87544018191541	0.0180284023769263	0.171383151025708	no	PATROL1	Mammalian uncoordinated homology 13, domain 2 [Cynara cardunculus var. scolymus] [Cynara cardunculus]	-	-	-	-	-	-	-
Unigene0000259	64.6666666666667	55	0.9612	1.6513	1.1978	1.3441	0.8977	0.9528	1.2701	1.06486666666667	-0.254269290513665	0.677987547134854	0.972450393000175	no	--	--	-	-	-	-	-	-	-
Unigene0000260	1012.33333333333	1229	7.6173	8.9299	9.9898	10.5434	10.0297	10.2873	8.84566666666667	10.2868	0.21775147797957	0.470248323671198	0.886395034960143	no	PWP2	PREDICTED: periodic tryptophan protein 2 homolog [Ipomoea nil]	Genetic Information Processing	Translation	ko03008//Ribosome biogenesis in eukaryotes	K14558	-	-	-
Unigene0000261	278.666666666667	258.333333333333	2.5364	2.6669	2.4979	2.5157	1.9244	2.4227	2.56706666666667	2.2876	-0.166285952505498	0.687955330759889	0.976483402120534	no	PDAT1	phospholipid:diacylglycerol acyltransferase 2 [Prunus sibirica]	Metabolism	Lipid metabolism;Global and overview maps	ko01100//Metabolic pathways;ko00561//Glycerolipid metabolism	K00679	GO:0031224//intrinsic component of membrane	GO:0008080//N-acetyltransferase activity	GO:0000160//phosphorelay signal transduction system;GO:0044238//primary metabolic process
Unigene0000262	18588.6666666667	6224.66666666667	675.1999	538.8307	595.2937	261.0802	152.0263	169.7960	603.1081	194.300833333333	-1.63412452285492	1.12376269074757e-08	4.80986185322539e-06	yes	PRUA1	PREDICTED: major allergen Pru ar 1 [Eucalyptus grandis]	-	-	-	-	-	-	-
Unigene0000263	56.6666666666667	45.3333333333333	1.0076	1.6578	1.0874	1.1576	0.9686	0.8244	1.25093333333333	0.983533333333333	-0.346959051808451	0.562664184087155	0.936359700078747	no	KOR	cellulase, partial [Populus nigra]	-	-	-	-	-	GO:0004553//hydrolase activity, hydrolyzing O-glycosyl compounds	GO:0030243//cellulose metabolic process
Unigene0000264	50.3333333333333	33.6666666666667	3.5075	2.5538	4.2173	2.0371	2.5123	1.8998	3.4262	2.14973333333333	-0.672451659542708	0.279252395339295	0.747623664525752	no	--	--	-	-	-	-	-	-	-
Unigene0000265	1.33333333333333	6	0.0731	0.1188	0.0703	0.3512	0.5515	0.2451	0.0874	0.3826	2.13013168884551	0.0673402737314594	0.385261235005186	no	--	--	-	-	-	-	-	-	-
Unigene0000266	153	90.3333333333333	0.9673	1.2905	1.5711	0.7456	0.7728	0.6505	1.2763	0.722966666666667	-0.819966444397937	0.10673739887488	0.490429295607821	no	BAM3	Leucine-rich repeat-containing protein [Cynara cardunculus var. scolymus] [Cynara cardunculus]	-	-	-	-	-	-	-
Unigene0000267	0	24	0.0000	0.0000	0.0000	0.0000	2.7881	1.3089	0.001	1.36566666666667	10.4153896767591	0.000210880237819251	0.00700601210847091	yes	--	--	-	-	-	-	-	-	-
Unigene0000268	33	7.33333333333333	0.5630	1.5690	1.4313	0.8505	0.0000	0.0000	1.18776666666667	0.2835	-2.06683081041612	0.100457212999721	0.475124242790999	no	--	hypothetical protein GENE_0142 (chloroplast) [Drosera rotundifolia]	-	-	-	-	-	-	-
Unigene0000269	2803	7918.66666666667	59.8537	63.7092	34.3171	121.2190	152.8632	153.4229	52.6266666666667	142.5017	1.43711320665095	1.76845519330344e-06	0.000202224286430248	yes	--	PREDICTED: protein stu1 [Theobroma cacao]	-	-	-	-	-	-	-
Unigene0000270	11	19.3333333333333	0.5622	1.4280	0.0000	0.3378	1.8858	1.2377	0.6634	1.15376666666667	0.798400571147044	0.48545533246069	0.895020365345725	no	--	--	-	-	-	-	-	-	-
Unigene0000271	28.6666666666667	139.666666666667	0.7820	1.3001	0.6496	1.7427	4.2625	6.7078	0.910566666666667	4.23766666666667	2.21843355794943	0.00112809763843636	0.0240908927254989	yes	--	--	-	-	-	-	-	-	-
Unigene0000272	155.333333333333	175	5.3430	6.0365	4.7020	5.6826	5.8468	5.8794	5.3605	5.80293333333333	0.114414780499594	0.808504757849229	1	no	--	hypothetical_protein [Oryza brachyantha]	-	-	-	-	-	-	-
Unigene0000273	2.33333333333333	4	0.0893	0.1089	0.0859	0.3004	0.0749	0.1123	0.0947	0.162533333333333	0.779299294430668	0.564168817967195	0.936359700078747	no	--	--	-	-	-	-	-	-	-
Unigene0000274	64	221.666666666667	1.3308	1.4278	1.9458	1.9702	6.7853	6.3398	1.56813333333333	5.03176666666667	1.68201679065511	0.00478590142642378	0.0687951043496683	no	--	--	-	-	-	-	-	-	-
Unigene0000275	0.666666666666667	0.333333333333333	0.1465	0.0000	0.0000	0.0000	0.0614	0.0000	0.0488333333333333	0.0204666666666667	-1.25459010393943	1	1	no	--	--	-	-	-	-	-	-	-
Unigene0000276	56.6666666666667	65.6666666666667	3.2410	3.3476	3.9618	4.8032	3.4539	3.5110	3.5168	3.9227	0.157583713894912	0.79186739104875	1	no	--	PREDICTED: WD repeat domain-containing protein 83 [Erythranthe guttata]	-	-	-	-	-	-	-
Unigene0000277	155.666666666667	105.666666666667	3.1933	4.4162	2.4069	6.5748	0.2398	0.3598	3.3388	2.39146666666667	-0.48143399348076	0.6143908774009	0.947584232766476	no	At1g29670	Lipase, GDSL [Cynara cardunculus var. scolymus] [Cynara cardunculus]	-	-	-	-	-	-	-
Unigene0000278	591.666666666667	858	5.2601	5.8403	6.3945	6.5767	9.0565	8.4262	5.83163333333333	8.0198	0.459666246406506	0.167276284681636	0.604238919776095	no	UPL7	HECT-like protein [Cynara cardunculus var. scolymus] [Cynara cardunculus]	Genetic Information Processing	Folding, sorting and degradation	ko04120//Ubiquitin mediated proteolysis	K10588	-	-	-
Unigene0000279	330	539	19.2114	29.5203	15.6203	29.5489	33.8615	38.6696	21.4506666666667	34.0266666666667	0.665643342346879	0.0947850678242756	0.461064168208419	no	--	transmembrane protein [Arabidopsis thaliana]	-	-	-	-	-	-	-
Unigene0000280	304	506	5.1887	4.7680	5.0082	6.4621	9.1358	7.9258	4.9883	7.84123333333333	0.65253235855926	0.0823198055108367	0.429267440123262	no	ycf45	P-loop containing nucleoside triphosphate hydrolase superfamily protein [Zea mays]	-	-	-	-	-	-	-
Unigene0000281	768.666666666667	820.666666666667	13.3957	17.0960	17.7614	14.9501	17.3884	16.9292	16.0843666666667	16.4225666666667	0.0300204921457034	0.927661447623629	1	no	--	PREDICTED: squamous cell carcinoma antigen recognized by T-cells 3-like [Pyrus x bretschneideri]	-	-	-	-	-	-	-
Unigene0000282	652.333333333333	723.666666666667	8.9075	8.5583	9.0646	9.0165	9.0896	9.8949	8.84346666666667	9.33366666666667	0.0778319237663137	0.810308080924845	1	no	OFUT15	O-fucosyltransferase family protein [Solanum lycopersicum]	-	-	-	-	-	-	-
Unigene0000283	1499.66666666667	1578.66666666667	18.8257	19.1523	20.8048	18.9043	19.4141	20.6103	19.5942666666667	19.6429	0.00357635939150177	0.99065156803953	1	no	UBC25	PREDICTED: probable ubiquitin-conjugating enzyme E2 25 isoform X2 [Gossypium arboreum]	Genetic Information Processing	Folding, sorting and degradation	ko04120//Ubiquitin mediated proteolysis	K10581	-	-	-
Unigene0000284	47.6666666666667	11.3333333333333	1.4328	3.5994	3.3202	1.8156	0.1092	0.1639	2.78413333333333	0.696233333333333	-1.99958551186052	0.0435246907074294	0.299522338540422	no	--	--	-	-	-	-	-	-	-
Unigene0000285	1609	1552.66666666667	33.6636	26.0486	30.4978	25.3184	28.9907	27.7592	30.07	27.3561	-0.136462299665804	0.633111672872526	0.955175921503731	no	--	Late embryogenesis abundant protein, LEA-14 [Cynara cardunculus var. scolymus] [Cynara cardunculus]	-	-	-	-	-	-	-
Unigene0000286	61.6666666666667	90	3.5995	2.6916	1.8928	3.8293	4.2661	3.2604	2.72796666666667	3.78526666666667	0.472568923594303	0.409832404676148	0.847927517027215	no	--	--	-	-	-	-	-	-	-
Unigene0000287	1009.33333333333	1436.33333333333	20.6749	14.1430	16.0593	30.2210	20.7804	18.2196	16.9590666666667	23.0736666666667	0.444190508680696	0.177935435858987	0.621347213550334	no	DJC76	DnaJ domain-containing protein [Cynara cardunculus var. scolymus] [Cynara cardunculus]	-	-	-	-	-	-	-
Unigene0000288	9	6.66666666666667	0.5064	0.1235	0.6820	0.1947	0.5096	0.1699	0.4373	0.2914	-0.585622471016695	0.556512706182502	0.93408638435926	no	--	--	-	-	-	-	-	-	-
Unigene0000289	38.3333333333333	32	1.2324	1.1785	1.4295	0.9757	1.3070	0.7600	1.28013333333333	1.01423333333333	-0.335904487874021	0.59533754558519	0.939156653129818	no	--	--	-	-	-	-	-	-	-
Unigene0000290	47.3333333333333	34	2.1588	2.3649	1.5349	1.4888	1.2987	1.4170	2.01953333333333	1.4015	-0.527050214217172	0.395732303489342	0.839018125988464	no	--	--	-	-	-	-	-	-	-
Unigene0000291	71	90.3333333333333	1.4725	1.4129	1.1017	1.4549	1.8179	1.5609	1.32903333333333	1.61123333333333	0.277788146227259	0.613564451100725	0.947138935866437	no	--	PREDICTED: actin cytoskeleton-regulatory complex protein pan1 isoform X1 [Daucus carota subsp. sativus] [Daucus carota]	-	-	-	-	-	-	-
Unigene0000292	149	70	4.8870	4.2369	5.8499	2.7840	2.1249	1.8216	4.99126666666667	2.2435	-1.15365480024997	0.0276707906825349	0.226306927970244	no	RTNLB14	Reticulon [Cynara cardunculus var. scolymus] [Cynara cardunculus]	-	-	-	-	-	-	-
Unigene0000293	43	34	1.0270	1.2030	1.3366	0.7840	0.9625	0.9374	1.18886666666667	0.894633333333334	-0.41021850541955	0.516425085006877	0.913288360532952	no	CYCA3-1	Cyclin A/B/D/E [Cynara cardunculus var. scolymus] [Cynara cardunculus]	-	-	-	-	-	-	-
Unigene0000294	39.3333333333333	108.666666666667	2.7807	1.9447	2.3637	3.3569	6.7785	7.9727	2.36303333333333	6.03603333333333	1.35296079266535	0.0247516314330855	0.210827717935615	no	--	--	-	-	-	-	-	-	-
Unigene0000295	220	221	4.3419	4.2185	6.6727	6.1649	4.6872	3.8089	5.0777	4.887	-0.0552260558010715	0.906087311954261	1	no	--	DUF3883 domain-containing protein [Cephalotus follicularis]	-	-	-	-	-	-	-
Unigene0000296	0	21	0.0000	0.0000	0.0000	0.0000	1.7340	1.7902	0.001	1.17473333333333	10.1981175841416	0.000268590214008406	0.00838450560966991	yes	--	--	-	-	-	-	-	-	-
Unigene0000297	426.333333333333	363.333333333333	7.8256	7.6811	6.3597	6.9303	4.6985	6.3283	7.2888	5.9857	-0.284161340775145	0.458292952464097	0.880017823638371	no	AVT1I	Amino acid transporter, transmembrane, partial [Cynara cardunculus var. scolymus] [Cynara cardunculus]	-	-	-	-	-	-	-
Unigene0000298	4.66666666666667	1	0.2330	0.4734	0.0000	0.1680	0.0000	0.0000	0.235466666666667	0.056	-2.07202410998235	0.256891788223024	0.721572301252785	no	--	--	-	-	-	-	-	-	-
Unigene0000299	61	26.3333333333333	3.7788	3.4676	2.9899	4.6286	0.0000	0.0000	3.4121	1.54286666666667	-1.14504653829369	0.406025187471737	0.84526289936983	no	FPS1	Polyprenyl synthetase, partial [Cynara cardunculus var. scolymus] [Cynara cardunculus]	Metabolism	Global and overview maps;Metabolism of terpenoids and polyketides	ko01100//Metabolic pathways;ko01110//Biosynthesis of secondary metabolites;ko00900//Terpenoid backbone biosynthesis	K00787	-	-	-
Unigene0000300	0.666666666666667	12.6666666666667	0.0000	0.1114	0.0000	0.0000	1.3217	0.8621	0.0371333333333333	0.727933333333333	4.29301959748711	0.0141670735429322	0.145801472040997	no	--	--	-	-	-	-	-	-	-
Unigene0000301	0	13	0.0000	0.0000	0.0000	0.0000	0.4692	0.9386	0.001	0.469266666666667	8.87426417508735	0.00149874826602838	0.0295411765497889	yes	--	--	-	-	-	-	-	-	-
Unigene0000302	17.3333333333333	17	1.1019	0.8485	0.8368	1.0035	0.9727	0.6323	0.929066666666667	0.8695	-0.0955960956837594	0.934346245624596	1	no	--	Alcohol dehydrogenase, C-terminal [Cynara cardunculus var. scolymus] [Cynara cardunculus]	-	-	-	-	-	-	-
Unigene0000303	8.66666666666667	6.33333333333333	0.2251	0.3293	0.5196	0.0865	0.4152	0.2265	0.358	0.242733333333333	-0.560587347428262	0.558529832258461	0.934851374958676	no	--	--	-	-	-	-	-	-	-
Unigene0000304	17	16.3333333333333	1.6048	1.2500	0.2573	1.1570	0.8411	0.8973	1.03736666666667	0.965133333333333	-0.104125748127339	0.912799057225542	1	no	CYP79A1	cytochrome P450 [Cynara cardunculus var. scolymus] [Cynara cardunculus]	Metabolism	Metabolism of other amino acids;Biosynthesis of other secondary metabolites;Global and overview maps	ko01110//Biosynthesis of secondary metabolites;ko01210//2-Oxocarboxylic acid metabolism;ko00460//Cyanoamino acid metabolism;ko00966//Glucosinolate biosynthesis	K12153	-	-	-
Unigene0000305	101.333333333333	320	1.2457	1.0611	1.0484	1.3126	2.4407	6.0574	1.1184	3.27023333333333	1.54795731082497	0.0083340739937755	0.100948153516071	no	--	Ankyrin repeat-containing protein [Cynara cardunculus var. scolymus] [Cynara cardunculus]	-	-	-	-	-	-	-
Unigene0000306	1250.33333333333	1623.66666666667	19.8067	23.5020	25.6864	24.5688	38.7493	21.9577	22.9983666666667	28.4252666666667	0.305642478297003	0.344854622365677	0.807154138865944	no	POR1	Glucose/ribitol dehydrogenase [Cynara cardunculus var. scolymus] [Cynara cardunculus]	Metabolism	Global and overview maps;Metabolism of cofactors and vitamins	ko01100//Metabolic pathways;ko01110//Biosynthesis of secondary metabolites;ko00860//Porphyrin and chlorophyll metabolism	K00218	-	-	-
Unigene0000307	1437.66666666667	520.333333333333	21.3124	26.1344	22.0681	9.3498	8.6908	6.3445	23.1716333333333	8.12836666666667	-1.51132235321288	3.84244266383868e-06	0.000363586622306853	yes	ESK1	PC-Esterase [Cynara cardunculus var. scolymus] [Cynara cardunculus]	-	-	-	-	GO:0031224//intrinsic component of membrane;GO:0043231//intracellular membrane-bounded organelle	GO:0016413//O-acetyltransferase activity	GO:0006355//regulation of transcription, DNA-templated;GO:0006970//response to osmotic stress;GO:0009409//response to cold;GO:0045491//xylan metabolic process
Unigene0000308	16.6666666666667	8	1.2754	0.8811	0.7974	1.4712	0.0000	0.0000	0.984633333333333	0.4904	-1.00562760171886	0.469664323949577	0.885894901048784	no	--	--	-	-	-	-	-	-	-
Unigene0000309	97.3333333333333	89	1.2657	1.3919	1.3178	1.2311	1.0614	1.1989	1.32513333333333	1.1638	-0.187294378029414	0.725535235545561	0.986678816755492	no	ACT1	actin, partial [Morella rubra]	-	-	-	-	-	-	-
Unigene0000310	294.333333333333	560.333333333333	17.0508	19.7017	14.3203	14.9843	34.9985	41.6201	17.0242666666667	30.5343	0.842838117339776	0.0595272952866012	0.359017752800174	no	--	--	-	-	-	-	-	-	-
Unigene0000311	70.6666666666667	73.3333333333333	1.7813	1.7452	1.1970	0.6333	2.1689	1.7804	1.5745	1.52753333333333	-0.0436898950659876	0.95658315862655	1	no	--	--	-	-	-	-	-	-	-
Unigene0000312	47.6666666666667	18	2.1937	1.9888	1.3391	1.9466	0.0708	0.1415	1.84053333333333	0.719633333333333	-1.35478995944659	0.179386748691756	0.623754052327893	no	--	--	-	-	-	-	-	-	-
Unigene0000313	5.33333333333333	17.3333333333333	0.2370	0.3852	0.2279	0.3417	0.6955	1.5900	0.283366666666667	0.875733333333333	1.6278215670203	0.0738081354585226	0.403969206393246	no	--	--	-	-	-	-	-	-	-
Unigene0000314	19.3333333333333	23.3333333333333	1.1294	1.1175	0.3306	0.8497	0.7824	1.3591	0.859166666666667	0.997066666666667	0.214751948715336	0.777911310398104	1	no	--	--	-	-	-	-	-	-	-
Unigene0000315	42	37.3333333333333	2.6267	2.5515	2.2185	3.8800	1.1282	1.5045	2.46556666666667	2.1709	-0.183625991116651	0.804863273453012	1	no	--	--	-	-	-	-	-	-	-
Unigene0000316	535.333333333333	459	9.2804	12.4860	11.0935	10.2422	9.4256	7.6511	10.9533	9.1063	-0.266428695407624	0.454448322526714	0.877813378936497	no	--	PREDICTED: probable sulfate transporter 3.4 [Nicotiana tabacum]	-	-	-	-	-	-	-
Unigene0000317	3189	3539	30.7837	31.3151	33.5714	32.3884	35.0217	33.7112	31.8900666666667	33.7071	0.079945396411216	0.751723718074363	0.993576913507405	no	cwc-21	PREDICTED: pre-mRNA-splicing factor CWC22 homolog [Daucus carota subsp. sativus] [Daucus carota]	-	-	-	-	-	-	-
Unigene0000318	12.6666666666667	13.6666666666667	0.3311	0.5921	1.4014	0.9549	0.4443	0.9997	0.774866666666667	0.799633333333333	0.0453905297585596	1	1	no	--	--	-	-	-	-	-	-	-
Unigene0000319	19.6666666666667	41.6666666666667	1.5195	1.4498	0.5719	2.7308	2.6037	1.9392	1.1804	2.42456666666667	1.03845109720499	0.137086246111762	0.550937418832295	no	DOT3	PREDICTED: BTB/POZ domain-containing protein DOT3 [Vitis vinifera]	-	-	-	-	-	-	-
Unigene0000320	876.333333333333	902.666666666667	15.8427	20.9960	19.3540	22.5734	16.8725	16.8158	18.7309	18.7539	0.00177042375067243	0.997472564579523	1	no	SAC8	Syja_N domain-containing protein [Cephalotus follicularis]	Metabolism;Environmental Information Processing	Signal transduction;Carbohydrate metabolism;Global and overview maps	ko01100//Metabolic pathways;ko04070//Phosphatidylinositol signaling system;ko00562//Inositol phosphate metabolism	K21797	-	-	-
Unigene0000321	92.6666666666667	105	2.3308	2.5107	2.2960	2.7805	2.1429	2.8498	2.37916666666667	2.59106666666667	0.123089795961312	0.819732764074018	1	no	--	Leucine-rich repeat-containing protein [Cynara cardunculus var. scolymus] [Cynara cardunculus]	-	-	-	-	-	-	-
Unigene0000322	785	547.333333333333	23.2715	22.0839	22.7175	20.8897	11.8934	13.1875	22.6909666666667	15.3235333333333	-0.566369075777578	0.111347684850305	0.500387164844653	no	PXN	peroxisomal nicotinamide adenine dinucleotide carrier, partial [Dorcoceras hygrometricum]	Cellular Processes	Transport and catabolism	ko04146//Peroxisome	K13354	GO:0016020//membrane	-	-
Unigene0000323	729.333333333333	752.333333333333	10.2806	9.1275	10.5310	10.8811	8.9942	9.5927	9.9797	9.82266666666667	-0.0228817054208419	0.944971372099274	1	no	PXN	PREDICTED: peroxisomal nicotinamide adenine dinucleotide carrier-like [Daucus carota subsp. sativus] [Daucus carota]	Cellular Processes	Transport and catabolism	ko04146//Peroxisome	K13354	-	-	-
Unigene0000324	27.3333333333333	71	1.1640	0.9811	1.1197	1.2019	3.5791	3.0734	1.08826666666667	2.61813333333333	1.26650645610794	0.0543187684552597	0.341431589635937	no	PXN	Leucine-rich repeat-containing protein [Cynara cardunculus var. scolymus] [Cynara cardunculus]	-	-	-	-	-	-	-
Unigene0000325	27.3333333333333	16	1.3118	2.2924	1.1988	0.9458	0.9901	0.8252	1.601	0.920366666666667	-0.798692668968242	0.250777251853607	0.714101559164661	no	--	--	-	-	-	-	-	-	-
Unigene0000326	21	23	1.2345	1.3730	1.1249	0.2498	1.9069	1.6348	1.24413333333333	1.26383333333333	0.0226651153199992	0.999999999999998	1	no	ABCG20	AAA+ ATPase domain-containing protein [Cynara cardunculus var. scolymus] [Cynara cardunculus]	Environmental Information Processing	Membrane transport	ko02010//ABC transporters	K05681	-	-	-
Unigene0000327	321.333333333333	509	12.8447	13.1528	11.2579	14.4191	20.0895	21.4390	12.4184666666667	18.6492	0.586626692047071	0.121097698897287	0.520330060782177	no	--	Os05g0588400 [Oryza sativa Japonica Group]	-	-	-	-	-	-	-
Unigene0000328	231	391.333333333333	13.9682	9.3557	18.5989	21.3228	22.8843	22.1825	13.9742666666667	22.1298666666667	0.663222182715191	0.120339530551683	0.518730260289021	no	--	--	-	-	-	-	-	-	-
Unigene0000329	4960	4265.33333333333	46.2694	54.3898	62.5601	47.4612	41.9839	45.1442	54.4064333333333	44.8631	-0.278247941417928	0.27921941083253	0.747613257774433	no	--	Zinc finger, C2H2, partial [Cynara cardunculus var. scolymus] [Cynara cardunculus]	-	-	-	-	-	-	-
Unigene0000330	159	92	6.5075	4.7602	4.6947	9.5921	0.0000	0.0000	5.3208	3.19736666666667	-0.734758977479251	0.623688321885226	0.952058298094089	no	--	F-box domain, cyclin-like protein [Cynara cardunculus var. scolymus] [Cynara cardunculus]	-	-	-	-	-	-	-
Unigene0000331	9.33333333333333	32	0.7113	0.5782	0.3732	0.4973	2.6572	2.1152	0.554233333333333	1.75656666666667	1.66419294519913	0.0457378890985019	0.308336052990158	no	--	PREDICTED: F-box/LRR-repeat protein At3g26922-like [Erythranthe guttata]	-	-	-	-	-	-	-
Unigene0000332	31	41.6666666666667	0.7086	0.6108	0.5163	0.6605	0.9543	0.7203	0.6119	0.778366666666667	0.347154029260334	0.58480114059084	0.936359700078747	no	--	--	-	-	-	-	-	-	-
Unigene0000333	36	93.3333333333333	1.4573	1.8723	1.2662	2.9375	4.2970	4.1793	1.53193333333333	3.8046	1.31239126724349	0.0255843730360854	0.215703299727563	no	--	--	-	-	-	-	-	-	-
Unigene0000334	0	4.33333333333333	0.0000	0.0000	0.0000	0.0000	0.5317	0.2364	0.001	0.256033333333333	8.00018783868797	0.0356223140499277	0.264373651287869	no	--	--	-	-	-	-	-	-	-
Unigene0000335	3.33333333333333	0.333333333333333	0.3523	0.2291	0.0678	0.0677	0.0000	0.0000	0.2164	0.0225666666666667	-3.26143526097297	0.0856006757793184	0.437581978904268	no	--	--	-	-	-	-	-	-	-
Unigene0000336	824	887.666666666667	15.5788	15.1149	15.6129	16.2502	16.3469	15.0154	15.4355333333333	15.8708333333333	0.0401225498068695	0.897816611099437	1	no	At1g01350	PREDICTED: zinc finger CCCH domain-containing protein 1-like [Ipomoea nil]	-	-	-	-	-	GO:0043169//cation binding	-
Unigene0000337	98.6666666666667	24.3333333333333	0.8754	2.5556	1.2201	0.4465	0.4494	0.2547	1.55036666666667	0.383533333333333	-2.01518558322332	0.00291245946445773	0.0478539344842468	yes	STP1	General substrate transporter [Cynara cardunculus var. scolymus] [Cynara cardunculus]	-	-	-	-	-	-	-
Unigene0000338	1	21.3333333333333	0.1089	0.0443	0.0000	0.8374	0.9131	1.2785	0.0510666666666667	1.00966666666667	4.30535337575778	3.85617501630951e-05	0.00196278972427076	yes	At3g47200	PREDICTED: UPF0481 protein At3g47200 [Eucalyptus grandis]	-	-	-	-	-	-	-
Unigene0000339	15.3333333333333	96.6666666666667	0.2606	0.4448	0.3760	0.1503	3.6717	2.5356	0.360466666666667	2.1192	2.55558198800878	0.00590831917852413	0.0796603413610234	no	--	--	-	-	-	-	-	-	-
Unigene0000340	966.333333333333	584.666666666667	9.8518	10.7752	11.6875	7.6349	5.6096	5.6206	10.7715	6.28836666666667	-0.776461921472184	0.018659056613322	0.175504545266639	no	NEK2	Protein kinase, ATP binding site-containing protein, partial [Cynara cardunculus var. scolymus] [Cynara cardunculus]	-	-	-	-	-	GO:0004672//protein kinase activity;GO:0032550//purine ribonucleoside binding	GO:0006464//cellular protein modification process;GO:0006796//phosphate-containing compound metabolic process
Unigene0000341	1662.33333333333	1808.66666666667	27.4578	29.2404	25.9235	28.6952	27.6606	29.7774	27.5405666666667	28.7110666666667	0.0600486859504773	0.827052816832674	1	no	Os09g0533100	Type II pantothenate kinase [Cynara cardunculus var. scolymus] [Cynara cardunculus]	Metabolism	Metabolism of cofactors and vitamins;Global and overview maps	ko01100//Metabolic pathways;ko00770//Pantothenate and CoA biosynthesis	K09680	-	GO:0016301//kinase activity	GO:0006796//phosphate-containing compound metabolic process
Unigene0000342	3399.33333333333	3622.33333333333	26.4751	26.8688	30.4736	29.7842	25.1263	30.4034	27.9391666666667	28.4379666666667	0.0255293244529218	0.921398092506296	1	no	SAC2	Synaptojanin, N-terminal [Cynara cardunculus var. scolymus] [Cynara cardunculus]	-	-	-	-	-	-	-
Unigene0000343	33146.3333333333	22408	717.3681	488.6013	560.3172	428.6818	371.2058	332.5861	588.7622	377.491233333333	-0.641241909350152	0.0136267727064679	0.141866815872804	no	METK5	SAM synthetase [Artemisia annua]	Metabolism	Amino acid metabolism;Global and overview maps	ko01100//Metabolic pathways;ko01110//Biosynthesis of secondary metabolites;ko01230//Biosynthesis of amino acids;ko00270//Cysteine and methionine metabolism	K00789	GO:0044424//intracellular part	GO:0016765//transferase activity, transferring alkyl or aryl (other than methyl) groups;GO:0032550//purine ribonucleoside binding;GO:0043169//cation binding	GO:0009108//coenzyme biosynthetic process
Unigene0000344	15.6666666666667	21.6666666666667	0.4781	0.4484	0.6722	0.7071	0.5243	0.8637	0.5329	0.698366666666667	0.390119867074515	0.590334424224473	0.936359700078747	no	--	--	-	-	-	-	-	-	-
Unigene0000345	1743	510.666666666667	96.3360	66.6292	108.4040	24.8240	21.0944	28.7523	90.4564	24.8902333333333	-1.86164282555855	2.57934728016431e-08	9.22872320807226e-06	yes	ILI6	Myc-type, basic helix-loop-helix (bHLH) domain-containing protein [Cynara cardunculus var. scolymus] [Cynara cardunculus]	-	-	-	-	-	-	-
Unigene0000346	104.666666666667	48	8.7590	6.6598	5.0280	5.1607	2.1916	1.8365	6.8156	3.06293333333333	-1.15392670176199	0.0660365559477116	0.381231459853186	no	--	PREDICTED: small acidic protein 1 [Solanum lycopersicum]	-	-	-	-	-	-	-
Unigene0000347	4.66666666666667	6.33333333333333	0.4709	0.0000	0.3397	0.1132	0.7404	0.0987	0.2702	0.317433333333333	0.232425957320703	0.888046948504369	1	no	LECRKS4	Concanavalin A-like lectin/glucanase superfamily [Cynara cardunculus var. scolymus] [Cynara cardunculus]	-	-	-	-	-	GO:0016301//kinase activity	-
Unigene0000348	39.3333333333333	50.6666666666667	2.1012	2.0398	2.1895	3.6470	2.0556	2.2028	2.11016666666667	2.63513333333333	0.320519010275888	0.60973126971464	0.94529358543669	no	--	--	-	-	-	-	-	-	-
Unigene0000349	6291	7676.66666666667	46.8967	50.9374	52.4705	55.1468	60.3562	59.4824	50.1015333333333	58.3284666666667	0.219345392132392	0.363539989093014	0.81773826058145	no	ythdf2	YTH domain-containing protein [Cynara cardunculus var. scolymus] [Cynara cardunculus]	-	-	-	-	-	-	-
Unigene0000350	1229	1075.66666666667	64.1627	70.7849	61.9429	59.2061	53.5104	53.1256	65.6301666666667	55.2807	-0.247583212624571	0.401958347396413	0.842645246214646	no	VATG1	Vacuolar (H+)-ATPase G subunit [Cynara cardunculus var. scolymus] [Cynara cardunculus]	Metabolism;Cellular Processes	Energy metabolism;Transport and catabolism;Global and overview maps	ko01100//Metabolic pathways;ko00190//Oxidative phosphorylation;ko04145//Phagosome	K02152	GO:0033176//proton-transporting V-type ATPase complex	GO:0022857//transmembrane transporter activity	GO:0044763//single-organism cellular process
Unigene0000351	36.3333333333333	56	0.8649	1.9684	1.3728	1.9540	2.5749	1.8135	1.40203333333333	2.11413333333333	0.592545717094435	0.351068718280982	0.810141651542733	no	--	--	-	-	-	-	-	-	-
Unigene0000352	1380.66666666667	555.333333333333	15.3705	16.9395	16.4565	14.2931	2.6016	2.9151	16.2555	6.60326666666667	-1.2996761181962	0.0182259822332078	0.172602237660326	no	--	Retrotransposon-like protein [Zea mays]	-	-	-	-	-	-	-
Unigene0000353	2687.66666666667	2834.66666666667	133.9424	131.0841	125.3361	132.6154	130.6854	129.9960	130.120866666667	131.098933333333	0.0108036107804676	0.967095896248767	1	no	At5g12190	Nucleotide-binding, alpha-beta plait [Cynara cardunculus var. scolymus] [Cynara cardunculus]	Genetic Information Processing	Transcription	ko03040//Spliceosome	K12833	-	GO:0097159//organic cyclic compound binding	-
Unigene0000354	3	6.66666666666667	0.1155	0.2816	0.0556	0.0555	0.6296	0.2906	0.1509	0.325233333333333	1.10788232169052	0.395198112154248	0.839018125988464	no	--	--	-	-	-	-	-	-	-
Unigene0000355	327	306.333333333333	11.8664	12.6437	13.1889	9.2306	12.2714	11.9918	12.5663333333333	11.1646	-0.170632190600482	0.66798014827324	0.969645187421155	no	FLA4	Concanavalin A-like lectin/glucanase, subgroup [Cynara cardunculus var. scolymus] [Cynara cardunculus]	-	-	-	-	GO:0031225//anchored component of membrane;GO:0044459//plasma membrane part	-	-
Unigene0000356	999.666666666667	1023.66666666667	34.0854	26.9194	25.1514	26.0935	26.3640	31.0410	28.7187333333333	27.8328333333333	-0.0452043391910531	0.886170539202432	1	no	Os05g0277500	Cupin 1 [Cynara cardunculus var. scolymus] [Cynara cardunculus]	-	-	-	-	-	GO:0003824//catalytic activity;GO:0046914//transition metal ion binding	GO:0006801//superoxide metabolic process;GO:0044710//single-organism metabolic process
Unigene0000357	256.333333333333	85.6666666666667	4.8685	4.7130	4.3784	3.9381	0.4481	0.3818	4.6533	1.58933333333333	-1.54983246610614	0.0463139743960957	0.310647144042556	no	--	--	-	-	-	-	-	-	-
Unigene0000358	10.3333333333333	105	0.0914	0.5697	0.1466	0.7617	3.6032	3.7826	0.269233333333333	2.71583333333333	3.33446600243883	0.000208127437197503	0.00693215731276556	yes	RE1	Copia protein, partial [Cajanus cajan]	-	-	-	-	-	-	-
Unigene0000359	156.666666666667	169	8.5904	8.8118	8.0921	8.4288	8.4456	9.3909	8.4981	8.7551	0.0429833366630419	0.932996313067002	1	no	DGAT1	diacylglycerol acyltransferase 1 [Helianthus annuus]	Metabolism	Lipid metabolism;Global and overview maps	ko01100//Metabolic pathways;ko00561//Glycerolipid metabolism	K11155	GO:0031090//organelle membrane;GO:0031224//intrinsic component of membrane;GO:0043231//intracellular membrane-bounded organelle	GO:0016411//acylglycerol O-acyltransferase activity	GO:0006641//triglyceride metabolic process
Unigene0000360	15	38.6666666666667	0.7125	0.7721	0.4569	0.5479	1.9118	2.2308	0.647166666666667	1.5635	1.27257001273772	0.0972593260106472	0.46665625803799	no	--	--	-	-	-	-	-	-	-
Unigene0000361	107	142.333333333333	1.8013	1.5755	2.4484	2.9739	2.4464	1.9705	1.94173333333333	2.4636	0.343422950491231	0.503720079563388	0.906476990841477	no	--	Zinc finger, RING/FYVE/PHD-type [Cynara cardunculus var. scolymus] [Cynara cardunculus]	-	-	-	-	-	-	-
Unigene0000362	443.666666666667	437.333333333333	9.9099	9.7694	9.2586	8.1362	10.1788	8.8083	9.64596666666667	9.0411	-0.0934275134859973	0.796346264369561	1	no	NUDT16	NUDIX hydrolase, conserved site-containing protein [Cynara cardunculus var. scolymus] [Cynara cardunculus]	-	-	-	-	-	-	-
Unigene0000363	421.333333333333	332.333333333333	10.0753	11.6440	10.0897	10.5877	6.7822	7.0610	10.603	8.14363333333333	-0.380728006217423	0.331938196980186	0.796204869648566	no	--	--	-	-	-	-	-	-	-
Unigene0000364	183	222.333333333333	3.7222	3.0884	3.0023	3.5037	3.8692	3.9185	3.27096666666667	3.7638	0.202472911012141	0.648389414789108	0.961581042505357	no	--	Beta-lactamase-related protein [Cynara cardunculus var. scolymus] [Cynara cardunculus]	-	-	-	-	-	-	-
Unigene0000365	17	7.66666666666667	0.4786	1.2103	0.7162	0.4601	0.4460	0.1784	0.8017	0.3615	-1.14906682705781	0.176446157148514	0.620022477427866	no	--	PREDICTED: separase isoform X1 [Brassica rapa]	-	-	-	-	-	-	-
Unigene0000366	169	257	3.1544	4.1192	2.3465	4.1846	5.0082	4.9384	3.2067	4.7104	0.554760186481401	0.226712642944916	0.689520096107672	no	PIRL6	Leucine-rich repeat-containing protein [Cynara cardunculus var. scolymus] [Cynara cardunculus]	-	-	-	-	-	-	-
Unigene0000367	19	21	0.9378	0.5082	0.6390	1.1269	0.5898	0.4916	0.695	0.7361	0.0828887934788321	0.91965990706284	1	no	--	Retrovirus-related Pol polyprotein from transposon TNT 1-94, partial [Cajanus cajan]	-	-	-	-	-	-	-
Unigene0000368	2.66666666666667	3	0.4461	0.2720	0.1073	0.3216	0.1871	0.3742	0.275133333333333	0.2943	0.0971566046545183	1	1	no	--	--	-	-	-	-	-	-	-
Unigene0000369	53194.3333333333	46719	746.4486	663.4845	630.3548	573.0612	555.2790	578.5100	680.095966666667	568.950066666667	-0.257436294469981	0.278403285908125	0.746278869556766	no	SAHH	S-adenosyl-L-homocysteine hydrolase [Chrysanthemum x morifolium]	Metabolism	Amino acid metabolism;Global and overview maps	ko01100//Metabolic pathways;ko00270//Cysteine and methionine metabolism	K01251	-	-	-
Unigene0000370	3393.33333333333	4665	45.7026	38.5940	42.5330	60.2571	54.8610	50.9861	42.2765333333333	55.3680666666667	0.389197066065444	0.125738167909209	0.527773191468624	no	ALS	acetolactate synthase [Ambrosia artemisiifolia]	Metabolism	Global and overview maps;Metabolism of cofactors and vitamins;Carbohydrate metabolism;Amino acid metabolism	ko01100//Metabolic pathways;ko01110//Biosynthesis of secondary metabolites;ko01230//Biosynthesis of amino acids;ko01210//2-Oxocarboxylic acid metabolism;ko00650//Butanoate metabolism;ko00770//Pantothenate and CoA biosynthesis;ko00290//Valine, leucine and isoleucine biosynthesis;ko00660//C5-Branched dibasic acid metabolism	K01652	-	-	-
Unigene0000371	13.6666666666667	6	0.7399	1.0640	0.2737	0.1094	0.3818	0.3819	0.692533333333333	0.291033333333333	-1.25069911246188	0.170142992300253	0.609545405395302	no	--	--	-	-	-	-	-	-	-
Unigene0000372	9.66666666666667	10.6666666666667	0.6816	0.6463	0.1639	0.4914	0.7145	0.3811	0.497266666666667	0.529	0.0892479962990998	0.95349175459653	1	no	--	--	-	-	-	-	-	-	-
Unigene0000373	318.333333333333	316	17.8566	18.3804	15.0291	14.1729	16.0575	18.2767	17.0887	16.1690333333333	-0.0798092203157721	0.843387750754572	1	no	--	PREDICTED: transcription termination factor 4, mitochondrial [Erythranthe guttata]	-	-	-	-	-	-	-
Unigene0000374	88.6666666666667	90	1.9855	1.4896	1.2120	1.5049	1.5369	1.4731	1.56236666666667	1.50496666666667	-0.0540015412923326	0.927467796384293	1	no	RGA2	NBS-LRR protein [Helianthus annuus]	-	-	-	-	-	-	-
Unigene0000375	164	182.666666666667	8.2935	5.5152	12.9425	6.3558	9.5809	11.5279	8.91706666666667	9.15486666666667	0.0379696712144239	0.944405432237131	1	no	--	--	-	-	-	-	-	-	-
Unigene0000376	1930.33333333333	1855.66666666667	25.0350	43.4843	35.5747	33.9804	31.0971	32.3898	34.698	32.4891	-0.0948967286928735	0.752940525127261	0.993840695733452	no	GLPK	glycerol kinase, partial [Chrysanthemum boreale]	Organismal Systems;Metabolism	Environmental adaptation;Lipid metabolism;Global and overview maps	ko01100//Metabolic pathways;ko04626//Plant-pathogen interaction;ko00561//Glycerolipid metabolism	K00864	GO:0044444//cytoplasmic part	GO:0016301//kinase activity;GO:0032550//purine ribonucleoside binding	GO:0006071//glycerol metabolic process;GO:0006950//response to stress;GO:0009062//fatty acid catabolic process;GO:0009617//response to bacterium;GO:0052646//alditol phosphate metabolic process
Unigene0000377	2231.33333333333	1508.66666666667	22.6220	22.0764	23.2369	16.1295	14.2460	13.6089	22.6451	14.6614666666667	-0.627169478931741	0.0219417758112832	0.19466843814747	no	At1g09600	PREDICTED: probable serine/threonine-protein kinase At1g54610 [Nicotiana sylvestris]	-	-	-	-	-	-	-
Unigene0000378	252.666666666667	194.333333333333	2.4726	2.4621	4.1467	2.4641	2.0083	2.1715	3.02713333333333	2.21463333333333	-0.450884363453203	0.322793907172621	0.787697172855469	no	At3g01300	Concanavalin A-like lectin/glucanase, subgroup [Cynara cardunculus var. scolymus] [Cynara cardunculus]	-	-	-	-	-	GO:0004672//protein kinase activity;GO:0032550//purine ribonucleoside binding	GO:0006464//cellular protein modification process;GO:0006796//phosphate-containing compound metabolic process
Unigene0000379	3218.66666666667	3317.66666666667	27.2153	25.6907	27.0357	27.9884	26.6494	24.0785	26.6472333333333	26.2387666666667	-0.0222858432276875	0.93065228859837	1	no	BDF2	Bromodomain-containing protein [Cynara cardunculus var. scolymus] [Cynara cardunculus]	-	-	-	-	-	-	-
Unigene0000380	26.3333333333333	43	1.0336	1.2419	0.9510	1.8577	1.8089	1.4323	1.0755	1.69963333333333	0.660216018521054	0.298194481733569	0.766027268576046	no	S6PDH	NADP-dependent D-sorbitol-6-phosphate dehydrogenase [Medicago truncatula]	Metabolism	Carbohydrate metabolism;Metabolism of cofactors and vitamins;Global and overview maps;Lipid metabolism	ko01100//Metabolic pathways;ko00040//Pentose and glucuronate interconversions;ko00561//Glycerolipid metabolism;ko00052//Galactose metabolism;ko00051//Fructose and mannose metabolism;ko00790//Folate biosynthesis	K00011	-	-	-
Unigene0000381	853.333333333333	2446.33333333333	8.0017	8.4875	6.4945	8.7140	23.9265	29.0478	7.66123333333333	20.5627666666667	1.4243858221716	0.00043953700452577	0.0121556135052953	yes	GGT3	Gamma-glutamyltranspeptidase [Cynara cardunculus var. scolymus] [Cynara cardunculus]	Metabolism	Lipid metabolism;Metabolism of other amino acids;Global and overview maps	ko01100//Metabolic pathways;ko00480//Glutathione metabolism;ko00460//Cyanoamino acid metabolism;ko00590//Arachidonic acid metabolism;ko00430//Taurine and hypotaurine metabolism	K18592	-	-	-
Unigene0000382	652	1975	25.9734	14.4836	15.9824	21.7323	69.3812	65.1174	18.8131333333333	52.0769666666667	1.46890526792926	0.000769824827043186	0.0182248914533525	yes	ZSD1	Glucose/ribitol dehydrogenase [Cynara cardunculus var. scolymus] [Cynara cardunculus]	-	-	-	-	-	-	-
Unigene0000383	12.3333333333333	22	0.8019	0.5368	0.2722	0.5442	1.2263	0.9099	0.536966666666667	0.893466666666667	0.73458137373331	0.34886777411901	0.809079579477757	no	--	--	-	-	-	-	-	-	-
Unigene0000384	100.666666666667	121.333333333333	1.9485	1.7561	1.6515	1.9658	1.9251	2.2490	1.78536666666667	2.04663333333333	0.197032262277645	0.700953703272631	0.980895509277526	no	ATL13	Zinc finger, RING/FYVE/PHD-type [Cynara cardunculus var. scolymus] [Cynara cardunculus]	-	-	-	-	-	-	-
Unigene0000385	836.333333333333	970	37.2088	25.4182	32.9167	40.3730	29.2455	35.4292	31.8479	35.0159	0.136811922385784	0.677506410963419	0.972259701791171	no	--	HTH-type transcriptional regulator protein ptxE [Dorcoceras hygrometricum]	-	-	-	-	-	-	-
Unigene0000386	82.6666666666667	153	5.5323	4.1753	3.2037	8.5742	8.4262	5.8235	4.30376666666667	7.60796666666667	0.821911062475178	0.116464996411189	0.511358735014046	no	ATL23	PREDICTED: E3 ubiquitin-protein ligase ATL23-like [Gossypium hirsutum]	-	-	-	-	-	-	-
Unigene0000387	4340.33333333333	4366.66666666667	92.1691	89.9506	89.5754	94.8519	86.4960	80.4654	90.5650333333333	87.2711	-0.0534501594860607	0.830270177684103	1	no	POR1	Eukaryotic porin/Tom40 [Cynara cardunculus var. scolymus] [Cynara cardunculus]	-	-	-	-	-	-	-
Unigene0000388	61.3333333333333	27	2.1504	3.0232	4.6401	2.8494	0.4874	0.9749	3.27123333333333	1.43723333333333	-1.18654036803277	0.115721457546809	0.509653643529178	no	--	--	-	-	-	-	-	-	-
Unigene0000389	13.3333333333333	7.66666666666667	0.6353	0.7980	0.6666	0.3886	0.6780	0.0969	0.699966666666667	0.387833333333333	-0.851849415748526	0.334871409935415	0.798604626785346	no	--	--	-	-	-	-	-	-	-
Unigene0000390	422.666666666667	624.333333333333	8.1490	9.7698	6.6864	11.3908	11.9272	11.7316	8.20173333333333	11.6832	0.510434736454368	0.145838752590007	0.56693468466869	no	abhd11	PREDICTED: alpha/beta hydrolase domain-containing protein 11 [Citrus sinensis]	-	-	-	-	-	-	GO:0008152//metabolic process
Unigene0000391	11.3333333333333	6.66666666666667	0.5209	0.7997	0.4454	0.2782	0.2912	0.4368	0.588666666666667	0.3354	-0.811568248250327	0.320777131488081	0.785525555056783	no	--	--	-	-	-	-	-	-	-
Unigene0000392	256.333333333333	219	4.9023	5.2891	5.0702	4.3790	4.5839	3.5475	5.0872	4.17013333333333	-0.286778301673937	0.500646202650204	0.904721006426734	no	ABHD17B	PREDICTED: protein ABHD17B [Eucalyptus grandis]	Metabolism	Lipid metabolism	ko00062//Fatty acid elongation	K01076	-	GO:0003824//catalytic activity	-
Unigene0000393	3.33333333333333	9.33333333333333	0.3666	0.0000	0.1511	0.5538	0.5270	0.2196	0.172566666666667	0.433466666666667	1.32876723782943	0.233191959498814	0.694631289807598	no	PCMP-H83	Pentatricopeptide repeat-containing protein [Cynara cardunculus var. scolymus] [Cynara cardunculus]	-	-	-	-	-	-	-
Unigene0000394	23	37	0.4536	0.8111	0.6108	0.5233	0.9636	1.3949	0.625166666666667	0.9606	0.619694951409737	0.377464393716673	0.827284335919605	no	--	--	-	-	-	-	-	-	-
Unigene0000395	20.3333333333333	19	1.2231	0.9941	1.0644	0.4479	1.7582	0.6350	1.09386666666667	0.947033333333333	-0.207949785056214	0.791243519376905	1	no	--	--	-	-	-	-	-	-	-
Unigene0000396	9	8.33333333333333	0.6475	0.4784	0.3397	0.3395	0.1481	0.7899	0.488533333333333	0.425833333333333	-0.198168117384598	0.848113884537186	1	no	--	--	-	-	-	-	-	-	-
Unigene0000397	858	862	17.5486	17.5952	16.0036	16.2648	18.3354	14.5176	17.0491333333333	16.3726	-0.0584149611936729	0.853507627105834	1	no	--	BnaA06g37860D [Brassica napus]	-	-	-	-	-	-	-
Unigene0000398	9	65.6666666666667	0.2002	0.2790	0.2201	0.1375	2.3029	2.3033	0.2331	1.58123333333333	2.76202936387555	0.00335466622000515	0.053197827635279	no	--	Achaete-scute transcription factor-related protein, partial [Cynara cardunculus var. scolymus] [Cynara cardunculus]	-	-	-	-	-	-	-
Unigene0000399	451.333333333333	164.666666666667	19.3075	29.4236	23.2713	10.1290	10.5140	5.0356	24.0008	8.55953333333333	-1.48747844687076	0.00115228669642039	0.0245165388986354	yes	MtrDRAFT_AC149210g4v1	PREDICTED: histone H2A-like [Capsicum annuum]	-	-	-	-	-	-	-
Unigene0000400	134.666666666667	164.666666666667	3.0216	3.8055	3.1683	3.5327	3.6752	4.5204	3.3318	3.90943333333333	0.230657704378739	0.631725922649059	0.954723937179098	no	At4g36750	Flavodoxin/nitric oxide synthase [Cynara cardunculus var. scolymus] [Cynara cardunculus]	Metabolism	Global and overview maps;Metabolism of cofactors and vitamins	ko01110//Biosynthesis of secondary metabolites;ko00130//Ubiquinone and other terpenoid-quinone biosynthesis	K03809	-	-	-
Unigene0000401	10	8.33333333333333	0.3532	0.7655	2.1516	2.8293	0.0000	0.0000	1.0901	0.9431	-0.208977828442521	0.916774539360481	1	no	--	--	-	-	-	-	-	-	-
Unigene0000402	1.33333333333333	1	0.1208	0.0982	0.2324	0.1162	0.2026	0.0000	0.150466666666667	0.106266666666667	-0.501754789201363	1	1	no	--	--	-	-	-	-	-	-	-
Unigene0000403	18	16	0.7163	0.5337	0.2297	0.4591	0.4255	0.3755	0.493233333333333	0.420033333333333	-0.231766479239034	0.78387941411684	1	no	--	--	-	-	-	-	-	-	-
Unigene0000404	27.3333333333333	69	0.4617	1.2821	1.0733	0.7397	2.9683	3.0655	0.939033333333333	2.25783333333333	1.26569071854007	0.0909609699832536	0.451339139315831	no	PBL3	probable serine/threonine-protein kinase PBL19 isoform X2 [Ananas comosus]	-	-	-	-	-	-	-
Unigene0000405	14.6666666666667	12	0.5896	0.6534	0.9280	0.8244	0.3596	0.5394	0.723666666666667	0.574466666666667	-0.333102136960445	0.695912877638029	0.979019293537151	no	--	--	-	-	-	-	-	-	-
Unigene0000406	1092	951.333333333333	12.5207	15.2252	13.8254	11.3133	11.8309	11.6340	13.8571	11.5927333333333	-0.257404598368912	0.39475488067132	0.839018125988464	no	TFCE	CAP Gly-rich domain-containing protein [Cynara cardunculus var. scolymus] [Cynara cardunculus]	-	-	-	-	-	GO:0003824//catalytic activity	-
Unigene0000407	27.6666666666667	7	0.7785	1.7523	1.9586	0.8060	0.1004	0.2511	1.49646666666667	0.385833333333333	-1.9555104508426	0.0259772118220868	0.21779246836101	no	SAUR41	Auxin responsive SAUR protein [Cynara cardunculus var. scolymus] [Cynara cardunculus]	Environmental Information Processing	Signal transduction	ko04075//Plant hormone signal transduction	K14488	-	-	-
Unigene0000408	12	16	0.2931	0.5062	0.3876	0.5282	0.3379	0.6759	0.395633333333333	0.514	0.377604376677084	0.629480844446468	0.953911916137092	no	RLP7	Leucine-rich repeat-containing protein [Cynara cardunculus var. scolymus] [Cynara cardunculus]	-	-	-	-	-	-	-
Unigene0000409	745.333333333333	570.666666666667	26.1930	24.8024	24.2435	20.7423	17.9403	16.5603	25.0796333333333	18.4143	-0.445689700188244	0.175441364605538	0.61831471724935	no	GOS11	Golgi SNAP receptor complex, subunit 1 [Cynara cardunculus var. scolymus] [Cynara cardunculus]	Genetic Information Processing	Folding, sorting and degradation	ko04130//SNARE interactions in vesicular transport	K08495	-	-	-
Unigene0000410	14.3333333333333	53	0.4919	0.4469	0.1948	0.2782	1.9170	1.6989	0.377866666666667	1.29803333333333	1.78037826939319	0.0334562084988572	0.254731622398406	no	PRT1	Zinc finger, RING/FYVE/PHD-type [Cynara cardunculus var. scolymus] [Cynara cardunculus]	-	-	-	-	-	-	-
Unigene0000411	15276	15528.6666666667	160.0586	128.0032	151.2592	131.0081	122.4996	167.9790	146.440333333333	140.495566666667	-0.0597883557125737	0.813831438566844	1	no	BOR1	boron transporter [Cichorium intybus]	-	-	-	-	-	-	-
Unigene0000412	24.6666666666667	11	0.7533	1.5743	1.2421	0.6724	0.4512	0.4513	1.1899	0.524966666666667	-1.18054260826343	0.0990932500879635	0.471792404327413	no	--	--	-	-	-	-	-	-	-
Unigene0000413	16	24.6666666666667	1.6518	0.4764	0.3075	1.0245	1.4299	0.9832	0.8119	1.14586666666667	0.497065231724593	0.546626143402806	0.928649474601338	no	--	--	-	-	-	-	-	-	-
Unigene0000414	62.3333333333333	98.3333333333333	0.7588	0.6168	0.9776	1.3417	1.1136	1.0683	0.7844	1.17453333333333	0.582426217068661	0.291069803970772	0.760838409140803	no	--	--	-	-	-	-	-	-	-
Unigene0000415	2444.66666666667	2656	89.4956	83.1867	75.2806	86.5283	89.7487	80.8657	82.6543	85.7142333333333	0.0524449157943671	0.843101970164595	1	no	At3g49470	Nascent polypeptide-associated complex NAC domain-containing protein [Cynara cardunculus var. scolymus] [Cynara cardunculus]	-	-	-	-	-	-	-
Unigene0000416	58.6666666666667	61.3333333333333	0.5311	1.1557	1.0217	0.5929	1.0918	1.0345	0.902833333333333	0.9064	0.00568817618325738	1	1	no	--	Protein of unknown function DUF1666 [Cynara cardunculus var. scolymus] [Cynara cardunculus]	-	-	-	-	-	-	-
Unigene0000417	51.6666666666667	42.3333333333333	1.2729	0.8498	1.1588	0.8740	0.7624	0.8960	1.09383333333333	0.844133333333333	-0.373850132427095	0.544514328720149	0.927488934041025	no	--	Pentatricopeptide repeat-containing protein [Cynara cardunculus var. scolymus] [Cynara cardunculus]	-	-	-	-	-	-	-
Unigene0000418	65.3333333333333	72.3333333333333	0.6253	0.5822	0.8530	0.7651	0.7341	0.6675	0.686833333333333	0.722233333333333	0.0725049489391136	0.909663220726554	1	no	--	Disease resistance protein [Cynara cardunculus var. scolymus] [Cynara cardunculus]	-	-	-	-	-	-	-
Unigene0000419	48	42.6666666666667	0.8355	0.8488	1.4064	1.3163	0.8369	0.5061	1.03023333333333	0.886433333333333	-0.216887086062441	0.744066668053275	0.991152890255702	no	--	Regulator of chromosome condensation 1/beta-lactamase-inhibitor protein II [Cynara cardunculus var. scolymus] [Cynara cardunculus]	-	-	-	-	-	-	-
Unigene0000420	6.66666666666667	7.66666666666667	0.6645	0.2455	0.2324	0.1162	0.7599	0.3040	0.3808	0.393366666666667	0.046841232218755	0.999999999999995	1	no	--	--	-	-	-	-	-	-	-
Unigene0000421	50	46.3333333333333	3.0207	2.8970	2.3826	2.1488	2.6343	2.5334	2.76676666666667	2.43883333333333	-0.182009810781325	0.769773277677578	0.997900310911735	no	--	DUF3339 domain-containing protein, partial [Cephalotus follicularis]	-	-	-	-	-	-	-
Unigene0000422	31	32.3333333333333	1.4249	1.4959	2.1702	1.6552	1.6430	1.7428	1.697	1.68033333333333	-0.0142391112544584	1	1	no	--	--	-	-	-	-	-	-	-
Unigene0000423	6.33333333333333	7	0.4313	0.1753	0.3630	0.4664	0.4973	0.0452	0.3232	0.3363	0.0573215807747883	1	1	no	--	--	-	-	-	-	-	-	-
Unigene0000424	23.3333333333333	20	0.6274	1.6689	1.2618	1.4804	0.5739	1.0045	1.18603333333333	1.0196	-0.218141278762686	0.80456300736548	1	no	--	--	-	-	-	-	-	-	-
Unigene0000425	0	21.6666666666667	0.0000	0.0000	0.0000	0.0000	2.0044	1.2530	0.001	1.0858	10.0845426736419	0.000257099975563873	0.00810811443336828	yes	--	--	-	-	-	-	-	-	-
Unigene0000426	45	47.3333333333333	1.6152	2.6256	1.1653	1.7684	1.7307	2.0696	1.80203333333333	1.85623333333333	0.0427523745371004	0.958964663323267	1	no	UXS1	NAD-dependent epimerase/dehydratase [Cynara cardunculus var. scolymus] [Cynara cardunculus]	Metabolism	Carbohydrate metabolism;Global and overview maps	ko01100//Metabolic pathways;ko00520//Amino sugar and nucleotide sugar metabolism	K08678	-	-	-
Unigene0000427	9.66666666666667	16.3333333333333	0.3617	0.7349	0.4639	0.6954	1.1626	0.7078	0.520166666666667	0.855266666666667	0.717400361785646	0.376777501775372	0.826549835343931	no	--	--	-	-	-	-	-	-	-
Unigene0000428	370.666666666667	222.333333333333	3.4923	6.2578	6.6091	4.3253	2.7514	2.5611	5.45306666666667	3.2126	-0.763326430883566	0.0941119777754932	0.459180024734795	no	XLT2	Exostosin-like protein [Cynara cardunculus var. scolymus] [Cynara cardunculus]	-	-	-	-	-	-	-
Unigene0000429	216.666666666667	355.666666666667	3.7373	3.3533	4.0042	4.5531	6.2989	6.2843	3.69826666666667	5.7121	0.627171981165069	0.131262278177698	0.539793742305688	no	HSR4	AAA+ ATPase domain-containing protein [Cynara cardunculus var. scolymus] [Cynara cardunculus]	-	-	-	-	-	-	-
Unigene0000430	901.333333333333	1006	12.0961	10.7110	11.3190	11.7466	13.1186	11.3052	11.3753666666667	12.0568	0.0839340027706638	0.784926980050156	1	no	ICME	Alpha/beta hydrolase fold-3 [Cynara cardunculus var. scolymus] [Cynara cardunculus]	Metabolism	Metabolism of terpenoids and polyketides	ko00900//Terpenoid backbone biosynthesis	K15889	GO:0043231//intracellular membrane-bounded organelle;GO:0044425//membrane part	GO:0016787//hydrolase activity	-
Unigene0000431	1116	1421	16.2198	16.2160	13.0849	16.8642	19.2115	19.2267	15.1735666666667	18.4341333333333	0.280819348513999	0.342775152315012	0.805451941958455	no	--	PREDICTED: renalase isoform X1 [Citrus sinensis]	-	-	-	-	-	-	-
Unigene0000432	37.6666666666667	41.3333333333333	1.6174	1.6963	2.1079	1.0533	2.5376	1.9691	1.8072	1.85333333333333	0.0363662063839891	0.969231563677794	1	no	--	--	-	-	-	-	-	-	-
Unigene0000433	64	71.3333333333333	2.4013	2.0059	1.4757	2.5008	1.7340	2.0699	1.96096666666667	2.10156666666667	0.0999002107122198	0.870015902664264	1	no	--	--	-	-	-	-	-	-	-
Unigene0000434	19	16.6666666666667	0.7457	0.5705	1.0127	0.8434	0.6621	0.4415	0.7763	0.649	-0.258395809332813	0.728868800878719	0.987620021389171	no	--	--	-	-	-	-	-	-	-
Unigene0000435	119	88.6666666666667	2.3465	2.7655	2.5280	2.5716	1.6922	1.2989	2.54666666666667	1.85423333333333	-0.457787336045896	0.398082568576189	0.840010275425571	no	AHK5	PREDICTED: histidine kinase 5 [Ipomoea nil]	-	-	-	-	GO:0016020//membrane;GO:0043231//intracellular membrane-bounded organelle	GO:0004672//protein kinase activity;GO:0004871//signal transducer activity;GO:0032550//purine ribonucleoside binding	GO:0002237//response to molecule of bacterial origin;GO:0006468//protein phosphorylation;GO:0009409//response to cold;GO:0009787//regulation of abscisic acid-activated signaling pathway;GO:0010104//regulation of ethylene-activated signaling pathway;GO:0010119//regulation of stomatal movement;GO:0010468//regulation of gene expression;GO:0034614//cellular response to reactive oxygen species;GO:0043…
Unigene0000436	841.666666666667	709.333333333333	5.1998	7.6059	7.2583	6.4544	5.1752	4.8162	6.688	5.48193333333333	-0.2868900639932	0.39603628736414	0.839018125988464	no	--	SWIB domain-containing protein [Cynara cardunculus var. scolymus] [Cynara cardunculus]	-	-	-	-	-	-	-
Unigene0000437	9	1.33333333333333	0.8686	1.1094	1.0743	0.4772	0.0000	0.0000	1.01743333333333	0.159066666666667	-2.67723081849649	0.0299785593183737	0.237636186998394	no	--	hypothetical protein BVRB_9g203200 [Beta vulgaris subsp. vulgaris] [Beta vulgaris]	-	-	-	-	-	-	-
Unigene0000438	207	19.3333333333333	0.1122	3.6178	6.7821	0.0360	0.8155	0.0627	3.50403333333333	0.304733333333333	-3.52339727580827	0.00469922750842721	0.0678156205505577	no	PTC1	Zinc finger, FYVE/PHD-type [Cynara cardunculus var. scolymus] [Cynara cardunculus]	-	-	-	-	-	-	-
Unigene0000439	96.6666666666667	145	1.7406	1.5304	0.9284	1.6276	2.4282	1.9243	1.3998	1.99336666666667	0.509986395679738	0.335146670734472	0.798859724321069	no	aq_1628	5'-3' exonuclease, alpha-helical arch, N-terminal [Cynara cardunculus var. scolymus] [Cynara cardunculus]	-	-	-	-	-	GO:0004527//exonuclease activity	GO:0090304//nucleic acid metabolic process
Unigene0000440	588.666666666667	1169	34.9940	40.8246	15.3153	54.8920	59.6500	60.9075	30.3779666666667	58.4831666666667	0.944996123454237	0.0155246353061129	0.154916545469377	no	At1g54290	Eukaryotic translation initiation factor SUI1 [Cynara cardunculus var. scolymus] [Cynara cardunculus]	Genetic Information Processing	Translation	ko03013//RNA transport	K03113	-	-	-
Unigene0000441	26.3333333333333	28.6666666666667	0.5726	0.8274	0.8874	0.7339	0.9070	0.7470	0.762466666666667	0.795966666666667	0.0620337475901057	0.955581813001765	1	no	--	--	-	-	-	-	-	-	-
Unigene0000442	32.3333333333333	37.3333333333333	1.0165	1.1016	0.8800	0.9121	1.1366	1.2504	0.999366666666667	1.0997	0.13802400412431	0.836760303695947	1	no	--	--	-	-	-	-	-	-	-
Unigene0000443	85	15	2.0496	3.3318	2.6064	0.9685	0.1748	0.2914	2.6626	0.478233333333333	-2.47704911412115	0.00111154275677275	0.0238729800689583	yes	HCC2	PREDICTED: protein SCO1 homolog 2, mitochondrial [Fragaria vesca subsp. vesca] [Fragaria vesca]	-	-	-	-	GO:0019866//organelle inner membrane;GO:0031224//intrinsic component of membrane;GO:0043231//intracellular membrane-bounded organelle	-	GO:0055076//transition metal ion homeostasis
Unigene0000444	69.6666666666667	210.666666666667	2.8156	1.0993	1.5400	3.2108	3.5879	8.2417	1.8183	5.01346666666667	1.46321828184033	0.0153815264532157	0.15392449639269	no	SYP121	Syntaxin/epimorphin, conserved site-containing protein [Cynara cardunculus var. scolymus] [Cynara cardunculus]	Genetic Information Processing	Folding, sorting and degradation	ko04130//SNARE interactions in vesicular transport	K08486	-	-	-
Unigene0000445	226	240.666666666667	5.6008	5.5759	5.4905	5.0492	6.0450	5.7761	5.55573333333333	5.62343333333333	0.0174738692419659	0.972519344036818	1	no	--	Zinc finger, RING/FYVE/PHD-type [Cynara cardunculus var. scolymus] [Cynara cardunculus]	-	-	-	-	-	-	-
Unigene0000446	15	16.6666666666667	0.5175	0.6471	0.4595	0.3827	0.6343	0.7011	0.541366666666667	0.5727	0.0811735436071611	0.92923578409142	1	no	--	--	-	-	-	-	-	-	-
Unigene0000447	4814	4820.33333333333	241.8763	222.6650	211.2063	231.2934	213.5471	202.2177	225.2492	215.686066666667	-0.0625890008214642	0.801557383406837	1	no	--	transmembrane protein [Arabidopsis thaliana]	-	-	-	-	GO:0030964//NADH dehydrogenase complex;GO:0044455//mitochondrial membrane part	-	GO:0019941//modification-dependent protein catabolic process;GO:0035966//response to topologically incorrect protein;GO:0043094//cellular metabolic compound salvage;GO:0043248//proteasome assembly
Unigene0000448	357.666666666667	310.666666666667	10.7247	13.3397	9.2614	11.1002	8.6486	8.4487	11.1086	9.39916666666667	-0.241072249779925	0.548411906408152	0.929658668798302	no	VIT1	iron vacuolar transporter [Centaurea cyanus]	-	-	-	-	-	-	-
Unigene0000449	18	8.66666666666667	1.1551	1.1735	0.5000	1.1659	0.2422	0.0000	0.942866666666667	0.469366666666667	-1.00633838126506	0.363055480878191	0.817221978341225	no	--	--	-	-	-	-	-	-	-
Unigene0000450	48.3333333333333	55.3333333333333	0.9731	0.9981	1.1143	0.9800	1.2240	1.1465	1.0285	1.11683333333333	0.11887211253682	0.845157486376096	1	no	EMB1444	Pentatricopeptide repeat-containing protein [Cynara cardunculus var. scolymus] [Cynara cardunculus]	-	-	-	-	-	GO:0005515//protein binding	-
Unigene0000451	14	23.6666666666667	0.6602	0.6829	0.9814	1.2693	1.1576	1.3088	0.774833333333333	1.24523333333333	0.684458176436301	0.32830190968014	0.792839417241943	no	--	--	-	-	-	-	-	-	-
Unigene0000452	199	200	9.1640	10.2528	11.5354	8.2656	10.8153	10.4373	10.3174	9.8394	-0.0684372065014765	0.878827059855883	1	no	--	--	-	-	-	-	-	-	-
Unigene0000453	27	35.3333333333333	1.2900	0.8456	1.0007	1.9202	1.5703	0.4537	1.04543333333333	1.31473333333333	0.330669143068066	0.667539568063403	0.969564109054745	no	--	PREDICTED: SH3 domain-containing protein PJ696.02-like [Capsicum annuum]	-	-	-	-	-	-	-
Unigene0000454	6.66666666666667	19	0.0000	0.9110	0.0567	0.5104	1.4840	0.8905	0.322566666666667	0.961633333333333	1.57588954416158	0.176554233599427	0.620099748489163	no	--	Mammalian uncoordinated homology 13, domain 2 [Cynara cardunculus var. scolymus] [Cynara cardunculus]	-	-	-	-	-	-	-
Unigene0000455	1016.33333333333	916	46.5563	48.8870	50.0922	41.6010	40.3943	43.3264	48.5118333333333	41.7739	-0.215734862717543	0.476244045168608	0.890110491151876	no	--	PREDICTED: reactive oxygen species modulator 1 [Nicotiana tomentosiformis]	-	-	-	-	-	-	-
Unigene0000456	1023.33333333333	1053.66666666667	13.4230	22.8382	16.1257	14.9112	18.0224	19.2989	17.4623	17.4108333333333	-0.00425833594985647	0.990558413049949	1	no	LARP6C	Ataxin-2, C-terminal [Cynara cardunculus var. scolymus] [Cynara cardunculus]	-	-	-	-	GO:0044424//intracellular part	GO:0003676//nucleic acid binding	-
Unigene0000457	24	12	0.7666	0.8956	1.5208	0.2303	0.8035	0.4420	1.061	0.491933333333333	-1.10888993595402	0.149452824202155	0.57367647431915	no	--	--	-	-	-	-	-	-	-
Unigene0000458	47.3333333333333	56.6666666666667	1.4609	1.5266	1.5391	2.0397	1.1667	2.0129	1.50886666666667	1.73976666666667	0.205428502727248	0.741781490110903	0.99068106066055	no	--	PREDICTED: MADS-box transcription factor PHERES 2-like [Sesamum indicum]	-	-	-	-	-	-	-
Unigene0000459	434.333333333333	499.666666666667	5.2278	5.6839	5.3972	4.7492	6.1970	6.8636	5.4363	5.9366	0.127011836719782	0.725742167382461	0.986719514209272	no	--	Disease resistance protein [Cynara cardunculus var. scolymus] [Cynara cardunculus]	-	-	-	-	-	-	-
Unigene0000460	250	185.666666666667	2.0656	2.7026	2.0838	1.8113	1.5716	1.5549	2.284	1.64593333333333	-0.472656748487508	0.282270349761302	0.751041410128668	no	--	PREDICTED: golgin subfamily B member 1 [Prunus mume]	-	-	-	-	-	-	-
Unigene0000461	24	28	1.6805	1.1708	1.1546	0.5193	1.4596	2.3155	1.3353	1.43146666666667	0.100330169305605	0.897340869707416	1	no	--	--	-	-	-	-	-	-	-
Unigene0000462	20.6666666666667	14.3333333333333	0.7216	0.6210	1.1024	0.6529	0.6763	0.2848	0.815	0.538	-0.599193886561816	0.420314909432027	0.85546272440746	no	--	--	-	-	-	-	-	-	-
Unigene0000463	260	87.6666666666667	4.0632	3.3025	4.3774	1.8592	0.9677	0.9951	3.91436666666667	1.274	-1.61941362487157	0.00131459042835999	0.0270705733555829	yes	At5g03795	Exostosin-like protein, partial [Cynara cardunculus var. scolymus] [Cynara cardunculus]	-	-	-	-	-	-	-
Unigene0000464	97.3333333333333	85.3333333333333	1.1602	1.1270	1.5243	0.9385	1.1865	1.0324	1.2705	1.05246666666667	-0.271621833877482	0.608988653094281	0.94519134083193	no	JKD	Zinc finger, C2H2 [Cynara cardunculus var. scolymus] [Cynara cardunculus]	-	-	-	-	-	-	-
Unigene0000465	1	2	0.0000	0.1026	0.0000	0.1213	0.0353	0.0705	0.0342	0.0757	1.14629697509983	0.668475075406502	0.969759766693541	no	--	--	-	-	-	-	-	-	-
Unigene0000466	564	523.333333333333	7.5565	7.3024	8.2987	7.4500	6.4239	6.6619	7.7192	6.84526666666667	-0.173344592945763	0.609345665681449	0.94529358543669	no	CCA1	Poly A polymerase, head domain-containing protein [Cynara cardunculus var. scolymus] [Cynara cardunculus]	-	-	-	-	-	-	-
Unigene0000467	1383	1735.66666666667	36.3697	28.8552	27.0552	40.6853	36.1979	33.5551	30.7600333333333	36.8127666666667	0.259149112979752	0.374248850976037	0.824795445373068	no	DHAR2	PREDICTED: glutathione S-transferase DHAR3, chloroplastic [Sesamum indicum]	Metabolism	Metabolism of other amino acids;Global and overview maps;Carbohydrate metabolism	ko01100//Metabolic pathways;ko00480//Glutathione metabolism;ko00053//Ascorbate and aldarate metabolism	K21888	GO:0009526//plastid envelope;GO:0009532//plastid stroma	GO:0015038//glutathione disulfide oxidoreductase activity	GO:0006464//cellular protein modification process;GO:0009404//toxin metabolic process;GO:0009668//plastid membrane organization;GO:0014070//response to organic cyclic compound
Unigene0000468	7	7	0.5260	0.5344	0.1897	0.3792	0.6065	0.2206	0.4167	0.4021	-0.0514547639021882	1	1	no	--	--	-	-	-	-	-	-	-
Unigene0000469	80	83.3333333333333	0.9929	0.7414	0.8329	0.6105	1.0553	0.8328	0.855733333333333	0.832866666666667	-0.0390757353669639	0.957015973378183	1	no	PCMP-H44	Pentatricopeptide repeat-containing protein [Cynara cardunculus var. scolymus] [Cynara cardunculus]	-	-	-	-	-	-	GO:0016070//RNA metabolic process
Unigene0000470	118	81.6666666666667	7.3910	8.5558	8.1866	8.7557	4.3823	3.3185	8.04446666666667	5.4855	-0.552373648693006	0.331429545544075	0.795797552208811	no	--	--	-	-	-	-	-	-	-
Unigene0000471	38	58	0.3726	1.0093	0.7167	1.4326	0.8331	0.9374	0.699533333333333	1.0677	0.610041628946635	0.355624137010691	0.811654750371538	no	--	BnaC05g23430D [Brassica napus]	-	-	-	-	-	-	-
Unigene0000472	190.666666666667	247.333333333333	9.5940	7.5007	7.0312	9.8815	8.6582	11.1499	8.04196666666667	9.89653333333333	0.299374894288551	0.496884032770103	0.902795710878661	no	--	hypothetical protein Ccrd_011891 [Cynara cardunculus var. scolymus] [Cynara cardunculus]	-	-	-	-	-	-	-
Unigene0000473	11.3333333333333	8.33333333333333	0.5824	0.6154	0.6163	0.4479	0.2930	0.5373	0.6047	0.426066666666667	-0.505140392330881	0.510949979666265	0.910576784184199	no	--	--	-	-	-	-	-	-	-
Unigene0000474	32.3333333333333	13	0.5325	1.1542	1.4342	0.5119	0.4763	0.2382	1.0403	0.4088	-1.34753252899739	0.0662336266892611	0.381794211842493	no	--	--	-	-	-	-	-	-	-
Unigene0000475	11.3333333333333	14.6666666666667	0.4122	0.2792	0.3965	0.3302	0.4609	0.5186	0.362633333333333	0.436566666666667	0.267690435901983	0.752403279977388	0.993726379302772	no	SUC2	General substrate transporter [Cynara cardunculus var. scolymus] [Cynara cardunculus]	-	-	-	-	-	-	-
Unigene0000476	3053.33333333333	3273	52.5875	51.8380	49.4561	61.4168	51.6090	45.6406	51.2938666666667	52.8888	0.0441759127150319	0.867248329914934	1	no	ABCI6	ABC transporter, conserved site-containing protein [Cynara cardunculus var. scolymus] [Cynara cardunculus]	-	-	-	-	-	-	-
Unigene0000477	14.6666666666667	3.66666666666667	0.8959	0.8192	0.5386	0.1615	0.0470	0.3287	0.751233333333333	0.179066666666667	-2.06876427487902	0.0277648484584769	0.22632901188747	no	--	--	-	-	-	-	-	-	-
Unigene0000478	17	48.6666666666667	1.1647	0.6174	0.6332	1.8012	2.7178	1.9112	0.8051	2.1434	1.41266121602334	0.0357449953965825	0.264870386971116	no	--	--	-	-	-	-	-	-	-
Unigene0000479	6	10.3333333333333	0.2131	0.5197	0.1025	0.1024	0.6702	0.6257	0.278433333333333	0.4661	0.743307575555215	0.523966168842187	0.916588700893008	no	--	--	-	-	-	-	-	-	-
Unigene0000480	76	196.333333333333	3.1947	3.4245	3.0284	2.6260	10.9876	9.5913	3.21586666666667	7.73496666666667	1.26618748243805	0.0364392100482529	0.268192000351123	no	At2g46260	BTB/Kelch-associated [Cynara cardunculus var. scolymus] [Cynara cardunculus]	-	-	-	-	-	-	-
Unigene0000481	17	23	1.7075	2.0355	1.5330	1.9698	2.9592	1.9095	1.75866666666667	2.2795	0.374235345334374	0.609444932530593	0.94529358543669	no	--	--	-	-	-	-	-	-	-
Unigene0000482	247	284	14.6423	12.4654	12.4143	15.2998	14.9478	13.0570	13.174	14.4348666666667	0.131864326377582	0.750445137778286	0.993033484273463	no	--	PREDICTED: protein indeterminate-domain 16 [Jatropha curcas]	-	-	-	-	-	-	-
Unigene0000483	24.3333333333333	21	0.5700	0.6177	0.6266	0.7566	0.5462	0.2276	0.604766666666667	0.510133333333333	-0.245504250789286	0.76288897984847	0.99690930081859	no	--	PREDICTED: protein TOPLESS [Vitis vinifera]	-	-	-	-	-	-	-
Unigene0000484	1910	2092.33333333333	26.5091	24.0222	24.5404	30.3967	24.0682	24.3582	25.0239	26.2743666666667	0.0703493365059561	0.799453842684699	1	no	PPC6-1	PREDICTED: probable protein phosphatase 2C 33, partial [Nicotiana tabacum]	-	-	-	-	-	GO:0016787//hydrolase activity	GO:0008152//metabolic process
Unigene0000485	281.666666666667	389	3.8833	3.6621	2.9284	3.7851	4.6407	5.2995	3.49126666666667	4.5751	0.390052721686723	0.329911277734957	0.794265023978341	no	--	--	-	-	-	-	-	-	-
Unigene0000486	2177	2458	16.3290	16.2866	17.3825	17.9728	16.6217	19.2456	16.6660333333333	17.9467	0.106807818108618	0.687312210165267	0.976435286281673	no	--	DUF688 family protein [Medicago truncatula]	-	-	-	-	-	-	-
Unigene0000487	550.666666666667	418.333333333333	6.8144	7.5649	6.5015	6.1247	5.4588	3.7752	6.96026666666667	5.11956666666667	-0.443120878725222	0.225438523445299	0.687728278267182	no	KAO1	ent-kaurenoic acid oxidase [Lactuca sativa]	Metabolism	Metabolism of terpenoids and polyketides;Global and overview maps	ko01100//Metabolic pathways;ko01110//Biosynthesis of secondary metabolites;ko00904//Diterpenoid biosynthesis	K04123	-	GO:0016491//oxidoreductase activity;GO:0046906//tetrapyrrole binding;GO:0046914//transition metal ion binding	GO:0044710//single-organism metabolic process
Unigene0000488	27	60.6666666666667	0.8017	0.3949	0.6543	0.5371	1.4871	1.7522	0.616966666666667	1.2588	1.02878463275235	0.140693467674649	0.557019417869572	no	--	--	-	-	-	-	-	-	-
Unigene0000489	1034.66666666667	1397.33333333333	42.7768	33.7830	39.4762	53.2368	42.3070	53.2555	38.6786666666667	49.5997666666667	0.358795270723007	0.23515792778773	0.695931779524652	no	CML30	Calcium-binding EF-hand [Cynara cardunculus var. scolymus] [Cynara cardunculus]	Organismal Systems	Environmental adaptation	ko04626//Plant-pathogen interaction	K13448	-	-	-
Unigene0000490	34.6666666666667	31.3333333333333	1.9183	1.5591	1.6402	1.8440	1.4745	1.1172	1.70586666666667	1.47856666666667	-0.206305593468906	0.763051730319339	0.99690930081859	no	--	DUF4228 domain-containing protein [Cephalotus follicularis]	-	-	-	-	-	-	-
Unigene0000491	790.333333333333	1018	4.5726	5.4318	4.3090	5.8311	6.7617	5.1486	4.77113333333333	5.9138	0.309753449275711	0.330467754532728	0.794698062413726	no	--	copalyl diphosphate synthase 4, partial [Salvia miltiorrhiza]	Metabolism	Metabolism of terpenoids and polyketides;Global and overview maps	ko01100//Metabolic pathways;ko01110//Biosynthesis of secondary metabolites;ko00904//Diterpenoid biosynthesis	K04120	-	-	-
Unigene0000492	944.666666666667	950.666666666667	9.5037	7.4996	9.9001	8.9391	8.1412	8.5547	8.9678	8.545	-0.0696736115958887	0.824421328506327	1	no	SPAST	PREDICTED: peroxisome biosynthesis protein PAS1-like [Populus euphratica]	-	-	-	-	-	GO:0003824//catalytic activity;GO:0032550//purine ribonucleoside binding	-
Unigene0000493	3686	3762.66666666667	23.3108	26.2941	27.6739	23.6126	26.3154	25.3650	25.7596	25.0976666666667	-0.0375569483166384	0.882857490794749	1	no	atad1a	AAA domain-containing protein [Cephalotus follicularis]	-	-	-	-	-	-	-
Unigene0000494	12.6666666666667	29	1.1896	0.3053	0.7829	1.2639	2.4151	1.0502	0.759266666666667	1.5764	1.05395507712886	0.17083119421541	0.610790577989101	no	--	--	-	-	-	-	-	-	-
Unigene0000495	511.333333333333	271	19.5943	19.0794	15.8246	19.9551	4.7829	4.2629	18.1661	9.66696666666667	-0.910113554851164	0.104404889785537	0.48434794772621	no	HSP23	PREDICTED: small heat shock protein, chloroplastic isoform X1 [Beta vulgaris subsp. vulgaris] [Beta vulgaris]	Genetic Information Processing	Folding, sorting and degradation	ko04141//Protein processing in endoplasmic reticulum	K13993	-	-	-
Unigene0000496	7	10.3333333333333	0.2569	0.4697	0.4941	1.2346	0.2154	0.3770	0.4069	0.609	0.581767947719984	0.577867650094742	0.936359700078747	no	MAP3K1	--	-	-	-	-	-	-	-
Unigene0000497	8.66666666666667	5.33333333333333	0.5275	0.2382	0.6766	0.0563	0.6881	0.0492	0.480766666666667	0.264533333333333	-0.861887347123296	0.479379404922526	0.891678392005707	no	PNC1	Mitochondrial carrier domain-containing protein [Cynara cardunculus var. scolymus] [Cynara cardunculus]	Cellular Processes	Transport and catabolism	ko04146//Peroxisome	K13354	GO:0031224//intrinsic component of membrane	-	-
Unigene0000498	8	2.33333333333333	0.7446	0.5043	0.1194	0.0596	0.3122	0.0000	0.4561	0.123933333333333	-1.87978590065943	0.171864364682271	0.612406787904011	no	--	PREDICTED: CLAVATA3/ESR (CLE)-related protein 25 [Ziziphus jujuba]	-	-	-	-	-	-	GO:0016070//RNA metabolic process
Unigene0000499	11.3333333333333	7	0.5739	0.8811	0.4907	0.0613	0.6417	0.4279	0.648566666666667	0.376966666666667	-0.782817919221302	0.427982106408936	0.860020472413999	no	--	PREDICTED: dynamin-related protein 4C-like [Daucus carota subsp. sativus] [Daucus carota]	-	-	-	-	-	-	-
Unigene0000500	17.3333333333333	16.6666666666667	0.1551	0.6125	0.2345	0.9374	0.0000	0.1115	0.334033333333333	0.349633333333333	0.0658506579604093	0.961934437691543	1	no	N	Disease resistance protein [Cynara cardunculus var. scolymus] [Cynara cardunculus]	-	-	-	-	-	-	-
Unigene0000501	419.666666666667	170.333333333333	5.2557	6.3749	6.8643	3.4455	2.1295	1.7524	6.16496666666667	2.44246666666667	-1.33575422086363	0.00267133379761423	0.0450893972217567	yes	PRP4	PREDICTED: proline-rich protein 4-like [Daucus carota subsp. sativus] [Daucus carota]	-	-	-	-	-	-	-
Unigene0000502	10.6666666666667	10	0.4646	0.3776	0.5362	0.5806	0.4285	0.2338	0.459466666666667	0.4143	-0.149284380524586	0.904395389031663	1	no	--	--	-	-	-	-	-	-	-
Unigene0000503	6.66666666666667	1.66666666666667	0.0000	0.3199	0.8833	0.1892	0.0000	0.1100	0.401066666666667	0.0997333333333333	-2.00769439179	0.20496504471167	0.659462298671428	no	--	--	-	-	-	-	-	-	-
Unigene0000504	5.66666666666667	5.66666666666667	0.2569	0.1566	0.6177	0.1852	0.5923	0.1616	0.343733333333333	0.313033333333333	-0.134973472356668	0.931786649540014	1	no	--	--	-	-	-	-	-	-	-
Unigene0000505	14.6666666666667	75.6666666666667	0.2858	0.0619	0.4581	0.3846	1.2301	2.0612	0.2686	1.2253	2.18960380916533	0.0107543415740981	0.120685848509922	no	STY13	PREDICTED: serine/threonine-protein kinase HT1-like [Nicotiana tabacum]	-	-	-	-	-	-	-
Unigene0000506	86.3333333333333	186	3.4776	1.8925	1.9489	5.0581	3.6008	6.1375	2.43966666666667	4.93213333333333	1.0155277566745	0.0562068992210378	0.348373997438825	no	SRC2	C2 calcium-dependent membrane targeting [Cynara cardunculus var. scolymus] [Cynara cardunculus]	-	-	-	-	-	-	-
Unigene0000507	125.333333333333	106.333333333333	3.5706	3.1380	3.3507	3.5440	2.5316	2.1425	3.3531	2.73936666666667	-0.291653124498535	0.574473444144779	0.936359700078747	no	--	--	-	-	-	-	-	-	-
Unigene0000508	58	41.6666666666667	1.2447	0.6992	1.0388	1.4077	0.2763	0.4145	0.994233333333333	0.6995	-0.507260415462551	0.488355061185844	0.897201577128477	no	IQM2	PREDICTED: IQ domain-containing protein IQM2-like [Juglans regia]	-	-	-	-	-	-	-
Unigene0000509	2.66666666666667	7	0.1009	0.2050	0.0485	0.3395	0.4231	0.1693	0.118133333333333	0.310633333333333	1.3947965470763	0.199983935059462	0.653217621131567	no	--	--	-	-	-	-	-	-	-
Unigene0000510	39.3333333333333	20.3333333333333	2.2301	2.5056	2.3344	2.0808	1.1551	0.3851	2.3567	1.207	-0.965342443946723	0.188929672866235	0.63898418749719	no	--	--	-	-	-	-	-	-	-
Unigene0000511	22	27.3333333333333	1.3840	1.2320	1.3947	1.2671	1.9896	1.4371	1.3369	1.5646	0.226902314072533	0.759618280235687	0.996109269684431	no	--	--	-	-	-	-	-	-	-
Unigene0000512	29	30.6666666666667	1.1978	1.7036	1.8434	0.8636	2.5110	1.3561	1.5816	1.5769	-0.0042936024676055	1	1	no	--	RNA-binding, CRM domain-containing protein, partial [Cynara cardunculus var. scolymus] [Cynara cardunculus]	-	-	-	-	-	-	-
Unigene0000513	1872.66666666667	2403.66666666667	17.2073	17.4969	19.1313	18.6180	23.6262	23.2358	17.9451666666667	21.8266666666667	0.282496498769637	0.302779859566024	0.769445418998139	no	At1g34300	Bulb-type lectin domain-containing protein [Cynara cardunculus var. scolymus] [Cynara cardunculus]	-	-	-	-	-	-	-
Unigene0000514	29.6666666666667	10.3333333333333	1.5417	0.8574	0.9757	0.0780	0.6124	0.3743	1.12493333333333	0.3549	-1.66435502635813	0.0425254235036132	0.295062204818836	no	--	--	-	-	-	-	-	-	-
Unigene0000515	29.3333333333333	33	0.6873	1.7224	2.1485	1.2663	1.7290	1.9214	1.5194	1.6389	0.109226102513321	0.890766520989882	1	no	ZOX1	UDP-glucuronosyl/UDP-glucosyltransferase [Cynara cardunculus var. scolymus] [Cynara cardunculus]	Metabolism	Metabolism of terpenoids and polyketides	ko00908//Zeatin biosynthesis	K13495	-	-	-
Unigene0000516	140	258	1.6658	1.7129	1.4688	1.5771	3.7461	3.0693	1.61583333333333	2.7975	0.791859733590761	0.108401966443506	0.493680286069208	no	--	Retrovirus-related Pol polyprotein from transposon TNT 1-94, partial [Glycine soja]	-	-	-	-	-	-	-
Unigene0000517	213.333333333333	414	15.9302	10.6599	8.9289	24.1221	25.6624	15.6709	11.8396666666667	21.8184666666667	0.88192125316549	0.0447498632191993	0.304997672562137	no	ANT	PREDICTED: ADP,ATP carrier protein 1, mitochondrial, partial [Cucumis melo]	-	-	-	-	-	-	-
Unigene0000518	190.333333333333	49.6666666666667	2.8573	4.1962	3.1086	2.6331	0.0661	0.0992	3.38736666666667	0.9328	-1.86052446665323	0.0696441756392444	0.392484973092758	no	--	--	-	-	-	-	-	-	-
Unigene0000519	582.666666666667	372.666666666667	8.7549	11.8539	12.9356	7.2225	6.6886	6.7425	11.1814666666667	6.88453333333333	-0.69967866808437	0.0523087648446566	0.333528421058346	no	EBS	PREDICTED: chromatin remodeling protein EBS-like [Prunus mume]	-	-	-	-	-	-	-
Unigene0000520	878.666666666667	1025	28.8150	27.2520	29.2400	29.3573	31.4801	33.6387	28.4356666666667	31.4920333333333	0.14728528209632	0.629910828557863	0.954184635284659	no	IMPA2	Armadillo [Cynara cardunculus var. scolymus] [Cynara cardunculus]	-	-	-	-	GO:0044424//intracellular part	GO:0022892//substrate-specific transporter activity	GO:0006886//intracellular protein transport
Unigene0000521	1064.66666666667	1093.66666666667	11.2827	12.7204	11.8943	10.4440	13.1962	11.5471	11.9658	11.7291	-0.0288245382602536	0.925182994064517	1	no	TIF3B1	PREDICTED: eukaryotic translation initiation factor 3 subunit B-like isoform X2 [Daucus carota subsp. sativus] [Daucus carota]	Genetic Information Processing	Translation	ko03013//RNA transport	K03253	GO:0043234//protein complex;GO:0070993//translation preinitiation complex	GO:0005515//protein binding;GO:0008135//translation factor activity, RNA binding	GO:0006417//regulation of translation;GO:0022618//ribonucleoprotein complex assembly
Unigene0000522	84	132.333333333333	3.0231	3.0454	3.8089	3.7657	4.0704	6.8206	3.29246666666667	4.88556666666667	0.569357072545842	0.287715750513423	0.757475328914863	no	--	--	-	-	-	-	-	-	-
Unigene0000523	9.33333333333333	52.6666666666667	0.3723	0.3631	0.2149	0.6084	1.8419	2.5602	0.316766666666667	1.67016666666667	2.39849964323318	0.0021160429394295	0.0379739328050637	yes	FH18	PREDICTED: formin-like protein 17 [Cucumis sativus]	-	-	-	-	-	-	-
Unigene0000524	12.3333333333333	15.3333333333333	0.3435	1.0051	0.9251	0.9246	0.4609	1.3828	0.7579	0.922766666666667	0.283958383445354	0.754088720840551	0.994138446069423	no	--	Pentatricopeptide repeat-containing protein [Cynara cardunculus var. scolymus] [Cynara cardunculus]	-	-	-	-	-	-	-
Unigene0000525	242	251.666666666667	2.1625	2.4417	2.4695	2.2530	2.4298	2.3498	2.3579	2.3442	-0.00840687266911296	0.984944954668947	1	no	PAD1	NAD(P)-binding domain-containing protein [Cynara cardunculus var. scolymus] [Cynara cardunculus]	-	-	-	-	-	-	-
Unigene0000526	93	87.6666666666667	2.7160	3.1294	1.6939	2.8692	2.2025	1.8774	2.5131	2.31636666666667	-0.117604438150571	0.838345425355335	1	no	At3g57200	glycosyltransferase-like protein [Arabidopsis thaliana]	-	-	-	-	-	-	-
Unigene0000527	6.66666666666667	15.3333333333333	0.4725	0.0768	0.3636	0.7268	0.5944	0.5945	0.3043	0.638566666666667	1.06934291199345	0.203231648896193	0.657462290122256	no	--	--	-	-	-	-	-	-	-
Unigene0000528	2435	2543.33333333333	118.4640	135.9665	125.9102	116.2927	132.3415	131.1647	126.780233333333	126.599633333333	-0.00205660198606105	0.994356194367408	1	no	SNRPE	PREDICTED: small nuclear ribonucleoprotein E-like [Prunus mume]	Genetic Information Processing	Transcription	ko03040//Spliceosome	K11097	GO:0044423//virion part;GO:0044444//cytoplasmic part;GO:0097525//spliceosomal snRNP complex	-	GO:0018205//peptidyl-lysine modification
Unigene0000529	57	196	2.2322	0.9071	1.2569	6.6991	4.0404	3.5387	1.4654	4.7594	1.69948518896491	0.00321532347439491	0.051397478819756	no	MLO6	MLO-like protein 6 [Morus notabilis]	-	-	-	-	GO:0031224//intrinsic component of membrane	-	GO:0006950//response to stress
Unigene0000530	15.6666666666667	7	0.9943	0.7606	0.7876	0.8434	0.1471	0.1472	0.8475	0.379233333333333	-1.16012759040214	0.218523734747377	0.678322754864054	no	--	--	-	-	-	-	-	-	-
Unigene0000531	56.6666666666667	81.3333333333333	1.6338	4.1668	2.7095	3.6826	4.2517	4.0634	2.8367	3.99923333333333	0.495509872918929	0.409140019868919	0.847584991750964	no	AGO4A	Argonaute/Dicer protein, PAZ [Cynara cardunculus var. scolymus] [Cynara cardunculus]	-	-	-	-	-	-	-
Unigene0000532	9.66666666666667	40	0.7004	0.6167	0.2246	2.1321	1.9577	2.0559	0.5139	2.04856666666667	1.99505528606502	0.00558592484099078	0.076581767072377	no	GRXS1	Glutaredoxin [Corchorus capsularis]	-	-	-	-	-	GO:0015036//disulfide oxidoreductase activity	GO:0019725//cellular homeostasis;GO:0044710//single-organism metabolic process
Unigene0000533	353	282.333333333333	3.7358	3.7808	4.2078	3.0352	2.9407	2.9714	3.90813333333333	2.98243333333333	-0.389989798849004	0.317634343333215	0.782593420960717	no	GRF1	Glutamine-Leucine-Glutamine, QLQ [Cynara cardunculus var. scolymus] [Cynara cardunculus]	-	-	-	-	-	-	-
Unigene0000534	228.333333333333	248	12.2827	11.7420	12.8274	14.9561	12.5070	10.9391	12.2840333333333	12.8007333333333	0.0594421300048057	0.894068160771894	1	no	At2g45070	PREDICTED: protein transport protein Sec61 subunit beta [Vitis vinifera]	Cellular Processes;Genetic Information Processing	Transport and catabolism;Folding, sorting and degradation	ko04141//Protein processing in endoplasmic reticulum;ko04145//Phagosome;ko03060//Protein export	K09481	-	-	-
Unigene0000535	5	14.3333333333333	0.0786	0.4152	0.0000	0.7556	0.1648	0.5933	0.1646	0.504566666666667	1.61608056452386	0.161306518435497	0.595002570247743	no	--	Ankyrin repeat-containing protein [Cynara cardunculus var. scolymus] [Cynara cardunculus]	-	-	-	-	-	-	-
Unigene0000536	1525.66666666667	2193.33333333333	15.5468	12.0846	12.8128	24.4157	17.9889	13.4396	13.4814	18.6147333333333	0.46547462537246	0.136199745421331	0.548973693841507	no	STP-1	PREDICTED: alpha-1,4 glucan phosphorylase L-2 isozyme, chloroplastic/amyloplastic [Vitis vinifera]	Metabolism	Global and overview maps;Carbohydrate metabolism	ko01100//Metabolic pathways;ko01110//Biosynthesis of secondary metabolites;ko00500//Starch and sucrose metabolism	K00688	-	GO:0004645//phosphorylase activity;GO:0043168//anion binding	GO:0044238//primary metabolic process
Unigene0000537	11.6666666666667	13.6666666666667	0.7064	0.8612	0.2831	0.2263	1.0366	0.7899	0.6169	0.684266666666667	0.149522023438003	0.888152981227218	1	no	--	--	-	-	-	-	-	-	-
Unigene0000538	48.6666666666667	55.6666666666667	2.6962	2.0485	3.2137	1.2960	3.8338	3.2445	2.6528	2.79143333333333	0.0734901892846194	0.918909989401514	1	no	--	BnaA02g35690D [Brassica napus]	-	-	-	-	-	-	-
Unigene0000539	7307.66666666667	5152.33333333333	110.0920	115.1934	115.4915	98.1352	73.2580	61.0192	113.5923	77.4708	-0.552140500408494	0.0382686912998235	0.277136367774141	no	At5g34940	PREDICTED: heparanase-like protein 3 [Ipomoea nil]	Metabolism	Global and overview maps;Glycan biosynthesis and metabolism	ko01100//Metabolic pathways;ko00531//Glycosaminoglycan degradation	K07964	-	-	-
Unigene0000540	58.3333333333333	64	2.0252	1.0130	1.2238	1.2730	1.8507	1.2195	1.42066666666667	1.44773333333333	0.0272277958592115	0.968450469683055	1	no	PIP2-1	PIP2;1 [Karelinia caspia]	-	-	-	-	GO:0031224//intrinsic component of membrane	-	GO:0051234//establishment of localization
Unigene0000541	1010.33333333333	502.333333333333	22.7737	22.0249	24.9117	10.6699	10.7121	11.5732	23.2367666666667	10.9850666666667	-1.08086571030844	0.000774000755776728	0.0182953804452566	yes	GATA4	Transcription factor, GATA, plant [Cynara cardunculus var. scolymus] [Cynara cardunculus]	-	-	-	-	-	-	-
Unigene0000542	99.6666666666667	284.333333333333	4.6199	3.8940	3.2506	9.7870	10.6897	11.3729	3.9215	10.6165333333333	1.43683524749587	0.0019033898347593	0.0350876406064671	yes	CML41	Calcium-binding EF-hand [Cynara cardunculus var. scolymus] [Cynara cardunculus]	Organismal Systems	Environmental adaptation	ko04626//Plant-pathogen interaction	K13448	-	-	-
Unigene0000543	21.3333333333333	18	1.0461	1.1337	1.2299	0.4470	1.8033	0.4387	1.13656666666667	0.896333333333333	-0.342575055137822	0.701113850976301	0.980914693898916	no	SUMO1	PREDICTED: small ubiquitin-related modifier 1-like [Ipomoea nil]	Genetic Information Processing	Translation	ko03013//RNA transport	K12160	-	-	-
Unigene0000544	590.333333333333	491	22.8892	26.9129	23.1918	18.6117	22.7977	16.8447	24.3313	19.4180333333333	-0.325416312875955	0.347954788822411	0.809079579477757	no	At5g01610	DUF538 domain-containing protein [Cephalotus follicularis]	-	-	-	-	-	-	-
Unigene0000545	25.6666666666667	35.6666666666667	1.3723	0.9502	1.3200	0.9284	1.7901	1.9609	1.21416666666667	1.5598	0.361394584758728	0.609032697741984	0.94519134083193	no	--	--	-	-	-	-	-	-	-
Unigene0000546	189	115.666666666667	8.0269	11.5346	13.6509	9.6300	4.7926	5.4934	11.0708	6.63866666666667	-0.73779405836113	0.157314038948698	0.588286683724694	no	--	--	-	-	-	-	-	-	-
Unigene0000547	0	2	0.0000	0.0000	0.0000	0.5093	0.0000	0.2222	0.001	0.243833333333333	7.92975155341733	0.125451948539275	0.527319795072319	no	--	--	Genetic Information Processing	Replication and repair	ko03420//Nucleotide excision repair;ko03440//Homologous recombination;ko03030//DNA replication;ko03430//Mismatch repair	K07466	-	-	-
Unigene0000548	22.3333333333333	20.6666666666667	1.4791	1.7031	0.5335	0.4740	0.8269	1.9641	1.23856666666667	1.08833333333333	-0.186551033634565	0.838731656549294	1	no	--	Fgenesh protein 114 [Beta vulgaris]	Genetic Information Processing	Replication and repair	ko03420//Nucleotide excision repair;ko03440//Homologous recombination;ko03030//DNA replication;ko03430//Mismatch repair	K07466	-	-	-
Unigene0000549	259	497	3.9604	5.1049	3.1886	6.5577	6.7153	9.3793	4.08463333333333	7.55076666666667	0.886416558546264	0.0284932280255542	0.230327175094929	no	--	PREDICTED: replication protein A 70 kDa DNA-binding subunit B-like, partial [Beta vulgaris subsp. vulgaris] [Beta vulgaris]	Genetic Information Processing	Replication and repair	ko03420//Nucleotide excision repair;ko03440//Homologous recombination;ko03030//DNA replication;ko03430//Mismatch repair	K07466	-	-	-
Unigene0000550	16	24.3333333333333	1.0557	0.6537	0.5319	0.7732	1.5598	0.8432	0.7471	1.05873333333333	0.50296599164559	0.513015398536186	0.911630191839286	no	--	Fgenesh protein 114 [Beta vulgaris]	-	-	-	-	-	-	-
Unigene0000551	70.3333333333333	133.666666666667	3.3596	3.8683	3.5547	3.3911	7.8882	7.9833	3.5942	6.42086666666667	0.837097350398612	0.137797870835196	0.552270761317482	no	--	--	-	-	-	-	-	-	-
Unigene0000552	156.666666666667	148.666666666667	9.1828	5.4651	7.3849	4.7273	6.9009	7.7436	7.34426666666667	6.45726666666667	-0.18569483574219	0.713134319133998	0.983076545076735	no	--	AT5g26741 [Arabidopsis thaliana]	-	-	-	-	-	-	-
Unigene0000553	203.666666666667	224.666666666667	11.3845	8.8602	10.1243	10.1181	11.4380	10.0885	10.123	10.5482	0.0593599278610547	0.89699877716313	1	no	STOP1	Zinc finger, C2H2, partial [Cynara cardunculus var. scolymus] [Cynara cardunculus]	-	-	-	-	-	GO:0043169//cation binding	-
Unigene0000554	269	262.333333333333	13.5833	12.9023	14.0102	19.5079	9.5149	9.4706	13.4986	12.8311333333333	-0.0731611819635078	0.875368000609993	1	no	--	Aminoacyl-tRNA synthetase, class 1a, anticodon-binding [Cynara cardunculus var. scolymus] [Cynara cardunculus]	Genetic Information Processing	Translation	ko00970//Aminoacyl-tRNA biosynthesis	K01887	-	-	-
Unigene0000555	8.33333333333333	23.3333333333333	0.4955	0.3624	0.2860	0.8097	1.3296	0.8727	0.3813	1.004	1.39676083311202	0.0626266663570403	0.369725395099781	no	--	--	-	-	-	-	-	-	-
Unigene0000556	61.3333333333333	140.333333333333	0.7143	1.6643	1.5574	1.9227	3.6738	3.0553	1.312	2.88393333333333	1.13627009483735	0.052616663447949	0.334473127109091	no	PER43	PREDICTED: peroxidase 43 [Vitis vinifera]	Metabolism	Global and overview maps;Biosynthesis of other secondary metabolites	ko01100//Metabolic pathways;ko01110//Biosynthesis of secondary metabolites;ko00940//Phenylpropanoid biosynthesis	K00430	-	GO:0005488//binding	-
Unigene0000557	5	3.66666666666667	0.6085	0.0000	0.2128	0.4254	0.1392	0.0000	0.273766666666667	0.1882	-0.540680169288155	0.764547080820879	0.997080095656761	no	--	--	-	-	-	-	-	-	-
Unigene0000558	19.6666666666667	22.3333333333333	0.9810	0.4651	0.8256	0.4715	0.9254	0.9598	0.757233333333333	0.785566666666667	0.0529957944793204	0.973839207167967	1	no	--	--	-	-	-	-	-	-	-
Unigene0000559	1951.33333333333	1861.33333333333	11.8889	12.9392	12.8637	10.3401	12.9192	11.0035	12.5639333333333	11.4209333333333	-0.137607638493964	0.617621786549688	0.94960917763112	no	At1g17230	Concanavalin A-like lectin/glucanase, subgroup [Cynara cardunculus var. scolymus] [Cynara cardunculus]	-	-	-	-	-	-	-
Unigene0000560	329.333333333333	432.666666666667	9.1411	10.0504	9.0638	11.3152	12.7056	11.4997	9.41843333333333	11.8401666666667	0.330130382700789	0.375758016952142	0.825822456559818	no	--	RWD domain-containing protein [Cynara cardunculus var. scolymus] [Cynara cardunculus]	-	-	-	-	-	GO:0046872//metal ion binding	-
Unigene0000561	1.33333333333333	1	0.0343	0.0557	0.0330	0.0000	0.0862	0.0000	0.041	0.0287333333333333	-0.512898541137506	0.999999999999997	1	no	--	--	-	-	-	-	-	-	-
Unigene0000562	1.66666666666667	14	0.0000	0.2342	0.0000	0.2770	1.5949	0.1933	0.0780666666666667	0.6884	3.14046852226014	0.0327425236124277	0.25134524390549	no	--	--	-	-	-	-	-	-	-
Unigene0000563	60	34.3333333333333	3.2169	3.7080	2.6442	3.0362	0.7848	1.6188	3.1897	1.81326666666667	-0.814829631439775	0.22686429755202	0.689520096107672	no	--	--	-	-	-	-	-	-	-
Unigene0000564	80	97.3333333333333	3.6263	4.8014	4.3321	6.2411	4.4142	4.4639	4.25326666666667	5.03973333333333	0.244776088317944	0.660001199057956	0.96648729066823	no	--	--	-	-	-	-	-	-	-
Unigene0000565	16.3333333333333	10	1.0954	0.9348	0.4215	0.5265	0.5052	0.4134	0.817233333333333	0.4817	-0.762613126027231	0.317008235247367	0.781957501328994	no	--	PREDICTED: pentatricopeptide repeat-containing protein At2g44880 [Nicotiana sylvestris]	-	-	-	-	-	-	-
Unigene0000566	0	0.666666666666667	0.0000	0.0000	0.0000	0.0000	0.0917	0.0000	0.001	0.0305666666666667	4.93388732798654	0.587527499616611	0.936359700078747	no	--	--	-	-	-	-	-	-	-
Unigene0000567	55.6666666666667	145.333333333333	2.9226	3.0793	2.2386	5.0988	5.3101	10.0316	2.74683333333333	6.8135	1.31062670477845	0.0199889119630024	0.183842192112783	no	--	BnaC06g16020D [Brassica napus]	-	-	-	-	-	-	-
Unigene0000568	66	17	1.9230	2.9442	3.1833	1.0748	0.4125	0.5626	2.6835	0.6833	-1.97352485618579	0.00394107105164668	0.0598346432911616	no	--	--	-	-	-	-	-	-	-
Unigene0000569	145.666666666667	197.333333333333	7.9289	5.9740	9.6308	5.6192	10.2888	13.5423	7.84456666666667	9.81676666666667	0.323554169513467	0.531789986329853	0.920624162200815	no	GRXS4	Glutaredoxin [Cynara cardunculus var. scolymus] [Cynara cardunculus]	-	-	-	-	-	GO:0015036//disulfide oxidoreductase activity	GO:0019725//cellular homeostasis;GO:0044710//single-organism metabolic process
Unigene0000570	9	6	0.9299	0.3779	0.1677	0.1117	0.5361	0.2437	0.491833333333333	0.297166666666667	-0.72689721780701	0.501088764419231	0.905052224184318	no	--	--	-	-	-	-	-	-	-
Unigene0000571	145.666666666667	786.666666666667	0.7834	0.7051	1.1334	0.8278	6.0915	6.0001	0.873966666666667	4.30646666666667	2.30085450332552	0.000191091117882963	0.0065334046071258	yes	--	hypothetical protein KK1_025722 [Cajanus cajan]	-	-	-	-	-	-	-
Unigene0000572	201.333333333333	224	8.5438	6.9442	7.7772	8.0529	8.1431	8.3190	7.75506666666667	8.17166666666667	0.0754911723032953	0.866851066662611	1	no	yqjG	Glutathione S-transferase/chloride channel, C-terminal [Cynara cardunculus var. scolymus] [Cynara cardunculus]	-	-	-	-	-	-	-
Unigene0000573	139.666666666667	133.333333333333	5.5922	6.3335	5.5996	4.6267	5.2276	6.1125	5.84176666666667	5.32226666666667	-0.134363937910849	0.785619263180023	1	no	--	BnaC07g29180D [Brassica napus]	-	-	-	-	-	-	-
Unigene0000574	71.6666666666667	95.3333333333333	2.0912	1.8130	1.6092	2.4928	1.6133	2.8998	1.8378	2.3353	0.345628122222561	0.539964311022377	0.924803826077855	no	--	--	-	-	-	-	-	-	-
Unigene0000575	24.3333333333333	11.3333333333333	1.1733	0.6485	1.3994	0.4963	0.2755	0.6298	1.07373333333333	0.4672	-1.20052355845555	0.108832596775602	0.494666618780333	no	--	--	-	-	-	-	-	-	-
Unigene0000576	63.6666666666667	38	2.5290	2.9732	2.3458	2.2141	1.4391	0.9469	2.616	1.53336666666667	-0.770659817792723	0.21504682325432	0.673985073600664	no	--	--	-	-	-	-	-	-	-
Unigene0000577	46	23.3333333333333	1.4661	1.4133	1.4430	1.0488	0.6004	0.4861	1.4408	0.711766666666667	-1.0173938108589	0.121708035253692	0.520330060782177	no	--	PREDICTED: serine/threonine-protein kinase STY8-like isoform X1 [Daucus carota subsp. sativus] [Daucus carota]	-	-	-	-	-	-	-
Unigene0000578	20.3333333333333	1.33333333333333	0.7950	0.6785	0.7648	0.1529	0.0000	0.0000	0.7461	0.0509666666666667	-3.87174310229841	0.000281442488428666	0.00869434223528622	yes	--	--	-	-	-	-	-	-	-
Unigene0000579	77.6666666666667	88.6666666666667	5.1079	4.0583	3.1467	2.3172	5.6309	5.1504	4.1043	4.36616666666667	0.0892310151274582	0.88850915689899	1	no	--	Calcium-binding EF-hand [Cynara cardunculus var. scolymus] [Cynara cardunculus]	-	-	-	-	-	-	-
Unigene0000580	14.3333333333333	20.3333333333333	0.5540	0.7368	0.6782	1.0651	0.8446	0.8025	0.656333333333333	0.904066666666667	0.462000456751516	0.533749983422716	0.921585458292657	no	--	--	-	-	-	-	-	-	-
Unigene0000581	2442.33333333333	3097.66666666667	19.2861	31.7366	21.7388	26.5887	24.7777	38.1122	24.2538333333333	29.8262	0.298367398995569	0.332556817370348	0.796791485182377	no	INV*DC4	beta-fructofuranosidase [Cichorium intybus]	Metabolism	Carbohydrate metabolism;Global and overview maps	ko01100//Metabolic pathways;ko00500//Starch and sucrose metabolism;ko00052//Galactose metabolism	K01193	-	GO:0004564//beta-fructofuranosidase activity	-
Unigene0000582	17.3333333333333	22.3333333333333	0.1685	0.5478	0.5943	0.9178	0.4003	0.3768	0.436866666666667	0.564966666666667	0.370972719258394	0.655744084460703	0.964588936610748	no	--	phosphoinositide phospholipase C 2-like, partial [Aegilops tauschii subsp. tauschii] [Aegilops tauschii]	-	-	-	-	-	-	-
Unigene0000583	1.33333333333333	9	0.1018	0.0000	0.0980	0.0000	0.1708	0.9823	0.0666	0.384366666666667	2.52888914464974	0.105562243178577	0.487568638189793	no	PIX13	Protein kinase, catalytic domain-containing protein [Cynara cardunculus var. scolymus] [Cynara cardunculus]	-	-	-	-	-	GO:0016772//transferase activity, transferring phosphorus-containing groups	GO:0009987//cellular process
Unigene0000584	0	0.666666666666667	0.0000	0.0000	0.0000	0.1083	0.0000	0.0000	0.001	0.0361	5.17392693199981	0.590325703131703	0.936359700078747	no	--	--	-	-	-	-	-	-	-
Unigene0000585	6.33333333333333	11.3333333333333	0.4229	0.0982	0.5811	0.4646	0.5066	0.8107	0.3674	0.593966666666667	0.693030342987438	0.441603603865786	0.869320172044943	no	--	--	-	-	-	-	-	-	-
Unigene0000586	16979.6666666667	12800	208.1105	220.3371	237.7207	169.7100	149.8348	161.3010	222.0561	160.281933333333	-0.470312386567091	0.0493774556058753	0.322057436401634	no	IAA8	auxin-regulated protein [Zinnia violacea]	Environmental Information Processing	Signal transduction	ko04075//Plant hormone signal transduction	K14484	-	-	GO:0010467//gene expression;GO:0034645//cellular macromolecule biosynthetic process;GO:0050794//regulation of cellular process
Unigene0000587	0	0	0.0000	0.0000	0.0000	0.0000	0.0000	0.0000	0.001	0.001	0	notest	notest	notest	--	--	-	-	-	-	-	-	-
Unigene0000588	5.33333333333333	7.33333333333333	0.5989	0.1328	0.1047	0.2093	0.2283	0.5936	0.2788	0.343733333333333	0.30205920177207	0.819537958411522	1	no	--	--	-	-	-	-	-	-	-
Unigene0000589	1311	1391.33333333333	4.1836	4.9410	5.9239	4.8927	5.4059	4.9410	5.01616666666667	5.07986666666667	0.0182053467072595	0.952075868122153	1	no	--	Armadillo-type fold [Cynara cardunculus var. scolymus] [Cynara cardunculus]	-	-	-	-	-	-	-
Unigene0000590	73.3333333333333	90	0.8974	1.4458	0.8170	0.7549	1.7605	1.2097	1.0534	1.2417	0.23726328979749	0.688514888941153	0.976501288736386	no	CYP75A2	cytochrome P450 [Cynara cardunculus var. scolymus] [Cynara cardunculus]	Metabolism	Global and overview maps	ko01100//Metabolic pathways	K00512	-	-	-
Unigene0000591	9.66666666666667	13.6666666666667	0.5814	0.4362	0.1721	0.6449	0.3375	0.6376	0.396566666666667	0.54	0.445395990061665	0.634952291851507	0.956037090980324	no	--	PREDICTED: myosin-11 isoform X2 [Theobroma cacao]	-	-	-	-	-	-	-
Unigene0000592	42.6666666666667	8	0.9077	1.9919	2.3574	0.4363	0.0000	0.5329	1.75233333333333	0.323066666666667	-2.43937342500789	0.0100323516205	0.11499318286314	no	--	DUF4228 domain protein [Medicago truncatula]	-	-	-	-	-	-	-
Unigene0000593	71.6666666666667	7.66666666666667	1.9812	4.2558	2.8132	0.2267	0.7120	0.0000	3.01673333333333	0.3129	-3.26921361019426	0.000566307559426221	0.0145715259358804	yes	--	--	-	-	-	-	-	-	-
Unigene0000594	28	22.3333333333333	2.1855	1.0751	1.2724	1.5480	0.3376	1.5435	1.511	1.14303333333333	-0.402636184217645	0.599820991079356	0.940757711157832	no	--	--	-	-	-	-	-	-	-
Unigene0000595	128.333333333333	56	6.6978	7.2900	6.4986	7.0545	1.1233	0.9281	6.8288	3.0353	-1.16979296607151	0.123871187525908	0.524589995326281	no	--	--	-	-	-	-	-	-	-
Unigene0000596	107.333333333333	67.3333333333333	4.9229	2.3848	2.5401	1.6297	2.5425	1.5585	3.2826	1.91023333333333	-0.781090088590345	0.178055600237568	0.621514780864523	no	--	BnaA03g30010D [Brassica napus]	-	-	-	-	-	-	-
Unigene0000597	75	81	4.8264	2.7327	3.8601	7.5068	3.0013	1.5009	3.8064	4.003	0.0726544388497664	0.921304863765012	1	no	--	Basic-leucine zipper domain-containing protein [Cynara cardunculus var. scolymus] [Cynara cardunculus]	-	-	-	-	-	-	-
Unigene0000598	437.666666666667	272.333333333333	19.8326	26.2928	21.9907	14.9445	14.6180	11.5043	22.7053666666667	13.6889333333333	-0.730023301341401	0.0615977706441414	0.366091216438542	no	SlH4	histone H4 [Zea mays]	-	-	-	-	-	-	-
Unigene0000599	19.3333333333333	68.6666666666667	0.2675	0.4348	0.4717	0.1714	1.9251	1.7758	0.391333333333333	1.29076666666667	1.72175831889241	0.0429564867848463	0.296906082633414	no	--	PREDICTED: E3 ubiquitin-protein ligase RFWD3 [Tarenaya hassleriana]	-	-	-	-	-	-	-
Unigene0000600	46.6666666666667	30	0.2800	0.7718	0.4567	0.4213	0.3471	0.2042	0.502833333333333	0.3242	-0.633196199795366	0.358891029743036	0.813799669983498	no	TPPH	PREDICTED: trehalose-phosphate phosphatase A-like, partial [Nicotiana sylvestris]	Metabolism	Global and overview maps;Carbohydrate metabolism	ko01100//Metabolic pathways;ko00500//Starch and sucrose metabolism	K01087	-	-	-
Unigene0000601	356	327.333333333333	4.5355	4.2535	4.3885	4.6567	3.2744	3.7138	4.3925	3.88163333333333	-0.178378441537434	0.648770685563619	0.961814456575009	no	XRN3	PREDICTED: 5'-3' exoribonuclease 3 isoform X1 [Ipomoea nil]	Genetic Information Processing	Translation;Folding, sorting and degradation	ko03018//RNA degradation;ko03008//Ribosome biogenesis in eukaryotes	K12619	-	-	-
Unigene0000602	168	229.666666666667	2.4218	2.7325	2.1610	2.3741	4.0751	3.0601	2.43843333333333	3.16976666666667	0.378422114702171	0.41662156800256	0.85283431900622	no	--	Nucleolar pre-ribosomal-associated protein 1, N-terminal [Cynara cardunculus var. scolymus] [Cynara cardunculus]	-	-	-	-	-	-	-
Unigene0000603	6.66666666666667	10.3333333333333	0.2766	0.1349	0.6385	0.4254	0.4639	0.6031	0.35	0.497466666666667	0.507244937375934	0.591104020216414	0.93695894664225	no	--	--	-	-	-	-	-	-	-
Unigene0000604	125.333333333333	113	4.9222	4.1942	4.6583	5.5331	3.6283	2.8298	4.59156666666667	3.99706666666667	-0.200044857242535	0.704870115787477	0.981908169941075	no	--	--	-	-	-	-	-	-	-
Unigene0000605	288.666666666667	320.333333333333	18.1191	17.3315	13.3976	17.0625	18.3982	16.3851	16.2827333333333	17.2819333333333	0.085921720313383	0.833944552781558	1	no	--	DUF3317 domain-containing protein [Cephalotus follicularis]	-	-	-	-	GO:0043231//intracellular membrane-bounded organelle	-	-
Unigene0000606	1546.33333333333	1909	20.9099	17.5409	16.7589	22.4598	23.3178	19.1183	18.4032333333333	21.6319666666667	0.233205572569609	0.408922575753649	0.847521308771874	no	Afg1l	ATPase, AFG1-like protein [Cynara cardunculus var. scolymus] [Cynara cardunculus]	-	-	-	-	-	-	GO:0006089//lactate metabolic process;GO:0009411//response to UV;GO:0009812//flavonoid metabolic process;GO:0034285//response to disaccharide
Unigene0000607	2	29.6666666666667	0.0000	0.1646	0.0974	0.0000	1.8685	1.9112	0.0873333333333333	1.2599	3.85063301342069	0.00718952225807145	0.0917037029979188	no	--	--	-	-	-	-	-	-	-
Unigene0000608	8.33333333333333	16.6666666666667	0.3539	0.3836	0.6242	0.9640	1.0883	0.5442	0.4539	0.8655	0.931159331316108	0.245131908845225	0.70659797301984	no	--	--	-	-	-	-	-	-	-
Unigene0000609	115	131	2.1597	0.8082	2.1223	2.7483	1.5114	1.2119	1.69673333333333	1.82386666666667	0.104240423590052	0.865008246051889	1	no	EGY3	PREDICTED: probable zinc metallopeptidase EGY3, chloroplastic [Cucumis melo]	-	-	-	-	-	GO:0016787//hydrolase activity	-
Unigene0000610	1886.66666666667	1752.66666666667	110.8793	103.8481	109.7720	97.2423	97.0563	92.9407	108.166466666667	95.7464333333333	-0.175962658886955	0.516824074630063	0.913437591930088	no	--	PREDICTED: NADH-ubiquinone oxidoreductase 20.9 kDa subunit-like [Ipomoea nil]	-	-	-	-	-	-	-
Unigene0000611	8.66666666666667	22.3333333333333	0.6625	0.1346	0.5841	0.5838	1.2500	1.3427	0.4604	1.05883333333333	1.20151577983476	0.153411088686112	0.581688344823326	no	--	--	-	-	-	-	-	-	-
Unigene0000612	54.3333333333333	70.6666666666667	2.0481	1.4302	0.8602	1.6916	2.1287	1.5242	1.44616666666667	1.7815	0.300858655029065	0.621936492386965	0.951334057591557	no	--	PREDICTED: F-box protein At4g18380-like [Ziziphus jujuba]	-	-	-	-	-	-	-
Unigene0000613	415	510	18.4927	19.0204	16.7795	20.5720	24.1403	19.0672	18.0975333333333	21.2598333333333	0.232337213355441	0.513714108638386	0.912079255950122	no	--	HrpN-interacting protein from malus protein [Arabidopsis thaliana]	-	-	-	-	-	-	-
Unigene0000614	34	33.3333333333333	1.3357	1.8998	1.9272	1.6050	2.1468	1.1202	1.7209	1.624	-0.0836116335385278	0.909760948736358	1	no	--	--	-	-	-	-	-	-	-
Unigene0000615	443.666666666667	734.333333333333	8.3177	9.6133	7.8575	15.9917	12.3266	13.0242	8.59616666666667	13.7808333333333	0.680897771289348	0.0468468105096121	0.312799233948551	no	PHL1	Homeodomain-like protein [Cynara cardunculus var. scolymus] [Cynara cardunculus]	-	-	-	-	-	-	-
Unigene0000616	18	28.6666666666667	0.8609	1.2128	0.7177	1.2138	1.5882	1.4922	0.930466666666667	1.4314	0.621400512009747	0.363285533442328	0.817490625875837	no	--	--	-	-	-	-	-	-	-
Unigene0000617	160	65	7.5467	11.2203	7.7903	7.5496	2.0066	1.4408	8.85243333333333	3.66566666666667	-1.27199847191659	0.0589268644771782	0.357054067208325	no	--	--	-	-	-	-	-	-	-
Unigene0000618	118.666666666667	151	6.2046	7.1610	6.8037	4.3541	10.9783	8.7943	6.7231	8.04223333333333	0.258469585871327	0.631849133320862	0.954799573803483	no	YTHDF2	PREDICTED: YTH domain-containing family protein 2 [Vitis vinifera]	-	-	-	-	-	-	-
Unigene0000619	1.66666666666667	19.6666666666667	0.0587	0.1910	0.0000	0.0565	1.8717	0.9853	0.0832333333333333	0.971166666666667	3.54448558430647	0.00938246800564566	0.109853912434758	no	--	pol protein [Cucumis melo subsp. melo] [Cucumis melo]	-	-	-	-	-	-	-
Unigene0000620	31.3333333333333	13	0.3108	1.0737	1.9435	0.7844	0.2281	0.3585	1.10933333333333	0.457	-1.27942686236186	0.133681495125891	0.544613999290841	no	--	--	-	-	-	-	-	-	-
Unigene0000621	2851.33333333333	5891.66666666667	25.5205	27.8415	25.1081	50.0118	48.7448	56.4393	26.1567	51.7319666666667	0.983875500745078	9.79899475552272e-05	0.00393312412196364	no	PAD4	Lipase, class 3 [Cynara cardunculus var. scolymus] [Cynara cardunculus]	-	-	-	-	-	-	-
Unigene0000622	8513.33333333333	9169.66666666667	240.5479	246.3482	246.1373	204.4869	286.8220	256.9850	244.344466666667	249.4313	0.0297260795473261	0.905729627478063	1	no	SRP	rubber synthesis protein [Parthenium argentatum]	-	-	-	-	-	-	-
Unigene0000623	832.666666666667	997	1.8294	2.2791	3.1220	2.2953	2.8539	3.0554	2.41016666666667	2.73486666666667	0.182337584374444	0.591424015577936	0.937082997079617	no	TY3B-G	DNA/RNA polymerases superfamily protein [Theobroma cacao]	-	-	-	-	-	-	-
Unigene0000624	15.3333333333333	15	0.7171	0.9714	0.8047	1.6659	0.3007	0.5012	0.831066666666667	0.8226	-0.0147731401893467	1	1	no	GLOX1	PREDICTED: WSC domain-containing protein ARB_07867-like [Capsicum annuum]	-	-	-	-	-	-	-
Unigene0000625	4	15.3333333333333	0.2253	0.2747	0.1084	0.3791	1.0393	0.8032	0.2028	0.740533333333333	1.86850702409435	0.0369146399131387	0.270799010319072	no	--	--	-	-	-	-	-	-	-
Unigene0000626	56.3333333333333	60.6666666666667	2.6141	1.9612	3.3365	2.4646	3.0352	2.4875	2.63726666666667	2.66243333333333	0.0137019446816379	0.988659783574455	1	no	--	PREDICTED: forkhead box protein G1-like isoform X2 [Daucus carota subsp. sativus] [Daucus carota]	-	-	-	-	-	-	-
Unigene0000627	851.333333333333	1020.33333333333	5.6833	6.6338	6.0742	7.9447	7.1620	6.1700	6.13043333333333	7.09223333333333	0.210250946172591	0.501620409832402	0.905362378187445	no	At4g04670	PREDICTED: tRNA wybutosine-synthesizing protein 2/3/4 [Populus euphratica]	-	-	-	-	-	GO:0003824//catalytic activity	GO:0006259//DNA metabolic process;GO:0006996//organelle organization;GO:0044710//single-organism metabolic process;GO:0044763//single-organism cellular process
Unigene0000628	25	23	1.0066	0.3273	1.0651	0.5806	0.5346	0.9005	0.799666666666667	0.6719	-0.251152221530858	0.76069011024574	0.996430613485285	no	--	Methyltransferase type 11 [Corchorus capsularis]	-	-	-	-	-	-	-
Unigene0000629	13	23.6666666666667	0.2365	0.9610	0.8530	0.5115	2.0325	1.0412	0.6835	1.19506666666667	0.806077858096077	0.343876539306171	0.806348420179187	no	--	--	-	-	-	-	-	-	-
Unigene0000630	17	6	0.6573	0.9228	1.2071	1.0340	0.0000	0.0000	0.929066666666667	0.344666666666667	-1.43058034339657	0.263282442093473	0.728670653680365	no	--	--	-	-	-	-	-	-	-
Unigene0000631	2685.66666666667	2728	52.6510	53.8492	51.9037	50.4900	51.5458	51.6612	52.8013	51.2323333333333	-0.043518850431645	0.866170641170658	1	no	SIRP1	Zinc finger, RING/FYVE/PHD-type [Cynara cardunculus var. scolymus] [Cynara cardunculus]	-	-	-	-	-	-	-
Unigene0000632	801	615	6.9912	9.0578	7.8843	8.4799	4.2821	5.2753	7.97776666666667	6.01243333333333	-0.408035935992026	0.267444043656221	0.733562116361038	no	--	PREDICTED: cell wall protein RBR3 isoform X1 [Capsicum annuum]	-	-	-	-	-	-	-
Unigene0000633	3.66666666666667	9.33333333333333	0.3461	0.1125	0.2663	0.7319	0.6385	0.3483	0.241633333333333	0.5729	1.24546384950801	0.199229937474188	0.652321036971875	no	--	--	-	-	-	-	-	-	-
Unigene0000634	1854	1870.66666666667	108.5481	103.4825	99.1945	98.5477	101.6554	99.2164	103.7417	99.8065	-0.0557902355201697	0.837272917367819	1	no	VHA-e1	PREDICTED: V-type proton ATPase subunit e1 [Jatropha curcas]	Cellular Processes;Metabolism	Energy metabolism;Transport and catabolism;Global and overview maps	ko01100//Metabolic pathways;ko00190//Oxidative phosphorylation;ko04145//Phagosome	K02153	-	-	-
Unigene0000635	36.6666666666667	16.6666666666667	0.4246	0.9744	1.0811	0.5522	0.3770	0.1885	0.8267	0.372566666666667	-1.14986528386556	0.124666040110121	0.526225512902112	no	GIP	PREDICTED: uncharacterized mitochondrial protein AtMg00820-like [Arachis ipaensis]	-	-	-	-	-	-	-
Unigene0000636	143	169.666666666667	10.5766	8.0966	5.6192	7.3300	9.5911	10.2629	8.09746666666667	9.06133333333334	0.162252727642347	0.744477895540868	0.991298795476978	no	--	--	-	-	-	-	-	-	-
Unigene0000637	278.333333333333	226.666666666667	4.4086	5.1433	6.6145	4.3597	4.2099	4.0159	5.3888	4.19516666666667	-0.361235915951464	0.396520255724758	0.839018125988464	no	--	Ribonuclease P/MRP, p29 subunit [Cynara cardunculus var. scolymus] [Cynara cardunculus]	Genetic Information Processing	Translation	ko03013//RNA transport;ko03008//Ribosome biogenesis in eukaryotes	K03538	-	-	GO:0016070//RNA metabolic process
Unigene0000638	33	26.6666666666667	0.5739	0.9107	0.9727	0.6568	0.8938	0.3667	0.8191	0.6391	-0.3579979069739	0.609415525724468	0.94529358543669	no	--	--	-	-	-	-	-	-	-
Unigene0000639	12	23	0.6191	0.1509	1.3696	1.4878	1.1421	1.1422	0.7132	1.25736666666667	0.818026814191855	0.322814307529034	0.787697172855469	no	--	--	-	-	-	-	-	-	-
Unigene0000640	124.666666666667	186	1.3795	1.6145	1.7250	1.3526	2.4871	2.7883	1.573	2.20933333333333	0.490092431084607	0.334603838279875	0.798521105944222	no	--	Mad3/BUB1 homology region 1 [Cynara cardunculus var. scolymus] [Cynara cardunculus]	-	-	-	-	-	-	-
Unigene0000641	206	288.333333333333	9.3342	9.5960	9.6580	14.5023	11.7198	12.2293	9.5294	12.8171333333333	0.427616340727246	0.309100127268173	0.775268385145494	no	--	PREDICTED: uncharacterized protein LOC105117987 [Populus euphratica]	-	-	-	-	-	-	-
Unigene0000642	26.6666666666667	30.6666666666667	0.4655	1.4790	1.0583	0.5288	1.2065	1.5971	1.00093333333333	1.1108	0.150253194881031	0.84977826288691	1	no	--	PREDICTED: peroxisomal membrane protein 13-like [Phoenix dactylifera]	Cellular Processes	Transport and catabolism	ko04146//Peroxisome	K13344	-	-	-
Unigene0000643	2109.66666666667	2643.33333333333	35.4338	39.4869	41.9596	38.3279	48.3163	52.3657	38.9601	46.3366333333333	0.250155846124482	0.365488751623221	0.81894765411539	no	UBP12	PREDICTED: ubiquitin carboxyl-terminal hydrolase 13-like isoform X3 [Gossypium raimondii]	-	-	-	-	-	GO:0070011//peptidase activity, acting on L-amino acid peptides	GO:0019941//modification-dependent protein catabolic process
Unigene0000644	48.3333333333333	87.3333333333333	1.3541	1.9261	2.3202	3.0510	3.3711	3.2652	1.8668	3.2291	0.790564747159116	0.164465553020283	0.599845545597991	no	--	--	-	-	-	-	-	-	-
Unigene0000645	210.333333333333	226.333333333333	10.1823	11.3730	14.6614	13.4514	12.7292	11.1069	12.0722333333333	12.4291666666667	0.0420369760385755	0.928030435075344	1	no	--	PREDICTED: GBF-interacting protein 1 isoform X3 [Vitis vinifera]	-	-	-	-	-	-	-
Unigene0000646	0	188	0.0000	0.0000	0.0000	0.0000	12.4470	16.4447	0.001	9.63056666666667	13.2334049740224	5.36098033421465e-07	8.40820194712997e-05	yes	--	PREDICTED: EKC/KEOPS complex subunit bud32-like isoform X2 [Nicotiana tabacum]	-	-	-	-	-	-	-
Unigene0000647	854.666666666667	812.333333333333	12.5604	8.1284	10.8381	7.9650	9.5370	10.4789	10.5089666666667	9.32696666666667	-0.172140951382031	0.607197830220523	0.944008915540165	no	NCED3	Lactuca sativa 9-cis-epoxycarotenoid dioxygenase 2	Metabolism	Metabolism of terpenoids and polyketides;Global and overview maps	ko01100//Metabolic pathways;ko01110//Biosynthesis of secondary metabolites;ko00906//Carotenoid biosynthesis	K09840	-	-	-
Unigene0000648	11	13.3333333333333	0.3116	1.0132	0.4796	0.8388	0.5227	0.8364	0.601466666666667	0.732633333333333	0.284606556907037	0.753527171275087	0.993999096332472	no	--	--	-	-	-	-	-	-	-
Unigene0000649	2.66666666666667	13	0.0623	0.2533	0.1199	0.7789	1.2544	0.1045	0.145166666666667	0.7126	2.29538226536823	0.0483438738487483	0.318016168139622	no	--	--	-	-	-	-	-	-	-
Unigene0000650	2387.66666666667	2347.66666666667	24.7398	27.4604	24.3374	23.0062	23.6704	25.3816	25.5125333333333	24.0194	-0.0870060489600893	0.742968038828316	0.990916788799296	no	MAP70.2	Myosin II heavy chain-like protein [Cynara cardunculus var. scolymus] [Cynara cardunculus]	-	-	-	-	-	-	-
Unigene0000651	2775.33333333333	2791.33333333333	75.1697	57.2696	67.0804	42.8196	75.3554	68.9447	66.5065666666667	62.3732333333333	-0.0925697472284537	0.758408311055114	0.995572995156138	no	BEN1	PREDICTED: vestitone reductase-like [Daucus carota subsp. sativus] [Daucus carota]	-	-	-	-	-	-	-
Unigene0000652	1430	1810.33333333333	69.8200	83.7663	71.0322	93.7115	82.7109	97.4826	74.8728333333333	91.3016666666667	0.28619884627111	0.311829111154595	0.777812020699147	no	--	hypothetical protein Ccrd_024602, partial [Cynara cardunculus var. scolymus] [Cynara cardunculus]	-	-	-	-	-	-	-
Unigene0000653	468.333333333333	465	21.2596	25.6475	24.4110	21.1325	25.2946	21.3775	23.7727	22.6015333333333	-0.0728851163373015	0.838674034037288	1	no	--	PREDICTED: serine/threonine-protein kinase dst1 [Nicotiana tomentosiformis]	-	-	-	-	-	-	-
Unigene0000654	2801.66666666667	3223	21.1441	28.3727	25.7406	26.8613	29.2152	27.2445	25.0858	27.7736666666667	0.146846706487883	0.58098158031911	0.936359700078747	no	--	PREDICTED: chaperone protein ClpB4, mitochondrial-like [Solanum tuberosum]	-	-	-	-	-	-	-
Unigene0000655	177.666666666667	123	4.3774	5.2419	4.5475	3.9836	2.6185	2.9370	4.72226666666667	3.1797	-0.570588857154245	0.237831865942646	0.699037021836311	no	--	--	-	-	-	-	-	-	-
Unigene0000656	21.6666666666667	29	1.1377	1.4531	2.2669	1.0937	2.8621	2.1128	1.61923333333333	2.02286666666667	0.321090335995368	0.655054088476744	0.964271206325986	no	--	--	-	-	-	-	-	-	-
Unigene0000657	27.6666666666667	13	0.4112	1.1241	1.2584	1.0421	0.1254	0.1881	0.931233333333333	0.451866666666667	-1.04324556408488	0.252162432498493	0.715914016635654	no	--	--	-	-	-	-	-	-	-
Unigene0000658	42.6666666666667	47.6666666666667	2.0604	1.1474	1.3580	2.3475	1.1519	1.3760	1.52193333333333	1.62513333333333	0.0946529237549005	0.893882221467576	1	no	--	--	-	-	-	-	-	-	-
Unigene0000659	14.6666666666667	19	0.5378	1.2142	0.5748	0.7468	1.2027	1.0024	0.7756	0.983966666666667	0.34329663950879	0.651751720516795	0.963051518484734	no	--	--	-	-	-	-	-	-	-
Unigene0000660	46.6666666666667	32.3333333333333	2.9065	2.3623	2.9173	1.5792	1.6425	2.1197	2.7287	1.78046666666667	-0.615958363609864	0.318730978352318	0.78356766230556	no	--	Myc-type, basic helix-loop-helix (bHLH) domain-containing protein [Cynara cardunculus var. scolymus] [Cynara cardunculus]	-	-	-	-	-	-	-
Unigene0000661	13	6.66666666666667	0.6214	0.5892	0.6475	0.3485	0.3474	0.2171	0.619366666666667	0.304333333333333	-1.02514138205066	0.210140764014625	0.666915327948426	no	--	--	-	-	-	-	-	-	-
Unigene0000662	8.33333333333333	49.3333333333333	0.0308	0.5510	0.0593	0.1185	2.1447	1.5765	0.2137	1.2799	2.58237228216186	0.02453368567921	0.20955594980249	no	--	--	-	-	-	-	-	-	-
Unigene0000663	86.6666666666667	124.666666666667	1.9072	1.4985	1.6918	1.8945	3.0032	1.9905	1.69916666666667	2.29606666666667	0.434337161984645	0.411303171806487	0.848880442127426	no	PCMP-A2	PREDICTED: pentatricopeptide repeat-containing protein At4g18520 [Solanum tuberosum]	-	-	-	-	-	-	-
Unigene0000664	9.66666666666667	20	0.7234	0.6369	0.2319	1.6226	0.7582	0.8595	0.530733333333333	1.0801	1.02510582220656	0.19085713857449	0.641600064012436	no	--	--	-	-	-	-	-	-	-
Unigene0000665	22.3333333333333	7.66666666666667	0.7174	1.0884	1.1041	0.7356	0.1203	0.1604	0.969966666666667	0.338766666666667	-1.5176432432725	0.0848493363558307	0.435331833168846	no	--	--	-	-	-	-	-	-	-
Unigene0000666	44	16.3333333333333	1.0596	3.0141	1.5288	1.2037	0.6462	0.2827	1.8675	0.710866666666667	-1.39345735102138	0.0698036732230161	0.393227627391295	no	KCS12	3-Oxoacyl-[acyl-carrier-protein (ACP)] synthase III C-terminal [Cynara cardunculus var. scolymus] [Cynara cardunculus]	Metabolism;Organismal Systems	Lipid metabolism;Environmental adaptation;Global and overview maps	ko01100//Metabolic pathways;ko01110//Biosynthesis of secondary metabolites;ko04626//Plant-pathogen interaction;ko00062//Fatty acid elongation	K15397	-	-	-
Unigene0000667	15	1.66666666666667	0.2476	0.8554	1.4291	0.0000	0.1038	0.1558	0.844033333333333	0.0865333333333333	-3.28597209366856	0.00576687131035998	0.0782311282097782	no	--	Zinc finger, RING/FYVE/PHD-type [Cynara cardunculus var. scolymus] [Cynara cardunculus]	-	-	-	-	-	-	-
Unigene0000668	115	317	3.6640	1.6379	2.1366	8.3432	5.9721	5.0127	2.4795	6.44266666666667	1.37760872859045	0.00580676501800146	0.0786093174436659	no	WRKY24	DNA-binding WRKY [Cynara cardunculus var. scolymus] [Cynara cardunculus]	Environmental Information Processing;Organismal Systems	Environmental adaptation;Signal transduction	ko04626//Plant-pathogen interaction;ko04016//MAPK signaling pathway - plant	K13424	-	-	-
Unigene0000669	1281.66666666667	931	66.8584	74.5333	80.1013	54.1138	45.9386	54.1742	73.831	51.4088666666667	-0.522209491626012	0.0832720119043311	0.431814419607058	no	--	ARID domain-containing protein C08B11.3, partial [Anthurium amnicola]	-	-	-	-	-	-	-
Unigene0000670	27.3333333333333	20.3333333333333	0.9244	1.5403	0.9337	1.2886	0.8527	0.3877	1.1328	0.843	-0.426288634253553	0.568200910495766	0.936359700078747	no	--	--	-	-	-	-	-	-	-
Unigene0000671	381.666666666667	136.333333333333	4.3882	4.8546	4.9506	4.5570	0.4429	0.2272	4.73113333333333	1.74236666666667	-1.44113756048084	0.0818797289454792	0.4278901310009	no	At3g47200	PREDICTED: UPF0481 protein At3g47200-like [Vitis vinifera]	-	-	-	-	-	-	-
Unigene0000672	7	13	0.8066	0.3026	0.1194	0.6561	1.0406	0.4163	0.409533333333333	0.704333333333333	0.782277478858382	0.406116204606344	0.84537552295164	no	--	--	-	-	-	-	-	-	-
Unigene0000673	15.3333333333333	28.6666666666667	0.5919	0.2591	1.1388	0.3502	1.2982	1.6803	0.663266666666667	1.10956666666667	0.742335424045162	0.393176723035956	0.838418965458456	no	--	--	-	-	-	-	-	-	-
Unigene0000674	26.6666666666667	6	1.0682	1.1881	1.8928	0.1621	0.1886	0.5187	1.38303333333333	0.2898	-2.25470642817664	0.00555774035677729	0.0763324678331108	no	--	--	-	-	-	-	-	-	-
Unigene0000675	2799	2989.33333333333	27.4300	33.0662	30.1443	26.2548	33.7082	32.4615	30.2135	30.8081666666667	0.0281195141957118	0.916710899455507	1	no	OFUT29	GDP-fucose protein O-fucosyltransferase [Corchorus capsularis]	-	-	-	-	-	-	-
Unigene0000676	0.666666666666667	0	0.0000	0.0000	0.0718	0.0000	0.0000	0.0000	0.0239333333333333	0.001	-4.58094943821453	0.588693151237121	0.936359700078747	no	--	GOSR2/Membrin/Bos1 [Cynara cardunculus var. scolymus] [Cynara cardunculus]	Metabolism	Glycan biosynthesis and metabolism;Global and overview maps	ko01100//Metabolic pathways;ko00531//Glycosaminoglycan degradation	K10532	-	-	-
Unigene0000677	293.333333333333	259.333333333333	7.4703	6.3541	6.3024	7.9925	4.8908	4.3295	6.70893333333333	5.7376	-0.225636014382512	0.606465055973443	0.943574371114598	no	CPR1	PREDICTED: F-box/kelch-repeat protein At3g23880-like [Malus domestica]	-	-	-	-	-	-	-
Unigene0000678	6469	7925.33333333333	85.1163	84.8803	81.2619	98.1793	91.9547	103.9406	83.7528333333333	98.0248666666667	0.227009777165122	0.344841874034975	0.807154138865944	no	ACG12	PREDICTED: glucose-6-phosphate 1-dehydrogenase, cytoplasmic-like [Daucus carota subsp. sativus] [Daucus carota]	Metabolism	Metabolism of other amino acids;Global and overview maps;Carbohydrate metabolism	ko01100//Metabolic pathways;ko01110//Biosynthesis of secondary metabolites;ko01200//Carbon metabolism;ko00480//Glutathione metabolism;ko00030//Pentose phosphate pathway	K00036	GO:0044444//cytoplasmic part	GO:0000166//nucleotide binding;GO:0016616//oxidoreductase activity, acting on the CH-OH group of donors, NAD or NADP as acceptor	GO:0006739//NADP metabolic process;GO:0019318//hexose metabolic process
Unigene0000679	422.333333333333	132.333333333333	18.6828	19.7852	19.6573	18.9229	0.0840	0.0840	19.3751	6.36363333333333	-1.60628114011311	0.20239233513092	0.65641196508534	no	--	--	-	-	-	-	-	-	-
Unigene0000680	7.33333333333333	7.66666666666667	0.7429	0.2013	0.3573	0.4761	0.5191	0.2596	0.433833333333333	0.418266666666667	-0.0527178774478694	1	1	no	--	--	-	-	-	-	-	-	-
Unigene0000681	458.333333333333	483.333333333333	3.0975	9.8586	3.4804	6.3637	6.0569	5.0577	5.47883333333333	5.8261	0.0886617469297404	0.853952197426888	1	no	--	Galactose oxidase/kelch, beta-propeller, partial [Cynara cardunculus var. scolymus] [Cynara cardunculus]	-	-	-	-	-	-	-
Unigene0000682	448	530.333333333333	5.2206	7.8506	7.6716	8.6150	7.9713	7.2023	6.91426666666667	7.92953333333333	0.197659717386918	0.586725020319706	0.936359700078747	no	--	--	-	-	-	-	-	-	-
Unigene0000683	3846.33333333333	1946.66666666667	43.6460	46.4726	44.7090	24.2736	24.8568	16.4879	44.9425333333333	21.8727666666667	-1.03894573191706	0.000211282400433346	0.00701428469289321	yes	CESA4	cellulose synthase A catalytic subunit 4 [UDP-forming]-like [Cajanus cajan]	-	-	-	-	GO:0031224//intrinsic component of membrane	GO:0016759//cellulose synthase activity;GO:0043169//cation binding	GO:0009617//response to bacterium;GO:0009620//response to fungus;GO:0009832//plant-type cell wall biogenesis;GO:0030243//cellulose metabolic process;GO:0045229//external encapsulating structure organization;GO:0045491//xylan metabolic process
Unigene0000684	1046.33333333333	745	47.4140	57.8054	51.6778	32.0744	38.7474	36.1295	52.2990666666667	35.6504333333333	-0.552865587422989	0.0775847883201675	0.415431935355182	no	--	PREDICTED: uncharacterized protein LOC105165527 [Sesamum indicum]	-	-	-	-	-	-	-
Unigene0000685	74.6666666666667	26	4.2143	3.1008	1.8349	3.2837	0.0372	0.0000	3.05	1.10696666666667	-1.4621974627952	0.257870692600298	0.722505668027145	no	--	--	-	-	-	-	-	-	-
Unigene0000686	9.33333333333333	12.3333333333333	0.0000	0.7846	0.0714	0.0714	0.7161	0.3737	0.285333333333333	0.387066666666667	0.439933775338155	0.759279920869983	0.995922217239995	no	--	PREDICTED: vitellogenin-A2-like [Solanum tuberosum]	-	-	-	-	-	-	-
Unigene0000687	1534	1381.33333333333	12.4446	15.4795	16.2369	14.4891	11.3258	12.5616	14.7203333333333	12.7921666666667	-0.202549700101546	0.491113364780063	0.898954387895886	no	At2g37230	Pentatricopeptide repeat-containing protein [Cynara cardunculus var. scolymus] [Cynara cardunculus]	-	-	-	-	-	-	-
Unigene0000688	58	42	1.0324	0.9716	0.8885	1.0969	0.3190	0.6380	0.964166666666667	0.684633333333333	-0.49395101770398	0.449151292653375	0.874723861425962	no	--	--	-	-	-	-	-	-	-
Unigene0000689	64.3333333333333	32.3333333333333	1.3695	1.6308	2.6652	1.6226	0.5875	0.5876	1.8885	0.932566666666667	-1.01796201524771	0.138343598252283	0.553199243949964	no	--	PREDICTED: protein FAR1-RELATED SEQUENCE 2 isoform X2 [Prunus mume]	Genetic Information Processing	Replication and repair	ko03440//Homologous recombination	K10875	-	-	-
Unigene0000690	14.3333333333333	16.3333333333333	0.6247	0.8631	0.9614	0.8407	0.7858	1.0478	0.8164	0.891433333333333	0.126850726230343	0.891419876442197	1	no	PDPK1	--	-	-	-	-	-	-	-
Unigene0000691	359.666666666667	380	10.6882	6.9945	7.4814	19.1986	4.2289	3.0091	8.38803333333333	8.8122	0.0711696439464617	0.90861543924578	1	no	FDH	3-Oxoacyl-[acyl-carrier-protein (ACP)] synthase III C-terminal [Cynara cardunculus var. scolymus] [Cynara cardunculus]	Metabolism;Organismal Systems	Lipid metabolism;Environmental adaptation;Global and overview maps	ko01100//Metabolic pathways;ko01110//Biosynthesis of secondary metabolites;ko04626//Plant-pathogen interaction;ko00062//Fatty acid elongation	K15397	GO:0031224//intrinsic component of membrane;GO:0043231//intracellular membrane-bounded organelle	GO:0016746//transferase activity, transferring acyl groups	GO:0006631//fatty acid metabolic process;GO:0007275//multicellular organism development
Unigene0000692	2	6.33333333333333	0.0000	0.1391	0.0823	0.4523	0.1794	0.1076	0.0738	0.246433333333333	1.73950469121794	0.195236924359808	0.647066951504537	no	--	--	-	-	-	-	-	-	-
Unigene0000693	35.6666666666667	30.6666666666667	1.3929	1.8449	1.7864	2.9260	0.7354	0.6923	1.67473333333333	1.45123333333333	-0.206651895915481	0.801259762233678	1	no	--	Hydantoinase/oxoprolinase [Corchorus capsularis]	Metabolism	Global and overview maps;Metabolism of other amino acids	ko01100//Metabolic pathways;ko00480//Glutathione metabolism	K01469	-	-	-
Unigene0000694	18	18	0.1606	1.2403	0.4635	0.5405	0.3368	1.0104	0.621466666666667	0.629233333333333	0.0179180866985106	1	1	no	PCMP-H34	Pentatricopeptide repeat-containing protein [Cynara cardunculus var. scolymus] [Cynara cardunculus]	-	-	-	-	-	-	-
Unigene0000695	34	26.6666666666667	0.4784	0.8263	0.5177	0.5365	0.3677	0.5015	0.607466666666667	0.468566666666667	-0.37455092026122	0.564668183472924	0.936359700078747	no	NLP7	NIN-like protein, partial [Chrysanthemum x morifolium]	-	-	-	-	-	-	-
Unigene0000696	15.6666666666667	5.33333333333333	0.9817	0.5984	1.1213	0.3539	0.4116	0.1029	0.900466666666667	0.289466666666667	-1.63727564643016	0.0599967217186069	0.360377711706721	no	--	--	-	-	-	-	-	-	-
Unigene0000697	334.333333333333	131.666666666667	16.4208	20.7774	17.6466	19.6017	1.6141	1.2107	18.2816	7.4755	-1.29015035761055	0.119368215164176	0.517030949485796	no	KIN5B	Kinesin, motor domain-containing protein [Cynara cardunculus var. scolymus] [Cynara cardunculus]	-	-	-	-	GO:0015630//microtubule cytoskeleton;GO:0043231//intracellular membrane-bounded organelle	-	-
Unigene0000698	13.3333333333333	74.3333333333333	0.1549	0.5456	0.1987	0.2978	2.1434	2.4252	0.299733333333333	1.62213333333333	2.43614096865108	0.0059389568291957	0.0799615979377011	no	--	hypothetical protein Ccrd_008120 [Cynara cardunculus var. scolymus] [Cynara cardunculus]	-	-	-	-	-	-	-
Unigene0000699	42	24.6666666666667	2.2241	1.7255	1.9449	2.1866	0.9325	0.2968	1.96483333333333	1.13863333333333	-0.787103701144919	0.304197471478697	0.770861897478989	no	GSDA	PREDICTED: guanine deaminase [Malus domestica]	-	-	-	-	-	GO:0016814//hydrolase activity, acting on carbon-nitrogen (but not peptide) bonds, in cyclic amidines;GO:0046914//transition metal ion binding	-
Unigene0000700	1115.66666666667	1089.33333333333	66.1525	62.1145	57.3559	58.0756	55.6252	59.2813	61.8743	57.6607	-0.101751947354383	0.73261438468948	0.988477956657233	no	At5g07960	PREDICTED: protein Asterix [Cucumis sativus]	-	-	-	-	GO:0009536//plastid;GO:0031224//intrinsic component of membrane	-	GO:0046474//glycerophospholipid biosynthetic process
Unigene0000701	112.666666666667	187.666666666667	1.3449	1.8915	1.3809	1.3946	3.3328	2.5855	1.5391	2.43763333333333	0.663394162367207	0.210216989584262	0.666955477574644	no	EPSPS-1	PREDICTED: 3-phosphoshikimate 1-carboxyvinyltransferase 2 [Pyrus x bretschneideri]	Metabolism	Amino acid metabolism;Global and overview maps	ko01100//Metabolic pathways;ko01110//Biosynthesis of secondary metabolites;ko01230//Biosynthesis of amino acids;ko00400//Phenylalanine, tyrosine and tryptophan biosynthesis	K00800	-	GO:0016765//transferase activity, transferring alkyl or aryl (other than methyl) groups	GO:0008652//cellular amino acid biosynthetic process;GO:0043650//dicarboxylic acid biosynthetic process
Unigene0000702	10.3333333333333	15.3333333333333	0.4750	0.5308	0.6853	0.7420	0.7468	0.8963	0.5637	0.795033333333333	0.49608778200787	0.521737629019076	0.915730166291523	no	--	MuDR family transposase [Corchorus olitorius]	-	-	-	-	-	-	-
Unigene0000703	0	0	0.0000	0.0000	0.0000	0.0000	0.0000	0.0000	0.001	0.001	0	notest	notest	notest	GRXC9	Glutaredoxin [Cynara cardunculus var. scolymus] [Cynara cardunculus]	-	-	-	-	-	-	-
Unigene0000704	343	384.666666666667	15.0562	18.6219	17.4734	20.0847	17.9320	17.3398	17.0505	18.4521666666667	0.113976182118733	0.766433527135858	0.997430315519411	no	--	--	-	-	-	-	-	-	-
Unigene0000705	13	17.3333333333333	0.6675	0.8384	0.6420	0.7000	1.0177	1.0178	0.715966666666667	0.911833333333333	0.348877728534234	0.638502135837232	0.957350801813932	no	--	--	-	-	-	-	-	-	-
Unigene0000706	519.666666666667	586.333333333333	4.2934	5.7053	5.6692	5.7718	5.2570	5.9890	5.22263333333333	5.6726	0.119232717186491	0.730828639036063	0.987773523555301	no	--	PREDICTED: ABC transporter B family member 25-like isoform X2 [Arachis ipaensis]	-	-	-	-	-	-	-
Unigene0000707	117.333333333333	72	3.1026	2.0986	1.5823	2.3020	1.2747	0.4890	2.26116666666667	1.35523333333333	-0.738526069792161	0.2566439430787	0.721463654828766	no	--	--	-	-	-	-	-	-	-
Unigene0000708	7	11	0.1808	0.6859	0.2319	0.1738	0.7077	0.8089	0.3662	0.563466666666667	0.621698475416448	0.534818983956058	0.922155032914836	no	--	--	-	-	-	-	-	-	-
Unigene0000709	334.333333333333	325	6.2554	8.0152	8.1644	7.0982	7.2204	6.6454	7.47833333333333	6.988	-0.0978371699257912	0.804998706566153	1	no	--	Biotin/lipoate A/B protein ligase [Cynara cardunculus var. scolymus] [Cynara cardunculus]	-	-	-	-	-	GO:0003824//catalytic activity	GO:0036211//protein modification process
Unigene0000710	2812.66666666667	3011	56.8756	54.5310	56.8158	53.9867	60.1540	57.0699	56.0741333333333	57.0702	0.0254022013056054	0.921636774844174	1	no	--	Transport protein SEC31 [Theobroma cacao]	-	-	-	-	-	-	-
Unigene0000711	14	18	0.4912	0.3992	0.7087	0.7083	0.6522	0.5836	0.533033333333333	0.648033333333333	0.281842268915213	0.694509684892052	0.978526584290308	no	--	--	-	-	-	-	-	-	-
Unigene0000712	577.666666666667	564.666666666667	4.6708	6.5513	6.6520	5.3946	5.4758	5.9235	5.95803333333333	5.59796666666667	-0.0899332986909008	0.796227003227296	1	no	--	Histone deacetylase complex subunit SAP30/SAP30-like protein [Corchorus capsularis]	-	-	-	-	-	-	-
Unigene0000713	218	279.333333333333	4.6851	5.6575	5.6397	4.8641	6.7350	7.8362	5.32743333333333	6.47843333333333	0.282204336750497	0.517081783234092	0.913439562808574	no	--	RNI-like superfamily protein isoform 1 [Theobroma cacao]	-	-	-	-	-	-	GO:0000302//response to reactive oxygen species;GO:0009642//response to light intensity
Unigene0000714	4	18	0.5423	0.0000	0.1043	0.9905	0.7276	0.8641	0.215533333333333	0.860733333333333	1.99765533393746	0.0503779664779231	0.326196086494088	no	--	--	-	-	-	-	-	-	-
Unigene0000715	21.6666666666667	9	0.5047	0.9572	1.0114	0.4043	0.3174	0.2822	0.824433333333333	0.334633333333333	-1.3008216752576	0.0789534078133009	0.419521133567502	no	--	--	-	-	-	-	-	-	-
Unigene0000716	19	6.66666666666667	0.2195	1.6949	0.7918	1.0551	0.0000	0.0000	0.902066666666667	0.3517	-1.35888872392238	0.323556326894101	0.788635721064031	no	--	--	-	-	-	-	-	-	-
Unigene0000717	1379	1534	13.9528	13.2448	12.7137	13.2614	13.5946	15.3854	13.3037666666667	14.0804666666667	0.0818603790933226	0.773329642736131	0.999225942704208	no	Hnrnpf	Nucleotide-binding, alpha-beta plait [Cynara cardunculus var. scolymus] [Cynara cardunculus]	-	-	-	-	GO:0032991//macromolecular complex;GO:0044423//virion part	GO:0097159//organic cyclic compound binding	-
Unigene0000718	811.666666666667	931	17.0255	16.6234	15.4048	18.0774	19.7852	15.9005	16.3512333333333	17.9210333333333	0.132254367349519	0.672463907899884	0.970880816309695	no	--	PREDICTED: tropomyosin [Theobroma cacao]	-	-	-	-	-	-	-
Unigene0000719	18.3333333333333	19	1.4531	0.9842	0.6406	0.4074	1.4216	1.1171	1.02596666666667	0.982033333333333	-0.0631399588597475	0.944662280240433	1	no	GRXS1	Glutaredoxin [Cynara cardunculus var. scolymus] [Cynara cardunculus]	-	-	-	-	-	GO:0015036//disulfide oxidoreductase activity	GO:0019725//cellular homeostasis;GO:0044710//single-organism metabolic process
Unigene0000720	15.3333333333333	12.3333333333333	0.8944	0.8239	0.8030	0.4586	0.8000	0.6501	0.840433333333333	0.636233333333333	-0.401577424355812	0.619186087979864	0.9500534371469	no	--	--	-	-	-	-	-	-	-
Unigene0000721	29.6666666666667	29.3333333333333	1.0969	1.5430	0.7304	1.1355	0.8137	1.3091	1.12343333333333	1.0861	-0.0487575729218177	0.959937459208128	1	no	--	--	-	-	-	-	-	-	-
Unigene0000722	6810.66666666667	5509.33333333333	61.8425	46.9083	58.7548	50.5683	35.7045	42.7240	55.8352	42.9989333333333	-0.376874050729899	0.151547834688757	0.577658999767423	no	IRX7	Exostosin-like protein [Cynara cardunculus var. scolymus] [Cynara cardunculus]	-	-	-	-	-	-	-
Unigene0000723	17.3333333333333	14.6666666666667	0.4569	0.6684	1.0547	1.1419	0.1916	0.4981	0.726666666666667	0.610533333333333	-0.251223664878105	0.770260960077486	0.998133278228416	no	--	--	-	-	-	-	-	-	-
Unigene0000724	20.6666666666667	8	0.8162	0.9951	0.4711	0.9416	0.0000	0.0000	0.7608	0.313866666666667	-1.27736542654327	0.343099410549202	0.805763940403049	no	--	--	-	-	-	-	-	-	-
Unigene0000725	41.6666666666667	40	0.5943	0.5454	1.0880	1.2716	0.2894	0.5306	0.742566666666667	0.6972	-0.0909479855431675	0.910279926445384	1	no	UGT71E1	UDP-glycosyltransferase 71E1 [Stevia rebaudiana]	-	-	-	-	-	-	-
Unigene0000726	33	24	1.5893	1.8946	1.2740	1.5278	1.2439	0.6220	1.58596666666667	1.13123333333333	-0.487465912400093	0.475176956078897	0.889421340391265	no	--	PREDICTED: LOW QUALITY PROTEIN: beta-amylase 7 [Pyrus x bretschneideri]	-	-	-	-	-	-	-
Unigene0000727	1983	1753	11.1260	13.2296	13.2594	11.5674	10.4156	10.0280	12.5383333333333	10.6703333333333	-0.232740344050209	0.399784844455667	0.841060004260154	no	IDM1	Acyl-CoA N-acyltransferase [Cynara cardunculus var. scolymus] [Cynara cardunculus]	-	-	-	-	-	-	-
Unigene0000728	8.66666666666667	9.33333333333333	0.6041	0.5401	0.2906	1.1034	0.2533	0.2027	0.478266666666667	0.5198	0.120141389235831	0.907990472867881	1	no	--	--	-	-	-	-	-	-	-
Unigene0000729	315	278	3.7798	4.0140	4.1533	3.2755	3.3663	3.4246	3.98236666666667	3.35546666666667	-0.24711263438774	0.537554689857559	0.923725916515811	no	VIP2	NOT2/NOT3/NOT5-like protein [Cynara cardunculus var. scolymus] [Cynara cardunculus]	Genetic Information Processing	Folding, sorting and degradation	ko03018//RNA degradation	K12605	-	-	GO:0010468//regulation of gene expression
Unigene0000730	302.666666666667	218.333333333333	2.9725	3.7533	4.2888	2.9340	2.4926	2.2370	3.67153333333333	2.55453333333333	-0.5233229369051	0.218891877572981	0.678835331853639	no	DRP1A	PREDICTED: dynamin-related protein 1A [Daucus carota subsp. sativus] [Daucus carota]	-	-	-	-	-	GO:0017111//nucleoside-triphosphatase activity;GO:0032550//purine ribonucleoside binding	-
Unigene0000731	49.3333333333333	42	1.6405	0.9885	1.2787	1.6314	0.9487	0.6168	1.30256666666667	1.06563333333333	-0.289646096805283	0.66305550593998	0.967563907212044	no	--	--	-	-	-	-	-	-	-
Unigene0000732	1844.66666666667	167.333333333333	32.1096	47.2879	51.1030	5.2317	4.5855	1.7605	43.5001666666667	3.85923333333333	-3.49463475001952	6.98755924202597e-15	1.68427760203518e-11	yes	NIP7-1	Aquaporin-like protein [Cynara cardunculus var. scolymus] [Cynara cardunculus]	-	-	-	-	GO:0016020//membrane	-	-
Unigene0000733	690.666666666667	384.666666666667	26.8306	28.9182	29.3903	15.7428	12.7169	16.9709	28.3797	15.1435333333333	-0.906157480430439	0.00877494461511791	0.105027011862202	no	--	AT4g35320/F23E12_120 [Arabidopsis thaliana]	-	-	-	-	-	-	-
Unigene0000734	156	120.666666666667	8.2046	8.8102	8.6409	7.7145	6.9806	4.4702	8.5519	6.38843333333333	-0.420782807874357	0.402303276338465	0.842645246214646	no	TWN2	Aminoacyl-tRNA synthetase, class Ia [Corchorus capsularis]	Genetic Information Processing	Translation	ko00970//Aminoacyl-tRNA biosynthesis	K01873	-	GO:0004812//aminoacyl-tRNA ligase activity	GO:0006418//tRNA aminoacylation for protein translation
Unigene0000735	354	305	6.2566	6.2770	6.5260	5.4318	6.0007	4.2634	6.3532	5.23196666666667	-0.280130086855942	0.479101461797266	0.891502080150345	no	QRT3	Parallel beta-helix repeat-containing protein, partial [Cynara cardunculus var. scolymus] [Cynara cardunculus]	-	-	-	-	-	GO:0016798//hydrolase activity, acting on glycosyl bonds	GO:0009555//pollen development;GO:0032989//cellular component morphogenesis;GO:0045229//external encapsulating structure organization
Unigene0000736	30	43	0.8364	0.4386	1.0122	1.1413	1.4028	0.5205	0.7624	1.02153333333333	0.422116256607448	0.547913054777716	0.92942294614343	no	AHL1	AT hook, DNA-binding motif-containing protein [Cynara cardunculus var. scolymus] [Cynara cardunculus]	-	-	-	-	-	-	-
Unigene0000737	175.333333333333	173.333333333333	6.6144	4.9757	5.5502	6.2232	4.1600	5.7540	5.71343333333333	5.37906666666667	-0.0870020853652731	0.85545315712622	1	no	CLS	CDP-alcohol phosphatidyltransferase [Cynara cardunculus var. scolymus] [Cynara cardunculus]	Metabolism	Lipid metabolism;Global and overview maps	ko01100//Metabolic pathways;ko00564//Glycerophospholipid metabolism	K08744	-	GO:0016772//transferase activity, transferring phosphorus-containing groups	-
Unigene0000738	35.3333333333333	35	1.7697	2.0617	1.8725	2.7220	0.9399	1.8800	1.9013	1.8473	-0.0415680103144513	0.950396472325651	1	no	--	--	-	-	-	-	-	-	-
Unigene0000739	2386	7551.66666666667	15.5310	11.2493	11.4708	17.0043	42.5545	52.2234	12.7503666666667	37.2607333333333	1.54711733267077	3.52610094700149e-05	0.00183611834133372	yes	LOX1.5	Lipase/lipooxygenase, PLAT/LH2 [Cynara cardunculus var. scolymus] [Cynara cardunculus]	Metabolism	Lipid metabolism	ko00591//Linoleic acid metabolism	K15718	-	-	-
Unigene0000740	143	158.666666666667	8.8009	6.6876	5.1094	8.7107	5.3713	7.8180	6.86596666666667	7.3	0.0884336107684767	0.863594349351178	1	no	dlc-1	PREDICTED: dynein light chain LC6, flagellar outer arm [Ricinus communis]	-	-	-	-	-	-	GO:0044763//single-organism cellular process
Unigene0000741	5714.33333333333	3729.66666666667	84.8190	74.6984	68.9720	53.8565	44.2945	44.7019	76.1631333333333	47.6176333333333	-0.677596913683366	0.00829507193472102	0.100634054815996	no	NPF3.1	Major facilitator superfamily domain, general substrate transporter [Cynara cardunculus var. scolymus] [Cynara cardunculus]	-	-	-	-	-	-	GO:0051234//establishment of localization
Unigene0000742	2592	1817.66666666667	57.0015	49.6833	55.9636	38.8192	30.8016	39.0209	54.2161333333333	36.2139	-0.582178670584474	0.0336823037432053	0.255804915855689	no	TIC32	PREDICTED: short-chain dehydrogenase TIC 32, chloroplastic-like [Solanum tuberosum]	-	-	-	-	-	-	-
Unigene0000743	11.6666666666667	7	0.3377	0.8235	0.3249	0.5565	0.1618	0.2023	0.495366666666667	0.306866666666667	-0.690884850739095	0.462605080714589	0.882491195567272	no	--	--	-	-	-	-	-	-	-
Unigene0000744	13	26.3333333333333	0.4209	0.4562	0.8098	0.5845	1.4512	1.1376	0.5623	1.05776666666667	0.91160946566029	0.214385542418179	0.673292826978739	no	--	--	-	-	-	-	-	-	-
Unigene0000745	5.66666666666667	15.3333333333333	0.1602	0.5207	0.1027	1.0265	0.3582	0.8060	0.2612	0.730233333333333	1.48320262882777	0.102486964744203	0.480143907510882	no	--	--	-	-	-	-	-	-	-
Unigene0000746	25.6666666666667	21	0.5936	0.9081	0.9404	0.5706	0.4392	0.9078	0.814033333333333	0.6392	-0.348820463437036	0.621241987271727	0.951007234608577	no	--	--	-	-	-	-	-	-	-
Unigene0000747	10.3333333333333	12	0.5413	0.6844	0.4629	0.1156	0.6053	1.1098	0.562866666666667	0.610233333333333	0.116567774330838	0.918870859817591	1	no	--	--	-	-	-	-	-	-	-
Unigene0000748	10.6666666666667	17.6666666666667	0.5218	0.4665	0.5521	0.9028	0.6563	0.8752	0.513466666666667	0.811433333333333	0.660201946641322	0.373525760003274	0.824074282522818	no	--	--	-	-	-	-	-	-	-
Unigene0000749	1452	723.333333333333	27.0846	26.7508	26.7897	12.9892	14.8483	10.5205	26.8750333333333	12.786	-1.07170154513577	0.00053865506382902	0.0140484369508596	yes	NAC073	No apical meristem (NAM) protein [Cynara cardunculus var. scolymus] [Cynara cardunculus]	-	-	-	-	-	-	GO:0006355//regulation of transcription, DNA-templated
Unigene0000750	12	8.33333333333333	0.2121	0.2068	0.2856	0.3058	0.1423	0.0356	0.234833333333333	0.161233333333333	-0.542487168751137	0.550833599268046	0.931153172983846	no	--	--	-	-	-	-	-	-	-
Unigene0000751	343	379.666666666667	19.1275	18.3819	19.3823	21.7411	18.0068	20.4813	18.9639	20.0764	0.0822449049839765	0.829785179725826	1	no	TOM9-2	Mitochondrial outer membrane translocase complex, subunit Tom22, plant [Cynara cardunculus var. scolymus] [Cynara cardunculus]	-	-	-	-	-	-	-
Unigene0000752	1675	1455	20.6649	21.1525	23.2695	19.6483	16.0277	18.4670	21.6956333333333	18.0476666666667	-0.265592374467783	0.34799759137837	0.809079579477757	no	SLC25A24	Calcium-binding EF-hand [Cynara cardunculus var. scolymus] [Cynara cardunculus]	-	-	-	-	GO:0031224//intrinsic component of membrane	-	GO:0044763//single-organism cellular process;GO:0051234//establishment of localization
Unigene0000753	3202.66666666667	3318.33333333333	38.1775	43.6515	41.3824	42.3423	37.7366	42.5467	41.0704666666667	40.8752	-0.00687555050331522	0.978898048364748	1	no	HD16	PREDICTED: casein kinase 1-like protein HD16 [Vitis vinifera]	-	-	-	-	-	GO:0004672//protein kinase activity;GO:0032550//purine ribonucleoside binding	GO:0006464//cellular protein modification process;GO:0006796//phosphate-containing compound metabolic process
Unigene0000754	81.6666666666667	53.3333333333333	1.8065	2.1412	1.6411	1.6160	1.2624	0.6944	1.86293333333333	1.19093333333333	-0.645483391572393	0.274637231970329	0.741509556597313	no	At4g35930	F-box domain, cyclin-like protein [Cynara cardunculus var. scolymus] [Cynara cardunculus]	-	-	-	-	-	-	-
Unigene0000755	352	381	15.5951	13.7896	12.1985	16.5155	11.5685	15.0916	13.8610666666667	14.3918666666667	0.054215442803021	0.891478664433151	1	no	--	Polyketide cyclase/dehydrase [Cynara cardunculus var. scolymus] [Cynara cardunculus]	-	-	-	-	-	-	-
Unigene0000756	44.3333333333333	17.3333333333333	1.0456	1.8632	1.9342	2.0103	0.0000	0.0000	1.61433333333333	0.6701	-1.26849018998491	0.354870876152189	0.811194914343388	no	--	--	-	-	-	-	-	-	-
Unigene0000757	173.333333333333	139.333333333333	2.9930	3.8531	3.4883	1.9741	2.8762	3.0598	3.4448	2.6367	-0.385686791880803	0.428201205426992	0.860020472413999	no	--	PREDICTED: 50S ribosomal protein L18, chloroplastic-like [Fragaria vesca subsp. vesca] [Fragaria vesca]	-	-	-	-	-	-	-
Unigene0000758	615	634.666666666667	6.4534	6.4014	6.7415	6.6929	6.5172	6.1108	6.5321	6.4403	-0.0204189842396602	0.951979225520577	1	no	BAM1	Glycoside hydrolase, catalytic domain-containing protein [Cynara cardunculus var. scolymus] [Cynara cardunculus]	Metabolism	Carbohydrate metabolism	ko00500//Starch and sucrose metabolism	K01177	GO:0009536//plastid	GO:0016798//hydrolase activity, acting on glycosyl bonds	GO:0005975//carbohydrate metabolic process
Unigene0000759	1430	3272	18.2837	13.8718	14.2677	25.5829	38.0507	35.9272	15.4744	33.1869333333333	1.1007318502435	0.000180067966292521	0.00623802018629479	yes	CSLG3	Cellulose synthase [Cynara cardunculus var. scolymus] [Cynara cardunculus]	-	-	-	-	-	-	-
Unigene0000760	3.33333333333333	8.33333333333333	0.1230	0.3998	0.0000	0.7685	0.5157	0.1031	0.174266666666667	0.462433333333333	1.40794875418556	0.298467784066217	0.766032186772729	no	--	--	-	-	-	-	-	-	-
Unigene0000761	342.666666666667	171.333333333333	12.3582	14.1598	13.7860	11.9212	3.9581	4.1387	13.4346666666667	6.67266666666667	-1.00962518558915	0.0520736428826896	0.332637235500381	no	--	--	-	-	-	-	-	-	-
Unigene0000762	4.33333333333333	8.66666666666667	0.0000	0.5551	0.7665	2.7358	0.0000	0.0955	0.440533333333333	0.943766666666667	1.09917903112203	0.505152081726299	0.907118727345665	no	--	--	-	-	-	-	-	-	-
Unigene0000763	686.333333333333	746	7.3257	8.0448	6.9097	7.3385	7.7633	8.0826	7.42673333333333	7.72813333333333	0.0573922078078734	0.860067561564555	1	no	--	--	-	-	-	-	-	-	-
Unigene0000764	17.6666666666667	15.6666666666667	0.4750	0.7721	0.6472	0.4946	0.6638	0.4647	0.631433333333333	0.541033333333333	-0.222912940507656	0.798903055678616	1	no	--	PREDICTED: cell cycle checkpoint control protein RAD9A [Jatropha curcas]	-	-	-	-	-	GO:0016787//hydrolase activity	GO:0006259//DNA metabolic process;GO:0006974//cellular response to DNA damage stimulus
Unigene0000765	1567.33333333333	2202	7.9940	8.2698	9.7697	10.0533	12.5584	12.0449	8.67783333333333	11.5522	0.412760841429501	0.141605930118945	0.558611273924145	no	CIP1	PREDICTED: myosin heavy chain, skeletal muscle, adult [Gossypium arboreum]	-	-	-	-	-	-	-
Unigene0000766	51.3333333333333	50	1.1184	1.4114	1.6137	1.5561	1.1847	1.1602	1.38116666666667	1.30033333333333	-0.0870059238122083	0.88376846535393	1	no	--	--	-	-	-	-	-	-	-
Unigene0000767	2537	1768.33333333333	49.7294	56.2284	53.5491	39.8009	38.7969	28.5295	53.1689666666667	35.7091	-0.574292654877739	0.0410218080780007	0.288785835900736	no	HIPP36	Heavy metal-associated domain, HMA [Cynara cardunculus var. scolymus] [Cynara cardunculus]	-	-	-	-	-	-	-
Unigene0000768	10.3333333333333	10.6666666666667	0.4296	0.5238	0.5682	0.1032	0.9457	0.4053	0.5072	0.484733333333333	-0.0653634507155754	0.957630789370777	1	no	--	--	-	-	-	-	-	-	-
Unigene0000769	34	27.6666666666667	1.4998	1.5398	0.6074	2.3903	0.1986	0.4634	1.21566666666667	1.01743333333333	-0.256813433031753	0.781293955459685	1	no	--	PREDICTED: probable serine/threonine-protein kinase DDB_G0276461 [Solanum lycopersicum]	-	-	-	-	-	-	-
Unigene0000770	304	334	7.9706	9.5327	7.6377	9.2354	7.6496	9.7603	8.38033333333333	8.88176666666667	0.083839041468874	0.835876620826365	1	no	Os01g0832000	PREDICTED: probable phytol kinase 2, chloroplastic [Ricinus communis]	Metabolism	Metabolism of terpenoids and polyketides	ko00900//Terpenoid backbone biosynthesis	K15892	GO:0031224//intrinsic component of membrane;GO:0042170//plastid membrane	GO:0052668//farnesol kinase activity	GO:0001101//response to acid chemical;GO:0006714//sesquiterpenoid metabolic process;GO:0006796//phosphate-containing compound metabolic process;GO:0018130//heterocycle biosynthetic process;GO:0018205//peptidyl-lysine modification;GO:0042743//hydrogen peroxide metabolic process;GO:0048437//floral organ development
Unigene0000771	2100.66666666667	2260.66666666667	62.1760	68.8547	61.1238	66.5754	67.6514	64.1885	64.0515	66.1384333333333	0.0462565148813297	0.862646469938008	1	no	At3g52300	ATPase, F0 complex, subunit D, mitochondrial [Cynara cardunculus var. scolymus] [Cynara cardunculus]	Metabolism	Global and overview maps;Energy metabolism	ko01100//Metabolic pathways;ko00190//Oxidative phosphorylation	K02138	GO:0005840//ribosome;GO:0019866//organelle inner membrane;GO:0033177//proton-transporting two-sector ATPase complex, proton-transporting domain;GO:0044434//chloroplast part;GO:0044455//mitochondrial membrane part	GO:0003824//catalytic activity;GO:0015077//monovalent inorganic cation transmembrane transporter activity;GO:0046914//transition metal ion binding	GO:0006754//ATP biosynthetic process;GO:0006818//hydrogen transport;GO:0019941//modification-dependent protein catabolic process;GO:0035966//response to topologically incorrect protein;GO:0043094//cellular metabolic compound salvage;GO:0043248//proteasome assembly
Unigene0000772	490.333333333333	501.666666666667	7.7001	7.0253	8.1198	6.7542	8.1949	7.1786	7.61506666666667	7.3759	-0.0460375706286152	0.896443157361308	1	no	--	Glycosyl transferase, family 17 [Cynara cardunculus var. scolymus] [Cynara cardunculus]	Metabolism	Glycan biosynthesis and metabolism;Global and overview maps	ko01100//Metabolic pathways;ko00510//N-Glycan biosynthesis	K00737	-	-	-
Unigene0000773	0.666666666666667	0	0.0000	0.1306	0.0000	0.0000	0.0000	0.0000	0.0435333333333333	0.001	-5.44404858593791	0.58645408793751	0.936359700078747	no	--	--	-	-	-	-	-	-	-
Unigene0000774	0	0	0.0000	0.0000	0.0000	0.0000	0.0000	0.0000	0.001	0.001	0	notest	notest	notest	--	--	-	-	-	-	-	-	-
Unigene0000775	2	638.333333333333	0.0000	0.2776	0.0000	0.4377	54.6982	36.3275	0.0925333333333333	30.4878	8.36404317179248	3.49990241515762e-08	1.13624821220498e-05	yes	--	abscisic stress-ripening protein ASR [Camellia sinensis]	-	-	-	-	-	-	-
Unigene0000776	110.666666666667	407.333333333333	3.4102	3.8322	1.6544	3.9054	14.0248	12.9574	2.9656	10.2958666666667	1.79566935024848	0.0017882769869412	0.0335375165067319	yes	--	--	-	-	-	-	-	-	-
Unigene0000777	26	30.3333333333333	1.3557	1.0578	1.5127	1.0426	1.5916	1.6373	1.30873333333333	1.42383333333333	0.121609117055985	0.850835778149448	1	no	--	--	-	-	-	-	-	-	-
Unigene0000778	20.3333333333333	15	0.3983	0.9981	0.3831	0.1595	0.7237	0.3897	0.593166666666667	0.4243	-0.483352848385256	0.574161797215248	0.936359700078747	no	--	--	-	-	-	-	-	-	-
Unigene0000779	11	36.3333333333333	0.6441	0.3624	0.5243	2.1910	1.0803	1.5375	0.510266666666667	1.60293333333333	1.65139111905312	0.0193413934974155	0.179784897774816	no	--	--	-	-	-	-	-	-	-
Unigene0000780	68	62.3333333333333	2.1809	4.1516	4.2508	3.9172	2.3582	3.2250	3.52776666666667	3.1668	-0.155729384903335	0.801423544335981	1	no	--	--	-	-	-	-	-	-	-
Unigene0000781	38.3333333333333	49.6666666666667	0.7158	0.6981	0.7476	0.6685	0.8575	1.1149	0.7205	0.8803	0.288996837389515	0.645402187992251	0.960289613712387	no	--	--	-	-	-	-	-	-	-
Unigene0000782	7	200.666666666667	0.1545	0.1099	0.1115	0.1857	4.6818	4.9093	0.1253	3.25893333333333	4.70094151998337	4.00808438587375e-06	0.000373469470319538	yes	CRK25	Concanavalin A-like lectin/glucanase, subgroup [Cynara cardunculus var. scolymus] [Cynara cardunculus]	-	-	-	-	-	-	-
Unigene0000783	20	15.3333333333333	0.9321	1.0522	0.8468	1.3440	0.2171	0.6080	0.9437	0.723033333333333	-0.384266143188578	0.628055190332129	0.953676417142809	no	--	--	-	-	-	-	-	-	-
Unigene0000784	10.3333333333333	4.33333333333333	0.7202	0.6342	0.3464	0.1731	0.3523	0.1510	0.566933333333333	0.225466666666667	-1.33026493712112	0.171262686687124	0.611237756667204	no	--	AP2/ERF domain-containing protein [Cynara cardunculus var. scolymus] [Cynara cardunculus]	-	-	-	-	-	-	-
Unigene0000785	44	62	3.7466	4.2990	5.2998	5.7202	7.3924	4.8057	4.44846666666667	5.97276666666667	0.425091220247085	0.480530762716312	0.892593782744743	no	--	Lipase, GDSL [Cynara cardunculus var. scolymus] [Cynara cardunculus]	-	-	-	-	-	-	-
Unigene0000786	85.6666666666667	7.33333333333333	0.0431	2.6960	2.0926	0.0000	0.3974	0.0000	1.61056666666667	0.132466666666667	-3.60386710288402	0.0184345577481573	0.174055593953455	no	CDR1	Aspartic peptidase [Cynara cardunculus var. scolymus] [Cynara cardunculus]	-	-	-	-	-	-	-
Unigene0000787	8085.33333333333	10114.3333333333	138.3149	138.6389	133.9689	169.3210	156.8277	165.6210	136.974233333333	163.923233333333	0.259115817768704	0.276042498489033	0.743016622560255	no	FBA3	PREDICTED: fructose-bisphosphate aldolase 1, chloroplastic-like [Daucus carota subsp. sativus] [Daucus carota]	Metabolism	Global and overview maps;Carbohydrate metabolism;Energy metabolism	ko01100//Metabolic pathways;ko01110//Biosynthesis of secondary metabolites;ko01200//Carbon metabolism;ko01230//Biosynthesis of amino acids;ko00010//Glycolysis / Gluconeogenesis;ko00710//Carbon fixation in photosynthetic organisms;ko00051//Fructose and mannose metabolism;ko00030//Pentose phosphate pathway	K01623	-	GO:0016832//aldehyde-lyase activity	GO:0006090//pyruvate metabolic process
Unigene0000788	2703.33333333333	2583.33333333333	18.5783	19.8047	20.1278	17.3673	17.4811	18.5536	19.5036	17.8006666666667	-0.131809169390228	0.61192997570035	0.946368995507252	no	FPP4	PREDICTED: filament-like plant protein 4 isoform X1 [Nicotiana tomentosiformis]	-	-	-	-	-	-	-
Unigene0000789	26.3333333333333	17.3333333333333	1.8884	1.3543	0.8014	1.0678	0.6986	0.7919	1.34803333333333	0.852766666666667	-0.660633219441722	0.349645143522711	0.809241867870189	no	--	--	-	-	-	-	-	-	-
Unigene0000790	16.3333333333333	29.6666666666667	0.3376	0.2058	0.2273	0.3570	0.5237	0.4247	0.2569	0.435133333333333	0.760250648342059	0.270217861002457	0.736932203254929	no	PDX13	Aldolase-type TIM barrel, partial [Cynara cardunculus var. scolymus] [Cynara cardunculus]	Metabolism	Metabolism of cofactors and vitamins	ko00750//Vitamin B6 metabolism	K06215	GO:0016020//membrane;GO:0044444//cytoplasmic part	GO:0016843//amine-lyase activity;GO:0046983//protein dimerization activity	GO:0005982//starch metabolic process;GO:0005984//disaccharide metabolic process;GO:0006739//NADP metabolic process;GO:0006778//porphyrin-containing compound metabolic process;GO:0006972//hyperosmotic response;GO:0008614//pyridoxine metabolic process;GO:0009108//coenzyme biosynthetic process;GO:0009411//response to UV;GO:0009893//positive regulation of metabolic process;GO:0010033//response to org…
Unigene0000791	2	9	0.0000	0.1397	0.0827	0.1653	0.0000	0.8290	0.0741333333333333	0.331433333333333	2.16052441907046	0.174995547166769	0.618015778381678	no	PIX13	PREDICTED: probable serine/threonine-protein kinase NAK [Juglans regia]	-	-	-	-	-	GO:0016301//kinase activity	-
Unigene0000792	10.3333333333333	17.6666666666667	0.6377	0.2764	0.3271	0.3269	0.8912	0.7131	0.413733333333333	0.643733333333333	0.637761979226303	0.409400812383685	0.847704752018349	no	--	--	-	-	-	-	-	-	-
Unigene0000793	1426	1431.33333333333	28.5476	26.2191	25.4200	29.0504	25.1531	22.9335	26.7289	25.7123333333333	-0.0559399289237551	0.846487411898712	1	no	ARGAH1	Ureohydrolase [Cynara cardunculus var. scolymus] [Cynara cardunculus]	Metabolism	Amino acid metabolism;Global and overview maps	ko01100//Metabolic pathways;ko01110//Biosynthesis of secondary metabolites;ko01230//Biosynthesis of amino acids;ko00330//Arginine and proline metabolism;ko00220//Arginine biosynthesis	K01476	-	GO:0016813//hydrolase activity, acting on carbon-nitrogen (but not peptide) bonds, in linear amidines;GO:0043169//cation binding	GO:0006525//arginine metabolic process;GO:0006576//cellular biogenic amine metabolic process
Unigene0000794	219	154	8.3629	6.9114	5.9825	6.5193	4.8029	3.1238	7.0856	4.81533333333333	-0.557254354321487	0.251898786370694	0.715631318433786	no	BHLH062	PREDICTED: transcription factor bHLH47-like [Nelumbo nucifera]	-	-	-	-	-	-	-
Unigene0000795	19.3333333333333	1.66666666666667	0.9733	0.9286	0.3256	0.2034	0.0000	0.0000	0.7425	0.0678	-3.45303384743915	0.00268603562734437	0.045241156403174	yes	LCA1	Cobalamin (vitamin B12) biosynthesis CobW-like, C-terminal [Cynara cardunculus var. scolymus] [Cynara cardunculus]	-	-	-	-	-	-	-
Unigene0000796	4.66666666666667	51.6666666666667	0.1976	0.1606	0.1521	0.1140	2.8835	2.1547	0.1701	1.7174	3.33577105077268	0.00124778735507377	0.0259988814349367	yes	At2g01130	PREDICTED: DExH-box ATP-dependent RNA helicase DExH5, mitochondrial isoform X1 [Juglans regia]	Genetic Information Processing	Folding, sorting and degradation	ko03018//RNA degradation	K14442	-	-	-
Unigene0000797	23.6666666666667	9.66666666666667	1.5712	0.9791	0.9068	0.4531	0.7027	0.1757	1.15236666666667	0.443833333333333	-1.37650990702098	0.0796990084270195	0.420865308149412	no	--	--	-	-	-	-	-	-	-
Unigene0000798	40.3333333333333	14.3333333333333	2.9720	1.3472	2.1991	1.7032	0.3834	0.1917	2.17276666666667	0.759433333333333	-1.51653802309721	0.0750543508000946	0.407788218673136	no	--	--	-	-	-	-	-	-	-
Unigene0000799	5.33333333333333	6.66666666666667	0.4238	0.2461	0.2330	0.4656	0.6093	0.0000	0.300966666666667	0.3583	0.251564332303453	0.885636666749267	1	no	--	--	-	-	-	-	-	-	-
Unigene0000800	539	316	11.2176	11.1313	11.0718	8.4449	5.4967	5.0441	11.1402333333333	6.32856666666667	-0.815828759217496	0.0331060029872255	0.253117224007923	no	SOT5	Sulfotransferase domain-containing protein [Cynara cardunculus var. scolymus] [Cynara cardunculus]	-	-	-	-	-	-	-
Unigene0000801	39.3333333333333	24	1.3655	2.2680	2.7413	0.9703	0.8464	1.8922	2.12493333333333	1.2363	-0.781388710067249	0.256715843073694	0.721463654828766	no	--	--	-	-	-	-	-	-	-
Unigene0000802	7.33333333333333	16.6666666666667	0.3007	0.3911	0.5207	0.5782	0.9079	1.1098	0.404166666666667	0.8653	1.09825006119797	0.154112366755404	0.583182079444795	no	--	--	-	-	-	-	-	-	-
Unigene0000803	472.666666666667	500.666666666667	7.7532	7.4785	8.6919	7.8584	8.0846	8.1473	7.97453333333333	8.0301	0.0100178585640678	0.97888453403688	1	no	HSFA5	Heat shock factor (HSF)-type, DNA-binding [Cynara cardunculus var. scolymus] [Cynara cardunculus]	-	-	-	-	-	-	-
Unigene0000804	208.333333333333	172.666666666667	4.4739	5.0061	8.1943	3.9473	3.8802	5.9882	5.89143333333333	4.60523333333333	-0.355344416441568	0.467591700697607	0.884578439122389	no	HSFC1	Heat shock factor (HSF)-type, DNA-binding [Cynara cardunculus var. scolymus] [Cynara cardunculus]	-	-	-	-	-	-	-
Unigene0000805	1625.33333333333	1263.66666666667	20.2470	19.0692	24.9732	16.7988	14.0428	16.7292	21.4298	15.8569333333333	-0.434504599053514	0.138205226212815	0.552958232657982	no	--	PREDICTED: dentin sialophosphoprotein-like [Nicotiana attenuata]	-	-	-	-	-	-	-
Unigene0000806	68	24	4.1489	2.5178	3.8844	1.8080	0.9741	0.7887	3.51703333333333	1.19026666666667	-1.56307417811517	0.0173052666240273	0.167131579125662	no	--	--	-	-	-	-	-	-	-
Unigene0000807	113	110.333333333333	2.3285	3.8117	3.9433	3.2157	3.1352	3.1631	3.36116666666667	3.17133333333333	-0.0838725572550229	0.879484620195215	1	no	--	--	-	-	-	-	-	-	-
Unigene0000808	89	32.3333333333333	3.9355	5.5380	4.7460	3.0492	0.8866	1.2316	4.73983333333333	1.72246666666667	-1.46036026652534	0.0277913756325634	0.226472513439915	no	SKP1A	BTB/POZ fold [Cynara cardunculus var. scolymus] [Cynara cardunculus]	Genetic Information Processing	Folding, sorting and degradation	ko04141//Protein processing in endoplasmic reticulum;ko04120//Ubiquitin mediated proteolysis	K03094	-	-	-
Unigene0000809	142	184.333333333333	7.4866	8.6045	6.5825	6.8596	9.1228	12.0183	7.55786666666667	9.33356666666667	0.304449420978334	0.530960361960861	0.920095803430423	no	FUC1	alpha-L-fucosidase 1 [Arabidopsis thaliana]	Metabolism	Glycan biosynthesis and metabolism	ko00511//Other glycan degradation	K01206	-	-	-
Unigene0000810	77	23	3.1177	3.9879	3.6380	3.3902	0.0000	0.0000	3.5812	1.13006666666667	-1.66403520650831	0.223098049890011	0.684395484593971	no	SPP2	Sucrose-6F-phosphate phosphohydrolase family protein isoform 3 [Theobroma cacao]	Metabolism	Carbohydrate metabolism	ko00500//Starch and sucrose metabolism	K07024	-	GO:0050308//sugar-phosphatase activity	GO:0005985//sucrose metabolic process;GO:0006796//phosphate-containing compound metabolic process
Unigene0000811	0.666666666666667	0	0.0000	0.0000	0.0609	0.0000	0.0000	0.0000	0.0203	0.001	-4.34340782229781	0.588931651784774	0.936359700078747	no	--	--	-	-	-	-	-	-	-
Unigene0000812	219.333333333333	240	3.9422	4.9588	5.1914	4.9175	5.4900	4.3887	4.69746666666667	4.93206666666667	0.0703093764745647	0.875510431056791	1	no	--	--	-	-	-	-	-	-	-
Unigene0000813	45.6666666666667	42.6666666666667	1.3517	0.9448	1.1442	2.2870	0.4761	0.4308	1.1469	1.06463333333333	-0.107382963597213	0.899084830419897	1	no	--	--	-	-	-	-	-	-	-
Unigene0000814	1171.66666666667	1261.33333333333	43.0711	49.6685	43.9732	49.0295	43.9137	48.6410	45.5709333333333	47.1947333333333	0.0505119533772616	0.864421880684293	1	no	--	At4g23885 [Arabidopsis thaliana]	-	-	-	-	-	-	-
Unigene0000815	181.333333333333	240.666666666667	4.2585	3.1400	3.6739	3.2707	5.1909	5.2468	3.6908	4.56946666666667	0.308092226624363	0.501305440460554	0.905180117471652	no	At5g62510	PREDICTED: F-box protein At3g07870-like [Daucus carota subsp. sativus] [Daucus carota]	-	-	-	-	-	-	-
Unigene0000816	2270.66666666667	2380.66666666667	24.2126	22.0631	23.9469	24.3841	24.9973	20.7762	23.4075333333333	23.3858666666667	-0.00133601724971396	0.996654875870836	1	no	FBL10	F-box domain, cyclin-like protein [Cynara cardunculus var. scolymus] [Cynara cardunculus]	-	-	-	-	-	-	-
Unigene0000817	916.666666666667	948.666666666667	25.4401	22.5734	23.1729	20.2672	25.5999	23.8118	23.7288	23.2263	-0.0308797951863964	0.922304124838969	1	no	--	Zinc finger FYVE domain-containing protein 26 isoform 1 [Dorcoceras hygrometricum]	-	-	-	-	-	-	-
Unigene0000818	151.333333333333	89	2.6982	4.7808	3.5297	3.6313	1.3576	1.5162	3.66956666666667	2.16836666666667	-0.759000973247892	0.190796306210411	0.641600064012436	no	--	PREDICTED: glutathione S-transferase T3-like [Raphanus sativus]	-	-	-	-	-	-	-
Unigene0000819	26.6666666666667	745	0.1209	0.2334	0.1890	0.2616	6.9779	6.9599	0.1811	4.73313333333333	4.70793711226215	2.15101609652004e-07	4.2461706758783e-05	yes	--	Limkain-b1 [Cynara cardunculus var. scolymus] [Cynara cardunculus]	-	-	-	-	-	-	-
Unigene0000820	390.333333333333	432	6.9016	6.3008	7.6800	6.2443	7.2789	8.2852	6.9608	7.26946666666667	0.0625963993765541	0.867587066179891	1	no	ERCC1	DNA repair protein rad10 [Cynara cardunculus var. scolymus] [Cynara cardunculus]	Genetic Information Processing	Replication and repair	ko03420//Nucleotide excision repair	K10849	-	GO:0003677//DNA binding;GO:0004519//endonuclease activity	GO:0006281//DNA repair;GO:0009314//response to radiation;GO:0034655//nucleobase-containing compound catabolic process;GO:0044265//cellular macromolecule catabolic process
Unigene0000821	11	142.666666666667	0.4162	0.0644	0.1525	0.0953	2.7090	4.3217	0.211033333333333	2.37533333333333	3.49258718279723	0.00139873585719043	0.0281973149082362	yes	SNL2	PREDICTED: paired amphipathic helix protein Sin3-like 2 [Glycine max]	-	-	-	-	-	-	-
Unigene0000822	12	41.3333333333333	0.6437	0.2354	0.2167	1.2994	1.1335	1.0796	0.365266666666667	1.17083333333333	1.68051371657703	0.0216916110162306	0.193159936907607	no	--	PREDICTED: transcription factor VOZ1-like [Ziziphus jujuba]	-	-	-	-	-	-	-
Unigene0000823	66	64.6666666666667	1.4866	1.4348	1.2959	1.6970	1.0713	1.2273	1.40576666666667	1.33186666666667	-0.0779074902041176	0.895864397276292	1	no	CALS2	PREDICTED: callose synthase 3 [Cucumis sativus]	-	-	-	-	-	-	-
Unigene0000824	215	88	6.4099	5.5340	4.9600	5.9428	0.5972	0.5256	5.63463333333333	2.3552	-1.25847215538187	0.117173246036062	0.513025022498713	no	--	PREDICTED: ubiquitin domain-containing protein 1-like [Brachypodium distachyon]	-	-	-	-	-	-	GO:0016192//vesicle-mediated transport;GO:0061024//membrane organization
Unigene0000825	307.666666666667	273.666666666667	8.6350	9.0583	7.5013	9.1052	6.8402	5.7887	8.3982	7.2447	-0.21315419620598	0.610471887351132	0.945534188811884	no	ssu72	RNA polymerase II subunit A [Cynara cardunculus var. scolymus] [Cynara cardunculus]	Genetic Information Processing	Translation	ko03015//mRNA surveillance pathway	K15544	-	-	-
Unigene0000826	37462.6666666667	38080	723.7486	714.8397	646.0361	672.1998	651.0253	701.7757	694.8748	675.000266666667	-0.0418649896179607	0.859466561901437	1	no	SAM3	S-adenosyl-L-methionine synthetase [Glebionis coronaria]	Metabolism	Global and overview maps;Amino acid metabolism	ko01100//Metabolic pathways;ko01110//Biosynthesis of secondary metabolites;ko01230//Biosynthesis of amino acids;ko00270//Cysteine and methionine metabolism	K00789	GO:0044424//intracellular part	GO:0016765//transferase activity, transferring alkyl or aryl (other than methyl) groups;GO:0032550//purine ribonucleoside binding;GO:0043169//cation binding	GO:0009108//coenzyme biosynthetic process
Unigene0000827	972	741	11.7355	11.4927	11.7661	8.4674	8.5917	8.3847	11.6647666666667	8.48126666666667	-0.459805798301123	0.135369134088371	0.547534820763397	no	rngB	Galactose oxidase/kelch, beta-propeller, partial [Cynara cardunculus var. scolymus] [Cynara cardunculus]	-	-	-	-	-	-	-
Unigene0000828	11.6666666666667	16.6666666666667	0.6072	0.2078	0.2459	0.9831	0.3216	0.1608	0.353633333333333	0.4885	0.466104293210468	0.622996860576466	0.951665279773371	no	At5g24010	Protein kinase, ATP binding site-containing protein, partial [Cynara cardunculus var. scolymus] [Cynara cardunculus]	-	-	-	-	-	-	-
Unigene0000829	42	94.6666666666667	0.9353	0.9675	0.5316	1.2669	2.4598	1.4975	0.811466666666667	1.7414	1.10164389020958	0.0693255516884882	0.391851492283151	no	--	Drug/metabolite transporter [Cynara cardunculus var. scolymus] [Cynara cardunculus]	-	-	-	-	-	-	-
Unigene0000830	26.6666666666667	29	0.3392	0.4644	0.4980	0.2403	0.5839	0.5091	0.433866666666667	0.444433333333333	0.0347152753288914	0.979039658441538	1	no	--	Disease resistance protein [Cynara cardunculus var. scolymus] [Cynara cardunculus]	-	-	-	-	-	-	-
Unigene0000831	710	923	4.5617	4.9100	5.6693	5.1818	6.6959	6.7683	5.047	6.21533333333333	0.300405679613463	0.354807275991587	0.811194914343388	no	EMF1	embryonic flower 1 [Chrysanthemum x morifolium]	-	-	-	-	-	-	-
Unigene0000832	2085.33333333333	2169.33333333333	26.2881	29.9466	28.4954	29.5754	26.5452	28.5760	28.2433666666667	28.2322	-0.000570515562184226	0.998838336236519	1	no	SYT5	C2 calcium-dependent membrane targeting [Cynara cardunculus var. scolymus] [Cynara cardunculus]	-	-	-	-	-	-	-
Unigene0000833	428	198.333333333333	5.3538	4.8111	4.6784	3.1895	2.0235	1.4651	4.94776666666667	2.22603333333333	-1.15230226917761	0.00875333538903714	0.104832865449641	no	PCMP-H42	Pentatricopeptide repeat-containing protein [Cynara cardunculus var. scolymus] [Cynara cardunculus]	-	-	-	-	-	-	-
Unigene0000834	334.666666666667	323.666666666667	7.2373	7.6849	6.4899	6.9348	7.7134	5.2475	7.13736666666667	6.6319	-0.105969636577816	0.792569819216576	1	no	fmt	Formyl transferase, C-terminal [Cynara cardunculus var. scolymus] [Cynara cardunculus]	Metabolism;Genetic Information Processing	Metabolism of cofactors and vitamins;Translation	ko00970//Aminoacyl-tRNA biosynthesis;ko00670//One carbon pool by folate	K00604	-	-	-
Unigene0000835	898.666666666667	1098.33333333333	19.4694	19.9092	18.6146	21.1770	23.3375	23.0848	19.3310666666667	22.5331	0.221124560512673	0.463630284390419	0.882763395392268	no	--	cytochrome P450, conserved site-containing protein, partial [Cynara cardunculus var. scolymus] [Cynara cardunculus]	-	-	-	-	-	-	-
Unigene0000836	284.333333333333	188.333333333333	5.3185	6.3746	7.4498	7.3510	2.7335	2.4667	6.38096666666667	4.18373333333333	-0.608984098905887	0.242613581589584	0.703664897139227	no	At1g04680	PREDICTED: probable pectate lyase 15 [Brassica napus]	Metabolism	Carbohydrate metabolism	ko00040//Pentose and glucuronate interconversions	K01728	-	-	-
Unigene0000837	926.333333333333	1278.66666666667	20.5295	15.0700	16.6447	20.6322	26.9287	20.3313	17.4147333333333	22.6307333333333	0.377974953370998	0.229751286608713	0.690768244703643	no	TAD1	Adenosine deaminase/editase [Cynara cardunculus var. scolymus] [Cynara cardunculus]	-	-	-	-	-	-	-
Unigene0000838	147	26.3333333333333	3.0366	3.2974	3.4818	1.3778	0.1630	0.2445	3.27193333333333	0.5951	-2.45893933030105	0.00171211297357417	0.0325017591325443	yes	At1g29670	Lipase, GDSL [Cynara cardunculus var. scolymus] [Cynara cardunculus]	-	-	-	-	-	-	-
Unigene0000839	528.333333333333	699.333333333333	12.3843	8.4134	9.7574	11.1474	13.4641	13.3094	10.1850333333333	12.6403	0.311580002359123	0.366843609858252	0.819688339633321	no	At3g61320	Bestrophin/UPF0187 [Cynara cardunculus var. scolymus] [Cynara cardunculus]	-	-	-	-	-	-	-
Unigene0000840	145.333333333333	136	6.0215	6.9741	6.9988	5.3544	7.7845	4.7135	6.6648	5.9508	-0.163477951805376	0.748202455948738	0.99225420196088	no	--	--	-	-	-	-	-	-	-
Unigene0000841	26.3333333333333	141.333333333333	0.3587	0.4956	0.4313	0.7241	3.5644	2.1811	0.428533333333333	2.15653333333333	2.33123468244211	0.000789368054929984	0.0185390171772595	yes	--	Homeodomain-like protein [Cynara cardunculus var. scolymus] [Cynara cardunculus]	-	-	-	-	-	-	-
Unigene0000842	92.3333333333333	54.3333333333333	3.1098	2.7573	2.1151	2.2346	1.1063	1.2382	2.66073333333333	1.52636666666667	-0.801722355668571	0.168842576820276	0.606834267873001	no	At1g50590	PREDICTED: pirin-like protein [Glycine max]	-	-	-	-	-	-	-
Unigene0000843	209.666666666667	164.333333333333	3.7040	5.6823	3.7187	4.2506	3.7078	2.1551	4.36833333333333	3.37116666666667	-0.373834993536333	0.448894776927837	0.874540403971184	no	LAG2	Glycosyl transferase, family 10 [Cynara cardunculus var. scolymus] [Cynara cardunculus]	-	-	-	-	GO:0031090//organelle membrane;GO:0031224//intrinsic component of membrane;GO:0043231//intracellular membrane-bounded organelle	GO:0016410//N-acyltransferase activity	GO:0001676//long-chain fatty acid metabolic process;GO:0006694//steroid biosynthetic process;GO:0030148//sphingolipid biosynthetic process
Unigene0000844	1	304	0.0291	0.0000	0.0140	0.0560	5.2653	5.8281	0.0143666666666667	3.71646666666667	8.01506248959056	3.27665625077413e-08	1.0757180261278e-05	yes	--	--	-	-	-	-	-	-	-
Unigene0000845	112.666666666667	25	1.2484	2.4406	1.3955	0.4541	0.3820	0.2830	1.69483333333333	0.373033333333333	-2.18376695146393	0.000469653170550154	0.0127196576453404	yes	CYP71A2	cytochrome P450 [Cynara cardunculus var. scolymus] [Cynara cardunculus]	-	-	-	-	-	-	-
Unigene0000846	4954.33333333333	3778.33333333333	142.9195	154.4229	136.6745	126.4523	98.3542	95.1251	144.6723	106.643866666667	-0.439987724168578	0.0896810930790038	0.447575001740166	no	COPZ2	AP complex, mu/sigma subunit [Cynara cardunculus var. scolymus] [Cynara cardunculus]	-	-	-	-	-	-	GO:0008104//protein localization
Unigene0000847	3076.66666666667	3048	87.8251	80.5782	77.0746	85.9568	73.8655	73.0510	81.8259666666667	77.6244333333333	-0.0760479093803543	0.770213639376616	0.998117134351546	no	GAMMACAL2	Trimeric LpxA-like protein [Cynara cardunculus var. scolymus] [Cynara cardunculus]	-	-	-	-	-	-	-
Unigene0000848	0	29	0.0000	0.0000	0.0000	0.0000	0.7902	1.2319	0.001	0.674033333333333	9.39667612932069	0.000102974597493962	0.00407604073356071	yes	--	Lipase, GDSL [Cynara cardunculus var. scolymus] [Cynara cardunculus]	-	-	-	-	-	-	-
Unigene0000849	1	0	0.0509	0.0207	0.0000	0.0000	0.0000	0.0000	0.0238666666666667	0.001	-4.57692518165574	0.352584903896953	0.810141651542733	no	--	Myb/SANT-like DNA-binding domain protein [Medicago truncatula]	-	-	-	-	-	-	-
Unigene0000850	13.3333333333333	19.6666666666667	0.2856	0.4385	0.4274	0.7017	0.3992	0.5590	0.383833333333333	0.5533	0.527581918483774	0.468558950474495	0.885210425689651	no	--	--	-	-	-	-	-	-	-
Unigene0000851	93	67.3333333333333	1.3190	1.3035	1.2110	1.1671	0.5153	1.0056	1.27783333333333	0.896	-0.512129041726956	0.371849962276893	0.82284895623003	no	--	PREDICTED: probable cysteine desulfurase [Phoenix dactylifera]	-	-	-	-	-	-	-
Unigene0000852	46.6666666666667	45.6666666666667	0.6508	0.9937	0.8536	0.6256	1.0583	0.6615	0.8327	0.7818	-0.0909972393337382	0.889539309101607	1	no	TYDC5	Aromatic-L-amino-acid decarboxylase [Cynara cardunculus var. scolymus] [Cynara cardunculus]	Metabolism	Global and overview maps;Amino acid metabolism;Biosynthesis of other secondary metabolites	ko01100//Metabolic pathways;ko01110//Biosynthesis of secondary metabolites;ko00350//Tyrosine metabolism;ko00360//Phenylalanine metabolism;ko00380//Tryptophan metabolism;ko00950//Isoquinoline alkaloid biosynthesis;ko00901//Indole alkaloid biosynthesis;ko00965//Betalain biosynthesis	K01593	-	GO:0016831//carboxy-lyase activity	GO:0019752//carboxylic acid metabolic process
Unigene0000853	16.3333333333333	35.3333333333333	0.1980	0.2615	0.6666	0.2617	1.2246	0.7473	0.375366666666667	0.744533333333333	0.988035899261433	0.227406136863415	0.689520096107672	no	--	NIN-like protein, partial [Chrysanthemum x morifolium]	-	-	-	-	-	-	-
Unigene0000854	320.666666666667	338.333333333333	8.5049	10.2687	8.1808	9.3903	9.1216	8.9162	8.9848	9.1427	0.0251338914426353	0.951898694636669	1	no	--	PREDICTED: uncharacterized ATP-dependent helicase C29A10.10c isoform X2 [Vitis vinifera]	-	-	-	-	-	-	-
Unigene0000855	466.666666666667	702.666666666667	9.9030	8.4067	7.4666	13.2509	12.0623	11.7452	8.5921	12.3528	0.523755404009229	0.123536455276876	0.523930250548013	no	AIM32	PREDICTED: altered inheritance of mitochondria protein 32-like isoform X1 [Pyrus x bretschneideri]	-	-	-	-	-	-	-
Unigene0000856	64.3333333333333	64.3333333333333	1.3384	1.9263	1.6092	1.7423	1.5432	1.4499	1.62463333333333	1.57846666666667	-0.0415903554182368	0.956998999886409	1	no	--	--	-	-	-	-	-	-	-
Unigene0000857	771.666666666667	735	14.0784	16.1573	15.7153	15.4551	12.7894	13.9028	15.317	14.0491	-0.124656044657207	0.699237746750331	0.980176566211685	no	At5g11960	Magnesium transporter NIPA [Cynara cardunculus var. scolymus] [Cynara cardunculus]	-	-	-	-	-	-	-
Unigene0000858	93	217	1.8244	1.1863	1.7373	1.9292	4.3449	3.9324	1.58266666666667	3.40216666666667	1.10409638378078	0.0369526639459893	0.270991133237221	no	CYP71BL3	RecName: Full=Costunolide synthase; Short=CiCOS; AltName: Full=Cytochrome P450 71BL3 [Cichorium intybus]	Metabolism	Global and overview maps;Metabolism of terpenoids and polyketides	ko01110//Biosynthesis of secondary metabolites;ko00909//Sesquiterpenoid and triterpenoid biosynthesis	K20561	GO:0031224//intrinsic component of membrane	GO:0016491//oxidoreductase activity;GO:0046906//tetrapyrrole binding;GO:0046914//transition metal ion binding	GO:0044710//single-organism metabolic process
Unigene0000859	837.333333333333	1734	26.1284	19.7130	20.1609	43.5186	45.1783	40.7544	22.0007666666667	43.1504333333333	0.971821248968104	0.0012338001149542	0.0258072440121558	no	At5g06060	Glucose/ribitol dehydrogenase [Cynara cardunculus var. scolymus] [Cynara cardunculus]	Metabolism	Global and overview maps;Biosynthesis of other secondary metabolites	ko01100//Metabolic pathways;ko01110//Biosynthesis of secondary metabolites;ko00960//Tropane, piperidine and pyridine alkaloid biosynthesis	K08081	-	-	-
Unigene0000860	20	17.6666666666667	0.4373	0.6093	0.6610	0.9308	0.2619	0.3143	0.5692	0.502333333333333	-0.180290650762453	0.84091931860118	1	no	--	--	-	-	-	-	-	-	-
Unigene0000861	6731	6320	122.6726	157.9454	114.4264	136.7086	114.3834	109.6377	131.681466666667	120.243233333333	-0.131096600810864	0.612558971958557	0.946607825559186	no	OMT1	flavonoid O-methyltransferase [Carthamus tinctorius]	-	-	-	-	-	GO:0016740//transferase activity	-
Unigene0000862	567.666666666667	376.666666666667	6.9119	7.2410	7.9837	7.1346	3.0049	4.1933	7.37886666666667	4.7776	-0.627113176603194	0.123846524385292	0.524589995326281	no	At5g56370	PREDICTED: F-box/FBD/LRR-repeat protein At1g13570 [Theobroma cacao]	-	-	-	-	-	-	-
Unigene0000863	81.3333333333333	100.666666666667	2.5737	2.3501	2.2006	2.4741	2.6911	3.1979	2.3748	2.7877	0.231269294852288	0.660556089771406	0.966573503779984	no	EMS1	PREDICTED: leucine-rich repeat receptor protein kinase EXS [Sesamum indicum]	-	-	-	-	GO:0031224//intrinsic component of membrane	GO:0004702//receptor signaling protein serine/threonine kinase activity;GO:0016628//oxidoreductase activity, acting on the CH-CH group of donors, NAD or NADP as acceptor;GO:0016791//phosphatase activity;GO:0032550//purine ribonucleoside binding	GO:0032147//activation of protein kinase activity;GO:0044710//single-organism metabolic process
Unigene0000864	1623.33333333333	2181.66666666667	20.0134	20.4578	19.1223	21.5636	27.7729	26.7461	19.8645	25.3608666666667	0.352411567609449	0.204403247206199	0.658735781991234	no	INVE	PREDICTED: alkaline/neutral invertase E, chloroplastic-like [Daucus carota subsp. sativus] [Daucus carota]	-	-	-	-	-	-	-
Unigene0000865	34.6666666666667	24.6666666666667	0.6990	1.1105	1.1920	0.7636	0.7461	0.5596	1.0005	0.689766666666667	-0.536540850636773	0.410881005202017	0.848614531599208	no	--	--	-	-	-	-	-	-	-
Unigene0000866	16	4.66666666666667	0.1547	0.1257	0.5951	0.0000	0.1297	0.0973	0.291833333333333	0.0756666666666667	-1.94741488114264	0.0761887053062684	0.411444163818622	no	--	Cysteine-rich RLK (receptor-like protein kinase) 8 [Dorcoceras hygrometricum]	-	-	-	-	-	-	-
Unigene0000867	33.6666666666667	39.6666666666667	0.8746	0.8377	1.2018	0.9308	1.2572	1.0478	0.971366666666667	1.0786	0.151072054033893	0.829346945197024	1	no	--	--	-	-	-	-	-	-	-
Unigene0000868	62.6666666666667	66.3333333333333	1.3843	0.8626	1.8198	1.3308	1.1415	1.5480	1.35556666666667	1.3401	-0.0165554060789754	0.989872188782852	1	no	--	--	-	-	-	-	-	-	-
Unigene0000869	0.333333333333333	1.66666666666667	0.0000	0.0180	0.0000	0.0000	0.0744	0.0186	0.006	0.031	2.36923380966572	0.403648191636291	0.843439172189485	no	--	--	-	-	-	-	-	-	-
Unigene0000870	14	54.6666666666667	0.2641	0.4079	0.3303	0.9902	1.7055	1.0633	0.3341	1.253	1.90703452687425	0.00469491219450421	0.067774701726653	no	--	--	-	-	-	-	-	-	-
Unigene0000871	5064.33333333333	4004.66666666667	139.5093	151.7590	147.3671	126.0117	107.5144	100.4900	146.2118	111.3387	-0.3931046050757	0.119331107603787	0.517011153728246	no	ILR3	bHLH1 [Chrysanthemum x morifolium]	-	-	-	-	-	-	-
Unigene0000872	591	630	9.1943	9.0853	9.8230	9.9330	9.7786	8.8975	9.36753333333333	9.53636666666667	0.0257705012529924	0.939482421388792	1	no	--	PREDICTED: nuclear receptor corepressor 2 [Beta vulgaris subsp. vulgaris] [Beta vulgaris]	-	-	-	-	-	-	-
Unigene0000873	12.6666666666667	32.6666666666667	0.2989	0.7288	0.6709	0.4310	1.6710	2.0472	0.5662	1.38306666666667	1.28848704468549	0.110545429963457	0.498592114314698	no	--	--	-	-	-	-	-	-	-
Unigene0000874	400	365.333333333333	2.4561	2.8209	2.3759	2.9328	1.9422	1.9308	2.55096666666667	2.2686	-0.16924179229227	0.665126046566059	0.968433589292588	no	ALA3	PREDICTED: phospholipid-transporting ATPase 3 [Daucus carota subsp. sativus] [Daucus carota]	-	-	-	-	-	-	-
Unigene0000875	504.666666666667	554.666666666667	16.9235	14.4014	13.0046	14.7091	16.2455	15.3141	14.7765	15.4229	0.0617694742425429	0.858865973706661	1	no	XERICO	Zinc finger, RING/FYVE/PHD-type [Cynara cardunculus var. scolymus] [Cynara cardunculus]	-	-	-	-	-	-	-
Unigene0000876	357	376.666666666667	11.2727	10.3460	9.5335	10.0146	9.9043	11.3663	10.3840666666667	10.4284	0.00614627549042832	0.989639495108423	1	no	DCUN1D4	PREDICTED: DCN1-like protein 4 isoform X2 [Nelumbo nucifera]	-	-	-	-	-	-	-
Unigene0000877	2181.66666666667	2136.33333333333	30.7942	33.5598	32.3235	30.7514	30.5759	29.3885	32.2258333333333	30.2386	-0.0918263193912323	0.729711741236106	0.987773523555301	no	At3g17090	Protein phosphatase 2C [Cynara cardunculus var. scolymus] [Cynara cardunculus]	-	-	-	-	-	GO:0004721//phosphoprotein phosphatase activity;GO:0043169//cation binding	GO:0006464//cellular protein modification process
Unigene0000878	20	7.33333333333333	0.1101	0.3878	0.4943	0.1764	0.1231	0.0616	0.330733333333333	0.120366666666667	-1.45823253694403	0.096139383221476	0.464225146616643	no	CXP;2-3	PREDICTED: serine carboxypeptidase-like 26 isoform X1 [Nicotiana tabacum]	-	-	-	-	-	-	-
Unigene0000879	2411.66666666667	2970	8.4128	10.4373	12.8399	12.8504	12.2484	12.2783	10.5633333333333	12.4590333333333	0.238126978439423	0.391061507122307	0.836756152037908	no	CALS12	1,3-beta-glucan synthase subunit FKS1-like, domain-1 [Cynara cardunculus var. scolymus] [Cynara cardunculus]	-	-	-	-	-	GO:0035251//UDP-glucosyltransferase activity	GO:0006074//(1->3)-beta-D-glucan metabolic process
Unigene0000880	811	836.333333333333	16.6403	18.2624	18.9842	17.1590	17.1991	18.7230	17.9623	17.6937	-0.02173632590687	0.945988455896035	1	no	ACER	Ceramidase [Cynara cardunculus var. scolymus] [Cynara cardunculus]	Metabolism	Lipid metabolism	ko00600//Sphingolipid metabolism	K04711	GO:0031224//intrinsic component of membrane;GO:0043231//intracellular membrane-bounded organelle	GO:0016810//hydrolase activity, acting on carbon-nitrogen (but not peptide) bonds	GO:0006665//sphingolipid metabolic process
Unigene0000881	416	532	8.0946	9.4688	7.8507	9.2646	12.0569	9.7894	8.47136666666667	10.3703	0.291790989928961	0.414110018664721	0.85089636268917	no	CCT2	Cytidyltransferase-like domain-containing protein [Cynara cardunculus var. scolymus] [Cynara cardunculus]	Metabolism	Metabolism of other amino acids;Lipid metabolism;Global and overview maps	ko01100//Metabolic pathways;ko00564//Glycerophospholipid metabolism;ko00440//Phosphonate and phosphinate metabolism	K00968	-	GO:0070567//cytidylyltransferase activity	GO:0006656//phosphatidylcholine biosynthetic process
Unigene0000882	1557.66666666667	1829.66666666667	22.1028	17.8174	20.2559	26.6030	22.1902	18.7125	20.0587	22.5019	0.165818715653105	0.567694233459154	0.936359700078747	no	CYP75A2	cytochrome P450 [Cynara cardunculus var. scolymus] [Cynara cardunculus]	Metabolism	Global and overview maps	ko01100//Metabolic pathways	K00512	-	-	-
Unigene0000883	36.3333333333333	21.3333333333333	0.3789	1.2977	0.9371	0.3382	0.5219	0.6355	0.871233333333333	0.498533333333333	-0.805369182058691	0.258373126378993	0.722831024078611	no	--	reverse transcriptase [Corchorus capsularis]	-	-	-	-	-	-	-
Unigene0000884	2856.66666666667	2522.66666666667	46.6891	49.9217	49.3474	41.3778	35.0339	46.9266	48.6527333333333	41.1127666666667	-0.242934397829874	0.364043832550373	0.817954840206822	no	DDB_G0281815	PREDICTED: Golgi to ER traffic protein 4 homolog isoform X1 [Capsicum annuum]	-	-	-	-	-	-	-
Unigene0000885	531.666666666667	470.333333333333	9.3883	10.2496	9.3559	7.6675	8.7401	8.1074	9.6646	8.17166666666667	-0.242079667390804	0.48011383337885	0.892217403529871	no	PVA12	PREDICTED: vesicle-associated protein 1-1-like [Daucus carota subsp. sativus] [Daucus carota]	-	-	-	-	-	-	-
Unigene0000886	36	33	0.4933	1.1827	0.6880	0.8772	0.2068	1.0756	0.788	0.719866666666667	-0.130465913615638	0.865137234026898	1	no	--	--	-	-	-	-	-	-	-
Unigene0000887	788.666666666667	734.333333333333	10.4995	11.0282	10.2690	9.7686	9.3587	9.2492	10.5989	9.45883333333333	-0.164180387899688	0.605019595064378	0.942991457071031	no	ARAD1	Exostosin-like protein [Cynara cardunculus var. scolymus] [Cynara cardunculus]	-	-	-	-	-	-	-
Unigene0000888	0	20	0.0000	0.0000	0.0000	0.0000	0.7631	0.6244	0.001	0.4625	8.85330955540367	0.000323587612124703	0.00972089450067634	yes	--	PREDICTED: LOW QUALITY PROTEIN: plasma membrane ATPase 4 [Solanum tuberosum]	Metabolism	Energy metabolism	ko00190//Oxidative phosphorylation	K01535	-	-	-
Unigene0000889	420.666666666667	394	9.4366	12.8641	8.7108	10.6139	9.1903	8.5074	10.3371666666667	9.4372	-0.131410025650615	0.730866822909616	0.987773523555301	no	--	NADH-ubiquinone oxidoreductase 30. subunit, mitochondrial [Anthurium amnicola]	-	-	-	-	-	-	-
Unigene0000890	52.3333333333333	69	0.5428	1.4496	0.6900	0.6150	1.2843	1.5446	0.894133333333333	1.14796666666667	0.360518863782344	0.589726965784103	0.936359700078747	no	--	Endonuclease/exonuclease/phosphatase, partial [Cynara cardunculus var. scolymus] [Cynara cardunculus]	-	-	-	-	-	-	-
Unigene0000891	1636.66666666667	1822	3.1834	4.1491	4.1918	3.7362	4.2051	4.3418	3.84143333333333	4.09436666666667	0.0919955907414318	0.747049669420606	0.991896039784869	no	SPI	PREDICTED: BEACH domain-containing protein lvsA isoform X2 [Sesamum indicum]	-	-	-	-	-	-	-
Unigene0000892	810.333333333333	750.666666666667	15.2851	17.4249	16.2514	14.9269	15.2590	13.3743	16.3204666666667	14.5200666666667	-0.168634232991637	0.595891015116999	0.93937727018642	no	WDR55	PREDICTED: WD repeat-containing protein 55 homolog [Sesamum indicum]	-	-	-	-	GO:0044424//intracellular part	-	GO:0000741//karyogamy;GO:0003006//developmental process involved in reproduction;GO:0006221//pyrimidine nucleotide biosynthetic process;GO:0009799//specification of symmetry;GO:0048229//gametophyte development
Unigene0000893	50.3333333333333	25.3333333333333	0.9894	0.8756	1.2055	0.8031	0.3134	0.3872	1.0235	0.501233333333333	-1.02995683638857	0.123646261005282	0.524168875215264	no	CLPR3	ClpP [Cynara cardunculus var. scolymus] [Cynara cardunculus]	-	-	-	-	GO:0009526//plastid envelope;GO:0009532//plastid stroma	-	GO:0006090//pyruvate metabolic process;GO:0019538//protein metabolic process
Unigene0000894	672.333333333333	953.333333333333	10.6381	7.4162	9.2249	12.4788	13.2164	10.8016	9.09306666666667	12.1656	0.419968639625712	0.199778105664097	0.652941144988507	no	PTAC16	PREDICTED: protein TIC 62, chloroplastic [Populus euphratica]	-	-	-	-	-	-	-
Unigene0000895	1536.66666666667	1720.33333333333	22.0417	18.8148	21.1317	21.3849	23.1745	21.2229	20.6627333333333	21.9274333333333	0.0857058392502113	0.75890849702296	0.995747238038751	no	At4g32285	AP180 N-terminal homology (ANTH) domain-containing protein [Cynara cardunculus var. scolymus] [Cynara cardunculus]	-	-	-	-	-	-	-
Unigene0000896	604.333333333333	185	8.5368	9.9258	9.1757	8.1102	0.4483	0.2522	9.21276666666667	2.9369	-1.64934033066832	0.067744883704663	0.386593160616094	no	--	--	-	-	-	-	-	-	-
Unigene0000897	355	307.666666666667	7.0832	9.6841	7.6406	7.2711	6.9155	6.3224	8.13596666666667	6.83633333333333	-0.251091025222684	0.525557480246689	0.917129050940984	no	--	PREDICTED: L10-interacting MYB domain-containing protein isoform X1 [Beta vulgaris subsp. vulgaris] [Beta vulgaris]	-	-	-	-	-	-	-
Unigene0000898	57.6666666666667	14	0.7174	1.1224	0.9661	0.7241	0.0000	0.0000	0.9353	0.241366666666667	-1.95420273746132	0.137030655109527	0.550786504070438	no	BETAB-AD	Adaptin family protein [Arabidopsis thaliana]	-	-	-	-	GO:0030119//AP-type membrane coat adaptor complex;GO:0043231//intracellular membrane-bounded organelle	GO:0005515//protein binding;GO:0022892//substrate-specific transporter activity	GO:0009606//tropism;GO:0015031//protein transport;GO:0016192//vesicle-mediated transport;GO:0030243//cellulose metabolic process
Unigene0000899	20.6666666666667	29.6666666666667	0.4112	0.3133	0.7663	0.6670	0.6896	0.6466	0.496933333333333	0.667733333333333	0.426219743203769	0.528425207985738	0.918531653043111	no	PCMP-H81	Pentatricopeptide repeat-containing protein [Cynara cardunculus var. scolymus] [Cynara cardunculus]	-	-	-	-	-	-	-
Unigene0000900	391.333333333333	421	6.9789	6.2843	6.5894	7.2385	7.3616	5.7761	6.61753333333333	6.79206666666667	0.0375570627779497	0.921179776062806	1	no	At2g17670	Pentatricopeptide repeat-containing protein [Cynara cardunculus var. scolymus] [Cynara cardunculus]	-	-	-	-	-	-	-
Unigene0000901	88.6666666666667	58	1.7162	1.3803	1.2897	2.9902	0.0000	0.0000	1.46206666666667	0.996733333333333	-0.55272961434263	0.706676799713497	0.981908169941075	no	--	--	-	-	-	-	-	-	-
Unigene0000902	2544.66666666667	2400.33333333333	59.3272	57.7269	61.7487	52.3280	56.2677	51.9798	59.6009333333333	53.5251666666667	-0.155117540168658	0.553855740979879	0.932849640817104	no	KCS4	3-Oxoacyl-[acyl-carrier-protein (ACP)] synthase III C-terminal [Cynara cardunculus var. scolymus] [Cynara cardunculus]	Metabolism;Organismal Systems	Global and overview maps;Lipid metabolism;Environmental adaptation	ko01100//Metabolic pathways;ko01110//Biosynthesis of secondary metabolites;ko04626//Plant-pathogen interaction;ko00062//Fatty acid elongation	K15397	-	GO:0016746//transferase activity, transferring acyl groups	GO:0006631//fatty acid metabolic process
Unigene0000903	1933	1977.66666666667	18.5922	19.9493	19.6553	17.8412	18.5600	20.4199	19.3989333333333	18.9403666666667	-0.0345130665747381	0.89913887624068	1	no	MORC4	Histidine kinase-like ATPase, ATP-binding domain-containing protein [Cynara cardunculus var. scolymus] [Cynara cardunculus]	-	-	-	-	-	-	-
Unigene0000904	301.333333333333	347	5.7005	6.8458	6.6471	8.3652	6.9069	6.1079	6.3978	7.12666666666667	0.15565155378917	0.697463395610348	0.979541027063555	no	DET2	steroid 5-alpha-reductase [Echinacea purpurea]	Metabolism	Metabolism of terpenoids and polyketides;Global and overview maps	ko01100//Metabolic pathways;ko01110//Biosynthesis of secondary metabolites;ko00905//Brassinosteroid biosynthesis	K09591	GO:0016020//membrane	GO:0016628//oxidoreductase activity, acting on the CH-CH group of donors, NAD or NADP as acceptor	GO:0006694//steroid biosynthetic process
Unigene0000905	70.3333333333333	129	1.8899	1.4376	1.3984	2.4223	3.1289	2.6214	1.5753	2.7242	0.790206022707682	0.133732035883848	0.544650325779504	no	At4g13040	AP2/ERF domain-containing protein [Cynara cardunculus var. scolymus] [Cynara cardunculus]	-	-	-	-	-	-	-
Unigene0000906	103.666666666667	42	1.9056	2.1044	1.8728	1.9513	0.2779	0.2085	1.96093333333333	0.812566666666667	-1.27098240019738	0.114364457804944	0.506521577656609	no	At1g67520	Ankyrin repeat-containing protein, partial [Cynara cardunculus var. scolymus] [Cynara cardunculus]	-	-	-	-	-	-	-
Unigene0000907	3.33333333333333	199.666666666667	0.0730	0.0297	0.2457	0.3508	9.3017	8.7216	0.116133333333333	6.1247	5.72078515144214	1.05774548870677e-06	0.000138802575985812	yes	--	EMP70 domain-containing protein [Cephalotus follicularis]	-	-	-	-	-	-	-
Unigene0000908	120.333333333333	41.6666666666667	2.2220	2.5800	2.6826	2.0706	0.2282	0.3423	2.49486666666667	0.880366666666667	-1.50278628897391	0.0549817197861926	0.343804657551632	no	--	--	-	-	-	-	-	-	-
Unigene0000909	704.666666666667	718	5.9598	6.8452	7.6538	6.2778	6.9472	6.6646	6.8196	6.62986666666667	-0.0407072646518456	0.902186915586985	1	no	--	Nucleotide-binding, alpha-beta plait [Cynara cardunculus var. scolymus] [Cynara cardunculus]	-	-	-	-	-	-	-
Unigene0000910	190.666666666667	167	1.4319	1.6615	1.6112	1.2034	1.2007	1.5333	1.5682	1.31246666666667	-0.256828782503496	0.57569258274557	0.936359700078747	no	--	--	-	-	-	-	-	-	-
Unigene0000911	512	485.333333333333	10.9347	13.1591	10.7097	10.5595	10.2138	10.9882	11.6011666666667	10.5871666666667	-0.131953349184907	0.703698400409189	0.981670622220695	no	RPA2B	Nucleic acid-binding, OB-fold [Cynara cardunculus var. scolymus] [Cynara cardunculus]	Genetic Information Processing	Replication and repair	ko03420//Nucleotide excision repair;ko03440//Homologous recombination;ko03030//DNA replication;ko03430//Mismatch repair	K10739	-	-	-
Unigene0000912	20	11.6666666666667	0.0995	0.5663	0.6702	0.2871	0.3339	0.1461	0.445333333333333	0.2557	-0.800433441398609	0.349224443658524	0.809079579477757	no	--	--	-	-	-	-	-	-	-
Unigene0000913	3683	4504.66666666667	56.3610	56.4570	53.4555	57.0841	68.1746	68.0880	55.4245	64.4489	0.217631884993945	0.38832040451216	0.834934447213411	no	MRS2-4	Magnesium transporter MRS2/LPE10 [Cynara cardunculus var. scolymus] [Cynara cardunculus]	-	-	-	-	-	GO:0022890//inorganic cation transmembrane transporter activity	GO:0044763//single-organism cellular process;GO:0070838//divalent metal ion transport
Unigene0000914	728.333333333333	203.666666666667	12.8128	11.7513	12.6269	4.9766	2.7132	2.4190	12.397	3.3696	-1.87934179267116	4.16284713748587e-06	0.000384758812873883	yes	At1g32860	Glycoside hydrolase, catalytic domain-containing protein [Cynara cardunculus var. scolymus] [Cynara cardunculus]	-	-	-	-	-	-	-
Unigene0000915	66.6666666666667	100	0.9939	1.3329	0.6533	1.7835	1.3891	1.2226	0.993366666666667	1.46506666666667	0.560568073065982	0.324881585105224	0.789451175346472	no	PBS1	BnaC03g71490D [Brassica napus]	Organismal Systems	Environmental adaptation	ko04626//Plant-pathogen interaction	K13430	-	GO:0004672//protein kinase activity	GO:0006796//phosphate-containing compound metabolic process
Unigene0000916	1958.33333333333	1809	16.6960	20.2014	22.9335	16.3389	18.0516	18.3529	19.9436333333333	17.5811333333333	-0.181900190033108	0.519377396610036	0.914519168813246	no	Stk24	PREDICTED: serine/threonine-protein kinase sid1-like isoform X1 [Daucus carota subsp. sativus] [Daucus carota]	-	-	-	-	-	-	-
Unigene0000917	25.6666666666667	46.3333333333333	0.3299	0.6129	0.7027	0.6796	0.9090	1.2452	0.5485	0.9446	0.78421191486001	0.24163024732323	0.702785548824186	no	--	Os06g0484950 [Oryza sativa Japonica Group]	-	-	-	-	-	-	-
Unigene0000918	89.6666666666667	98.3333333333333	4.2382	4.3965	5.1496	4.0742	6.9210	3.3207	4.59476666666667	4.77196666666667	0.0545923656562392	0.925587727723245	1	no	--	hypothetical protein ZOSMA_223G00020 [Zostera marina]	-	-	-	-	-	-	-
Unigene0000919	6282.66666666667	4815	123.1641	71.8404	79.4812	75.9365	61.4766	61.3545	91.4952333333333	66.2558666666667	-0.465648380104881	0.102998027309376	0.481329099880238	no	PSAT1	PREDICTED: phosphoserine aminotransferase 2, chloroplastic [Vitis vinifera]	Metabolism	Amino acid metabolism;Global and overview maps;Metabolism of cofactors and vitamins	ko01100//Metabolic pathways;ko01200//Carbon metabolism;ko01230//Biosynthesis of amino acids;ko00260//Glycine, serine and threonine metabolism;ko00750//Vitamin B6 metabolism	K00831	-	-	-
Unigene0000920	561	469	6.9585	8.1110	8.0378	8.3074	4.5245	5.9620	7.70243333333333	6.26463333333333	-0.29808421878635	0.422007638606048	0.85649459018818	no	AGPS1	ADP-glucose pyrophosphorylase catalytic subunit [Perilla frutescens]	Metabolism	Carbohydrate metabolism;Global and overview maps	ko01100//Metabolic pathways;ko01110//Biosynthesis of secondary metabolites;ko00500//Starch and sucrose metabolism;ko00520//Amino sugar and nucleotide sugar metabolism	K00975	GO:0009536//plastid	GO:0070566//adenylyltransferase activity	GO:0005977//glycogen metabolic process
Unigene0000921	58	44.3333333333333	1.4551	1.5234	0.9252	1.4936	0.5998	0.8481	1.30123333333333	0.9805	-0.408290149553639	0.531284011699105	0.920278477744414	no	--	--	-	-	-	-	-	-	-
Unigene0000922	124.666666666667	204.333333333333	2.5558	3.2757	2.5057	4.1342	4.4513	4.5756	2.77906666666667	4.38703333333333	0.658645224634626	0.158571620525915	0.590589500348523	no	SNRNP25	Ubiquitin [Cynara cardunculus var. scolymus] [Cynara cardunculus]	-	-	-	-	-	-	-
Unigene0000923	3985	4752.33333333333	99.1341	93.4238	83.1229	109.1919	107.4963	97.7725	91.8936	104.820233333333	0.189880933052257	0.449710586713116	0.875143222358883	no	POR1	Eukaryotic porin/Tom40 [Cynara cardunculus var. scolymus] [Cynara cardunculus]	-	-	-	-	-	GO:0005244//voltage-gated ion channel activity	GO:0006820//anion transport;GO:0034765//regulation of ion transmembrane transport
Unigene0000924	773	756.333333333333	10.8912	11.2821	10.1975	10.4405	10.5529	9.3646	10.7902666666667	10.1193333333333	-0.0926162717964484	0.771849436472692	0.998736337656861	no	OTUD6B	Ovarian tumor, otubain [Cynara cardunculus var. scolymus] [Cynara cardunculus]	-	-	-	-	-	-	-
Unigene0000925	65.3333333333333	25	0.5428	0.8608	0.9550	0.4963	0.2220	0.1776	0.7862	0.298633333333333	-1.3965211562577	0.0388210149602859	0.279830870015534	no	--	BnaC09g48580D [Brassica napus]	-	-	-	-	-	-	-
Unigene0000926	12737	9954.33333333333	110.3860	119.5622	124.3066	99.8006	86.2178	80.1782	118.084933333333	88.7322	-0.41229525664852	0.0916230120104914	0.453314416091447	no	ADC	Alanine racemase/group IV decarboxylase, C-terminal [Cynara cardunculus var. scolymus] [Cynara cardunculus]	Metabolism	Global and overview maps;Amino acid metabolism	ko01100//Metabolic pathways;ko00330//Arginine and proline metabolism	K01583	-	GO:0016831//carboxy-lyase activity	GO:0006525//arginine metabolic process;GO:0006596//polyamine biosynthetic process
Unigene0000927	1583.66666666667	1127	15.0491	18.6798	17.6126	15.3446	11.5257	8.7127	17.1138333333333	11.861	-0.528937297255638	0.0970412920705698	0.465893107775337	no	CYCA2-2	Cyclin A/B/D/E [Cynara cardunculus var. scolymus] [Cynara cardunculus]	-	-	-	-	-	-	GO:0044763//single-organism cellular process
Unigene0000928	3395.33333333333	3165	22.8415	26.7335	26.3183	23.8789	23.7237	20.4020	25.2977666666667	22.6682	-0.15834019035434	0.540195496061198	0.92494871315896	no	ORP1D	Oxysterol-binding protein [Cynara cardunculus var. scolymus] [Cynara cardunculus]	-	-	-	-	-	-	-
Unigene0000929	79	81.3333333333333	1.1038	1.0993	1.1814	0.8818	1.3298	1.0822	1.12816666666667	1.09793333333333	-0.0391897597947613	0.955340334721394	1	no	--	--	-	-	-	-	-	-	-
Unigene0000930	277.333333333333	150.333333333333	4.6692	6.4136	6.6022	2.9624	3.1128	3.1328	5.895	3.06933333333333	-0.941566480456052	0.0345297981654026	0.259582802278402	no	EB1C	Calponin homology domain-containing protein [Cynara cardunculus var. scolymus] [Cynara cardunculus]	-	-	-	-	GO:0015630//microtubule cytoskeleton;GO:0030312//external encapsulating structure;GO:0043231//intracellular membrane-bounded organelle;GO:0044444//cytoplasmic part	GO:0015631//tubulin binding	GO:0000280//nuclear division;GO:0003006//developmental process involved in reproduction;GO:0007010//cytoskeleton organization;GO:0009612//response to mechanical stimulus;GO:0016570//histone modification
Unigene0000931	787.666666666667	531.666666666667	10.2469	10.4250	10.1992	6.9049	6.8001	6.2393	10.2903666666667	6.6481	-0.630280401055922	0.052588460899492	0.334340256548134	no	QWRF4	PREDICTED: AUGMIN subunit 8 isoform X1 [Solanum lycopersicum]	-	-	-	-	-	-	-
Unigene0000932	75.3333333333333	29	0.6459	1.3387	1.3047	0.4657	0.3250	0.4469	1.09643333333333	0.412533333333333	-1.41023549300968	0.0248135690817648	0.211207030949191	no	AAE6	AMP-binding, conserved site-containing protein [Cynara cardunculus var. scolymus] [Cynara cardunculus]	-	-	-	-	-	GO:0016405//CoA-ligase activity	-
Unigene0000933	2639	2299	56.3557	61.8990	56.8862	50.7775	43.6852	52.0359	58.3803	48.8328666666667	-0.257629152563666	0.332688533232858	0.796877777234928	no	NRS/ER	dTDP-4-dehydrorhamnose reductase [Cynara cardunculus var. scolymus] [Cynara cardunculus]	Metabolism	Carbohydrate metabolism	ko00520//Amino sugar and nucleotide sugar metabolism	K12451	GO:0005576//extracellular region;GO:0005911//cell-cell junction;GO:0016020//membrane;GO:0044444//cytoplasmic part	GO:0016616//oxidoreductase activity, acting on the CH-OH group of donors, NAD or NADP as acceptor;GO:0016857//racemase and epimerase activity, acting on carbohydrates and derivatives	GO:0009226//nucleotide-sugar biosynthetic process;GO:0033692//cellular polysaccharide biosynthetic process;GO:0045229//external encapsulating structure organization
Unigene0000934	44	42.6666666666667	0.9590	1.0913	0.8302	0.8758	0.8444	0.9652	0.960166666666667	0.895133333333333	-0.101182258978785	0.879970418503404	1	no	--	--	-	-	-	-	-	-	-
Unigene0000935	386.333333333333	445.333333333333	5.6602	5.5690	5.4445	5.8180	6.9816	5.5098	5.5579	6.10313333333333	0.135010231668441	0.713034589568103	0.983013037997116	no	TASP1	Peptidase T2, asparaginase 2 [Cynara cardunculus var. scolymus] [Cynara cardunculus]	-	-	-	-	-	-	-
Unigene0000936	272	175.333333333333	8.7413	7.8314	8.3127	7.0344	4.8590	3.6101	8.29513333333333	5.16783333333333	-0.68270562804974	0.135918830749647	0.548518323582707	no	ATL67	Zinc finger, RING/FYVE/PHD-type [Cynara cardunculus var. scolymus] [Cynara cardunculus]	-	-	-	-	-	-	-
Unigene0000937	73.6666666666667	37.6666666666667	1.8871	1.2018	0.8983	0.8790	0.7668	0.3100	1.32906666666667	0.651933333333333	-1.02761712555694	0.119290594674282	0.516964408420224	no	RE1	Retrovirus-related Pol polyprotein from transposon TNT 1-94, partial [Anthurium amnicola]	-	-	-	-	GO:0043231//intracellular membrane-bounded organelle	-	-
Unigene0000938	1735	1631	21.6266	20.1460	24.1462	18.7161	21.6840	18.3684	21.9729333333333	19.5895	-0.165646904004678	0.554313081381059	0.932968113320142	no	SKS1	PREDICTED: monocopper oxidase-like protein SKS1 isoform X1 [Capsicum annuum]	-	-	-	-	-	-	-
Unigene0000939	1179	1364	21.6896	17.3338	17.4220	24.6716	20.7099	17.0747	18.8151333333333	20.8187333333333	0.14598878084259	0.635045478969693	0.956092364595085	no	slr0305	PREDICTED: TVP38/TMEM64 family membrane protein slr0305-like [Nicotiana tabacum]	-	-	-	-	-	-	-
Unigene0000940	48	72.3333333333333	0.7279	0.4630	0.9437	0.7453	1.3136	0.9157	0.711533333333333	0.991533333333333	0.478729929205758	0.435421249835346	0.865240798773561	no	--	--	-	-	-	-	-	-	-
Unigene0000941	52.3333333333333	29	1.4742	1.5976	1.3294	2.5685	0.0000	0.0000	1.46706666666667	0.856166666666667	-0.77697085870475	0.583661900953618	0.936359700078747	no	--	--	-	-	-	-	-	-	-
Unigene0000942	4.66666666666667	79	0.0533	0.0433	0.2563	0.1793	2.9267	2.2121	0.117633333333333	1.7727	3.91357957023678	0.000314579341422829	0.00950953623023894	yes	--	--	-	-	-	-	-	-	-
Unigene0000943	1998.66666666667	2560.33333333333	58.5901	48.8901	49.5827	64.1313	65.4692	61.5247	52.3543	63.7084	0.28317557097796	0.29002540230564	0.759870980947126	no	OEP24B	PREDICTED: outer envelope pore protein 24B, chloroplastic [Citrus sinensis]	-	-	-	-	-	-	-
Unigene0000944	27.3333333333333	56.6666666666667	0.8204	0.6238	0.5600	1.9334	1.2205	0.8656	0.668066666666667	1.33983333333333	1.00398956767249	0.118909223772882	0.51613645210133	no	DMI3	Calcium-binding EF-hand [Cynara cardunculus var. scolymus] [Cynara cardunculus]	Organismal Systems	Environmental adaptation	ko04626//Plant-pathogen interaction	K13412	-	GO:0004672//protein kinase activity;GO:0032550//purine ribonucleoside binding;GO:0046872//metal ion binding	GO:0006464//cellular protein modification process;GO:0006796//phosphate-containing compound metabolic process
Unigene0000945	114.333333333333	65	2.9567	3.8820	1.9416	3.0609	1.0728	0.9061	2.92676666666667	1.67993333333333	-0.800903750951612	0.21188468699853	0.669665570740497	no	MYB111	transcription factor MYB12-like [Cajanus cajan]	Organismal Systems	Environmental adaptation	ko04626//Plant-pathogen interaction	K09422	-	-	-
Unigene0000946	2	7.33333333333333	0.1095	0.0445	0.0000	0.1579	0.2756	0.0919	0.0513333333333333	0.175133333333333	1.77048584955137	0.14028707038658	0.556493738482498	no	CYP71A4	cytochrome P450 [Cynara cardunculus var. scolymus] [Cynara cardunculus]	-	-	-	-	-	-	-
Unigene0000947	65.6666666666667	99.6666666666667	0.8536	0.6412	0.8709	1.1190	1.3774	0.8895	0.788566666666667	1.12863333333333	0.517272231239896	0.345756960484299	0.807399582374995	no	--	--	-	-	-	-	-	-	-
Unigene0000948	88	175.666666666667	2.1560	2.1417	2.9955	3.6845	5.7753	4.2442	2.43106666666667	4.568	0.909973194047143	0.0749547733116509	0.407788218673136	no	HAT22	HD-ZIP protein, partial [Chrysanthemum x morifolium]	-	-	-	-	-	-	-
Unigene0000949	765.666666666667	1171.33333333333	12.9319	11.2088	10.7870	10.3993	19.5834	20.0156	11.6425666666667	16.6661	0.517507398482419	0.140577245287069	0.556931837047557	no	FMOGS-OX5	Flavin monooxygenase FMO [Cynara cardunculus var. scolymus] [Cynara cardunculus]	-	-	-	-	-	-	-
Unigene0000950	20.3333333333333	5.66666666666667	2.3881	1.8717	0.4922	0.9019	0.4291	0.0000	1.584	0.443666666666667	-1.83602426488887	0.0784754725404879	0.418074850657011	no	--	--	-	-	-	-	-	-	-
Unigene0000951	16.3333333333333	100	0.4902	0.2656	0.7544	0.6597	5.5903	2.0556	0.5034	2.76853333333333	2.45934477050969	0.00320211015659056	0.05124761905441	no	BACOVA_02659	gluA [Gossypium arboreum]	Metabolism	Biosynthesis of other secondary metabolites;Metabolism of other amino acids;Global and overview maps;Carbohydrate metabolism	ko01100//Metabolic pathways;ko01110//Biosynthesis of secondary metabolites;ko00500//Starch and sucrose metabolism;ko00940//Phenylpropanoid biosynthesis;ko00460//Cyanoamino acid metabolism	K05349	-	-	-
Unigene0000952	119.666666666667	81.3333333333333	3.5017	2.9216	3.8750	2.4427	1.9229	2.2871	3.43276666666667	2.21756666666667	-0.630394320313543	0.228340851355421	0.689972062202165	no	--	--	-	-	-	-	-	-	-
Unigene0000953	119	74	2.2117	1.5819	2.0763	1.3097	0.9199	1.2316	1.95663333333333	1.15373333333333	-0.762063617921099	0.149489522842056	0.573699788189471	no	PME32	Pectinesterase, active site-containing protein [Cynara cardunculus var. scolymus] [Cynara cardunculus]	Metabolism	Global and overview maps;Carbohydrate metabolism	ko01100//Metabolic pathways;ko00040//Pentose and glucuronate interconversions	K01051	GO:0030312//external encapsulating structure	GO:0052689//carboxylic ester hydrolase activity	GO:0000272//polysaccharide catabolic process;GO:0009892//negative regulation of metabolic process;GO:0071555//cell wall organization
Unigene0000954	484.333333333333	578	15.6616	13.4021	15.3514	16.8062	20.6578	12.8297	14.8050333333333	16.7645666666667	0.179327453862462	0.61738619270728	0.949446368759609	no	wos2	CS domain-containing protein [Cynara cardunculus var. scolymus] [Cynara cardunculus]	Metabolism	Lipid metabolism;Global and overview maps	ko01100//Metabolic pathways;ko00590//Arachidonic acid metabolism	K15730	-	-	-
Unigene0000955	76	41.6666666666667	1.4675	2.6565	2.7590	1.2824	1.7899	0.5874	2.29433333333333	1.2199	-0.911312119981901	0.161086611495278	0.594640629160115	no	BHLH30	Myc-type, basic helix-loop-helix (bHLH) domain-containing protein [Cynara cardunculus var. scolymus] [Cynara cardunculus]	-	-	-	-	-	-	-
Unigene0000956	180.333333333333	191	2.0406	2.5315	2.0274	2.0133	2.1277	2.5672	2.19983333333333	2.23606666666667	0.0235689771723913	0.96315561030436	1	no	--	BnaA06g05740D [Brassica napus]	Genetic Information Processing;Metabolism	Global and overview maps;Nucleotide metabolism;Replication and repair	ko01100//Metabolic pathways;ko00230//Purine metabolism;ko00240//Pyrimidine metabolism;ko03420//Nucleotide excision repair;ko03440//Homologous recombination;ko03030//DNA replication;ko03430//Mismatch repair;ko03410//Base excision repair	K03505	-	-	-
Unigene0000957	301	183	3.2851	4.0328	3.9073	2.1752	2.2518	2.1264	3.74173333333333	2.18446666666667	-0.776425652438813	0.0660299513735351	0.381217358717866	no	AGO7	Argonaute/Dicer protein, PAZ [Cynara cardunculus var. scolymus] [Cynara cardunculus]	-	-	-	-	GO:0032991//macromolecular complex;GO:0044424//intracellular part	GO:0008135//translation factor activity, RNA binding	GO:0006412//translation;GO:0006950//response to stress;GO:0009791//post-embryonic development;GO:0030422//production of siRNA involved in RNA interference;GO:0050793//regulation of developmental process
Unigene0000958	18.3333333333333	104	0.6216	0.4521	0.5980	0.6605	2.1126	5.8722	0.557233333333333	2.88176666666667	2.37060006017663	0.00339047565399969	0.0536356852380142	no	LYK5	PREDICTED: lysM domain receptor-like kinase 4 [Vitis vinifera]	-	-	-	-	-	-	-
Unigene0000959	30	24.6666666666667	0.1283	1.0083	0.5349	0.2673	0.7174	0.3767	0.557166666666667	0.4538	-0.296052340111273	0.735438109802217	0.989183748410804	no	--	--	-	-	-	-	-	-	-
Unigene0000960	2070	3028	85.6146	45.8808	60.4235	143.4812	78.6270	47.5372	63.9729666666667	89.8818	0.490566628651776	0.210228235025715	0.666955477574644	no	PSK3	phytosulfokine precursor [Avicennia marina]	-	-	-	-	-	-	-
Unigene0000961	23	91.6666666666667	0.7943	0.9174	0.9248	1.3663	4.9077	3.5411	0.878833333333333	3.2717	1.89637896977851	0.00518067645110978	0.0725682917172962	no	--	--	-	-	-	-	-	-	-
Unigene0000962	0	45.3333333333333	0.0000	0.0000	0.0000	0.0000	2.3321	1.3994	0.001	1.24383333333333	10.2805774700645	2.71870117427381e-05	0.00151195770526782	yes	--	--	-	-	-	-	-	-	-
Unigene0000963	100.333333333333	58.3333333333333	2.7215	2.2537	2.1485	1.2340	1.9592	0.7321	2.37456666666667	1.30843333333333	-0.859823842104122	0.147394789179096	0.569662599675092	no	At3g16150	Peptidase T2, asparaginase 2 [Cynara cardunculus var. scolymus] [Cynara cardunculus]	-	-	-	-	-	-	-
Unigene0000964	0	2.33333333333333	0.0000	0.0000	0.0000	0.0000	0.1117	0.0838	0.001	0.0651666666666667	6.0260622965862	0.0894021127548197	0.446880043410103	no	ESP1	PREDICTED: separase isoform X3 [Erythranthe guttata]	-	-	-	-	-	-	-
Unigene0000965	91.6666666666667	59	2.0669	2.7838	2.5277	2.2140	1.3370	1.1144	2.45946666666667	1.55513333333333	-0.66130722343379	0.251979131326061	0.715646245384541	no	--	--	-	-	-	-	-	-	-
Unigene0000966	3489	3756.66666666667	26.7404	35.1890	39.6817	31.3068	39.3014	33.8765	33.8703666666667	34.8282333333333	0.0402336889469136	0.883093313967164	1	no	RDM3	PREDICTED: protein RNA-directed DNA methylation 3 isoform X3 [Vitis vinifera]	-	-	-	-	-	-	-
Unigene0000967	2939.33333333333	3287.33333333333	12.0006	13.7124	15.3960	13.6351	14.4505	15.7459	13.703	14.6105	0.0925137736201749	0.725939599319783	0.986763190403649	no	HAC1	histone H3-K56 acetyltransferase, RTT109 [Cynara cardunculus var. scolymus] [Cynara cardunculus]	-	-	-	-	-	-	-
Unigene0000968	414	345	5.9703	6.8252	7.3447	6.1140	4.9322	5.1112	6.7134	5.3858	-0.317882947298762	0.399801833230266	0.841060004260154	no	HEN4	K Homology domain-containing protein [Cynara cardunculus var. scolymus] [Cynara cardunculus]	-	-	-	-	-	-	-
Unigene0000969	359.333333333333	656	9.3263	7.0554	7.4758	9.0804	16.7644	14.7813	7.9525	13.5420333333333	0.767964003643661	0.0439677742060103	0.301349018138246	no	MARC1	PREDICTED: mitochondrial amidoxime reducing component 2-like [Nicotiana attenuata]	-	-	-	-	-	GO:0043168//anion binding;GO:0046914//transition metal ion binding	-
Unigene0000970	173	133	4.7946	4.0546	4.4253	3.0106	3.6953	2.9520	4.42483333333333	3.2193	-0.458876090487924	0.33351137279559	0.797657327599728	no	--	DUF3527 domain-containing protein [Cephalotus follicularis]	-	-	-	-	-	-	-
Unigene0000971	125.666666666667	154.333333333333	1.5084	1.4303	1.6546	1.4628	1.6422	2.2195	1.5311	1.77483333333333	0.213115041969795	0.665196500405223	0.968508422242293	no	At3g52670	F-box domain, cyclin-like protein [Cynara cardunculus var. scolymus] [Cynara cardunculus]	-	-	-	-	-	-	-
Unigene0000972	45.6666666666667	42	1.8882	2.7152	1.3506	2.6064	1.3804	1.4618	1.98466666666667	1.8162	-0.127973639855575	0.849095796226774	1	no	--	--	-	-	-	-	-	-	-
Unigene0000973	502.333333333333	419	3.2507	4.1000	3.3754	2.7860	2.7390	3.0876	3.57536666666667	2.87086666666667	-0.316604874850933	0.374008823022625	0.824578643123656	no	--	Portal 56 [Gossypium arboreum]	-	-	-	-	-	-	GO:0019219//regulation of nucleobase-containing compound metabolic process;GO:0044260//cellular macromolecule metabolic process;GO:0044763//single-organism cellular process;GO:0060255//regulation of macromolecule metabolic process;GO:0090304//nucleic acid metabolic process
Unigene0000974	443.333333333333	459.666666666667	11.7937	12.2241	12.2897	11.7096	13.0116	11.2150	12.1025	11.9787333333333	-0.0148297328444543	0.968717526311434	1	no	MED31	PREDICTED: mediator of RNA polymerase II transcription subunit 31 isoform X2 [Ziziphus jujuba]	-	-	-	-	-	-	-
Unigene0000975	6262.66666666667	6409.66666666667	36.9668	45.1683	45.4336	43.2531	39.6831	42.5527	42.5229	41.8296333333333	-0.0237146381468928	0.923544153244829	1	no	At1g09620	Aminoacyl-tRNA synthetase, class 1a, anticodon-binding [Cynara cardunculus var. scolymus] [Cynara cardunculus]	Genetic Information Processing	Translation	ko00970//Aminoacyl-tRNA biosynthesis	K01869	-	-	-
Unigene0000976	113.666666666667	94	2.2483	2.5415	3.3061	1.2670	2.2104	2.7959	2.69863333333333	2.0911	-0.367966913614798	0.510209574817292	0.910429059533901	no	ZOX1	UDP-glucuronosyl/UDP-glucosyltransferase [Cynara cardunculus var. scolymus] [Cynara cardunculus]	Metabolism	Metabolism of terpenoids and polyketides	ko00908//Zeatin biosynthesis	K13495	-	-	-
Unigene0000977	0	0	0.0000	0.0000	0.0000	0.0000	0.0000	0.0000	0.001	0.001	0	notest	notest	notest	--	PREDICTED: Werner Syndrome-like exonuclease [Nicotiana sylvestris]	-	-	-	-	-	-	-
Unigene0000978	142	106.333333333333	4.0249	3.1744	4.5885	4.4137	1.8251	2.3004	3.92926666666667	2.8464	-0.465121666464858	0.392545953573713	0.83807856551173	no	--	--	-	-	-	-	-	-	-
Unigene0000979	42	53.6666666666667	1.3515	0.8648	1.1617	0.8569	1.3263	1.8088	1.126	1.33066666666667	0.240942392535879	0.717772738010463	0.984696943472337	no	--	--	-	-	-	-	-	-	-
Unigene0000980	299.333333333333	302.666666666667	5.2940	5.1156	5.7901	4.6368	5.7219	5.1636	5.3999	5.1741	-0.0616247531475295	0.878379331550559	1	no	RBL10	Peptidase S54, rhomboid [Cynara cardunculus var. scolymus] [Cynara cardunculus]	-	-	-	-	-	-	-
Unigene0000981	928.666666666667	930	12.7636	13.3284	15.6327	14.9493	13.0132	12.0854	13.9082333333333	13.3493	-0.0591750829486407	0.850924675370681	1	no	--	Acyl-CoA N-acyltransferase [Cynara cardunculus var. scolymus] [Cynara cardunculus]	-	-	-	-	-	-	-
Unigene0000982	14	0.666666666666667	1.1206	1.4421	0.9881	0.1795	0.0000	0.0000	1.1836	0.0598333333333333	-4.30608835320467	0.000307672212292983	0.00931919189317981	yes	--	--	-	-	-	-	-	-	-
Unigene0000983	407	485.333333333333	2.7720	3.0884	2.8236	3.4432	2.7620	3.7419	2.89466666666667	3.3157	0.195916254432992	0.589710403467532	0.936359700078747	no	MSH1	DNA mismatch repair protein MutS, C-terminal, partial [Cynara cardunculus var. scolymus] [Cynara cardunculus]	-	-	-	-	-	-	-
Unigene0000984	30.3333333333333	15	0.4410	1.1470	0.7919	0.5935	0.1479	0.4438	0.7933	0.395066666666667	-1.00577042340918	0.199233373661353	0.652321036971875	no	--	Armadillo-type fold [Cynara cardunculus var. scolymus] [Cynara cardunculus]	-	-	-	-	-	-	-
Unigene0000985	2312.33333333333	2308.33333333333	21.5250	20.8516	21.8288	21.1473	20.4997	19.5480	21.4018	20.3983333333333	-0.0692808595645242	0.792595740287211	1	no	scy1	PREDICTED: probable inactive serine/threonine-protein kinase scy1 [Ziziphus jujuba]	-	-	-	-	-	GO:0016772//transferase activity, transferring phosphorus-containing groups;GO:0032550//purine ribonucleoside binding	GO:0006464//cellular protein modification process;GO:0006796//phosphate-containing compound metabolic process;GO:0044763//single-organism cellular process
Unigene0000986	266.666666666667	217.333333333333	5.4959	5.4201	5.9943	4.3548	4.5122	4.2622	5.63676666666667	4.3764	-0.36512324300552	0.382450379062016	0.830632897855459	no	At3g25440	RNA-binding, CRM domain-containing protein [Cynara cardunculus var. scolymus] [Cynara cardunculus]	-	-	-	-	-	-	-
Unigene0000987	186	146.333333333333	1.8403	1.7146	2.2235	1.1434	1.6279	1.5058	1.92613333333333	1.4257	-0.434037137200174	0.358106825894247	0.813284807421646	no	SD31	PREDICTED: G-type lectin S-receptor-like serine/threonine-protein kinase SD3-1 [Daucus carota subsp. sativus] [Daucus carota]	-	-	-	-	-	GO:0016772//transferase activity, transferring phosphorus-containing groups	GO:0009987//cellular process
Unigene0000988	107	157	3.2475	2.8855	1.9589	3.1483	3.9925	4.1316	2.6973	3.75746666666667	0.478244315319235	0.344438358762767	0.80695803844065	no	PER41	PREDICTED: peroxidase 41-like [Nicotiana tabacum]	Metabolism	Biosynthesis of other secondary metabolites;Global and overview maps	ko01100//Metabolic pathways;ko01110//Biosynthesis of secondary metabolites;ko00940//Phenylpropanoid biosynthesis	K00430	-	GO:0005488//binding	-
Unigene0000989	57.6666666666667	44.6666666666667	1.5859	0.9355	1.6239	1.0327	0.6220	1.3515	1.38176666666667	1.00206666666667	-0.463535521198728	0.469482151397236	0.885694052917075	no	--	--	-	-	-	-	-	-	-
Unigene0000990	21180.6666666667	29687	54.4210	87.4117	77.6082	75.5672	92.2670	127.0299	73.1469666666667	98.2880333333333	0.426217739240516	0.140549191458505	0.556931837047557	no	GLT1	NADH-dependent glutamate synthase 1 isoform 4 [Theobroma cacao]	Metabolism	Amino acid metabolism;Energy metabolism;Global and overview maps	ko01100//Metabolic pathways;ko01110//Biosynthesis of secondary metabolites;ko01230//Biosynthesis of amino acids;ko00250//Alanine, aspartate and glutamate metabolism;ko00910//Nitrogen metabolism	K00264	GO:0009532//plastid stroma	GO:0032553//ribonucleotide binding;GO:0045181//glutamate synthase activity, NAD(P)H as acceptor;GO:0046914//transition metal ion binding;GO:0051536//iron-sulfur cluster binding	GO:0006006//glucose metabolic process;GO:0006090//pyruvate metabolic process;GO:0006537//glutamate biosynthetic process;GO:0006970//response to osmotic stress;GO:0040007//growth
Unigene0000991	743.666666666667	521.333333333333	21.1634	20.1492	20.1264	15.5033	12.2167	13.5761	20.4796666666667	13.7653666666667	-0.573149194416396	0.0840389220060429	0.433908966242587	no	CML25	Calcium-binding EF-hand [Cynara cardunculus var. scolymus] [Cynara cardunculus]	Organismal Systems	Environmental adaptation	ko04626//Plant-pathogen interaction	K13448	-	-	-
Unigene0000992	38.3333333333333	54.3333333333333	0.6902	1.0488	1.4144	1.7597	1.3841	1.1829	1.05113333333333	1.44223333333333	0.456358908740889	0.47380236542665	0.888284608187241	no	--	--	-	-	-	-	-	-	-
Unigene0000993	21.6666666666667	57.6666666666667	0.5748	0.4004	1.5402	0.6709	2.4444	2.9268	0.838466666666667	2.01403333333333	1.26426222537567	0.109862871261164	0.496981908986881	no	--	--	-	-	-	-	-	-	-
Unigene0000994	778	465.333333333333	10.0621	8.7848	8.8123	7.6071	4.9526	3.4748	9.21973333333333	5.34483333333333	-0.786580062082662	0.0384775956606961	0.278187337164848	no	PCMP-H71	PREDICTED: pentatricopeptide repeat-containing protein At1g74630 [Vitis vinifera]	-	-	-	-	-	-	-
Unigene0000995	54.6666666666667	51	1.0988	1.1908	1.6609	0.8551	1.8648	0.7460	1.31683333333333	1.1553	-0.188805231668089	0.771691028862601	0.99868655743006	no	--	--	-	-	-	-	-	-	-
Unigene0000996	610	613	13.9822	12.7168	12.1823	13.5078	13.5855	10.2730	12.9604333333333	12.4554333333333	-0.0573387408436795	0.86685088722806	1	no	--	PREDICTED: nucleolin-like [Cucumis sativus]	-	-	-	-	-	-	-
Unigene0000997	1038.33333333333	1198.66666666667	22.5843	24.6877	22.6930	20.6237	28.4592	27.6594	23.3216666666667	25.5807666666667	0.133388609644314	0.6646475261126	0.968216125161102	no	GOS12	Golgi SNAP receptor complex, subunit 1 [Cynara cardunculus var. scolymus] [Cynara cardunculus]	Genetic Information Processing	Folding, sorting and degradation	ko04130//SNARE interactions in vesicular transport	K08495	GO:0031090//organelle membrane;GO:0031224//intrinsic component of membrane;GO:0043231//intracellular membrane-bounded organelle	-	GO:0008104//protein localization;GO:0016482//cytoplasmic transport
Unigene0000998	869	1078	10.1989	11.5311	12.2629	11.7487	14.5846	13.7982	11.3309666666667	13.3771666666667	0.239501634682965	0.439886510183395	0.868294313190513	no	--	Armadillo [Cynara cardunculus var. scolymus] [Cynara cardunculus]	-	-	-	-	-	-	-
Unigene0000999	15.3333333333333	37	0.4024	0.4025	0.5062	0.9819	1.0902	0.9346	0.437033333333333	1.00223333333333	1.19740320032142	0.0677860021348519	0.38674840323544	no	--	zf-RVT domain-containing protein [Cephalotus follicularis]	-	-	-	-	-	-	-
Unigene0001000	24	44	0.3997	0.5498	1.0943	1.3005	0.7477	1.5214	0.681266666666667	1.18986666666667	0.804508393224194	0.252346489785299	0.716170190614254	no	--	S-adenosyl-L-methionine-dependent methyltransferases superfamily protein isoform 2 [Theobroma cacao]	-	-	-	-	GO:0009536//plastid	GO:0016741//transferase activity, transferring one-carbon groups	GO:0008152//metabolic process
Unigene0001001	4173.66666666667	4900	68.4544	116.0367	83.5959	96.5684	105.3030	103.9802	89.3623333333333	101.950533333333	0.190130561007751	0.49331162146855	0.900348263826802	no	SMTA	Homocysteine S-methyltransferase [Cynara cardunculus var. scolymus] [Cynara cardunculus]	Metabolism	Global and overview maps;Amino acid metabolism	ko01100//Metabolic pathways;ko01110//Biosynthesis of secondary metabolites;ko00270//Cysteine and methionine metabolism	K00547	-	GO:0008172//S-methyltransferase activity	GO:0008152//metabolic process
Unigene0001002	204.666666666667	185	2.3843	2.6617	3.0395	2.4439	2.4571	2.0960	2.69516666666667	2.33233333333333	-0.208600499760094	0.644012413759842	0.959897749678399	no	ULP1C	Peptidase C48, SUMO/Sentrin/Ubl1, partial [Cynara cardunculus var. scolymus] [Cynara cardunculus]	-	-	-	-	-	-	-
Unigene0001003	31.6666666666667	47	0.5460	0.5850	1.0504	0.5726	1.3320	1.1032	0.727133333333333	1.0026	0.463454300922585	0.495446907629398	0.901927049673352	no	--	--	-	-	-	-	-	-	-
Unigene0001004	0.666666666666667	0	0.2375	0.0000	0.0000	0.0000	0.0000	0.0000	0.0791666666666667	0.001	-6.30682120249716	0.589598253563009	0.936359700078747	no	MEL1	Argonaute/Dicer protein, PAZ [Cynara cardunculus var. scolymus] [Cynara cardunculus]	-	-	-	-	-	GO:0008135//translation factor activity, RNA binding	GO:0006412//translation;GO:0016458//gene silencing
Unigene0001005	18648.3333333333	16422.3333333333	127.1154	152.4436	152.6201	97.8453	109.5390	154.6781	144.0597	120.687466666667	-0.255390944326015	0.336408431116502	0.800367028964804	no	MEL1	Argonaute/Dicer protein, PAZ [Cynara cardunculus var. scolymus] [Cynara cardunculus]	-	-	-	-	-	-	GO:0009987//cellular process;GO:0010467//gene expression
Unigene0001006	0	0	0.0000	0.0000	0.0000	0.0000	0.0000	0.0000	0.001	0.001	0	notest	notest	notest	--	--	-	-	-	-	-	-	-
Unigene0001007	17.3333333333333	20.6666666666667	0.6212	0.4544	0.4182	0.6270	0.7292	0.3386	0.497933333333333	0.564933333333333	0.182128030481861	0.797596346776304	1	no	--	--	-	-	-	-	-	-	-
Unigene0001008	291.666666666667	258.666666666667	3.6191	7.2171	4.6225	6.3687	4.7264	2.5874	5.1529	4.56083333333333	-0.176087144320774	0.71819483101734	0.984849996961348	no	GDPD1	Glycerophosphoryl diester phosphodiesterase [Cynara cardunculus var. scolymus] [Cynara cardunculus]	-	-	-	-	-	GO:0042578//phosphoric ester hydrolase activity	-
Unigene0001009	919	1214	15.3028	13.6392	13.6856	17.8111	15.6919	20.0756	14.2092	17.8595333333333	0.329869052669055	0.277873520759236	0.745622532120763	no	MMK2	PREDICTED: mitogen-activated protein kinase homolog MMK2 [Juglans regia]	Environmental Information Processing;Organismal Systems	Signal transduction;Environmental adaptation	ko04626//Plant-pathogen interaction;ko04016//MAPK signaling pathway - plant	K20600	-	GO:0004702//receptor signaling protein serine/threonine kinase activity;GO:0032550//purine ribonucleoside binding	GO:0006464//cellular protein modification process;GO:0006796//phosphate-containing compound metabolic process
Unigene0001010	646	824.666666666667	16.1048	16.6014	13.6776	19.8870	14.8006	22.1821	15.4612666666667	18.9565666666667	0.294039175940647	0.384020871943822	0.83188644847033	no	MYB78	PREDICTED: transcription factor MYB108-like [Populus euphratica]	Organismal Systems	Environmental adaptation	ko04626//Plant-pathogen interaction	K09422	-	-	-
Unigene0001011	70	104.666666666667	1.5780	0.7881	1.3899	0.8955	1.4986	2.7266	1.252	1.7069	0.447143977213998	0.471516874514792	0.887193675455677	no	--	Protein L1, partial [Anthurium amnicola]	-	-	-	-	-	-	-
Unigene0001012	646.333333333333	511	8.1154	11.8425	9.7781	7.2314	7.9135	7.5594	9.912	7.5681	-0.389245035832002	0.259175821131071	0.723624011964289	no	ADT1	PREDICTED: arogenate dehydratase/prephenate dehydratase 1, chloroplastic [Daucus carota subsp. sativus] [Daucus carota]	Metabolism	Global and overview maps;Amino acid metabolism	ko01100//Metabolic pathways;ko01110//Biosynthesis of secondary metabolites;ko01230//Biosynthesis of amino acids;ko00400//Phenylalanine, tyrosine and tryptophan biosynthesis	K05359	-	-	-
Unigene0001013	2967.33333333333	3282	58.9491	55.1558	56.3224	64.2145	58.7220	57.1937	56.8091	60.0434	0.0798836256810203	0.755037864716185	0.99433834137624	no	--	Alpha/beta-Hydrolases superfamily protein [Theobroma cacao]	-	-	-	-	-	GO:0003824//catalytic activity	-
Unigene0001014	40	27	1.0203	1.6083	0.6840	1.2483	0.1037	0.9076	1.1042	0.7532	-0.551896601177711	0.512919565704554	0.911577236615868	no	At3g52670	FBD-like protein [Cynara cardunculus var. scolymus] [Cynara cardunculus]	-	-	-	-	-	-	-
Unigene0001015	17.3333333333333	28.6666666666667	0.3966	0.5455	0.4989	0.5572	1.2791	0.4350	0.480333333333333	0.7571	0.656447938532007	0.380651951764837	0.82948672523732	no	PCMP-E28	Pentatricopeptide repeat-containing protein [Cynara cardunculus var. scolymus] [Cynara cardunculus]	-	-	-	-	-	-	-
Unigene0001016	2410	2537	35.9797	34.0002	32.5442	35.9681	33.4863	33.6984	34.1747	34.3842666666667	0.0088199034231357	0.973771281218784	1	no	FTSH9	Peptidase M41 [Corchorus olitorius]	-	-	-	-	GO:0031224//intrinsic component of membrane	GO:0032550//purine ribonucleoside binding;GO:0046914//transition metal ion binding;GO:0070011//peptidase activity, acting on L-amino acid peptides	GO:0019538//protein metabolic process
Unigene0001017	1	2.66666666666667	0.0000	0.0119	0.0282	0.0000	0.0246	0.0737	0.0133666666666667	0.0327666666666667	1.29358917988566	0.481355092817975	0.892998714053481	no	--	PREDICTED: protein gar2 isoform X2 [Cucumis sativus]	-	-	-	-	-	-	-
Unigene0001018	1379.33333333333	1538	38.4877	37.6684	41.0523	41.9454	41.8612	40.7818	39.0694666666667	41.5294666666667	0.0880937828056982	0.754074070929109	0.994138446069423	no	--	PREDICTED: protein PXR1 [Solanum lycopersicum]	-	-	-	-	-	-	-
Unigene0001019	10.3333333333333	4	0.1159	0.4238	0.2508	0.0000	0.2429	0.0486	0.2635	0.0971666666666667	-1.43926957915787	0.22437694876594	0.686061743871705	no	AP2	AP2/ERF domain-containing protein [Cynara cardunculus var. scolymus] [Cynara cardunculus]	-	-	-	-	-	-	-
Unigene0001020	1394.33333333333	1153.66666666667	28.6156	33.8684	32.2521	26.4348	23.8920	25.0819	31.5787	25.1362333333333	-0.329183303027325	0.258888196432184	0.723284628547639	no	pyrH	PREDICTED: uridylate kinase-like isoform X1 [Glycine max]	-	-	-	-	GO:0044424//intracellular part	GO:0009041//uridylate kinase activity	GO:0006220//pyrimidine nucleotide metabolic process
Unigene0001021	3307.33333333333	2422.33333333333	59.5834	55.7040	76.8545	44.2181	38.6778	50.5169	64.0473	44.4709333333333	-0.52627506954365	0.0575185676171198	0.352945213431372	no	GAE2	NAD-dependent epimerase/dehydratase [Cynara cardunculus var. scolymus] [Cynara cardunculus]	Metabolism	Carbohydrate metabolism;Global and overview maps	ko01100//Metabolic pathways;ko00520//Amino sugar and nucleotide sugar metabolism	K08679	-	-	-
Unigene0001022	591.666666666667	576.666666666667	4.1594	7.0144	4.8513	5.0415	5.3920	4.7861	5.3417	5.0732	-0.0744029170196795	0.836136632552987	1	no	NIK2	PREDICTED: protein NSP-INTERACTING KINASE 1-like [Daucus carota subsp. sativus] [Daucus carota]	-	-	-	-	GO:0031224//intrinsic component of membrane	GO:0004672//protein kinase activity;GO:0032550//purine ribonucleoside binding	GO:0006464//cellular protein modification process;GO:0006796//phosphate-containing compound metabolic process
Unigene0001023	22.3333333333333	17.6666666666667	0.5209	0.5880	0.6680	0.6954	0.2427	0.4368	0.5923	0.4583	-0.370035800420686	0.631959720524652	0.954883293821208	no	LSH4	PREDICTED: protein LIGHT-DEPENDENT SHORT HYPOCOTYLS 4-like isoform X3 [Lupinus angustifolius]	-	-	-	-	-	-	-
Unigene0001024	537.333333333333	517	8.3773	7.7647	7.7327	7.9912	7.4167	6.5665	7.95823333333333	7.3248	-0.119658831089234	0.726636604177014	0.987032726264214	no	At3g49725	PREDICTED: GTP-binding protein At3g49725, chloroplastic [Daucus carota subsp. sativus] [Daucus carota]	-	-	-	-	-	-	-
Unigene0001025	162.333333333333	173.666666666667	1.9658	2.1266	2.0773	2.9676	1.5207	1.9389	2.05656666666667	2.1424	0.0589900260734603	0.910950843157484	1	no	NPY5	BTB/POZ-like protein [Cynara cardunculus var. scolymus] [Cynara cardunculus]	-	-	-	-	-	-	-
Unigene0001026	70.3333333333333	71.3333333333333	1.6828	1.9756	2.3681	3.0557	1.6986	1.2284	2.00883333333333	1.99423333333333	-0.010523652363161	0.990909618959429	1	no	DPB	Transcription factor DP [Cynara cardunculus var. scolymus] [Cynara cardunculus]	-	-	-	-	GO:0043231//intracellular membrane-bounded organelle;GO:0043234//protein complex	GO:0001071//nucleic acid binding transcription factor activity;GO:0003676//nucleic acid binding;GO:0046983//protein dimerization activity	GO:0000904//cell morphogenesis involved in differentiation;GO:0010468//regulation of gene expression;GO:0044786//cell cycle DNA replication;GO:0050794//regulation of cellular process
Unigene0001027	72	44.6666666666667	1.4187	1.5489	1.2017	0.7328	1.1897	0.5505	1.38976666666667	0.824333333333333	-0.75354294458939	0.214612977508103	0.673454920513024	no	CG31559	Glutaredoxin [Cynara cardunculus var. scolymus] [Cynara cardunculus]	-	-	-	-	-	-	-
Unigene0001028	27	28.3333333333333	0.7906	0.3707	1.1699	0.7600	0.9434	0.5610	0.777066666666667	0.7548	-0.0419439537429116	0.980215488853089	1	no	--	--	-	-	-	-	-	-	-
Unigene0001029	519	455.333333333333	4.3168	5.1218	4.6487	4.1784	4.0777	3.6455	4.69576666666667	3.9672	-0.243239592037118	0.483544159165059	0.893965072805461	no	FH20	Actin-binding FH2 [Cynara cardunculus var. scolymus] [Cynara cardunculus]	-	-	-	-	-	-	-
Unigene0001030	1338	1160.33333333333	35.5236	30.3245	27.0795	34.4151	24.1349	19.2854	30.9758666666667	25.9451333333333	-0.255680697786688	0.434294375962229	0.864749671158333	no	At5g58800	Flavodoxin/nitric oxide synthase [Cynara cardunculus var. scolymus] [Cynara cardunculus]	Metabolism	Global and overview maps;Metabolism of cofactors and vitamins	ko01110//Biosynthesis of secondary metabolites;ko00130//Ubiquinone and other terpenoid-quinone biosynthesis	K03809	-	GO:0003824//catalytic activity;GO:0032553//ribonucleotide binding	GO:0006355//regulation of transcription, DNA-templated;GO:0044710//single-organism metabolic process
Unigene0001031	940.333333333333	981	22.5135	22.5815	22.4085	21.0155	23.4949	22.5575	22.5011666666667	22.3559666666667	-0.00933987689372239	0.976768692133892	1	no	ayr1	PREDICTED: NADPH-dependent 1-acyldihydroxyacetone phosphate reductase-like [Nicotiana tomentosiformis]	-	-	-	-	-	GO:0003824//catalytic activity	GO:0044710//single-organism metabolic process
Unigene0001032	539.333333333333	561.666666666667	12.7522	16.9604	15.1421	15.2208	15.6566	14.1749	14.9515666666667	15.0174333333333	0.00634159740834233	0.987632303131364	1	no	At5g62290	Nucleotide-sensitive chloride conductance regulator [Cynara cardunculus var. scolymus] [Cynara cardunculus]	Genetic Information Processing	Translation	ko03013//RNA transport	K05019	GO:0016020//membrane;GO:0034708//methyltransferase complex;GO:0044444//cytoplasmic part	-	GO:0015698//inorganic anion transport;GO:0019725//cellular homeostasis
Unigene0001033	25	36.3333333333333	0.3188	0.7515	1.1041	1.1647	0.9625	0.9359	0.7248	1.02103333333333	0.49437510566966	0.48553980886723	0.895135535156773	no	--	--	-	-	-	-	-	-	-
Unigene0001034	64.6666666666667	100.333333333333	1.6910	1.2004	0.9471	1.6667	2.6565	1.2926	1.2795	1.87193333333333	0.548948908600561	0.343232541963524	0.805855057827187	no	--	--	-	-	-	-	-	-	-
Unigene0001035	517.333333333333	932	13.2055	13.5967	12.6223	20.0552	22.8453	24.7099	13.1415	22.5368	0.778152724322466	0.0166828101618832	0.162675818956394	no	--	Histidine phosphatase superfamily, clade-1 [Cynara cardunculus var. scolymus] [Cynara cardunculus]	-	-	-	-	-	-	-
Unigene0001036	3805.33333333333	3880.33333333333	41.8191	51.8606	54.1710	48.3149	44.1206	52.2171	49.2835666666667	48.2175333333333	-0.0315488192799542	0.903804055759912	1	no	CHC1	PREDICTED: clathrin heavy chain 2 [Sesamum indicum]	Cellular Processes	Transport and catabolism	ko04144//Endocytosis	K04646	GO:0030125//clathrin vesicle coat	-	GO:0015031//protein transport
Unigene0001037	144	81	1.8479	2.0401	2.2070	1.2731	0.8523	1.1752	2.03166666666667	1.1002	-0.884897912028455	0.0840594151728675	0.433922317886376	no	D6PKL3	Protein kinase, catalytic domain-containing protein [Cynara cardunculus var. scolymus] [Cynara cardunculus]	-	-	-	-	-	-	-
Unigene0001038	542.666666666667	566.333333333333	9.0573	8.5714	9.2297	9.2068	10.0917	7.4307	8.9528	8.90973333333333	-0.00695670492631046	0.985791737917175	1	no	--	PREDICTED: GATA transcription factor 7 [Vitis vinifera]	-	-	-	-	-	-	-
Unigene0001039	60	51.3333333333333	2.5942	1.1296	1.5151	1.1876	1.3467	1.6059	1.7463	1.38006666666667	-0.339563462686982	0.590051836567505	0.936359700078747	no	--	--	-	-	-	-	-	-	-
Unigene0001040	1973	1447.33333333333	38.5978	45.9598	50.8093	30.6880	33.1005	31.1554	45.1223	31.6479666666667	-0.511727795811092	0.0689533268560526	0.390948930571348	no	PER9	PREDICTED: peroxidase 9 [Juglans regia]	Metabolism	Biosynthesis of other secondary metabolites;Global and overview maps	ko01100//Metabolic pathways;ko01110//Biosynthesis of secondary metabolites;ko00940//Phenylpropanoid biosynthesis	K00430	-	GO:0003824//catalytic activity;GO:0043169//cation binding;GO:0046906//tetrapyrrole binding	GO:0006950//response to stress;GO:0042743//hydrogen peroxide metabolic process;GO:0044710//single-organism metabolic process
Unigene0001041	171.333333333333	402.333333333333	4.4045	3.2762	5.0841	10.1106	7.8571	10.3433	4.25493333333333	9.437	1.14919177530935	0.00709343628761528	0.0907942002185748	no	--	PREDICTED: glycine-rich protein A3-like [Malus domestica]	-	-	-	-	-	-	-
Unigene0001042	1397.33333333333	1022	4.7333	6.0519	7.1443	4.3073	3.9809	4.2875	5.9765	4.1919	-0.511696549464432	0.0962610949504747	0.464375794487907	no	CALS12	1,3-beta-glucan synthase subunit FKS1-like, domain-1 [Cynara cardunculus var. scolymus] [Cynara cardunculus]	-	-	-	-	-	GO:0035251//UDP-glucosyltransferase activity	GO:0006074//(1->3)-beta-D-glucan metabolic process
Unigene0001043	98.6666666666667	40.3333333333333	2.3199	1.0269	2.4506	1.3341	0.2953	0.6428	1.93246666666667	0.7574	-1.35131620282191	0.0523442442569324	0.333528421058346	no	--	--	-	-	-	-	-	-	-
Unigene0001044	69	85.3333333333333	1.4949	2.0333	2.2302	2.9914	2.2769	1.6631	1.91946666666667	2.31046666666667	0.267478769095037	0.639505030203819	0.957886243215381	no	--	--	-	-	-	-	-	-	-
Unigene0001045	16.6666666666667	25	0.3792	0.3263	0.3218	0.4932	0.6734	0.2993	0.342433333333333	0.488633333333333	0.512929139791863	0.469256018144547	0.885459375476666	no	PCMP-E76	Pentatricopeptide repeat-containing protein [Cynara cardunculus var. scolymus] [Cynara cardunculus]	-	-	-	-	-	-	-
Unigene0001046	198.666666666667	256.666666666667	6.6360	5.2698	4.8313	9.4225	7.0197	4.4167	5.57903333333333	6.95296666666667	0.317613501943301	0.49804717952903	0.90348077648417	no	EXL2	Phosphate-induced protein 1 [Cynara cardunculus var. scolymus] [Cynara cardunculus]	-	-	-	-	-	-	-
Unigene0001047	22.3333333333333	42.6666666666667	0.3727	0.6524	0.7169	1.5156	0.6731	1.0819	0.580666666666667	1.0902	0.9088107021902	0.187082458934763	0.63629127830314	no	--	--	-	-	-	-	-	-	-
Unigene0001048	55	13.6666666666667	7.4425	4.2434	5.4493	4.3782	0.0000	0.0000	5.71173333333333	1.4594	-1.96855326621255	0.135907844353218	0.548518323582707	no	--	PREDICTED: mediator of RNA polymerase II transcription subunit 15 [Erythranthe guttata]	-	-	-	-	-	-	-
Unigene0001049	1217.33333333333	1065.66666666667	10.6401	11.9779	10.1024	10.4834	8.5517	8.6436	10.9068	9.22623333333333	-0.241414200278323	0.422010723898642	0.85649459018818	no	SUN3	Galactose-binding domain-like protein [Cynara cardunculus var. scolymus] [Cynara cardunculus]	-	-	-	-	-	-	-
Unigene0001050	45.6666666666667	91.6666666666667	1.3247	1.2235	1.2453	2.4022	2.4490	2.3988	1.2645	2.41666666666667	0.934451457405267	0.0912166385800149	0.452109740840718	no	--	Green fluorescent protein-like protein, partial [Cynara cardunculus var. scolymus] [Cynara cardunculus]	-	-	-	-	-	-	-
Unigene0001051	776.333333333333	723.333333333333	20.1174	20.5994	19.5683	16.5142	17.2963	19.7158	20.0950333333333	17.8421	-0.17155354128749	0.59283058679637	0.937927094104603	no	HSP26-A	glutathione S-transferase [Helianthus annuus]	Metabolism	Metabolism of other amino acids	ko00480//Glutathione metabolism	K00799	-	-	-
Unigene0001052	2226.33333333333	2482.33333333333	30.7370	30.6075	31.2956	34.7628	32.0476	32.0016	30.8800333333333	32.9373333333333	0.0930494466482699	0.723817175836222	0.986201454417956	no	dnajc2	DnaJ domain-containing protein [Cynara cardunculus var. scolymus] [Cynara cardunculus]	-	-	-	-	-	-	-
Unigene0001053	2140.33333333333	2267.33333333333	20.0334	19.8103	19.3377	19.2293	20.2872	20.2480	19.7271333333333	19.9215	0.0141449552654349	0.95783089642585	1	no	CCR1	NAD-dependent epimerase/dehydratase [Cynara cardunculus var. scolymus] [Cynara cardunculus]	-	-	-	-	-	-	-
Unigene0001054	101	74	3.3548	3.7211	3.8723	4.1355	1.5886	2.1516	3.6494	2.62523333333333	-0.47521363251036	0.417531219801084	0.853522263880203	no	--	--	-	-	-	-	-	-	-
Unigene0001055	586.666666666667	823.333333333333	7.5393	7.9538	8.8619	9.7987	12.5685	10.1169	8.11833333333333	10.8280333333333	0.415515751449594	0.20801131986146	0.663874176519015	no	--	--	-	-	-	-	-	-	-
Unigene0001056	1133	1213.33333333333	41.3796	40.7973	36.1480	43.1756	40.2120	38.1145	39.4416333333333	40.5007	0.038227546274421	0.897811198307183	1	no	NAA10	PREDICTED: N-alpha-acetyltransferase 11-like [Nelumbo nucifera]	-	-	-	-	-	GO:0016740//transferase activity	GO:0003006//developmental process involved in reproduction;GO:0010467//gene expression
Unigene0001057	21	9.33333333333333	0.4292	0.7612	1.0509	0.4126	0.2618	0.2945	0.7471	0.322966666666667	-1.20991608965562	0.118708326968015	0.516062139987613	no	--	--	-	-	-	-	-	-	-
Unigene0001058	4887.33333333333	4605.66666666667	37.6558	44.5444	43.6642	36.0361	38.9645	38.5443	41.9548	37.8483	-0.148607375817554	0.551585092294001	0.931619761102752	no	At4g34450	PREDICTED: coatomer subunit gamma-2 [Jatropha curcas]	-	-	-	-	-	-	-
Unigene0001059	53.6666666666667	19.6666666666667	1.2109	1.3779	1.8928	1.3387	0.1269	0.2031	1.49386666666667	0.556233333333333	-1.42528927919018	0.0978844043224002	0.468575416217741	no	--	C1-like protein [Corchorus olitorius]	-	-	-	-	-	-	-
Unigene0001060	163	115	3.8506	3.5160	3.3152	3.7930	1.8537	1.7144	3.5606	2.4537	-0.537161501920765	0.306982794939071	0.773581187174399	no	--	--	-	-	-	-	-	-	-
Unigene0001061	383.666666666667	516	4.9654	9.5912	6.8745	9.6264	7.9269	10.6462	7.1437	9.39983333333333	0.395963681175502	0.3162625647969	0.781570432585201	no	CYSEP	Cys endopeptidase family protein [Populus trichocarpa]	-	-	-	-	-	-	-
Unigene0001062	46.3333333333333	40.3333333333333	1.1371	0.4534	1.2383	1.2581	0.6477	0.4319	0.942933333333333	0.779233333333333	-0.275100380974342	0.707070460284937	0.981908169941075	no	--	--	-	-	-	-	-	-	-
Unigene0001063	63.3333333333333	27	1.2848	1.5663	1.4259	0.3800	0.8702	0.4766	1.42566666666667	0.5756	-1.30849820930225	0.0415226661905501	0.290452391641926	no	BHLH87	Myc-type, basic helix-loop-helix (bHLH) domain-containing protein [Cynara cardunculus var. scolymus] [Cynara cardunculus]	-	-	-	-	-	-	-
Unigene0001064	21.3333333333333	5.66666666666667	0.3822	0.8211	0.3414	0.1575	0.2061	0.0458	0.5149	0.136466666666667	-1.9157436684952	0.0291293673000396	0.233511674938485	no	--	cysteine-rich RLK [Lactuca sativa]	-	-	-	-	-	-	-
Unigene0001065	743.666666666667	778.666666666667	12.3986	12.5519	12.5790	15.7978	10.6585	11.4907	12.5098333333333	12.649	0.0159607645544936	0.963459602876399	1	no	At5g20260	Exostosin-like protein [Cynara cardunculus var. scolymus] [Cynara cardunculus]	-	-	-	-	-	-	-
Unigene0001066	125.333333333333	130.666666666667	2.8876	4.6939	3.6715	4.0840	3.8131	3.5353	3.751	3.8108	0.0228186310127668	0.969645344962266	1	no	--	--	-	-	-	-	-	-	-
Unigene0001067	887.666666666667	1175.33333333333	12.1971	8.0029	9.5174	14.3884	11.5858	11.3259	9.9058	12.4333666666667	0.327871599479589	0.307239883064701	0.773707721368743	no	At5g46580	Pentatricopeptide repeat-containing protein [Cynara cardunculus var. scolymus] [Cynara cardunculus]	-	-	-	-	-	-	-
Unigene0001068	112.333333333333	225	3.5227	4.6326	3.9596	4.8323	9.0280	9.1621	4.0383	7.67413333333333	0.926255740525747	0.0640177021373842	0.374438149889764	no	--	--	-	-	-	-	-	-	-
Unigene0001069	27	47.3333333333333	0.6595	0.8771	0.6632	1.5273	1.4831	0.7542	0.733266666666667	1.25486666666667	0.775124218687634	0.235944673230062	0.696825702731267	no	At3g27390	PREDICTED: uncharacterized membrane protein At3g27390-like isoform X2 [Nicotiana tabacum]	-	-	-	-	-	-	-
Unigene0001070	1585	1630.33333333333	77.5808	80.2898	84.9031	89.9870	72.7570	77.0150	80.9245666666667	79.9196666666667	-0.0180271692679157	0.949559975593771	1	no	--	PREDICTED: ubiquinol-cytochrome c reductase complex 6.7 kDa protein [Nelumbo nucifera]	-	-	-	-	-	-	-
Unigene0001071	1686	1468	11.1834	14.8822	14.0717	10.7590	12.1431	10.6889	13.3791	11.197	-0.256868826101025	0.37296971256708	0.823502811491015	no	At5g23430	PREDICTED: katanin p80 WD40 repeat-containing subunit B1 homolog isoform X3 [Ziziphus jujuba]	-	-	-	-	-	-	-
Unigene0001072	73.6666666666667	240.666666666667	2.2229	3.3876	2.2910	2.6330	10.9181	10.8198	2.63383333333333	8.12363333333333	1.62496106790873	0.00807030218398228	0.0989027734201039	no	--	--	-	-	-	-	-	-	-
Unigene0001073	946	844.333333333333	18.1698	20.1799	18.0426	19.3494	15.3278	14.0160	18.7974333333333	16.2310666666667	-0.21177787132193	0.504890399107415	0.906891886473471	no	--	--	-	-	-	-	-	-	-
Unigene0001074	50	133	1.2626	2.1458	1.7666	3.8252	4.7807	4.6851	1.725	4.43033333333333	1.3608188877372	0.0140021722813609	0.144624376422107	no	LBD38	lateral organ boundaries domain-containing protein [Cynara cardunculus var. scolymus] [Cynara cardunculus]	-	-	-	-	-	-	-
Unigene0001075	800.666666666667	796	12.5080	12.1410	13.1342	11.9747	12.4258	11.3944	12.5944	11.9316333333333	-0.077990844866089	0.804958667409624	1	no	Gtpbp4	PREDICTED: nucleolar GTP-binding protein 1 [Solanum pennellii]	Genetic Information Processing	Translation	ko03008//Ribosome biogenesis in eukaryotes	K06943	-	-	-
Unigene0001076	22.3333333333333	72	0.7320	0.4597	0.8961	1.5672	2.7900	1.8696	0.695933333333333	2.0756	1.5765074256015	0.0149550876424293	0.15141475934978	no	--	--	-	-	-	-	-	-	-
Unigene0001077	560.666666666667	312	5.7024	6.1735	5.7721	3.7281	3.1655	2.5886	5.88266666666667	3.16073333333333	-0.896210968001543	0.0147809089747621	0.15017378302168	no	NRG2	Ras domain-containing protein/DUF632 domain-containing protein/DUF630 domain-containing protein [Cephalotus follicularis]	-	-	-	-	-	-	-
Unigene0001078	31.6666666666667	98	0.8658	1.0875	1.4764	3.2157	3.5312	3.3667	1.14323333333333	3.3712	1.5601423323492	0.00777484017106423	0.0966086614675242	no	At3g43660	PREDICTED: vacuolar iron transporter homolog 4-like [Solanum pennellii]	-	-	-	-	-	-	-
Unigene0001079	7	12	0.3153	0.1922	0.2654	0.4546	0.3635	0.4297	0.257633333333333	0.415933333333333	0.691033043194262	0.414721489573803	0.851382754363809	no	--	--	-	-	-	-	-	-	-
Unigene0001080	69	59.3333333333333	2.0491	1.9430	1.3961	1.1490	1.9331	1.3128	1.79606666666667	1.46496666666667	-0.293973062791278	0.618237105926797	0.949634559380517	no	SPT	Basic helix-loop-helix leucine zipper transcription factor [Cynara cardunculus var. scolymus] [Cynara cardunculus]	-	-	-	-	-	-	-
Unigene0001081	1838.33333333333	1893	33.3903	30.2183	31.1307	38.1269	27.4522	28.1762	31.5797666666667	31.2517666666667	-0.0150627637717137	0.958444527421578	1	no	MAP1A	PREDICTED: methionine aminopeptidase 1A [Solanum lycopersicum]	-	-	-	-	GO:0005840//ribosome	GO:0004177//aminopeptidase activity;GO:0008237//metallopeptidase activity;GO:0046914//transition metal ion binding	GO:0006464//cellular protein modification process;GO:0006508//proteolysis;GO:0009409//response to cold;GO:0043479//pigment accumulation in tissues in response to UV light;GO:0048437//floral organ development
Unigene0001082	2345.33333333333	1488.66666666667	28.4447	32.9726	40.0355	18.7433	20.0817	22.4583	33.8176	20.4277666666667	-0.727242791537071	0.0108965719117801	0.121671523132939	no	SCPL40	Peptidase S10, serine carboxypeptidase [Cynara cardunculus var. scolymus] [Cynara cardunculus]	-	-	-	-	-	GO:0004180//carboxypeptidase activity	GO:0019538//protein metabolic process
Unigene0001083	842.333333333333	608	10.9319	12.2362	12.9640	8.3321	6.8753	9.7448	12.0440333333333	8.3174	-0.534114085195535	0.10843933574068	0.493761232708669	no	4CLL5	AMP-binding, conserved site-containing protein [Cynara cardunculus var. scolymus] [Cynara cardunculus]	Metabolism	Lipid metabolism;Global and overview maps	ko01100//Metabolic pathways;ko01110//Biosynthesis of secondary metabolites;ko00592//alpha-Linolenic acid metabolism	K10526	GO:0042579//microbody	GO:0003824//catalytic activity;GO:0032550//purine ribonucleoside binding	GO:0001101//response to acid chemical;GO:0009694//jasmonic acid metabolic process;GO:0010243//response to organonitrogen compound;GO:0051707//response to other organism
Unigene0001084	6162.33333333333	7409	171.7251	153.3161	148.7038	190.4918	188.3598	164.6750	157.915	181.175533333333	0.198239925096028	0.417445471641033	0.853404115145086	no	At1g16700	4Fe-4S binding domain-containing protein [Cynara cardunculus var. scolymus] [Cynara cardunculus]	Metabolism	Energy metabolism;Global and overview maps	ko01100//Metabolic pathways;ko00190//Oxidative phosphorylation	K03941	-	-	-
Unigene0001085	41.3333333333333	46.3333333333333	0.9987	0.7441	1.4677	0.9868	1.0701	1.3030	1.07016666666667	1.11996666666667	0.0656202963110183	0.929029592448536	1	no	--	--	-	-	-	-	-	-	-
Unigene0001086	45.3333333333333	21	1.5336	1.4081	0.5737	0.4095	0.5478	0.5955	1.1718	0.5176	-1.17881683261544	0.0878136264750219	0.443441104080735	no	--	--	-	-	-	-	-	-	-
Unigene0001087	31	34	0.5123	1.2259	0.6022	1.2858	0.8114	0.5012	0.780133333333333	0.866133333333333	0.150868414365907	0.863277196509326	1	no	--	--	-	-	-	-	-	-	-
Unigene0001088	509.333333333333	573	7.6802	8.2778	7.3554	8.0731	7.8964	9.1298	7.77113333333333	8.36643333333333	0.106487708261378	0.75459176223139	0.994216614427341	no	At1g78750	PREDICTED: F-box/FBD/LRR-repeat protein At1g13570 [Theobroma cacao]	-	-	-	-	-	-	-
Unigene0001089	78.3333333333333	71.6666666666667	1.0926	0.9658	0.8934	0.8534	1.0079	0.7102	0.983933333333333	0.857166666666667	-0.198984820830236	0.722095145390678	0.985765639744971	no	--	--	-	-	-	-	-	-	-
Unigene0001090	28	23	0.2713	0.9020	0.6642	0.6164	0.5791	0.3103	0.6125	0.501933333333333	-0.287214085629182	0.707817139913997	0.981908169941075	no	--	--	-	-	-	-	-	-	-
Unigene0001091	18.6666666666667	63	0.9800	2.1240	2.4090	1.5701	7.7613	8.1277	1.83766666666667	5.8197	1.66306968478522	0.0322498083118911	0.249136068501919	no	KEA6	PREDICTED: K(+) efflux antiporter 5 isoform X1 [Nelumbo nucifera]	-	-	-	-	GO:0043231//intracellular membrane-bounded organelle	-	GO:0015672//monovalent inorganic cation transport;GO:0030001//metal ion transport
Unigene0001092	2	105	0.0000	0.4448	0.0000	0.0000	13.2335	10.8637	0.148266666666667	8.0324	5.75956492240941	0.000536929135585974	0.0140193911556435	yes	--	--	-	-	-	-	-	-	-
Unigene0001093	36.6666666666667	189.333333333333	0.7340	0.4062	0.4657	0.3903	3.8502	3.2483	0.5353	2.49626666666667	2.22135250228711	0.00365356471185943	0.0564521355908847	no	--	--	-	-	-	-	-	-	-
Unigene0001094	253.666666666667	180.333333333333	4.1734	5.0483	4.3536	3.6917	2.6289	3.0401	4.5251	3.12023333333333	-0.536295755693761	0.222805585035421	0.683957624785144	no	--	PREDICTED: bromodomain-containing factor 1-like isoform X2 [Prunus mume]	-	-	-	-	-	-	-
Unigene0001095	20.6666666666667	6	0.9032	2.4226	1.6507	1.0419	0.0757	0.3788	1.65883333333333	0.4988	-1.73363557252211	0.0623784478706782	0.368830542425587	no	--	--	-	-	-	-	-	-	-
Unigene0001096	61.6666666666667	26	2.6376	4.0970	3.0445	2.5919	0.9830	0.5899	3.2597	1.38826666666667	-1.2314544788664	0.084651916003444	0.43501415206101	no	--	--	-	-	-	-	-	-	-
Unigene0001097	28	16	1.4362	4.2447	4.1444	2.1337	0.9854	2.4090	3.2751	1.8427	-0.829717745008963	0.273326567148942	0.739968282978375	no	--	--	-	-	-	-	-	-	-
Unigene0001098	59	23.3333333333333	6.4166	2.7119	5.1845	1.9738	2.5827	0.7175	4.771	1.758	-1.4403566158409	0.0453985502227175	0.307269652527142	no	--	--	-	-	-	-	-	-	-
Unigene0001099	2.33333333333333	4	0.1318	0.4285	0.2536	0.8870	0.3316	0.2211	0.2713	0.4799	0.822844765434328	0.576454384262837	0.936359700078747	no	--	--	-	-	-	-	-	-	-
Unigene0001100	27	6.66666666666667	2.1191	2.9526	2.3296	0.6790	0.6770	0.4232	2.4671	0.593066666666667	-2.05655000173405	0.00634766460169256	0.0839830043611195	no	--	--	-	-	-	-	-	-	-
Unigene0001101	9.33333333333333	9	1.5044	0.3057	0.7235	1.5365	0.4731	0.3154	0.844533333333333	0.775	-0.123958056258071	0.91384708412612	1	no	--	--	-	-	-	-	-	-	-
Unigene0001102	0	1	0.0000	0.0000	0.0000	0.0000	0.2254	0.1127	0.001	0.1127	6.81634370528486	0.349091942385719	0.809079579477757	no	--	--	-	-	-	-	-	-	-
Unigene0001103	0.333333333333333	1.33333333333333	0.0000	0.0729	0.0000	0.0863	0.0752	0.1505	0.0243	0.104	2.09755530942267	0.481912462325881	0.893095270034238	no	--	--	-	-	-	-	-	-	-
Unigene0001104	9.33333333333333	10.3333333333333	0.8285	0.1263	0.4483	0.7965	0.1737	0.4777	0.4677	0.482633333333333	0.0453441307545029	1	1	no	--	--	-	-	-	-	-	-	-
Unigene0001105	26	16	1.7935	1.5160	1.8632	1.2414	0.8422	0.9627	1.72423333333333	1.01543333333333	-0.763859496678152	0.259880119656283	0.724508280624477	no	--	--	-	-	-	-	-	-	-
Unigene0001106	67	35.3333333333333	4.0094	3.5215	4.4787	3.5434	1.2472	1.4101	4.0032	2.0669	-0.953685104108467	0.148612802026813	0.572060920430593	no	--	--	-	-	-	-	-	-	-
Unigene0001107	24.6666666666667	19.6666666666667	1.6529	1.9405	2.6499	0.9710	2.0021	1.6943	2.0811	1.5558	-0.419689678390798	0.561978530495905	0.936359700078747	no	--	--	-	-	-	-	-	-	-
Unigene0001108	27.3333333333333	22.3333333333333	1.0203	2.1464	1.2124	2.3078	0.3020	1.0571	1.4597	1.2223	-0.256073472317853	0.77105110660219	0.998512892332087	no	--	--	-	-	-	-	-	-	-
Unigene0001109	27	27.3333333333333	0.9858	1.2019	1.8965	2.3692	0.9645	0.7349	1.3614	1.3562	-0.00552106518130495	0.999999999999991	1	no	--	--	-	-	-	-	-	-	-
Unigene0001110	73.3333333333333	58.3333333333333	3.7492	3.0031	4.3381	2.9773	1.4581	3.9191	3.6968	2.78483333333333	-0.408686006860949	0.506767082011116	0.908255994928349	no	--	--	-	-	-	-	-	-	-
Unigene0001111	29.6666666666667	46.6666666666667	1.0121	0.5216	0.5224	0.6170	0.9729	1.3871	0.685366666666667	0.992333333333333	0.533948788758309	0.437132491484401	0.866554706382125	no	--	--	-	-	-	-	-	-	-
Unigene0001112	16.3333333333333	26.6666666666667	0.7202	0.9756	0.9814	0.9231	1.6609	1.5604	0.8924	1.38146666666667	0.630438333166271	0.373273469648417	0.823874752691463	no	--	--	-	-	-	-	-	-	-
Unigene0001113	0.666666666666667	0.333333333333333	0.2111	0.0000	0.0000	0.0000	0.0000	0.0885	0.0703666666666667	0.0295	-1.2541772183768	1	1	no	--	--	-	-	-	-	-	-	-
Unigene0001114	9.33333333333333	17.3333333333333	0.3862	0.2790	0.4540	0.6600	0.7556	0.5398	0.373066666666667	0.6518	0.804995890294966	0.278145976962969	0.745947186141845	no	--	--	-	-	-	-	-	-	-
Unigene0001115	70	21.3333333333333	3.0181	4.5930	4.6326	2.3458	0.5385	0.8617	4.08123333333333	1.24866666666667	-1.70861679623015	0.0178128725324683	0.170666324227138	no	--	--	-	-	-	-	-	-	-
Unigene0001116	23.6666666666667	40.3333333333333	0.3645	0.5184	1.1102	0.7299	1.3244	1.1208	0.664366666666667	1.05836666666667	0.671787933911727	0.347441963858623	0.809079579477757	no	--	--	-	-	-	-	-	-	-
Unigene0001117	13210.3333333333	13538	281.8103	271.1759	272.3374	275.4615	275.1796	256.7737	275.107866666667	269.138266666667	-0.0316498627896216	0.893656408862645	1	no	SODCC	RecName: Full=Superoxide dismutase [Cu-Zn]	Cellular Processes	Transport and catabolism	ko04146//Peroxisome	K04565	GO:0043231//intracellular membrane-bounded organelle;GO:0044444//cytoplasmic part	GO:0003824//catalytic activity;GO:0016209//antioxidant activity;GO:0043169//cation binding	GO:0006006//glucose metabolic process;GO:0006090//pyruvate metabolic process;GO:0006801//superoxide metabolic process;GO:0006950//response to stress;GO:0010038//response to metal ion
Unigene0001118	1503.33333333333	1521.66666666667	39.8549	38.2431	38.8522	39.2625	37.7998	36.0061	38.9834	37.6894666666667	-0.0486985430903437	0.862240195401938	1	no	CAF1-11	Ribonuclease CAF1 [Cynara cardunculus var. scolymus] [Cynara cardunculus]	Genetic Information Processing	Folding, sorting and degradation	ko03018//RNA degradation	K12581	GO:0043231//intracellular membrane-bounded organelle	GO:0003824//catalytic activity	-
Unigene0001119	2908.66666666667	3412	88.0364	69.6267	69.8307	84.0873	88.6886	80.2502	75.8312666666667	84.3420333333333	0.153458981256619	0.558792802013906	0.934927878353525	no	--	LRAT-like domain-containing protein [Cynara cardunculus var. scolymus] [Cynara cardunculus]	-	-	-	-	-	-	-
Unigene0001120	225.333333333333	308.666666666667	0.9901	1.8378	1.2226	1.4984	1.6886	2.1994	1.35016666666667	1.79546666666667	0.411221362438874	0.361611728148827	0.816080593986301	no	--	OSJNBa0017B10.12 [Oryza sativa Japonica Group]	-	-	-	-	-	-	-
Unigene0001121	306.333333333333	165.666666666667	6.3295	3.7654	6.3084	6.4511	1.1511	1.1672	5.46776666666667	2.92313333333333	-0.903436041681912	0.166146322792958	0.602222890234309	no	--	--	-	-	-	-	-	-	-
Unigene0001122	204.666666666667	74	4.9183	5.4995	5.5513	6.0672	0.0000	0.0000	5.32303333333333	2.0224	-1.39618023195551	0.340379654500645	0.803808239769616	no	--	--	-	-	-	-	-	-	-
Unigene0001123	128.333333333333	51.3333333333333	2.9342	3.3564	3.2666	3.8131	0.1367	0.0456	3.18573333333333	1.3318	-1.25824806366116	0.245955883193436	0.707752745936738	no	--	--	-	-	-	-	-	-	-
Unigene0001124	2707.66666666667	1637.33333333333	75.1644	59.0057	71.1973	31.5480	51.6285	33.3172	68.4558	38.8312333333333	-0.81795525078326	0.00698451464333752	0.0897889991237193	no	EXPA1	expansin 3 [Zinnia violacea]	-	-	-	-	GO:0030312//external encapsulating structure	-	GO:0010087//phloem or xylem histogenesis;GO:0044260//cellular macromolecule metabolic process;GO:0071555//cell wall organization
Unigene0001125	289.666666666667	250.666666666667	5.1574	3.4695	4.1977	4.1646	4.0321	2.3424	4.27486666666667	3.51303333333333	-0.283162157357415	0.522863852566935	0.916042414105365	no	XK1	PREDICTED: xylulose kinase isoform X1 [Ricinus communis]	-	-	-	-	GO:0009536//plastid	GO:0016772//transferase activity, transferring phosphorus-containing groups	GO:0016310//phosphorylation;GO:0044238//primary metabolic process
Unigene0001126	5124.33333333333	4989.66666666667	72.3423	76.8285	72.8033	67.2073	64.9902	74.4478	73.9913666666667	68.8817666666667	-0.103234801319228	0.675845749496908	0.971722146217294	no	SUC4	Major facilitator superfamily [Cynara cardunculus var. scolymus] [Cynara cardunculus]	-	-	-	-	GO:0016021//integral component of membrane;GO:0043231//intracellular membrane-bounded organelle	GO:0015154//disaccharide transmembrane transporter activity;GO:0015291//secondary active transmembrane transporter activity	GO:0005984//disaccharide metabolic process;GO:0015766//disaccharide transport
Unigene0001127	0	0	0.0000	0.0000	0.0000	0.0000	0.0000	0.0000	0.001	0.001	0	notest	notest	notest	--	--	-	-	-	-	-	-	-
Unigene0001128	865.333333333333	1314	22.6567	22.6232	22.8665	26.6200	32.8886	38.4595	22.7154666666667	32.6560333333333	0.52367461566755	0.0906093771143304	0.450391593682482	no	GBF4	Basic-leucine zipper domain-containing protein [Cynara cardunculus var. scolymus] [Cynara cardunculus]	Environmental Information Processing	Signal transduction	ko04075//Plant hormone signal transduction	K14432	-	-	-
Unigene0001129	539.333333333333	786	10.0347	8.5531	9.4716	13.1509	14.7022	10.9849	9.35313333333333	12.946	0.468984749868519	0.160087261738555	0.593195223874063	no	--	plastid transcriptionally active 6 [Arabis alpina]	-	-	-	-	-	-	-
Unigene0001130	437	326.333333333333	6.7616	6.7879	6.5683	5.3898	5.1227	3.9163	6.70593333333333	4.8096	-0.479521226362832	0.204715244875292	0.659182651612048	no	--	B-cell receptor-associated 31-like protein [Cynara cardunculus var. scolymus] [Cynara cardunculus]	Genetic Information Processing	Folding, sorting and degradation	ko04141//Protein processing in endoplasmic reticulum	K14009	-	-	-
Unigene0001131	879.666666666667	749.666666666667	22.3458	24.8400	21.2756	19.7594	17.0934	19.2895	22.8204666666667	18.7141	-0.286202626590577	0.365059060714323	0.818437741785104	no	rplL	Ribosomal protein L7/L12, chloroplast [Cynara cardunculus var. scolymus] [Cynara cardunculus]	Genetic Information Processing	Translation	ko03010//Ribosome	K02935	GO:0030529//intracellular ribonucleoprotein complex	GO:0016787//hydrolase activity	GO:0010467//gene expression;GO:0019538//protein metabolic process;GO:0032774//RNA biosynthetic process
Unigene0001132	751.333333333333	665.666666666667	18.6218	15.7198	17.2445	14.2781	16.1355	12.9352	17.1953666666667	14.4496	-0.250990323628298	0.442904829187458	0.870106979869277	no	ABCI17	AAA+ ATPase domain-containing protein [Cynara cardunculus var. scolymus] [Cynara cardunculus]	-	-	-	-	-	-	-
Unigene0001133	1987.33333333333	1998	55.0408	50.7324	47.8974	51.1581	50.6250	45.7620	51.2235333333333	49.1817	-0.0586851680497767	0.829181836245379	1	no	ARF1	PREDICTED: ADP-ribosylation factor 1 [Arachis ipaensis]	-	-	-	-	GO:0005794//Golgi apparatus;GO:0016020//membrane	GO:0032550//purine ribonucleoside binding	GO:0008104//protein localization;GO:0016192//vesicle-mediated transport;GO:0030243//cellulose metabolic process;GO:0035556//intracellular signal transduction
Unigene0001134	421.333333333333	394	7.0341	7.4052	8.2926	6.6865	6.8022	6.7867	7.5773	6.75846666666667	-0.164987897247152	0.651630396427238	0.963005902430118	no	AHL	PREDICTED: PAP-specific phosphatase HAL2-like [Vitis vinifera]	Metabolism	Global and overview maps;Energy metabolism	ko01100//Metabolic pathways;ko00920//Sulfur metabolism	K01082	-	GO:0008252//nucleotidase activity;GO:0016772//transferase activity, transferring phosphorus-containing groups;GO:0043169//cation binding	GO:0046488//phosphatidylinositol metabolic process
Unigene0001135	296.666666666667	322	6.3678	7.4636	8.4386	6.9096	7.8379	8.2745	7.42333333333333	7.674	0.047911612648798	0.907529105758735	1	no	SPAC23H3.12c	26S proteasome subunit P45 [Cynara cardunculus var. scolymus] [Cynara cardunculus]	-	-	-	-	-	-	-
Unigene0001136	60.6666666666667	34.3333333333333	1.3501	1.7244	2.2881	1.1124	0.5661	1.2401	1.78753333333333	0.972866666666667	-0.877656145634123	0.171605137067914	0.612001669720938	no	--	PREDICTED: ras-associated and pleckstrin homology domains-containing protein 1 [Malus domestica]	-	-	-	-	-	-	-
Unigene0001137	16.6666666666667	28.6666666666667	0.5518	0.8008	0.4170	1.1745	1.0576	0.7602	0.589866666666667	0.997433333333333	0.7578315325401	0.282003371825684	0.750712424180301	no	--	--	-	-	-	-	-	-	-
Unigene0001138	99.6666666666667	135.333333333333	2.9553	2.2349	1.9034	3.4338	2.9954	2.7587	2.36453333333333	3.06263333333333	0.37321717404023	0.464123502475363	0.882847418887614	no	--	--	-	-	-	-	-	-	-
Unigene0001139	2620.33333333333	2575	33.6426	25.8859	26.8301	22.6454	27.5540	29.6503	28.7862	26.6165666666667	-0.113052867983248	0.683187322538519	0.974348262455089	no	PAL	Aromatic amino acid lyase [Cynara cardunculus var. scolymus] [Cynara cardunculus]	Metabolism	Biosynthesis of other secondary metabolites;Amino acid metabolism;Global and overview maps	ko01100//Metabolic pathways;ko01110//Biosynthesis of secondary metabolites;ko00940//Phenylpropanoid biosynthesis;ko00360//Phenylalanine metabolism	K10775	GO:0044424//intracellular part	GO:0016841//ammonia-lyase activity	GO:0006558//L-phenylalanine metabolic process;GO:0009699//phenylpropanoid biosynthetic process
Unigene0001140	1295	2337.33333333333	23.6079	22.6469	15.9363	42.0218	37.0823	29.2442	20.7303666666667	36.1161	0.800896477464483	0.00844025079376205	0.101869122605697	no	ADT3	Prephenate dehydratase [Cynara cardunculus var. scolymus] [Cynara cardunculus]	Metabolism	Amino acid metabolism;Global and overview maps	ko01100//Metabolic pathways;ko01110//Biosynthesis of secondary metabolites;ko01230//Biosynthesis of amino acids;ko00400//Phenylalanine, tyrosine and tryptophan biosynthesis	K05359	-	-	-
Unigene0001141	157.666666666667	160	7.6630	3.9861	5.3440	6.4088	5.3335	4.4988	5.66436666666667	5.4137	-0.0652997143324411	0.898768329109229	1	no	SECE1	PREDICTED: preprotein translocase subunit SECE1 [Sesamum indicum]	-	-	-	-	GO:0044424//intracellular part	-	GO:0015031//protein transport
Unigene0001142	3202	3345	51.3267	51.3660	51.8674	53.2684	50.1726	50.9299	51.5200333333333	51.4569666666667	-0.00176711262943869	0.994839626588674	1	no	GRIK2	Calcium/calmodulin-dependent/calcium-dependent protein kinase [Cynara cardunculus var. scolymus] [Cynara cardunculus]	-	-	-	-	-	GO:0004674//protein serine/threonine kinase activity;GO:0032550//purine ribonucleoside binding	GO:0006464//cellular protein modification process;GO:0006796//phosphate-containing compound metabolic process
Unigene0001143	28.6666666666667	7	0.5812	1.2282	1.1926	0.7822	0.0000	0.0000	1.00066666666667	0.260733333333333	-1.94031453577511	0.121526996437728	0.520330060782177	no	--	--	-	-	-	-	-	-	-
Unigene0001144	1390.33333333333	1122.33333333333	24.1457	20.5609	21.3908	18.3048	16.1550	16.4023	22.0324666666667	16.9540333333333	-0.378002493747014	0.196249427909519	0.648582585220004	no	--	Glycosyl hydrolase, five-bladed beta-propellor domain-containing protein [Cynara cardunculus var. scolymus] [Cynara cardunculus]	-	-	-	-	-	-	-
Unigene0001145	268.333333333333	98	11.1057	9.8557	8.0402	11.0910	0.0000	0.0000	9.6672	3.697	-1.38674304565334	0.352574665421415	0.810141651542733	no	--	PREDICTED: peroxisomal and mitochondrial division factor 2 [Daucus carota subsp. sativus] [Daucus carota]	-	-	-	-	-	-	-
Unigene0001146	61.3333333333333	85.3333333333333	1.3410	1.7533	1.7946	2.6623	2.0779	1.8581	1.62963333333333	2.19943333333333	0.432584477293143	0.441697597978051	0.869320172044943	no	HSC-2	heat shock protein, partial [Cichorium intybus]	Cellular Processes;Genetic Information Processing	Transport and catabolism;Transcription;Folding, sorting and degradation	ko04141//Protein processing in endoplasmic reticulum;ko03040//Spliceosome;ko04144//Endocytosis	K03283	-	-	-
Unigene0001147	1	3	0.0728	0.0000	0.0350	0.0700	0.0305	0.1831	0.0359333333333333	0.0945333333333333	1.39550035448701	0.35522770368711	0.811349840176008	no	--	--	-	-	-	-	-	-	-
Unigene0001148	6.33333333333333	0	0.2524	0.1172	0.2775	0.0000	0.0000	0.0000	0.2157	0.001	-7.75288236627309	0.00137292848445543	0.0278523553784486	yes	DSP4	Dual specificity phosphatase, catalytic domain-containing protein [Cynara cardunculus var. scolymus] [Cynara cardunculus]	-	-	-	-	-	-	-
Unigene0001149	39	14.6666666666667	0.5276	1.0834	1.3356	0.8009	0.1397	0.1863	0.9822	0.375633333333333	-1.38669173051888	0.0950820351014946	0.461774172940469	no	--	--	-	-	-	-	-	-	-
Unigene0001150	29.6666666666667	46	0.7268	0.7014	0.4151	0.9825	0.9522	0.8190	0.614433333333333	0.9179	0.579080503604984	0.356293753849491	0.811930297652488	no	--	--	-	-	-	-	-	-	-
Unigene0001151	1047.66666666667	1030.66666666667	34.5259	34.2912	35.5055	30.7920	31.9536	34.9296	34.7742	32.5584	-0.0949875213826311	0.751270734120986	0.993440496799511	no	SAR1A	Small GTPase superfamily, ARF/SAR type [Cynara cardunculus var. scolymus] [Cynara cardunculus]	Genetic Information Processing	Folding, sorting and degradation	ko04141//Protein processing in endoplasmic reticulum	K07953	GO:0016020//membrane;GO:0043231//intracellular membrane-bounded organelle;GO:0044444//cytoplasmic part	GO:0032550//purine ribonucleoside binding	GO:0006090//pyruvate metabolic process;GO:0006605//protein targeting;GO:0006970//response to osmotic stress;GO:0006996//organelle organization;GO:0010038//response to metal ion;GO:0016192//vesicle-mediated transport;GO:0019941//modification-dependent protein catabolic process;GO:0032989//cellular component morphogenesis;GO:0035966//response to topologically incorrect protein;GO:0040007//growth;GO…
Unigene0001152	71.6666666666667	156	2.0459	2.2075	2.7143	2.8822	4.1411	7.1887	2.32256666666667	4.73733333333333	1.02835517980549	0.0668378847574561	0.383729224919092	no	PRA1F2	PREDICTED: PRA1 family protein F3-like [Capsicum annuum]	-	-	-	-	-	-	-
Unigene0001153	38.6666666666667	29.3333333333333	1.7290	1.3116	1.0718	0.7018	1.2565	0.9667	1.3708	0.975	-0.491543972994839	0.459041885888123	0.88022231135736	no	--	--	-	-	-	-	-	-	-
Unigene0001154	25.6666666666667	20.3333333333333	0.7997	0.9099	1.1153	0.6919	0.4694	0.9725	0.941633333333333	0.711266666666667	-0.404774838353821	0.549672279168095	0.930409188372511	no	AtMg00810	PREDICTED: uncharacterized mitochondrial protein AtMg00810-like [Brassica napus]	-	-	-	-	-	-	-
Unigene0001155	55.6666666666667	14.3333333333333	1.2860	1.6723	1.3744	1.1813	0.0000	0.0000	1.44423333333333	0.393766666666667	-1.87489095208262	0.152920777911328	0.58089494686213	no	--	--	-	-	-	-	-	-	-
Unigene0001156	11	9.66666666666667	0.1973	0.2887	0.7213	0.2656	0.3972	0.3310	0.402433333333333	0.331266666666667	-0.280756766568554	0.773940097243934	0.999380305458082	no	PCMP-E40	Pentatricopeptide repeat-containing protein [Cynara cardunculus var. scolymus] [Cynara cardunculus]	-	-	-	-	-	-	-
Unigene0001157	296.333333333333	280	11.5575	9.9788	9.4769	7.9411	10.1683	9.5977	10.3377333333333	9.2357	-0.162626676453905	0.691955339166769	0.97762033934792	no	--	StAR lipid transfer-like protein [Arabidopsis thaliana]	-	-	-	-	-	-	-
Unigene0001158	47.6666666666667	54.3333333333333	1.0683	0.8683	2.3977	1.6182	1.2759	1.7376	1.44476666666667	1.5439	0.0957427980038724	0.894838811590116	1	no	ACA7	PREDICTED: alpha carbonic anhydrase 7-like isoform X1 [Prunus mume]	Metabolism	Energy metabolism	ko00910//Nitrogen metabolism	K01674	-	GO:0046872//metal ion binding	-
Unigene0001159	424	453	11.6958	15.4043	13.6221	13.7831	15.7159	12.4091	13.5740666666667	13.9693666666667	0.0414136105353355	0.912325256124674	1	no	--	--	-	-	-	-	-	-	-
Unigene0001160	42	21	1.6254	1.6937	1.4833	1.5224	0.4543	0.4194	1.6008	0.7987	-1.00306745355946	0.171494269866105	0.61173057280107	no	--	--	-	-	-	-	-	-	-
Unigene0001161	34.6666666666667	12.6666666666667	1.4692	0.6717	0.8538	1.1181	0.0000	0.0000	0.998233333333333	0.3727	-1.42136226052076	0.290776070809761	0.760569827112343	no	IP5P5	Type I inositol polyphosphate 5-phosphatase 5 [Ananas comosus]	-	-	-	-	-	-	-
Unigene0001162	1620	1545.33333333333	13.7556	13.8544	13.8215	15.1890	11.7221	11.1625	13.8105	12.6912	-0.121937064567312	0.67220441763061	0.970880816309695	no	--	--	-	-	-	-	-	-	-
Unigene0001163	937.666666666667	1496.66666666667	5.9598	5.1229	6.0628	6.9474	9.1486	9.6426	5.71516666666667	8.57953333333333	0.58610360615659	0.055182547513173	0.344707456828008	no	At5g49770	PREDICTED: probable leucine-rich repeat receptor-like protein kinase At5g49770 isoform X2 [Sesamum indicum]	-	-	-	-	-	-	-
Unigene0001164	8052.66666666667	7984	384.8738	240.0541	280.2292	350.9993	294.2448	207.3671	301.719033333333	284.203733333333	-0.0862802027309771	0.76789923296934	0.997735610875474	no	PETE	Blue (type 1) copper domain-containing protein [Cynara cardunculus var. scolymus] [Cynara cardunculus]	Metabolism	Energy metabolism	ko00195//Photosynthesis	K02638	-	-	-
Unigene0001165	39.3333333333333	38.6666666666667	1.2370	1.5760	0.7396	0.6428	0.7850	1.9067	1.1842	1.1115	-0.0914048105082715	0.912842778872671	1	no	ZAT3	Zinc finger, C2H2 [Cynara cardunculus var. scolymus] [Cynara cardunculus]	-	-	-	-	-	-	-
Unigene0001166	526.333333333333	371.666666666667	13.6620	16.6040	15.9178	12.6709	8.4444	10.4898	15.3946	10.5350333333333	-0.547229503210549	0.136943184792491	0.55072199132891	no	--	PREDICTED: probable root meristem growth factor 8 [Pyrus x bretschneideri]	-	-	-	-	-	-	-
Unigene0001167	1193	138.666666666667	2.3707	22.9532	30.1274	0.0665	5.9494	0.0290	18.4837666666667	2.01496666666667	-3.19743090485208	0.0162344531021241	0.159668713828954	no	CYP703A2	PREDICTED: cytochrome P450 703A2 [Nelumbo nucifera]	-	-	-	-	-	GO:0004497//monooxygenase activity;GO:0046906//tetrapyrrole binding;GO:0046914//transition metal ion binding	GO:0006633//fatty acid biosynthetic process;GO:0010208//pollen wall assembly;GO:0019438//aromatic compound biosynthetic process
Unigene0001168	29	19	0.7125	0.7721	1.7133	1.2556	0.2987	0.4979	1.06596666666667	0.684066666666667	-0.639953488052981	0.425167537062029	0.858548882953108	no	--	Programmed cell death protein 7 [Morus notabilis]	-	-	-	-	-	-	-
Unigene0001169	795.666666666667	906.666666666667	7.9232	11.2353	11.3373	14.2068	10.1193	9.5316	10.1652666666667	11.2859	0.150873409516003	0.658177730984698	0.965686004175238	no	NHX2	vacuolar Na+/H+ antiporter protein [Chrysanthemum x morifolium]	-	-	-	-	GO:0031090//organelle membrane;GO:0031224//intrinsic component of membrane	GO:0005451//monovalent cation:proton antiporter activity	GO:0006814//sodium ion transport;GO:0006970//response to osmotic stress;GO:0015992//proton transport;GO:0044763//single-organism cellular process;GO:0055065//metal ion homeostasis;GO:0055067//monovalent inorganic cation homeostasis
Unigene0001170	74	110.666666666667	2.0706	1.6098	2.5113	2.8271	3.2966	2.5923	2.0639	2.90533333333333	0.493330624680362	0.355907549137315	0.811726676834456	no	--	--	-	-	-	-	-	-	-
Unigene0001171	485	552.666666666667	19.5640	17.0903	19.4619	21.7807	21.0680	18.0559	18.7054	20.3015333333333	0.118133878237575	0.731774611723769	0.98813090518986	no	TOP6A	DNA topoisomerase VI, subunit A [Cynara cardunculus var. scolymus] [Cynara cardunculus]	-	-	-	-	-	-	-
Unigene0001172	821	662.666666666667	26.1300	25.6673	32.9260	21.6381	21.0352	22.3218	28.2411	21.6650333333333	-0.382427826833373	0.239778106098152	0.700579783344292	no	--	Transcription factor, TCP [Cynara cardunculus var. scolymus] [Cynara cardunculus]	Organismal Systems	Environmental adaptation	ko04712//Circadian rhythm - plant	K16221	-	-	-
Unigene0001173	277.666666666667	272	8.3549	7.8918	8.4709	9.3340	7.4660	6.4660	8.2392	7.75533333333333	-0.08731547180802	0.836010330962533	1	no	TR1	Glucose/ribitol dehydrogenase [Cynara cardunculus var. scolymus] [Cynara cardunculus]	Metabolism	Biosynthesis of other secondary metabolites;Global and overview maps	ko01100//Metabolic pathways;ko01110//Biosynthesis of secondary metabolites;ko00960//Tropane, piperidine and pyridine alkaloid biosynthesis	K08081	-	GO:0016616//oxidoreductase activity, acting on the CH-OH group of donors, NAD or NADP as acceptor	GO:0044710//single-organism metabolic process
Unigene0001174	3142.66666666667	3201.66666666667	45.6559	48.7720	47.7833	47.8174	44.0884	46.9137	47.4037333333333	46.2731666666667	-0.0348248526903	0.891339669584456	1	no	G3bp2	Nuclear transport factor 2 [Cynara cardunculus var. scolymus] [Cynara cardunculus]	-	-	-	-	-	-	-
Unigene0001175	91.6666666666667	317	4.2546	2.5071	2.3191	4.6012	10.5249	13.7378	3.02693333333333	9.6213	1.66837493872187	0.00244114107121151	0.0422744832471495	yes	CML45	Calcium-binding EF-hand [Cynara cardunculus var. scolymus] [Cynara cardunculus]	Environmental Information Processing;Organismal Systems	Signal transduction;Environmental adaptation	ko04626//Plant-pathogen interaction;ko04016//MAPK signaling pathway - plant;ko04070//Phosphatidylinositol signaling system	K02183	-	-	-
Unigene0001176	45.6666666666667	56	1.5223	1.0232	1.1827	1.0131	1.9640	1.2768	1.24273333333333	1.41796666666667	0.190306863334453	0.765457888252868	0.997183296775503	no	--	--	-	-	-	-	-	-	-
Unigene0001177	1771.66666666667	2010.66666666667	14.4569	14.0712	15.0649	18.6759	13.8742	14.9764	14.531	15.8421666666667	0.124635669924488	0.656552940356529	0.965094469315	no	Gba2	Beta-glucosidase, GBA2 type [Cynara cardunculus var. scolymus] [Cynara cardunculus]	Metabolism	Lipid metabolism;Global and overview maps;Glycan biosynthesis and metabolism	ko01100//Metabolic pathways;ko00600//Sphingolipid metabolism;ko00511//Other glycan degradation	K17108	GO:0031224//intrinsic component of membrane;GO:0043231//intracellular membrane-bounded organelle	GO:0004553//hydrolase activity, hydrolyzing O-glycosyl compounds	GO:0006678//glucosylceramide metabolic process
Unigene0001178	433.333333333333	808.666666666667	20.6317	14.0383	12.9642	27.7363	33.1437	23.0713	15.8780666666667	27.9837666666667	0.817554906174494	0.024017119897477	0.206588801847134	no	--	La-related protein 6 isoform 1 [Theobroma cacao]	-	-	-	-	-	-	-
Unigene0001179	1538.33333333333	1490	58.3764	52.5271	52.9604	50.0719	52.2526	48.7007	54.6213	50.3417333333333	-0.11770875972128	0.67505223318454	0.971599665577348	no	TAF9	TATA BINDING protein ASSOCIATED FACTOR 21KDA SUBUNIT [Populus trichocarpa]	Genetic Information Processing	Transcription	ko03022//Basal transcription factors	K03133	-	GO:0046983//protein dimerization activity	GO:0006412//translation;GO:0032774//RNA biosynthetic process
Unigene0001180	997.333333333333	983.666666666667	33.8723	37.1036	37.2579	34.0815	36.2261	31.8557	36.0779333333333	34.0544333333333	-0.0832740725909829	0.784341952508949	1	no	Prpf18	PREDICTED: LOW QUALITY PROTEIN: pre-mRNA-splicing factor 18-like [Arachis duranensis]	Genetic Information Processing	Transcription	ko03040//Spliceosome	K12817	-	-	GO:0006396//RNA processing
Unigene0001181	9	22.6666666666667	0.3065	0.2803	0.3686	0.6998	0.5783	0.9962	0.318466666666667	0.7581	1.25124578891582	0.0919065509423364	0.453859204958125	no	--	--	-	-	-	-	-	-	-
Unigene0001182	3.66666666666667	12	0.1376	0.1677	0.0331	0.1984	0.1730	0.6923	0.1128	0.354566666666667	1.65228984499419	0.10787880152634	0.492801297980404	no	HSP70	PREDICTED: heat shock cognate 70 kDa protein 2-like, partial [Capsicum annuum]	Cellular Processes;Genetic Information Processing	Folding, sorting and degradation;Transport and catabolism;Transcription	ko04141//Protein processing in endoplasmic reticulum;ko03040//Spliceosome;ko04144//Endocytosis	K03283	-	-	-
Unigene0001183	275	262	6.8804	6.8592	6.5924	6.6658	6.1077	5.7930	6.77733333333333	6.18883333333333	-0.131050259696821	0.750463641620249	0.993033484273463	no	LOG8	Cytokinin riboside 5'-monophosphate phosphoribohydrolase LOG [Cynara cardunculus var. scolymus] [Cynara cardunculus]	-	-	-	-	-	GO:0003824//catalytic activity	-
Unigene0001184	24	49	1.3208	0.4294	0.8349	1.8139	1.4240	1.6458	0.8617	1.6279	0.91775449025826	0.171812974307785	0.612298899534867	no	--	IQ domain-containing protein/TIG domain-containing protein/CG-1 domain-containing protein/Ank_2 domain-containing protein [Cephalotus follicularis]	-	-	-	-	-	-	-
Unigene0001185	794.666666666667	873.666666666667	18.9878	18.0218	17.4743	19.7123	20.8057	16.6970	18.1613	19.0716666666667	0.0705634502443996	0.823823749421288	1	no	RMD1	PREDICTED: sporulation protein RMD1 [Nelumbo nucifera]	-	-	-	-	-	-	-
Unigene0001186	307.333333333333	317.666666666667	2.0084	2.3146	1.9752	1.9451	2.1744	2.1181	2.0994	2.0792	-0.013948531488805	0.97467378162567	1	no	At5g15280	PREDICTED: pentatricopeptide repeat-containing protein At5g15280 [Vitis vinifera]	-	-	-	-	-	-	-
Unigene0001187	2.66666666666667	44.6666666666667	0.0000	0.1220	0.1444	0.0722	2.2661	1.8887	0.0888	1.409	3.98796812484689	0.00125374710922189	0.0260756054652994	yes	--	--	-	-	-	-	-	-	-
Unigene0001188	1086.33333333333	1050	15.7646	16.5255	14.9961	14.4838	15.3077	13.9531	15.7620666666667	14.5815333333333	-0.112314272843424	0.706650111765133	0.981908169941075	no	--	PREDICTED: L10-interacting MYB domain-containing protein-like [Gossypium hirsutum]	-	-	-	-	-	-	-
Unigene0001189	8.66666666666667	8	0.4473	0.2121	0.2510	0.2508	0.2501	0.2814	0.303466666666667	0.260766666666667	-0.218778592677139	0.825735024707203	1	no	--	--	-	-	-	-	-	-	-
Unigene0001190	203.333333333333	547.666666666667	6.9322	7.4538	5.6957	5.4839	27.0674	17.8961	6.6939	16.8158	1.32889851179731	0.0128931584210619	0.136937482093827	no	--	--	-	-	-	-	-	-	-
Unigene0001191	32	51.6666666666667	2.2254	0.9979	0.2214	1.8442	1.9626	1.4159	1.14823333333333	1.7409	0.600417491807927	0.451001202475759	0.875981337751993	no	--	hypothetical protein glysoja_020021 [Glycine soja]	-	-	-	-	-	-	-
Unigene0001192	527.333333333333	545.666666666667	5.6240	5.2028	5.8275	6.0547	5.7130	4.6976	5.55143333333333	5.48843333333333	-0.0164659188292046	0.96355996833271	1	no	dnaJ	DnaJ domain-containing protein [Cynara cardunculus var. scolymus] [Cynara cardunculus]	-	-	-	-	-	-	-
Unigene0001193	23	56.3333333333333	0.6151	0.4473	1.0276	0.4979	1.6830	2.4706	0.696666666666667	1.5505	1.15419308436553	0.126814042424046	0.530644753155195	no	--	PREDICTED: glutathione S-transferase T2-like [Prunus mume]	-	-	-	-	-	-	-
Unigene0001194	49.6666666666667	11	0.8137	2.5508	1.7517	0.2980	0.5848	0.2275	1.7054	0.3701	-2.20412312098226	0.00424484151342425	0.0631486533087696	no	--	PREDICTED: histone deacetylase HDT1-like isoform X2 [Erythranthe guttata]	-	-	-	-	-	-	-
Unigene0001195	32.6666666666667	14	1.3921	0.9230	1.0219	1.4086	0.0000	0.0614	1.11233333333333	0.49	-1.18273553145859	0.323712383005105	0.78870879137652	no	Os03g0733400	PREDICTED: zinc finger BED domain-containing protein RICESLEEPER 2-like [Gossypium hirsutum]	-	-	-	-	-	-	-
Unigene0001196	0	1015	0.0000	0.0000	0.0000	0.0000	37.3571	34.2803	0.001	23.8791333333333	14.5434628560855	9.26013698134874e-09	4.05828826223271e-06	yes	--	--	-	-	-	-	-	-	-
Unigene0001197	66.6666666666667	68.6666666666667	1.5909	1.7887	1.4537	3.1606	0.8894	0.9340	1.6111	1.66133333333333	0.0442955236107768	0.957475278745006	1	no	RVE7L	Homeodomain-like protein [Cynara cardunculus var. scolymus] [Cynara cardunculus]	-	-	-	-	-	-	-
Unigene0001198	33	26.6666666666667	0.8102	0.6798	0.9051	0.7538	0.7014	0.3946	0.798366666666667	0.6166	-0.372716597213799	0.584032086544922	0.936359700078747	no	At1g67340	F-box domain, cyclin-like protein [Cynara cardunculus var. scolymus] [Cynara cardunculus]	-	-	-	-	-	-	-
Unigene0001199	29	88.3333333333333	0.4108	0.9390	0.6421	1.2340	1.9807	2.6485	0.663966666666667	1.9544	1.55754304830076	0.0156311027326115	0.155648315444863	no	At5g59700	Protein kinase, ATP binding site-containing protein [Cynara cardunculus var. scolymus] [Cynara cardunculus]	-	-	-	-	-	-	-
Unigene0001200	46.3333333333333	32.3333333333333	0.9111	1.3940	1.0569	0.5152	1.2360	0.4945	1.12066666666667	0.748566666666667	-0.582154511626366	0.383983950647003	0.83188644847033	no	--	--	-	-	-	-	-	-	-
Unigene0001201	341.333333333333	360.333333333333	1.6430	3.0476	2.8243	2.8461	1.9643	2.9264	2.50496666666667	2.57893333333333	0.0419830734947179	0.924101625106562	1	no	Bag6	Ubiquitin [Cynara cardunculus var. scolymus] [Cynara cardunculus]	-	-	-	-	-	-	-
Unigene0001202	192.333333333333	156.333333333333	2.6114	3.6172	3.4141	2.5811	2.4212	2.5603	3.21423333333333	2.52086666666667	-0.350554850108117	0.448486610225497	0.874154258370489	no	BRXL1	Brevis radix-like domain-containing protein [Cynara cardunculus var. scolymus] [Cynara cardunculus]	-	-	-	-	-	-	-
Unigene0001203	62	54.6666666666667	0.2870	0.8770	0.7398	0.7503	0.3465	0.5776	0.6346	0.558133333333333	-0.185237710383086	0.778579581334276	1	no	--	--	-	-	-	-	-	-	-
Unigene0001204	141.666666666667	179.333333333333	2.3955	1.8137	2.2569	2.4921	2.3528	2.8760	2.15536666666667	2.57363333333333	0.255873208217873	0.588770328588619	0.936359700078747	no	--	F-box domain, cyclin-like protein [Cynara cardunculus var. scolymus] [Cynara cardunculus]	-	-	-	-	-	-	-
Unigene0001205	70	48	0.8433	1.1097	1.9314	1.2160	0.4378	0.9262	1.2948	0.86	-0.590320705732351	0.370538882706413	0.821973797778133	no	GIP	Retrovirus-related Pol polyprotein from transposon TNT 1-94 [Cajanus cajan]	-	-	-	-	-	-	-
Unigene0001206	42.6666666666667	71.6666666666667	0.8149	1.0671	0.7403	2.1325	0.9111	1.3100	0.8741	1.4512	0.731376117500614	0.238520657489516	0.699754541861255	no	--	--	-	-	-	-	-	-	-
Unigene0001207	161.333333333333	131.333333333333	3.3505	4.6035	3.7088	2.8630	3.2110	3.0776	3.8876	3.05053333333333	-0.349818290728417	0.468890563368616	0.885391319414961	no	--	FMN-binding split barrel [Cynara cardunculus var. scolymus] [Cynara cardunculus]	-	-	-	-	-	-	-
Unigene0001208	57.6666666666667	120	1.4653	0.8662	1.9989	2.9710	2.7704	2.6814	1.44346666666667	2.8076	0.959799616445342	0.0900227098161659	0.448619476704873	no	TPD1	PREDICTED: protein TAPETUM DETERMINANT 1-like [Solanum lycopersicum]	-	-	-	-	-	-	-
Unigene0001209	3582.33333333333	3623.33333333333	67.3599	77.2982	68.4952	64.1265	69.8140	72.4500	71.0511	68.7968333333333	-0.0465148248945853	0.854882088936077	1	no	ERLIN2	PREDICTED: erlin-1 [Sesamum indicum]	-	-	-	-	-	-	-
Unigene0001210	75.6666666666667	76.3333333333333	2.0486	1.7746	1.8150	1.3734	2.0343	1.9442	1.8794	1.78396666666667	-0.0751834950051375	0.897781491545492	1	no	--	--	-	-	-	-	-	-	-
Unigene0001211	872	1373	10.2557	10.1061	8.9703	15.2118	19.1398	9.8638	9.77736666666667	14.7384666666667	0.592068577538242	0.0785654836816153	0.418384039407998	no	ERDJ3A	DnaJ domain-containing protein [Cynara cardunculus var. scolymus] [Cynara cardunculus]	-	-	-	-	-	-	-
Unigene0001212	249.666666666667	198	3.1471	3.6004	3.4576	2.6956	2.2638	2.8146	3.4017	2.59133333333333	-0.392561306650679	0.363598264130041	0.817752369567135	no	HIP1	Zinc finger, RING/FYVE/PHD-type [Cynara cardunculus var. scolymus] [Cynara cardunculus]	-	-	-	-	-	-	-
Unigene0001213	464.333333333333	377	3.8571	4.1527	3.6223	3.7079	2.5830	2.8516	3.87736666666667	3.0475	-0.347450950449114	0.350346603522314	0.809923958245029	no	SD25	Apple-like protein [Cynara cardunculus var. scolymus] [Cynara cardunculus]	-	-	-	-	-	-	-
Unigene0001214	23.6666666666667	10.3333333333333	0.4151	1.0122	0.9801	0.3991	0.4747	0.1582	0.802466666666667	0.344	-1.22203290103533	0.116539871176044	0.511358735014046	no	--	PREDICTED: F-box protein At5g07610-like [Citrus sinensis]	-	-	-	-	-	-	-
Unigene0001215	297	289.666666666667	3.6512	6.3359	4.6360	6.3354	3.8119	3.9656	4.87436666666667	4.7043	-0.0512347137856435	0.911095615830242	1	no	--	--	-	-	-	-	-	-	-
Unigene0001216	0	8.66666666666667	0.0000	0.0000	0.0000	0.0259	0.2034	0.3617	0.001	0.197	7.62205181945638	0.0020729711658945	0.0373252985925116	yes	UTR4	UDP-galactose/UDP-glucose transporter 4 [Morus notabilis]	-	-	-	-	GO:0031224//intrinsic component of membrane	-	GO:0044763//single-organism cellular process
Unigene0001217	1126	1052	12.8355	12.3710	11.3809	10.8745	11.2684	10.4975	12.1958	10.8801333333333	-0.164688160204852	0.579915435332078	0.936359700078747	no	FRS11	PREDICTED: protein FAR1-RELATED SEQUENCE 11 isoform X2 [Citrus sinensis]	-	-	-	-	-	-	-
Unigene0001218	1433.33333333333	7457.66666666667	16.1111	9.7130	11.5938	25.6305	75.3819	77.2940	12.4726333333333	59.4354666666667	2.25255798916217	1.85711310635799e-08	7.14715441079244e-06	yes	Os06g0675700	Galactose mutarotase-like domain-containing protein [Cynara cardunculus var. scolymus] [Cynara cardunculus]	Metabolism	Carbohydrate metabolism;Global and overview maps	ko01100//Metabolic pathways;ko00500//Starch and sucrose metabolism;ko00052//Galactose metabolism	K01187	-	GO:0005488//binding;GO:0016798//hydrolase activity, acting on glycosyl bonds	GO:0044238//primary metabolic process
Unigene0001219	41.3333333333333	57.6666666666667	1.0719	1.2633	0.6702	0.9789	1.5506	1.4834	1.0018	1.33763333333333	0.417088187703585	0.504280936804168	0.90672392763225	no	--	--	-	-	-	-	-	-	-
Unigene0001220	4893.33333333333	5128.66666666667	33.6279	39.0233	38.7455	36.9653	37.4689	37.4464	37.1322333333333	37.2935333333333	0.0062534008008566	0.980156148605418	1	no	HRD3A	PREDICTED: ERAD-associated E3 ubiquitin-protein ligase component HRD3A [Ricinus communis]	Genetic Information Processing	Folding, sorting and degradation	ko04141//Protein processing in endoplasmic reticulum	K14026	-	-	-
Unigene0001221	165.666666666667	74.3333333333333	2.3425	3.0343	5.8208	1.3605	1.7392	1.6372	3.73253333333333	1.57896666666667	-1.24117442938735	0.0261499246698217	0.218660064828585	no	SIP1-1	aquaporin protein AQU20 [Camellia sinensis]	-	-	-	-	GO:0016020//membrane	-	-
Unigene0001222	1116.66666666667	892.333333333333	12.9259	15.5893	15.4484	13.6006	10.8272	9.5867	14.6545333333333	11.3381666666667	-0.370159645334096	0.240618466582339	0.70171904749049	no	--	Remorin, C-terminal [Cynara cardunculus var. scolymus] [Cynara cardunculus]	-	-	-	-	-	-	-
Unigene0001223	101	84.3333333333333	3.0406	2.0452	2.2944	2.8977	1.6705	1.3630	2.46006666666667	1.97706666666667	-0.315335892912781	0.582474278075241	0.936359700078747	no	WNK11	PREDICTED: probable serine/threonine-protein kinase WNK11 [Sesamum indicum]	-	-	-	-	-	-	-
Unigene0001224	75.6666666666667	87.3333333333333	5.1433	5.4402	3.9985	4.2670	6.7945	4.9636	4.86066666666667	5.3417	0.136144752946121	0.810020335014632	1	no	ATR2	NADPH cytochrome P450 oxidoreductase, partial [Coriandrum sativum]	-	-	-	-	GO:0043231//intracellular membrane-bounded organelle;GO:0044444//cytoplasmic part	GO:0016653//oxidoreductase activity, acting on NAD(P)H, heme protein as acceptor	GO:0006725//cellular aromatic compound metabolic process
Unigene0001225	88	50	2.1216	2.8217	2.7828	2.5030	0.9704	0.8897	2.57536666666667	1.45436666666667	-0.824386810776669	0.191041278510337	0.641814330441398	no	--	--	-	-	-	-	-	-	-
Unigene0001226	3	0	0.0977	0.6352	0.0000	0.0000	0.0000	0.0000	0.2443	0.001	-7.93251005337989	0.0940315772693415	0.458982814322044	no	--	--	-	-	-	-	-	-	-
Unigene0001227	15	7	0.3351	1.7433	0.5158	0.6443	0.5621	0.0562	0.864733333333333	0.420866666666667	-1.03889205232188	0.319723207902583	0.784425944150154	no	--	--	-	-	-	-	-	-	-
Unigene0001228	3619.66666666667	4263.33333333333	95.7792	74.1117	82.4674	87.1484	106.2191	87.1105	84.1194333333333	93.4926666666667	0.15241407655636	0.56012606157308	0.935732558531324	no	At5g06290	Alkyl hydroperoxide reductase subunit C/ Thiol specific antioxidant [Cynara cardunculus var. scolymus] [Cynara cardunculus]	-	-	-	-	-	GO:0003824//catalytic activity;GO:0016209//antioxidant activity	GO:0044710//single-organism metabolic process
Unigene0001229	14.3333333333333	28	0.4469	0.2991	0.3034	0.1769	0.5731	1.1244	0.3498	0.6248	0.836864164220327	0.301338020070773	0.768543543156336	no	PIX13	Concanavalin A-like lectin/glucanase, subgroup [Cynara cardunculus var. scolymus] [Cynara cardunculus]	-	-	-	-	-	-	-
Unigene0001230	378	409.666666666667	6.3093	8.5806	6.4895	8.0268	8.1718	6.2869	7.12646666666667	7.49516666666667	0.0727735996694737	0.851886153522287	1	no	--	hypothetical protein Ccrd_021040 [Cynara cardunculus var. scolymus] [Cynara cardunculus]	-	-	-	-	-	-	-
Unigene0001231	1092.66666666667	1528.33333333333	25.1266	25.7329	24.9214	32.5696	34.5883	34.0008	25.2603	33.7195666666667	0.416714223019912	0.145629262720565	0.566432218730737	no	At4g28100	PREDICTED: uncharacterized GPI-anchored protein At4g28100 [Fragaria vesca subsp. vesca] [Fragaria vesca]	-	-	-	-	-	-	-
Unigene0001232	1433	1108	13.8211	15.3841	16.9335	12.9147	10.7550	10.6289	15.3795666666667	11.4328666666667	-0.427827665659065	0.149073538297796	0.573045896849633	no	DRD1	Helicase, C-terminal [Cynara cardunculus var. scolymus] [Cynara cardunculus]	Genetic Information Processing	Replication and repair	ko03440//Homologous recombination	K10875	-	-	-
Unigene0001233	19.6666666666667	46.6666666666667	0.5421	0.3204	0.4977	1.5634	0.9505	0.5786	0.4534	1.03083333333333	1.18495479828915	0.0866041954731495	0.440377021282581	no	--	AT4g19390/T5K18_170 [Arabidopsis thaliana]	-	-	-	-	-	-	-
Unigene0001234	367.666666666667	169.333333333333	7.4823	9.7813	8.9839	7.9221	2.1938	2.0406	8.74916666666667	4.05216666666667	-1.11045209709317	0.0482402387191785	0.317788608617333	no	BGAL1	PREDICTED: beta-galactosidase-like [Ipomoea nil]	-	-	-	-	-	-	-
Unigene0001235	35	15.6666666666667	0.8488	0.6110	0.9097	0.3264	0.2440	0.4271	0.789833333333333	0.3325	-1.24819391452289	0.0661944622316477	0.381685978477039	no	--	C1-like protein [Cynara cardunculus var. scolymus] [Cynara cardunculus]	-	-	-	-	-	-	-
Unigene0001236	34.3333333333333	50.6666666666667	0.7777	0.5323	0.6497	0.9444	0.7895	0.9956	0.653233333333333	0.909833333333333	0.478003880314637	0.432947917757188	0.863839826604478	no	--	--	-	-	-	-	-	-	-
Unigene0001237	418.666666666667	319.666666666667	6.7247	7.7632	5.5565	8.2705	3.5484	3.3574	6.68146666666667	5.05876666666667	-0.401379130299634	0.380352920776816	0.829209924752523	no	RUS2	PREDICTED: protein root UVB sensitive 2, chloroplastic [Daucus carota subsp. sativus] [Daucus carota]	-	-	-	-	GO:0009526//plastid envelope	-	GO:0009411//response to UV;GO:0060918//auxin transport
Unigene0001238	2.33333333333333	13.6666666666667	0.0454	0.0000	0.2619	0.1745	0.9514	0.4568	0.102433333333333	0.527566666666667	2.36466814721618	0.0546929534712265	0.342924936389998	no	--	--	-	-	-	-	-	-	-
Unigene0001239	230.666666666667	262	1.2442	1.9476	1.6105	1.4618	1.8806	1.9066	1.60076666666667	1.74966666666667	0.128317065910141	0.773991214739993	0.999418133701413	no	MER3	PREDICTED: DExH-box ATP-dependent RNA helicase DExH17 isoform X1 [Vitis vinifera]	-	-	-	-	-	-	-
Unigene0001240	295	293.666666666667	5.4523	4.7114	5.4654	5.0942	5.0534	4.6369	5.2097	4.92816666666667	-0.080149249807195	0.844127477584567	1	no	GCP1	Gcp-like domain-containing protein [Cynara cardunculus var. scolymus] [Cynara cardunculus]	-	-	-	-	-	-	-
Unigene0001241	67	50.6666666666667	1.5547	0.9862	1.0030	1.5857	0.5247	0.5088	1.1813	0.873066666666667	-0.436211668294544	0.510473788643365	0.910508414158753	no	CYP94A2	cytochrome P450 [Cynara cardunculus var. scolymus] [Cynara cardunculus]	Metabolism	Lipid metabolism	ko00073//Cutin, suberine and wax biosynthesis	K13407	-	-	-
Unigene0001242	77	347	2.6754	1.2272	1.8600	5.5002	8.8851	9.4417	1.92086666666667	7.94233333333333	2.04780553035573	6.31911791679046e-05	0.00283445976211157	yes	--	transmembrane protein [Arabidopsis thaliana]	-	-	-	-	-	-	-
Unigene0001243	245.333333333333	283.666666666667	2.9967	10.3194	3.5146	5.1803	6.9656	7.2753	5.61023333333333	6.47373333333333	0.206537164406007	0.701156706483599	0.980959668398253	no	BHLH93	Myc-type, basic helix-loop-helix (bHLH) domain-containing protein [Cynara cardunculus var. scolymus] [Cynara cardunculus]	-	-	-	-	-	-	-
Unigene0001244	39.3333333333333	28	1.0091	0.9022	0.8251	0.7760	0.4231	0.6771	0.912133333333333	0.6254	-0.544465510038029	0.39996051226503	0.84116419730243	no	--	--	-	-	-	-	-	-	-
Unigene0001245	4830.66666666667	5227	53.7274	62.5685	59.6094	56.3775	63.7512	61.9093	58.6351	60.6793333333333	0.0494406893761715	0.842570949212302	1	no	EPSIN1	ENTH/VHS-like protein, partial [Cynara cardunculus var. scolymus] [Cynara cardunculus]	Cellular Processes	Transport and catabolism	ko04144//Endocytosis	K12471	GO:0005856//cytoskeleton;GO:0012505//endomembrane system;GO:0031410//cytoplasmic vesicle;GO:0043231//intracellular membrane-bounded organelle	-	GO:0006886//intracellular protein transport
Unigene0001246	217	177.666666666667	4.6620	6.1790	4.7902	4.9909	4.0871	3.3990	5.2104	4.159	-0.325157446802582	0.479357200533952	0.891675768604761	no	MYBC1	PREDICTED: transcription factor PCL1-like [Daucus carota subsp. sativus] [Daucus carota]	-	-	-	-	-	-	-
Unigene0001247	304.333333333333	334.333333333333	8.5824	6.8033	6.9559	7.8684	8.2853	7.1313	7.4472	7.76166666666667	0.0596683736240222	0.882081111436061	1	no	PDF1B	Formylmethionine deformylase [Cynara cardunculus var. scolymus] [Cynara cardunculus]	-	-	-	-	GO:0009536//plastid	GO:0016811//hydrolase activity, acting on carbon-nitrogen (but not peptide) bonds, in linear amides	GO:0044237//cellular metabolic process;GO:0044763//single-organism cellular process;GO:0071704//organic substance metabolic process
Unigene0001248	625.333333333333	676.333333333333	9.1180	8.2613	8.4255	8.4204	10.3034	7.7851	8.6016	8.8363	0.0388373570352974	0.90849463087116	1	no	EMB2750	Pentatricopeptide repeat-containing protein [Cynara cardunculus var. scolymus] [Cynara cardunculus]	-	-	-	-	GO:0043231//intracellular membrane-bounded organelle	GO:0003723//RNA binding	GO:0003006//developmental process involved in reproduction;GO:0048229//gametophyte development
Unigene0001249	2323.66666666667	2295.33333333333	24.6895	23.9522	24.5848	24.4488	22.2285	22.4811	24.4088333333333	23.0528	-0.0824613489409453	0.754546495399737	0.994216614427341	no	CUL3A	Cullin homology [Cynara cardunculus var. scolymus] [Cynara cardunculus]	Genetic Information Processing	Folding, sorting and degradation	ko04120//Ubiquitin mediated proteolysis	K03869	-	-	-
Unigene0001250	144	89.6666666666667	2.3853	1.8881	1.9495	3.7318	0.2223	0.0392	2.0743	1.3311	-0.640005603053536	0.539792470075664	0.924800864613259	no	--	--	-	-	-	-	-	-	-
Unigene0001251	5.33333333333333	7	0.0000	0.2364	0.1272	0.0000	0.0887	0.3769	0.1212	0.1552	0.356738858714177	0.80963091294938	1	no	AHA7	PREDICTED: plasma membrane ATPase 1-like [Malus domestica]	Metabolism	Energy metabolism	ko00190//Oxidative phosphorylation	K01535	-	-	-
Unigene0001252	1601.33333333333	1569.33333333333	35.4083	38.9834	39.6733	35.0107	39.0023	32.8728	38.0216666666667	35.6286	-0.0937859784833777	0.739176359591646	0.989915963746034	no	EBS	PREDICTED: protein polybromo-1-like [Jatropha curcas]	-	-	-	-	GO:0043231//intracellular membrane-bounded organelle	GO:0046914//transition metal ion binding	-
Unigene0001253	309	375	4.3957	2.8355	2.7852	3.8567	3.8616	3.7451	3.3388	3.82113333333333	0.19467092347065	0.628954202989045	0.953829752799102	no	NPF8.3	PREDICTED: protein NRT1/ PTR FAMILY 8.1 [Solanum lycopersicum]	-	-	-	-	-	-	-
Unigene0001254	2904.33333333333	3149.33333333333	60.4611	61.2233	59.8846	60.1319	63.6616	63.9758	60.523	62.5897666666667	0.0484432972171	0.85000510501974	1	no	C50	DnaJ domain-containing protein, partial [Cynara cardunculus var. scolymus] [Cynara cardunculus]	-	-	-	-	-	-	GO:0007165//signal transduction
Unigene0001255	8689.33333333333	10442.6666666667	69.5993	69.9484	71.6001	79.7190	72.1754	90.1823	70.3826	80.6922333333333	0.197211010491467	0.417273571511949	0.853185989745675	no	--	Leucine-rich repeat-containing protein 48 [Morus notabilis]	-	-	-	-	-	-	-
Unigene0001256	34.3333333333333	216.333333333333	0.8407	0.6132	0.6013	4.9318	5.5132	1.9163	0.685066666666667	4.12043333333333	2.58847977456867	1.80287965647519e-05	0.00112031724650505	yes	ERF113	PREDICTED: ethylene-responsive transcription factor ERF113 isoform X2 [Sesamum indicum]	-	-	-	-	-	-	-
Unigene0001257	1708.33333333333	1485.66666666667	35.7738	43.6140	42.6994	35.9961	33.2175	32.9814	40.6957333333333	34.065	-0.2565873390398	0.362707919203256	0.81698966607379	no	--	AT hook, DNA-binding motif-containing protein [Cynara cardunculus var. scolymus] [Cynara cardunculus]	-	-	-	-	-	-	-
Unigene0001258	29.3333333333333	30.3333333333333	0.7560	0.7865	0.9017	0.8721	0.3804	1.1666	0.814733333333333	0.806366666666667	-0.0148919322495662	0.999999999999994	1	no	At1g53440	Concanavalin A-like lectin/glucanase, subgroup [Cynara cardunculus var. scolymus] [Cynara cardunculus]	-	-	-	-	-	GO:0004672//protein kinase activity	GO:0006464//cellular protein modification process;GO:0016310//phosphorylation
Unigene0001259	48	160.666666666667	0.9316	1.0044	0.5486	2.5039	2.5668	2.9339	0.8282	2.6682	1.68781570270279	0.00202889444558255	0.0367338578262767	yes	DOT3	PREDICTED: BTB/POZ domain-containing protein DOT3 [Fragaria vesca subsp. vesca] [Fragaria vesca]	-	-	-	-	-	-	GO:0010051//xylem and phloem pattern formation;GO:0048513//animal organ development
Unigene0001260	8477	6398.66666666667	196.4440	177.0070	197.3935	147.6557	113.7697	149.5357	190.2815	136.987033333333	-0.474095963631141	0.0587644996524497	0.356553679495637	no	TIFY6B	ZIM-domain protein 7 [Artemisia annua]	Environmental Information Processing	Signal transduction	ko04075//Plant hormone signal transduction	K13464	-	-	-
Unigene0001261	1034.33333333333	1037	17.4252	20.4517	20.9516	18.4660	19.5003	18.5114	19.6095	18.8259	-0.0588339136672945	0.846166433521685	1	no	GRIP	GRIP-like protein [Cynara cardunculus var. scolymus] [Cynara cardunculus]	-	-	-	-	GO:0031984//organelle subcompartment;GO:0043231//intracellular membrane-bounded organelle	-	GO:0007049//cell cycle;GO:0009606//tropism;GO:0010467//gene expression;GO:0016192//vesicle-mediated transport;GO:0030243//cellulose metabolic process
Unigene0001262	385.666666666667	466.666666666667	7.1369	6.2502	5.5949	6.8779	6.9423	8.0058	6.32733333333333	7.27533333333333	0.201415748196243	0.582139363189168	0.936359700078747	no	GSA	PREDICTED: glutamate-1-semialdehyde 2,1-aminomutase, chloroplastic [Beta vulgaris subsp. vulgaris] [Beta vulgaris]	Metabolism	Global and overview maps;Metabolism of cofactors and vitamins	ko01100//Metabolic pathways;ko01110//Biosynthesis of secondary metabolites;ko00860//Porphyrin and chlorophyll metabolism	K01845	-	-	-
Unigene0001263	38059.6666666667	19706.6666666667	907.2349	546.0106	591.0479	380.6350	403.8355	216.5603	681.431133333333	333.676933333333	-1.03011590474529	0.00100124313424373	0.0221723732231482	yes	OsI_03083	Lipase, class 3 [Cynara cardunculus var. scolymus] [Cynara cardunculus]	-	-	-	-	-	-	-
Unigene0001264	705	685.333333333333	15.7505	25.8223	15.2080	20.4376	13.9109	19.8900	18.9269333333333	18.0795	-0.0660858953421772	0.857611432348607	1	no	OBAP2A	PREDICTED: oil body-associated protein 2A isoform X2 [Solanum lycopersicum]	-	-	-	-	-	-	-
Unigene0001265	977.333333333333	1062.33333333333	13.7601	13.4275	10.7983	16.4257	13.5212	9.9850	12.6619666666667	13.3106333333333	0.0720777150614614	0.826810988389361	1	no	At3g12350	F-box protein [Morus notabilis]	-	-	-	-	-	-	-
Unigene0001266	361.333333333333	663.333333333333	2.6643	2.8312	3.0770	2.4783	6.2615	5.9659	2.8575	4.9019	0.778587554721416	0.0621882713911608	0.368378118112699	no	--	PREDICTED: mitochondrial dicarboxylate/tricarboxylate transporter DTC-like [Solanum lycopersicum]	-	-	-	-	GO:0009536//plastid;GO:0031090//organelle membrane;GO:0031967//organelle envelope	-	GO:0006091//generation of precursor metabolites and energy;GO:0044723//single-organism carbohydrate metabolic process;GO:0044763//single-organism cellular process;GO:0046942//carboxylic acid transport
Unigene0001267	13.3333333333333	26.3333333333333	0.5112	0.2770	0.2732	0.4641	0.7383	0.7384	0.3538	0.646933333333333	0.870683001708895	0.233312372710973	0.6947483462804	no	--	PREDICTED: wall-associated receptor kinase-like 20 [Eucalyptus grandis]	-	-	-	-	-	-	-
Unigene0001268	15	28	0.2707	0.4889	0.4629	0.5782	0.9331	0.6810	0.4075	0.730766666666667	0.842610768749398	0.227126102159688	0.689520096107672	no	ATL54	Zinc finger, RING/FYVE/PHD-type [Cynara cardunculus var. scolymus] [Cynara cardunculus]	-	-	-	-	-	-	-
Unigene0001269	1832.33333333333	2151	40.9423	28.5177	48.7621	35.3248	42.0847	51.8546	39.4073666666667	43.0880333333333	0.128821904094401	0.678734591069568	0.972565543823174	no	Galm	PREDICTED: aldose 1-epimerase [Vitis vinifera]	Metabolism	Carbohydrate metabolism;Global and overview maps	ko01100//Metabolic pathways;ko01110//Biosynthesis of secondary metabolites;ko00010//Glycolysis / Gluconeogenesis;ko00052//Galactose metabolism	K01785	-	GO:0016853//isomerase activity	GO:0005975//carbohydrate metabolic process
Unigene0001270	313	349	6.8175	8.6849	8.2976	8.2657	9.0071	8.2149	7.93333333333333	8.4959	0.0988396174688734	0.802803960888435	1	no	--	PREDICTED: DNA-directed RNA polymerase III subunit RPC6-like [Vitis vinifera]	Metabolism;Genetic Information Processing	Nucleotide metabolism;Transcription;Global and overview maps	ko01100//Metabolic pathways;ko00230//Purine metabolism;ko00240//Pyrimidine metabolism;ko03020//RNA polymerase	K03025	-	-	-
Unigene0001271	1117.66666666667	1073.66666666667	9.4155	10.8240	11.2494	10.4430	9.7812	8.8439	10.4963	9.68936666666667	-0.115406586168598	0.702007863724295	0.981260734679445	no	VAL1	B3 DNA binding domain-containing protein, partial [Cynara cardunculus var. scolymus] [Cynara cardunculus]	-	-	-	-	-	-	-
Unigene0001272	96.3333333333333	69	4.9155	4.1269	5.4037	4.2060	2.9896	2.7182	4.81536666666667	3.3046	-0.543170002839988	0.323489874886618	0.788599661731557	no	--	--	-	-	-	-	-	-	-
Unigene0001273	134	108.333333333333	2.6541	2.0627	2.4971	1.7692	1.7058	2.0310	2.40463333333333	1.83533333333333	-0.389774814508335	0.435175170797462	0.865143942147353	no	At4g14490	PREDICTED: FHA domain-containing protein At4g14490 [Cucumis sativus]	-	-	-	-	-	-	-
Unigene0001274	1131.66666666667	1150.33333333333	29.9200	22.2738	23.0885	25.8377	28.6053	18.1822	25.0941	24.2084	-0.0518404739727448	0.873327056883076	1	no	U2AF35B	Nucleotide-binding, alpha-beta plait [Cynara cardunculus var. scolymus] [Cynara cardunculus]	Genetic Information Processing	Transcription	ko03040//Spliceosome	K12836	GO:0043231//intracellular membrane-bounded organelle	GO:0003676//nucleic acid binding;GO:0043169//cation binding	-
Unigene0001275	239.333333333333	217	5.2397	5.0026	4.8420	4.3991	4.5857	4.0682	5.0281	4.351	-0.20866632581344	0.623820897217925	0.952169021820859	no	PPRD2	3-oxo-5-alpha-steroid 4-dehydrogenase, C-terminal [Cynara cardunculus var. scolymus] [Cynara cardunculus]	-	-	-	-	-	-	-
Unigene0001276	690	1265.33333333333	17.9264	18.4703	10.4034	27.5819	27.0626	28.0257	15.6000333333333	27.5567333333333	0.820855764551848	0.01539107104112	0.154003184619989	no	--	PREDICTED: intracellular protein transport protein USO1-like isoform X1 [Solanum tuberosum]	-	-	-	-	-	-	-
Unigene0001277	39.6666666666667	70	0.8895	1.1612	0.8556	0.8810	2.4186	1.5599	0.968766666666667	1.61983333333333	0.741624249325381	0.242860374627654	0.703993797519461	no	--	Ribosomal protein L39e, partial [Cynara cardunculus var. scolymus] [Cynara cardunculus]	-	-	-	-	-	-	-
Unigene0001278	1296.66666666667	1294	18.1497	15.9098	17.5689	16.7695	15.6784	16.5498	17.2094666666667	16.3325666666667	-0.0754508593701693	0.794329950071584	1	no	XBAT33	Ankyrin repeat-containing protein [Cynara cardunculus var. scolymus] [Cynara cardunculus]	-	-	-	-	-	GO:0019787//ubiquitin-like protein transferase activity;GO:0043169//cation binding	GO:0032446//protein modification by small protein conjugation
Unigene0001279	20.3333333333333	83.6666666666667	0.4683	0.8061	0.2120	2.2775	2.6566	1.1552	0.495466666666667	2.02976666666667	2.03445398475119	0.00437025613858577	0.0645843192987679	no	--	--	-	-	-	-	-	-	-
Unigene0001280	22	18	0.5473	0.4943	0.8189	0.7015	0.6120	0.1530	0.620166666666667	0.488833333333333	-0.343313319368819	0.682297681800926	0.973943867791167	no	--	--	-	-	-	-	-	-	-
Unigene0001281	296	674	1.7769	1.8536	2.0725	3.5843	4.5053	4.2302	1.901	4.1066	1.11118589764841	0.00176291225485785	0.0331977689111235	yes	ALA11	Cation-transporting P-type ATPase [Cynara cardunculus var. scolymus] [Cynara cardunculus]	-	-	-	-	GO:0031224//intrinsic component of membrane	GO:0003824//catalytic activity;GO:0005548//phospholipid transporter activity;GO:0032550//purine ribonucleoside binding;GO:0046872//metal ion binding	GO:0015914//phospholipid transport
Unigene0001282	87.6666666666667	17.3333333333333	3.0779	2.5264	1.7588	0.8788	0.3067	0.2556	2.45436666666667	0.480366666666667	-2.35314284555722	0.000962323891963899	0.0215090426755572	yes	--	--	-	-	-	-	-	-	-
Unigene0001283	0.333333333333333	65.6666666666667	0.0000	0.0000	0.0254	0.0000	2.2128	2.1467	0.00846666666666667	1.45316666666667	7.42319037161314	3.65373958133886e-05	0.00188862458776937	yes	NSF	AAA+ ATPase domain-containing protein [Cynara cardunculus var. scolymus] [Cynara cardunculus]	-	-	-	-	-	-	-
Unigene0001284	402.333333333333	513.666666666667	5.7982	4.7011	5.2780	5.7777	6.8426	6.3929	5.2591	6.33773333333333	0.269151028679811	0.449222371034445	0.874750692523065	no	MTERF4	Mitochodrial transcription termination factor-related protein [Cynara cardunculus var. scolymus] [Cynara cardunculus]	-	-	-	-	-	-	-
Unigene0001285	1711.66666666667	1593.66666666667	16.6475	19.2030	19.7857	17.9739	16.1062	15.7210	18.5454	16.6003666666667	-0.15984627724169	0.567954234495877	0.936359700078747	no	Gpaa1	Gaa1-like, GPI transamidase component [Cynara cardunculus var. scolymus] [Cynara cardunculus]	Metabolism	Global and overview maps;Glycan biosynthesis and metabolism	ko01100//Metabolic pathways;ko00563//Glycosylphosphatidylinositol(GPI)-anchor biosynthesis	K05289	-	-	-
Unigene0001286	53	67.6666666666667	1.0965	1.0694	1.8721	2.0554	0.7815	2.0920	1.346	1.64296666666667	0.287624800514728	0.660936501684008	0.966728607705707	no	AT5	PREDICTED: probable long-chain-alcohol O-fatty-acyltransferase 5 [Prunus mume]	-	-	-	-	-	-	-
Unigene0001287	44	34.3333333333333	0.8453	1.0508	1.1001	1.0756	0.5629	0.6464	0.998733333333333	0.761633333333333	-0.391002902399232	0.541160200848679	0.925441433071354	no	--	--	-	-	-	-	-	-	-
Unigene0001288	4123	4438	102.9653	102.8360	97.7801	100.6540	106.9973	104.1162	101.1938	103.9225	0.0383871414782614	0.876799877733584	1	no	GAMMACA1	transcription factor APFI family protein [Populus trichocarpa]	-	-	-	-	-	-	-
Unigene0001289	60.3333333333333	65.3333333333333	1.1522	1.6176	1.5365	1.2335	1.7567	1.4715	1.43543333333333	1.48723333333333	0.0511446826551892	0.93474132411772	1	no	--	--	-	-	-	-	-	-	-
Unigene0001290	2.33333333333333	53	0.0000	0.0585	0.0922	0.2074	1.4677	1.5483	0.0502333333333333	1.07446666666667	4.41883190519778	4.36109398534748e-05	0.00214991605806191	yes	--	--	-	-	-	-	-	-	-
Unigene0001291	536.666666666667	514.333333333333	5.0313	6.1579	6.1203	5.9467	4.6835	5.3759	5.76983333333333	5.33536666666667	-0.112942224027626	0.745384499925712	0.991626627025354	no	--	polymerase/histidinol phosphatase-like protein [Cynara cardunculus var. scolymus] [Cynara cardunculus]	Genetic Information Processing	Translation	ko03013//RNA transport;ko03008//Ribosome biogenesis in eukaryotes	K03539	-	-	-
Unigene0001292	3.66666666666667	5.66666666666667	0.0000	0.1547	0.1046	0.1569	0.2280	0.0228	0.0864333333333333	0.1359	0.652885750635253	0.666716435096744	0.969300845571351	no	--	--	-	-	-	-	-	-	-
Unigene0001293	539	520.666666666667	7.1832	7.9659	7.8987	7.3995	7.4608	6.4949	7.6826	7.1184	-0.110041637048412	0.747180953898614	0.991896039784869	no	GLCAT14B	Glycosyl transferase, family 14 [Cynara cardunculus var. scolymus] [Cynara cardunculus]	-	-	-	-	-	-	-
Unigene0001294	905	920	7.3612	7.8812	7.9883	7.1033	8.2879	7.1374	7.74356666666667	7.50953333333333	-0.0442749642405788	0.887155253320477	1	no	FCA	PREDICTED: flowering time control protein FCA isoform X2 [Vitis vinifera]	-	-	-	-	-	-	-
Unigene0001295	544.666666666667	788.333333333333	4.9211	3.8429	3.3568	6.2998	5.7719	4.6802	4.04026666666667	5.58396666666667	0.466839812215618	0.17615430985943	0.619475313352319	no	RPOT3-TOM	DNA-directed RNA polymerase, helix hairpin domain-containing protein [Cynara cardunculus var. scolymus] [Cynara cardunculus]	-	-	-	-	-	-	-
Unigene0001296	70	47	1.3197	1.1620	1.0578	0.2114	0.9376	1.0453	1.17983333333333	0.731433333333333	-0.68978479402625	0.313972875806639	0.779558823847773	no	--	--	-	-	-	-	-	-	-
Unigene0001297	726.333333333333	739.333333333333	12.5966	10.0113	12.6033	12.6123	10.4606	10.9889	11.7370666666667	11.3539333333333	-0.0478797187528708	0.885309739102536	1	no	--	PREDICTED: protein Daple-like isoform X2 [Juglans regia]	-	-	-	-	-	-	-
Unigene0001298	1613.66666666667	1850	43.2715	39.2429	35.3997	47.7398	41.2219	40.5385	39.3047	43.1667333333333	0.135218081960953	0.629015964464992	0.953829752799102	no	--	Replicase polyprotein 1ab [Gossypium arboreum]	-	-	-	-	-	-	-
Unigene0001299	169.666666666667	157.666666666667	3.9082	3.9317	4.9685	4.5188	3.8502	3.0485	4.26946666666667	3.80583333333333	-0.165843478606986	0.732570266843865	0.988476674104532	no	--	Sterile alpha motif domain-containing protein [Cynara cardunculus var. scolymus] [Cynara cardunculus]	-	-	-	-	-	-	-
Unigene0001300	39.6666666666667	51	0.8196	1.3538	0.6358	0.9658	1.2415	1.3082	0.9364	1.17183333333333	0.32357055419769	0.611180949535989	0.946010295433865	no	--	--	-	-	-	-	-	-	-
Unigene0001301	43	23	0.7452	1.3527	0.7646	0.5970	0.3958	0.5208	0.954166666666667	0.504533333333333	-0.919291699419638	0.167858851570756	0.605268542225941	no	--	--	-	-	-	-	-	-	-
Unigene0001302	23	45.3333333333333	0.5288	0.4503	0.6298	0.7746	0.8658	1.3305	0.5363	0.9903	0.884825385920092	0.172839927740762	0.614122294496416	no	TY3B-I	Gag protease polyprotein [Theobroma cacao]	-	-	-	-	-	-	GO:0043170//macromolecule metabolic process;GO:0044238//primary metabolic process
Unigene0001303	303.333333333333	234.333333333333	4.9877	5.4837	5.6345	4.1071	4.4095	3.4049	5.36863333333333	3.97383333333333	-0.434023509405987	0.293567059528597	0.762791372035764	no	--	Coactivator CBP, KIX domain-containing protein [Cynara cardunculus var. scolymus] [Cynara cardunculus]	-	-	-	-	-	-	-
Unigene0001304	16206.3333333333	18427.3333333333	349.1160	269.7110	294.3959	315.2919	355.2337	310.8806	304.407633333333	327.1354	0.103883348538663	0.671559320295471	0.970840226619138	no	FAD2	delta-12 oleate desaturase [Helianthus annuus]	Metabolism	Global and overview maps;Lipid metabolism	ko01212//Fatty acid metabolism;ko01040//Biosynthesis of unsaturated fatty acids	K10256	-	-	-
Unigene0001305	37.3333333333333	12	0.9271	1.3456	1.0829	0.7321	0.1666	0.1944	1.11853333333333	0.364366666666667	-1.6181453623836	0.0395833797839352	0.282789148374506	no	--	--	-	-	-	-	-	-	-
Unigene0001306	26.3333333333333	61	0.6936	0.4284	0.9340	0.4000	1.9774	1.9312	0.685333333333333	1.4362	1.06737890381607	0.151433355579354	0.577481918659851	no	--	--	-	-	-	-	-	-	-
Unigene0001307	79.3333333333333	95	1.5111	1.6376	1.0436	1.8437	1.2347	1.7873	1.39743333333333	1.6219	0.214905412607595	0.705520160022672	0.981908169941075	no	ANX2	Concanavalin A-like lectin/glucanase, subgroup [Cynara cardunculus var. scolymus] [Cynara cardunculus]	-	-	-	-	-	-	-
Unigene0001308	365	398	8.9168	9.4171	9.2653	11.4555	11.8621	5.7011	9.19973333333333	9.6729	0.0723564408419264	0.864276412211087	1	no	PER72	heme peroxidase [Cynara cardunculus var. scolymus] [Cynara cardunculus]	Metabolism	Biosynthesis of other secondary metabolites;Global and overview maps	ko01100//Metabolic pathways;ko01110//Biosynthesis of secondary metabolites;ko00940//Phenylpropanoid biosynthesis	K00430	-	-	-
Unigene0001309	185.666666666667	122	3.8060	3.8300	5.6783	4.1566	2.0192	2.3018	4.4381	2.82586666666667	-0.651248778583902	0.208232029530368	0.664188620297555	no	CRF5	PREDICTED: ethylene-responsive transcription factor CRF6 [Theobroma cacao]	-	-	-	-	-	-	-
Unigene0001310	1265	675.333333333333	22.0061	39.9013	30.7845	22.6694	12.4163	13.9675	30.8973	16.3510666666667	-0.91809601845941	0.0130050311436575	0.137758277738326	no	--	Histidine phosphatase superfamily, clade-1 [Cynara cardunculus var. scolymus] [Cynara cardunculus]	-	-	-	-	-	-	-
Unigene0001311	379	320.666666666667	8.6604	10.0333	9.8643	6.8981	7.1240	9.0389	9.51933333333333	7.687	-0.30843987246733	0.426177928956276	0.85913741092416	no	AFP3	PREDICTED: ninja-family protein AFP3-like [Malus domestica]	-	-	-	-	-	-	-
Unigene0001312	61	51	1.4346	1.2450	1.4267	1.3323	0.9991	0.9584	1.36876666666667	1.0966	-0.319839152922415	0.578377433600508	0.936359700078747	no	--	--	-	-	-	-	-	-	-
Unigene0001313	332	366.666666666667	6.8917	4.6227	5.6490	5.7346	6.1054	5.9820	5.72113333333333	5.94066666666667	0.0543238732188818	0.891130750902844	1	no	--	PREDICTED: glutathione S-transferase T3-like [Raphanus sativus]	-	-	-	-	-	-	-
Unigene0001314	286	231	2.3225	1.9897	1.8868	0.9579	1.7831	1.9413	2.06633333333333	1.56076666666667	-0.404818131548287	0.372079912415285	0.822985669934994	no	pif1	ATP-dependent DNA helicase PIF1-like [Ananas comosus]	-	-	-	-	-	-	-
Unigene0001315	1722	1525.33333333333	15.1785	15.7447	16.2576	16.1614	12.6614	11.4604	15.7269333333333	13.4277333333333	-0.228021589091527	0.430000388979458	0.861420883350978	no	EMB1027	PREDICTED: arginine--tRNA ligase, cytoplasmic-like isoform X1 [Juglans regia]	Genetic Information Processing	Translation	ko00970//Aminoacyl-tRNA biosynthesis	K01887	-	-	-
Unigene0001316	96.6666666666667	144.333333333333	5.7660	4.6864	5.1541	5.4869	7.4725	8.8901	5.20216666666667	7.28316666666667	0.485453238909582	0.343427074492941	0.805998533126274	no	At2g23200	Mannose-binding lectin [Cynara cardunculus var. scolymus] [Cynara cardunculus]	-	-	-	-	-	-	-
Unigene0001317	389	128	10.1134	9.0072	11.5915	2.6291	2.0545	4.8264	10.2373666666667	3.17	-1.69128991658761	0.00041855036653837	0.0117203059685362	yes	--	--	-	-	-	-	-	-	-
Unigene0001318	54	53	0.5442	0.7629	0.6935	0.8370	0.5932	0.4906	0.666866666666667	0.640266666666667	-0.0587254349230043	0.927089332245905	1	no	PAP1	PREDICTED: probable inactive purple acid phosphatase 1 [Vitis vinifera]	-	-	-	-	-	GO:0003824//catalytic activity;GO:0043169//cation binding	GO:0006796//phosphate-containing compound metabolic process
Unigene0001319	48.3333333333333	49	0.5256	0.6894	0.3447	0.5283	0.3005	0.7114	0.5199	0.5134	-0.0181508593059077	0.987459583059196	1	no	PHOX1	Phox/Bem1p [Cynara cardunculus var. scolymus] [Cynara cardunculus]	-	-	-	-	-	-	-
Unigene0001320	609.666666666667	341.333333333333	10.6706	10.7457	10.0114	4.6331	6.9508	5.1116	10.4759	5.56516666666667	-0.912577393873568	0.0120569423768602	0.130692974793906	no	MYB106	PREDICTED: myb-related protein 306 [Daucus carota subsp. sativus] [Daucus carota]	Organismal Systems	Environmental adaptation	ko04626//Plant-pathogen interaction	K09422	-	-	-
Unigene0001321	38	67.3333333333333	1.1385	0.3489	0.5386	0.7715	1.3147	1.1740	0.675333333333333	1.08673333333333	0.686326296500626	0.307515271159915	0.773870094823237	no	--	--	-	-	-	-	-	-	-
Unigene0001322	2687.33333333333	3044.66666666667	44.3806	44.2451	43.2213	48.4055	50.6132	43.7415	43.949	47.5867333333333	0.114729082642303	0.657215463287442	0.965357173605832	no	HERC2	Regulator of chromosome condensation 1/beta-lactamase-inhibitor protein II [Cynara cardunculus var. scolymus] [Cynara cardunculus]	-	-	-	-	-	-	-
Unigene0001323	316.666666666667	341	3.2562	3.3915	2.7069	3.9387	3.0741	2.7400	3.1182	3.25093333333333	0.0601405062438533	0.883603614684392	1	no	--	AT hook, DNA-binding motif-containing protein [Cynara cardunculus var. scolymus] [Cynara cardunculus]	-	-	-	-	-	-	-
Unigene0001324	977	960.333333333333	18.0023	16.4952	16.1415	16.0051	15.1592	16.2803	16.8796666666667	15.8148666666667	-0.0940050218156579	0.757601964837108	0.995231569879654	no	PRS3	PREDICTED: ribose-phosphate pyrophosphokinase 4 isoform X1 [Solanum lycopersicum]	-	-	-	-	-	-	-
Unigene0001325	5510.66666666667	5725.66666666667	36.9592	42.9144	35.8243	41.2893	36.6552	37.9878	38.5659666666667	38.6441	0.0029198941504075	0.990960654060113	1	no	AAE16	AMP-binding, conserved site-containing protein [Cynara cardunculus var. scolymus] [Cynara cardunculus]	Metabolism;Cellular Processes	Global and overview maps;Transport and catabolism;Lipid metabolism	ko01100//Metabolic pathways;ko01212//Fatty acid metabolism;ko04146//Peroxisome;ko00061//Fatty acid biosynthesis;ko00071//Fatty acid degradation	K01897	-	GO:0003824//catalytic activity	-
Unigene0001326	58.3333333333333	41.3333333333333	0.6773	0.6859	0.4059	0.5124	0.3259	0.3818	0.5897	0.4067	-0.536016203359783	0.383586208140064	0.831574857717815	no	FAR1	PREDICTED: protein FAR1-RELATED SEQUENCE 6-like [Pyrus x bretschneideri]	-	-	-	-	-	-	-
Unigene0001327	5.66666666666667	10.6666666666667	0.2870	0.1166	0.7591	0.2759	0.4813	1.2034	0.387566666666667	0.653533333333333	0.753816327624626	0.487857473818057	0.896679183487053	no	--	--	-	-	-	-	-	-	-
Unigene0001328	1114	1203.66666666667	8.0438	8.3256	8.5024	8.7547	8.5149	8.4276	8.2906	8.56573333333333	0.0471002492857451	0.87276768772781	1	no	mybL	Homeodomain-like protein [Cynara cardunculus var. scolymus] [Cynara cardunculus]	Organismal Systems	Environmental adaptation	ko04626//Plant-pathogen interaction	K09422	-	-	-
Unigene0001329	1155.33333333333	1086.33333333333	16.4136	17.8656	19.6577	15.6480	17.6639	15.0756	17.9789666666667	16.1291666666667	-0.156638203165169	0.601701810481846	0.941794585196	no	TAF5	PREDICTED: transcription initiation factor TFIID subunit 5 [Vitis vinifera]	Genetic Information Processing	Transcription	ko03022//Basal transcription factors	K03130	-	GO:0003824//catalytic activity	GO:0006351//transcription, DNA-templated;GO:0007059//chromosome segregation;GO:0008380//RNA splicing;GO:0010468//regulation of gene expression;GO:0022402//cell cycle process;GO:0033043//regulation of organelle organization
Unigene0001330	70.6666666666667	90.3333333333333	0.9330	1.0377	1.2124	1.3532	1.1942	1.3454	1.06103333333333	1.2976	0.290375744117983	0.595425689943404	0.939156653129818	no	PCMP-E16	PREDICTED: pentatricopeptide repeat-containing protein At5g59600-like [Vitis vinifera]	-	-	-	-	-	-	-
Unigene0001331	490	583	6.8564	7.5550	6.1526	8.3606	7.4989	7.7058	6.85466666666667	7.8551	0.196543130617794	0.564800653598937	0.936359700078747	no	GAPN	NADP-dependent glyceraldehyde-3-phosphate dehydrogenase-like [Cajanus cajan]	Metabolism	Global and overview maps;Carbohydrate metabolism	ko01100//Metabolic pathways;ko01200//Carbon metabolism;ko00010//Glycolysis / Gluconeogenesis;ko00030//Pentose phosphate pathway	K00131	-	GO:0016903//oxidoreductase activity, acting on the aldehyde or oxo group of donors	GO:0044710//single-organism metabolic process
Unigene0001332	1911.66666666667	1894.33333333333	15.1876	17.2271	16.4664	17.1737	14.8636	14.6154	16.2937	15.5509	-0.067316172637512	0.80604173907365	1	no	At1g05910	AAA+ ATPase domain-containing protein [Cynara cardunculus var. scolymus] [Cynara cardunculus]	-	-	-	-	-	GO:0016462//pyrophosphatase activity;GO:0032550//purine ribonucleoside binding	GO:0044763//single-organism cellular process
Unigene0001333	3975	4018	67.3804	55.6258	56.2256	64.1155	53.1969	55.5546	59.7439333333333	57.6223333333333	-0.0521641412757595	0.83971939042205	1	no	HHP4	PREDICTED: heptahelical transmembrane protein 4-like [Populus euphratica]	-	-	-	-	-	-	-
Unigene0001334	986.666666666667	1256.33333333333	14.1343	13.0734	13.6535	16.3713	16.2941	16.8502	13.6204	16.5052	0.277151547743362	0.34668433206867	0.808230074469439	no	--	Choline transporter-like protein [Cynara cardunculus var. scolymus] [Cynara cardunculus]	-	-	-	-	-	-	-
Unigene0001335	1048.33333333333	1045.66666666667	9.0553	10.1587	11.4194	8.9808	9.5898	10.5361	10.2111333333333	9.70223333333333	-0.073754218696293	0.809558789759844	1	no	TRS120	TRAPP II complex, Trs120 [Cynara cardunculus var. scolymus] [Cynara cardunculus]	-	-	-	-	-	-	-
Unigene0001336	465.666666666667	483	4.7786	5.9019	5.1845	5.4092	5.4823	4.9599	5.28833333333333	5.2838	-0.00123725604158247	0.999153215543513	1	no	--	HAT transposon superfamily isoform 2 [Theobroma cacao]	-	-	-	-	-	GO:0003676//nucleic acid binding;GO:0005515//protein binding	-
Unigene0001337	2511	3063.33333333333	47.7429	30.0467	38.2618	61.1782	38.1370	35.8556	38.6838	45.0569333333333	0.220019603072985	0.48273229368683	0.893665024966049	no	PAP2	acid phosphatase precursor [Tagetes patula]	-	-	-	-	GO:0005618//cell wall;GO:0044444//cytoplasmic part	GO:0003824//catalytic activity;GO:0043169//cation binding	GO:0006796//phosphate-containing compound metabolic process
Unigene0001338	509	460.666666666667	7.1182	7.6305	7.9387	7.7936	5.8059	6.1875	7.56246666666667	6.59566666666667	-0.197338388913384	0.575694363318292	0.936359700078747	no	NUP58	PREDICTED: nuclear pore complex protein NUP58 [Nicotiana attenuata]	Genetic Information Processing	Translation	ko03013//RNA transport	K14307	-	-	-
Unigene0001339	1872.66666666667	2165.66666666667	9.5854	9.3884	11.6633	11.2805	11.5233	10.8943	10.2123666666667	11.2327	0.137387506931174	0.615872598245057	0.948526772939112	no	--	GMP synthase [glutamine-hydrolyzing] [Gossypium arboreum]	-	-	-	-	-	-	-
Unigene0001340	430	406.333333333333	5.7051	6.8530	5.9577	6.3782	5.5374	5.0095	6.17193333333333	5.6417	-0.12959252660992	0.725389673706825	0.986678816755492	no	--	F-box domain, cyclin-like protein [Cynara cardunculus var. scolymus] [Cynara cardunculus]	-	-	-	-	-	-	-
Unigene0001341	26.3333333333333	26	0.3742	0.4752	0.8548	0.7868	0.5491	0.2942	0.568066666666667	0.543366666666667	-0.0641341853914777	0.937984747444632	1	no	--	F-box domain, cyclin-like protein [Cynara cardunculus var. scolymus] [Cynara cardunculus]	-	-	-	-	-	-	-
Unigene0001342	791.666666666667	807.666666666667	11.0800	11.7007	11.9152	12.5516	11.3367	10.1082	11.5653	11.3321666666667	-0.0293789642121233	0.927313402400647	1	no	--	F-box domain, cyclin-like protein [Cynara cardunculus var. scolymus] [Cynara cardunculus]	-	-	-	-	-	-	-
Unigene0001343	2085.33333333333	2725.33333333333	32.7302	30.6672	30.8994	38.4627	37.2506	41.6294	31.4322666666667	39.1142333333333	0.315447374829329	0.231046363869589	0.691959163324908	no	AAP7	PREDICTED: probable amino acid permease 7 isoform X1 [Prunus mume]	-	-	-	-	GO:0031224//intrinsic component of membrane	-	-
Unigene0001344	2493.33333333333	2657.33333333333	35.4650	35.4151	38.8116	37.4069	34.7588	39.3151	36.5639	37.1602666666667	0.0233408945335672	0.929506575884095	1	no	Slc25a44	Mitochondrial carrier domain-containing protein [Cynara cardunculus var. scolymus] [Cynara cardunculus]	-	-	-	-	GO:0031224//intrinsic component of membrane	-	-
Unigene0001345	459.333333333333	536	6.4782	6.9335	6.8175	8.4781	7.4225	6.8049	6.74306666666667	7.5685	0.166602539777251	0.630733281410535	0.954443994807773	no	trmt6	Eukaryotic initiation factor 3 gamma subunit family protein [Theobroma cacao]	-	-	-	-	-	-	GO:0006417//regulation of translation
Unigene0001346	110	240.333333333333	2.3738	1.0916	1.3820	4.5939	2.0037	3.4316	1.6158	3.34306666666667	1.04892348946154	0.0505601500724431	0.326890445816717	no	DELTA-OAT	OAT [Helianthus tuberosus]	Metabolism	Amino acid metabolism;Global and overview maps	ko01100//Metabolic pathways;ko01110//Biosynthesis of secondary metabolites;ko00330//Arginine and proline metabolism	K00819	-	GO:0016740//transferase activity	-
Unigene0001347	60.6666666666667	82.3333333333333	1.1636	0.9457	0.6305	1.3706	0.9207	1.2782	0.913266666666667	1.18983333333333	0.381651418839385	0.512448419057699	0.911310868192906	no	--	--	-	-	-	-	-	-	-
Unigene0001348	959.666666666667	936.333333333333	11.8535	11.9201	12.4840	10.8146	12.1258	10.7583	12.0858666666667	11.2329	-0.105590494493249	0.730161727621561	0.987773523555301	no	--	Choline transporter-like protein [Cynara cardunculus var. scolymus] [Cynara cardunculus]	-	-	-	-	-	-	-
Unigene0001349	1114	1352.66666666667	16.1378	17.4223	16.2599	16.4850	18.5630	22.5303	16.6066666666667	19.1927666666667	0.208800172362969	0.48675090017966	0.89602799597669	no	PDPK2	PREDICTED: 3-phosphoinositide-dependent protein kinase 2-like [Ipomoea nil]	-	-	-	-	-	GO:0004674//protein serine/threonine kinase activity;GO:0032550//purine ribonucleoside binding	GO:0006464//cellular protein modification process;GO:0006796//phosphate-containing compound metabolic process
Unigene0001350	31	88	0.2837	0.4248	0.5601	1.0478	1.2271	1.1646	0.422866666666667	1.1465	1.43896160835644	0.0175326908641163	0.168692354555497	no	--	--	-	-	-	-	-	-	-
Unigene0001351	722	748.666666666667	12.2113	13.0154	10.9371	14.0057	10.6998	11.5139	12.0546	12.0731333333333	0.00221636678260925	0.99657112970126	1	no	DPBF3	bZIP transcription factor bZIP7 [Camellia sinensis]	Environmental Information Processing	Signal transduction	ko04075//Plant hormone signal transduction	K14432	-	-	-
Unigene0001352	1244.33333333333	1859.66666666667	11.8640	14.7307	12.4746	18.2634	17.2825	20.6242	13.0231	18.7233666666667	0.523766964200585	0.068538087193393	0.389245169672547	no	BLH9	TALE protein, partial [Chrysanthemum x morifolium]	-	-	-	-	-	-	-
Unigene0001353	1934	2961.66666666667	13.2707	12.0111	11.2559	13.3763	19.3151	20.0649	12.1792333333333	17.5854333333333	0.529957565371702	0.0633529665443352	0.372110817812695	no	THY-1	dihydrofolate reductase-thymidylate synthase family protein [Populus trichocarpa]	Metabolism	Nucleotide metabolism;Global and overview maps;Metabolism of cofactors and vitamins	ko01100//Metabolic pathways;ko00240//Pyrimidine metabolism;ko00790//Folate biosynthesis;ko00670//One carbon pool by folate	K13998	-	GO:0000166//nucleotide binding;GO:0042083//5,10-methylenetetrahydrofolate-dependent methyltransferase activity	GO:0006544//glycine metabolic process;GO:0009117//nucleotide metabolic process;GO:0009177//pyrimidine deoxyribonucleoside monophosphate biosynthetic process;GO:0009396//folic acid-containing compound biosynthetic process
Unigene0001354	177	348.666666666667	3.1123	2.2290	2.2379	2.0736	5.8011	5.9053	2.5264	4.59333333333333	0.862458405897622	0.0869981757926541	0.441389858274629	no	At4g21170	Pentatricopeptide repeat-containing protein, partial [Cynara cardunculus var. scolymus] [Cynara cardunculus]	-	-	-	-	-	-	-
Unigene0001355	903.666666666667	563.666666666667	13.5271	15.7850	16.0401	10.7690	8.9795	7.5838	15.1174	9.11076666666667	-0.730565669398776	0.0285277353013142	0.230565420888015	no	SCPL51	Peptidase S10, serine carboxypeptidase [Cynara cardunculus var. scolymus] [Cynara cardunculus]	-	-	-	-	-	GO:0004180//carboxypeptidase activity	GO:0009814//defense response, incompatible interaction;GO:0019538//protein metabolic process;GO:0033554//cellular response to stress
Unigene0001356	7202	2862.33333333333	101.5716	111.8206	109.3407	47.1567	43.3678	33.0886	107.577633333333	41.2043666666667	-1.38450901423441	1.67617193139684e-07	3.60396638629796e-05	yes	--	rve domain-containing protein [Cephalotus follicularis]	-	-	-	-	-	-	-
Unigene0001357	204.333333333333	266.333333333333	3.7922	3.2601	3.2444	4.6270	4.5560	3.6239	3.43223333333333	4.26896666666667	0.314739262816561	0.463012455724443	0.882757338381233	no	SCPL24	PREDICTED: serine carboxypeptidase 24-like [Populus euphratica]	-	-	-	-	-	GO:0004180//carboxypeptidase activity	GO:0019538//protein metabolic process
Unigene0001358	805	679.333333333333	10.4872	10.9663	13.2945	9.3291	9.6211	8.9924	11.5826666666667	9.3142	-0.314463675914431	0.331882213415692	0.79617095446943	no	PUB30	Armadillo-like helical [Cynara cardunculus var. scolymus] [Cynara cardunculus]	-	-	-	-	-	GO:0003824//catalytic activity	GO:0032446//protein modification by small protein conjugation
Unigene0001359	121.333333333333	139.333333333333	1.5058	1.7375	1.2027	1.4476	2.0745	1.3757	1.482	1.6326	0.139625914777639	0.789041790311365	1	no	LECRK92	PREDICTED: L-type lectin-domain containing receptor kinase IX.1-like [Capsicum annuum]	-	-	-	-	-	GO:0016301//kinase activity	-
Unigene0001360	440.666666666667	252.666666666667	7.3726	7.7900	6.5555	5.8946	3.3325	2.9559	7.23936666666667	4.061	-0.834028461921144	0.0494207603223233	0.322184664891331	no	KCS12	3-Oxoacyl-[acyl-carrier-protein (ACP)] synthase III C-terminal [Cynara cardunculus var. scolymus] [Cynara cardunculus]	Organismal Systems;Metabolism	Global and overview maps;Lipid metabolism;Environmental adaptation	ko01100//Metabolic pathways;ko01110//Biosynthesis of secondary metabolites;ko04626//Plant-pathogen interaction;ko00062//Fatty acid elongation	K15397	-	GO:0016746//transferase activity, transferring acyl groups	GO:0006631//fatty acid metabolic process
Unigene0001361	122.666666666667	125	1.7249	1.2783	1.3176	1.4387	1.1806	1.5531	1.44026666666667	1.3908	-0.0504209805032097	0.925401715175667	1	no	--	--	-	-	-	-	-	-	-
Unigene0001362	129.666666666667	83	1.3341	1.3887	1.4521	1.5300	0.7164	0.3926	1.39163333333333	0.879666666666667	-0.661750290938817	0.272196462074116	0.738852386903706	no	--	--	-	-	-	-	-	-	-
Unigene0001363	2208.33333333333	2485	30.7121	31.7926	36.2212	27.8394	38.6108	38.5347	32.9086333333333	34.9949666666667	0.08868132000387	0.751771417149246	0.993600515912747	no	IAR1	PREDICTED: IAA-alanine resistance protein 1 [Prunus mume]	-	-	-	-	GO:0016020//membrane;GO:0043231//intracellular membrane-bounded organelle	GO:0022890//inorganic cation transmembrane transporter activity	GO:0006812//cation transport;GO:0044763//single-organism cellular process
Unigene0001364	186.333333333333	529.666666666667	4.6884	2.5728	1.6459	7.9447	5.3951	10.4760	2.96903333333333	7.9386	1.41889131491013	0.00368377442937571	0.0568034915803983	no	TDC2	Aromatic-L-amino-acid decarboxylase [Cynara cardunculus var. scolymus] [Cynara cardunculus]	Metabolism	Biosynthesis of other secondary metabolites;Amino acid metabolism;Global and overview maps	ko01100//Metabolic pathways;ko01110//Biosynthesis of secondary metabolites;ko00350//Tyrosine metabolism;ko00360//Phenylalanine metabolism;ko00380//Tryptophan metabolism;ko00950//Isoquinoline alkaloid biosynthesis;ko00901//Indole alkaloid biosynthesis;ko00965//Betalain biosynthesis	K01593	-	-	-
Unigene0001365	256.333333333333	293	2.6821	3.8121	2.8780	2.8115	4.3512	3.1311	3.12406666666667	3.43126666666667	0.135316011229453	0.756588543850587	0.995128127543396	no	VDAC6	Eukaryotic porin/Tom40 [Cynara cardunculus var. scolymus] [Cynara cardunculus]	-	-	-	-	GO:0016021//integral component of membrane;GO:0044464//cell part	GO:0015267//channel activity	GO:0006820//anion transport;GO:0043269//regulation of ion transport;GO:0055085//transmembrane transport
Unigene0001366	2195	1959.33333333333	40.7991	39.2655	41.8401	34.7292	34.6855	34.2852	40.6349	34.5666333333333	-0.233339246784554	0.38145275196841	0.829958695609513	no	PP2A2	PREDICTED: serine/threonine-protein phosphatase PP2A catalytic subunit [Daucus carota subsp. sativus] [Daucus carota]	Genetic Information Processing;Cellular Processes	Translation;Transport and catabolism	ko03015//mRNA surveillance pathway;ko04136//Autophagy - other eukaryotes	K04382	-	-	-
Unigene0001367	185.666666666667	157.666666666667	1.0770	0.8952	1.1831	2.6059	0.0872	0.0667	1.05176666666667	0.919933333333333	-0.193213460368416	0.847002943825642	1	no	pol	Transposon Ty3-G Gag-Pol polyprotein [Cajanus cajan]	-	-	-	-	-	-	-
Unigene0001368	198.333333333333	493	3.8671	3.2927	2.9227	4.4964	9.3269	9.5908	3.36083333333333	7.8047	1.21552417850326	0.00605845639660657	0.0811457667615082	no	LPLAT1	Membrane bound O-acyl transferase, MBOAT [Cynara cardunculus var. scolymus] [Cynara cardunculus]	Metabolism	Global and overview maps;Lipid metabolism	ko01100//Metabolic pathways;ko01110//Biosynthesis of secondary metabolites;ko00564//Glycerophospholipid metabolism;ko00561//Glycerolipid metabolism;ko00565//Ether lipid metabolism	K13519	GO:0031224//intrinsic component of membrane	-	-
Unigene0001369	1071	1135	12.7681	11.3803	11.2677	14.0012	9.4112	12.5769	11.8053666666667	11.9964333333333	0.023162689680449	0.941974426759837	1	no	--	BnaA07g27900D [Brassica napus]	-	-	-	-	-	-	-
Unigene0001370	334	528.666666666667	2.3802	3.2895	2.0994	3.8741	3.6460	4.4033	2.5897	3.97446666666667	0.617976297564769	0.103663514687257	0.48288967236837	no	KIN14C	PREDICTED: kinesin-like protein KIN-14P [Nicotiana attenuata]	-	-	-	-	-	-	-
Unigene0001371	4946.66666666667	5923	52.9434	86.3247	66.4762	73.2519	97.7189	67.5848	68.5814333333333	79.5185333333333	0.213473091068119	0.45380553052547	0.877250596282413	no	SCPL26	PREDICTED: serine carboxypeptidase-like 26 [Nicotiana tomentosiformis]	-	-	-	-	-	-	-
Unigene0001372	835.333333333333	862	7.1831	7.3099	8.4214	7.8233	7.1581	7.5930	7.63813333333333	7.5248	-0.0215668669488092	0.946221102311247	1	no	--	MuDR family transposase isoform 2 [Theobroma cacao]	-	-	-	-	-	GO:0097159//organic cyclic compound binding	-
Unigene0001373	582	815.333333333333	6.4198	4.9737	6.6247	7.7971	8.8729	7.1478	6.00606666666667	7.93926666666667	0.402585266084059	0.227639512188501	0.689520096107672	no	P67	Pentatricopeptide repeat-containing protein [Cynara cardunculus var. scolymus] [Cynara cardunculus]	-	-	-	-	-	-	-
Unigene0001374	45	55.6666666666667	1.7056	2.1424	2.5355	2.2359	3.0773	2.2107	2.12783333333333	2.50796666666667	0.237133020055926	0.693933874287915	0.978280700956267	no	--	--	-	-	-	-	-	-	-
Unigene0001375	34.3333333333333	57	0.9238	1.2871	0.8568	1.2369	2.4069	1.2452	1.02256666666667	1.62966666666667	0.672382001277832	0.29842436033525	0.766027268576046	no	PP2A11	F-box domain, cyclin-like protein [Cynara cardunculus var. scolymus] [Cynara cardunculus]	-	-	-	-	-	-	-
Unigene0001376	79.3333333333333	95.6666666666667	1.6989	1.2175	1.1070	1.2644	2.0528	1.2410	1.34113333333333	1.5194	0.180049051547673	0.748695948856414	0.992392144968991	no	--	ATPase, BadF/BadG/BcrA/BcrD type [Cynara cardunculus var. scolymus] [Cynara cardunculus]	-	-	-	-	-	-	-
Unigene0001377	129.333333333333	117	1.7567	2.6771	2.5923	1.8998	2.3269	1.8919	2.34203333333333	2.03953333333333	-0.199522523188921	0.695313521643808	0.978674483518472	no	WRKY48	WRKY48 [Chrysanthemum x morifolium]	-	-	-	-	-	-	-
Unigene0001378	86.6666666666667	160	1.1025	1.0053	1.1122	1.2020	2.1647	2.1988	1.07333333333333	1.85516666666667	0.789450615600546	0.128574212513225	0.5342058802078	no	--	nitric-oxide synthase, plant, partial [Chrysanthemum boreale]	Metabolism;Organismal Systems	Amino acid metabolism;Environmental adaptation;Global and overview maps	ko01100//Metabolic pathways;ko01110//Biosynthesis of secondary metabolites;ko04626//Plant-pathogen interaction;ko00330//Arginine and proline metabolism;ko00220//Arginine biosynthesis	K13427	-	-	-
Unigene0001379	1350.66666666667	1245.33333333333	21.2748	22.2107	25.1676	18.1457	19.9137	22.0677	22.8843666666667	20.0423666666667	-0.19130948874065	0.514365070011376	0.91242894524435	no	ABHD17B	PREDICTED: protein ABHD17B [Vitis vinifera]	Metabolism	Lipid metabolism	ko00062//Fatty acid elongation	K01076	-	-	-
Unigene0001380	39.6666666666667	66.3333333333333	0.5726	0.5584	0.6609	0.7391	1.3444	0.7409	0.5973	0.941466666666667	0.656454294264378	0.284092629011598	0.753205845750267	no	--	NBS-LRR resistance-like protein RGC1F, partial [Lactuca sativa]	-	-	-	-	-	-	-
Unigene0001381	1520.33333333333	1796.33333333333	12.5912	13.3016	13.3397	14.0536	16.0464	14.1273	13.0775	14.7424333333333	0.172887900156339	0.532613264291703	0.920900650170807	no	FTSHI4	AAA+ ATPase domain-containing protein [Cynara cardunculus var. scolymus] [Cynara cardunculus]	-	-	-	-	-	-	-
Unigene0001382	1453	2411.66666666667	28.5812	26.2966	29.7629	37.8900	46.7856	48.0475	28.2135666666667	44.2410333333333	0.648996024614998	0.0195603626905012	0.181155856484981	no	ATHB-13	HD-ZIP protein, partial [Chrysanthemum x morifolium]	-	-	-	-	GO:0043231//intracellular membrane-bounded organelle	GO:0001071//nucleic acid binding transcription factor activity;GO:0003677//DNA binding	GO:0010468//regulation of gene expression;GO:0034645//cellular macromolecule biosynthetic process
Unigene0001383	1479	1006.33333333333	20.5352	26.9169	22.6654	17.3985	13.2361	15.6463	23.3725	15.4269666666667	-0.599357638494837	0.0484414460581106	0.318452181991864	no	--	Tetratricopeptide-like helical [Cynara cardunculus var. scolymus] [Cynara cardunculus]	-	-	-	-	-	-	-
Unigene0001384	2651	2689.66666666667	28.4218	30.3448	34.9981	30.2604	30.2523	30.2567	31.2549	30.2564666666667	-0.0468388663562642	0.859025823569458	1	no	BIR2	Leucine-rich repeat-containing protein [Cynara cardunculus var. scolymus] [Cynara cardunculus]	-	-	-	-	GO:0016020//membrane;GO:0044464//cell part	GO:0016772//transferase activity, transferring phosphorus-containing groups	GO:0006796//phosphate-containing compound metabolic process
Unigene0001385	172.333333333333	230	2.6338	2.6180	3.2182	2.8399	4.1785	3.6418	2.82333333333333	3.5534	0.331800630622238	0.464506997087247	0.882977617787113	no	--	--	-	-	-	-	-	-	-
Unigene0001386	8	27.3333333333333	0.3287	0.4809	0.6324	0.6952	2.3708	1.5440	0.480666666666667	1.53666666666667	1.67669558607588	0.0334034766566583	0.254499371516105	no	--	--	-	-	-	-	-	-	-
Unigene0001387	25.6666666666667	89.3333333333333	0.4557	0.4012	0.4931	0.7118	1.6558	1.9904	0.45	1.45266666666667	1.69070678917772	0.00896638624526284	0.106388188144254	no	CYP734A1	cytochrome P450 [Cynara cardunculus var. scolymus] [Cynara cardunculus]	Metabolism	Metabolism of terpenoids and polyketides	ko00905//Brassinosteroid biosynthesis	K15639	-	-	-
Unigene0001388	2924.33333333333	6147	30.3418	32.3280	20.5132	53.1253	59.0684	55.7812	27.7276666666667	55.9916333333333	1.01388504947121	0.000217955846921097	0.00719411380134698	yes	PBL26	PREDICTED: serine/threonine-protein kinase At3g07070-like [Nicotiana sylvestris]	-	-	-	-	-	GO:0004672//protein kinase activity;GO:0032550//purine ribonucleoside binding	GO:0006464//cellular protein modification process;GO:0006796//phosphate-containing compound metabolic process
Unigene0001389	924.666666666667	1120	17.9195	15.0307	11.3518	23.9595	15.7992	12.2738	14.7673333333333	17.3441666666667	0.232041195726243	0.514937825535798	0.912684104866066	no	AVT6C	Amino acid transporter, transmembrane, partial [Cynara cardunculus var. scolymus] [Cynara cardunculus]	-	-	-	-	GO:0031224//intrinsic component of membrane	-	-
Unigene0001390	13.6666666666667	12.6666666666667	0.3018	0.1363	0.2097	0.6125	0.0000	0.0000	0.215933333333333	0.204166666666667	-0.0808386240178868	0.98004422577582	1	no	RPP4	TIR-NBS-LRR resistance-like protein RGC151 [Helianthus annuus]	-	-	-	-	-	-	-
Unigene0001391	254.333333333333	261	3.3505	4.1536	4.2808	3.0582	4.6685	3.7751	3.9283	3.83393333333333	-0.0350798601093882	0.936801579312045	1	no	TPX2	PREDICTED: axoneme-associated protein mst101(2)-like isoform X2 [Solanum lycopersicum]	-	-	-	-	-	-	-
Unigene0001392	805.666666666667	726.666666666667	10.9351	13.7411	15.8041	12.2024	12.6872	10.1543	13.4934333333333	11.6813	-0.208056641964443	0.532597933011538	0.920891525544453	no	At5g07610	PREDICTED: F-box protein At5g07610-like [Citrus sinensis]	-	-	-	-	-	-	-
Unigene0001393	170.333333333333	144.666666666667	2.7497	2.9012	2.3164	2.2493	1.9907	2.2632	2.65576666666667	2.16773333333333	-0.29294110581718	0.53081868695593	0.92004943289487	no	--	--	-	-	-	-	-	-	-
Unigene0001394	328.666666666667	260	6.4538	4.6016	4.0010	6.3152	2.7544	2.5333	5.0188	3.86763333333333	-0.375891427407255	0.440934511560891	0.868965731982295	no	--	Methyltransferase type 11 [Cynara cardunculus var. scolymus] [Cynara cardunculus]	-	-	-	-	-	-	-
Unigene0001395	1766	1711.66666666667	32.5736	32.7236	31.9680	30.5434	27.0633	32.5075	32.4217333333333	30.0380666666667	-0.110169262412759	0.689365246546626	0.976904551997076	no	GB1	G-protein, beta subunit, partial [Cynara cardunculus var. scolymus] [Cynara cardunculus]	-	-	-	-	GO:0016020//membrane;GO:0031461//cullin-RING ubiquitin ligase complex;GO:0043231//intracellular membrane-bounded organelle	GO:0017111//nucleoside-triphosphatase activity;GO:0060089//molecular transducer activity	GO:0006605//protein targeting;GO:0009653//anatomical structure morphogenesis;GO:0009787//regulation of abscisic acid-activated signaling pathway;GO:0009863//salicylic acid mediated signaling pathway;GO:0010243//response to organonitrogen compound;GO:0010468//regulation of gene expression;GO:0016192//vesicle-mediated transport;GO:0031399//regulation of protein modification process;GO:0042743//hydr…
Unigene0001396	1862	2211.66666666667	37.8323	38.1590	36.7721	42.2534	45.4637	40.2066	37.5878	42.6412333333333	0.181984689031711	0.498277235969687	0.903613700804108	no	elmoA	ELMO/CED-12 family protein isoform 1 [Theobroma cacao]	-	-	-	-	-	-	GO:0006897//endocytosis;GO:0006972//hyperosmotic response;GO:0009247//glycolipid biosynthetic process;GO:0009267//cellular response to starvation;GO:0009404//toxin metabolic process;GO:0009414//response to water deprivation;GO:0009755//hormone-mediated signaling pathway;GO:0014070//response to organic cyclic compound
Unigene0001397	237.333333333333	143	2.7511	2.5684	2.8013	2.4898	0.9457	1.3407	2.70693333333333	1.59206666666667	-0.765758608148522	0.128647080444347	0.534373243051205	no	--	PREDICTED: interaptin-like [Daucus carota subsp. sativus] [Daucus carota]	-	-	-	-	-	-	-
Unigene0001398	222	300	1.5545	1.5376	1.3824	1.8116	2.0414	1.9126	1.4915	1.92186666666667	0.365744272064301	0.375766692145971	0.825822456559818	no	At1g59620	Disease resistance protein [Cynara cardunculus var. scolymus] [Cynara cardunculus]	-	-	-	-	-	-	-
Unigene0001399	4906.66666666667	5422.66666666667	14.2690	19.3809	23.4678	19.3342	18.6889	22.3815	19.0392333333333	20.1348666666667	0.0807205330069165	0.76871008532055	0.997735610875474	no	Vps13	C2 membrane targeting protein [Cynara cardunculus var. scolymus] [Cynara cardunculus]	-	-	-	-	-	-	-
Unigene0001400	475	349.666666666667	4.9118	5.4023	4.9502	5.3190	2.6149	3.0577	5.0881	3.66386666666667	-0.47376002253893	0.243328723709199	0.704586358196814	no	AAO	PREDICTED: L-ascorbate oxidase [Sesamum indicum]	-	-	-	-	-	GO:0016682//oxidoreductase activity, acting on diphenols and related substances as donors, oxygen as acceptor;GO:0043169//cation binding	GO:0044710//single-organism metabolic process
Unigene0001401	7721	9841.33333333333	175.4028	146.5734	150.8194	195.2046	172.7671	204.8042	157.598533333333	190.9253	0.27675418198481	0.259138602260015	0.72357259019256	no	FQR1	Flavodoxin/nitric oxide synthase [Cynara cardunculus var. scolymus] [Cynara cardunculus]	Metabolism	Global and overview maps;Metabolism of cofactors and vitamins	ko01110//Biosynthesis of secondary metabolites;ko00130//Ubiquinone and other terpenoid-quinone biosynthesis	K03809	-	GO:0003824//catalytic activity	GO:0006355//regulation of transcription, DNA-templated;GO:0044710//single-organism metabolic process
[truncated: 93,713 more rows]
