# Supplementary material for: Analysis of terpenoids and their gene regulatory networks on the basis of the transcriptome and metabolome of Opisthopappus longilobus
Source: Front Plant Sci. 2022 Sep 21;13:1015942. doi: 10.3389/fpls.2022.1015942 (PMC9533026; doi:10.3389/fpls.2022.1015942)
Supplement: Supplementary File 8 — Information regarding the functional annotation of the differentially expressed genes between the leaves and inflorescences at the initial opening stage. [file DataSheet_8.xls]

GeneID	CTH-1_count	CTH-4_count	CTLeaf-1_rpkm	CTLeaf-2_rpkm	CTLeaf-3_rpkm	CTFlower-1_rpkm	CTFlower-2_rpkm	CTFlower-3_rpkm	CTH-1_rpkm	CTH-4_rpkm	log2 Ratio(CTH-4/CTH-1)	Pvalue	FDR	significant	Symbol	Description	KEGG_A_class	KEGG_B_class	Pathway	K_ID	GO Component	GO Function	GO Process
Unigene0000001	187.333333333333	307.666666666667	11.2387	12.1199	11.1242	16.4534	19.1115	17.5243	11.4942666666667	17.6964	0.622541475805085	0.00302139111832922	0.00684449700651743	no	YPI2	PREDICTED: LOW QUALITY PROTEIN: type 1 phosphatases regulator ypi1 [Cucumis melo]	-	-	-	-	GO:0008287//protein serine/threonine phosphatase complex;GO:0043231//intracellular membrane-bounded organelle	-	GO:0003006//developmental process involved in reproduction;GO:0010923//negative regulation of phosphatase activity
Unigene0000002	1438.66666666667	3156	13.1994	10.3654	11.3081	23.0594	23.6990	25.3414	11.6243	24.0332666666667	1.04788891516579	2.6925698110854e-09	1.35937969689368e-08	yes	FTIP1	C2 calcium-dependent membrane targeting [Cynara cardunculus var. scolymus] [Cynara cardunculus]	-	-	-	-	-	-	-
Unigene0000003	4.66666666666667	12.6666666666667	0.4619	0.3432	0.0000	0.7034	0.5240	0.8457	0.268366666666667	0.691033333333333	1.36454981533512	0.109792962087859	0.171421701812744	no	--	--	-	-	-	-	-	-	-
Unigene0000004	186	296	11.0977	11.2374	11.2805	18.5101	14.7426	17.6261	11.2052	16.9596	0.597933744139429	0.005468259349202	0.011759462961472	no	RER1B	Retrieval of early ER protein Rer1, partial [Cynara cardunculus var. scolymus] [Cynara cardunculus]	-	-	-	-	-	-	-
Unigene0000005	70.6666666666667	38.3333333333333	1.9711	0.9142	1.5109	0.4684	0.7094	1.0649	1.4654	0.747566666666667	-0.971020373649953	0.0188696329161676	0.0360757900032283	no	--	--	-	-	-	-	-	-	-
Unigene0000006	5.66666666666667	49.3333333333333	0.2557	0.0760	0.0996	0.3895	1.3928	1.6733	0.143766666666667	1.15186666666667	3.00217260805978	8.09746603788049e-06	2.7635683873921e-05	yes	--	--	-	-	-	-	-	-	-
Unigene0000007	512.333333333333	413	5.2496	12.4800	8.1318	6.6275	6.5400	6.5082	8.62046666666667	6.55856666666667	-0.39438541394109	0.159319932386828	0.236554385967375	no	TPPA	HAD-like domain-containing protein [Cynara cardunculus var. scolymus] [Cynara cardunculus]	Metabolism	Carbohydrate metabolism;Global and overview maps	ko01100//Metabolic pathways;ko00500//Starch and sucrose metabolism	K01087	-	GO:0019203//carbohydrate phosphatase activity	GO:0005991//trehalose metabolic process;GO:0006796//phosphate-containing compound metabolic process;GO:0050896//response to stimulus
Unigene0000008	2.33333333333333	36.3333333333333	0.2019	0.0000	0.0786	1.5578	1.1329	1.4590	0.0935	1.38323333333333	3.88693436553533	6.43938175043056e-10	3.44066079771523e-09	yes	--	--	-	-	-	-	-	-	-
Unigene0000009	0	140	0.0000	0.0000	0.0000	1.2552	2.3986	1.3487	0.001	1.6675	10.7034710460719	4.21788839930551e-33	8.32440918381905e-32	yes	--	hypothetical protein Ccrd_003486, partial [Cynara cardunculus var. scolymus] [Cynara cardunculus]	-	-	-	-	-	-	-
Unigene0000010	348.333333333333	17.6666666666667	4.2206	3.8848	3.8064	0.1171	0.1903	0.2590	3.9706	0.1888	-4.39442636063374	7.16375517031118e-47	2.41199185730573e-45	yes	--	protein ORANGE, chloroplastic-like [Cajanus cajan]	-	-	-	-	-	-	-
Unigene0000011	481.666666666667	982.333333333333	12.3084	16.6854	10.9766	27.2644	23.9603	25.9251	13.3234666666667	25.7166	0.948730406352116	6.76279252502279e-06	2.33060094277812e-05	no	SIP1-1	Aquaporin-like protein [Cynara cardunculus var. scolymus] [Cynara cardunculus]	-	-	-	-	GO:0016020//membrane	-	-
Unigene0000012	9	17.3333333333333	0.2509	0.5385	0.3257	0.3396	1.0005	0.6125	0.3717	0.650866666666667	0.808223342072451	0.203503567825125	0.291774229860865	no	--	--	-	-	-	-	-	-	-
Unigene0000013	64	15.3333333333333	2.6170	2.2859	1.6429	0.9090	0.5115	0.0673	2.18193333333333	0.495933333333333	-2.13738892024467	0.000234364497041809	0.000646223651937743	yes	--	--	-	-	-	-	-	-	-
Unigene0000014	1.33333333333333	20.6666666666667	0.1880	0.0621	0.0000	1.3997	1.4996	0.6732	0.0833666666666667	1.19083333333333	3.83635704868957	3.58572952994679e-06	1.28020387398202e-05	yes	--	--	-	-	-	-	-	-	-
Unigene0000015	198.666666666667	373.666666666667	8.9574	8.8751	7.9132	16.0588	16.0448	13.3987	8.5819	15.1674333333333	0.821607974796585	8.74643644775853e-05	0.000257683343174174	no	--	--	-	-	-	-	-	-	-
Unigene0000016	2245.33333333333	1126.66666666667	27.6495	29.0926	28.9529	14.6437	12.8372	13.2305	28.565	13.5704666666667	-1.07377819633462	2.46601047663701e-10	1.36955118534732e-09	yes	NUDT2	Nudix hydrolase 6-like protein [Cynara cardunculus var. scolymus] [Cynara cardunculus]	-	-	-	-	-	-	-
Unigene0000017	13.3333333333333	32.6666666666667	0.2693	0.3336	0.7211	1.5039	1.1668	0.3945	0.441333333333333	1.02173333333333	1.21107808866965	0.0431850876169767	0.0755884328608603	no	--	--	-	-	-	-	-	-	-
Unigene0000018	228.666666666667	342.666666666667	13.5123	12.7351	11.0173	15.3357	16.6797	20.6519	12.4215666666667	17.5557666666667	0.499097856059621	0.0236330146105715	0.0442024183617317	no	--	PREDICTED: proline-rich protein PRCC [Vitis vinifera]	-	-	-	-	-	-	-
Unigene0000019	2	2554.33333333333	0.0000	0.2461	0.1209	153.5652	168.0581	118.0620	0.122333333333333	146.561766666667	10.2264755213227	3.74329595934771e-157	1.69550821259171e-154	yes	--	ragweed homologue of Art v 1 precursor [Ambrosia artemisiifolia]	-	-	-	-	-	-	-
Unigene0000020	1570.33333333333	1806.66666666667	36.5164	33.8571	36.6522	45.2681	36.7928	34.6280	35.6752333333333	38.8963	0.124710060106035	0.489100101088402	0.602300136658374	no	--	Abhydrolase_6 domain-containing protein [Cephalotus follicularis]	-	-	-	-	-	-	-
Unigene0000021	2031	884.333333333333	50.1080	42.4444	42.2111	20.0765	17.4991	17.9353	44.9211666666667	18.5036333333333	-1.27958681404084	9.20317802424054e-13	6.24260190088858e-12	yes	--	HNH endonuclease [Cynara cardunculus var. scolymus] [Cynara cardunculus]	-	-	-	-	-	-	GO:0001101//response to acid chemical;GO:0006950//response to stress;GO:0009628//response to abiotic stimulus;GO:1901700//response to oxygen-containing compound
Unigene0000022	69.6666666666667	180.333333333333	3.3312	4.4409	4.7179	8.7319	12.0950	9.2864	4.16333333333333	10.0377666666667	1.269627339146	5.20533899186761e-06	1.81893172832429e-05	yes	RBL1	rhomboid protein Lacsa18033 [Lactuca sativa]	-	-	-	-	GO:0031224//intrinsic component of membrane	-	GO:0019538//protein metabolic process
Unigene0000023	178.333333333333	397.666666666667	5.0303	7.5671	6.7927	13.8301	13.6344	13.3390	6.46336666666667	13.6011666666667	1.07337266365956	2.00093250666548e-06	7.36512077592944e-06	yes	RABA5D	Ran GTPase, partial [Cynara cardunculus var. scolymus] [Cynara cardunculus]	Cellular Processes	Transport and catabolism	ko04144//Endocytosis	K07904	-	-	-
Unigene0000024	1680	691.666666666667	23.4742	21.6024	26.6305	8.7634	9.5247	9.4990	23.9023666666667	9.26236666666667	-1.3677006973067	4.01284101496298e-14	2.99556745132319e-13	yes	FPGS1	Folylpolyglutamate synthase, eukaryota [Cynara cardunculus var. scolymus] [Cynara cardunculus]	Metabolism	Global and overview maps;Metabolism of cofactors and vitamins	ko01100//Metabolic pathways;ko00790//Folate biosynthesis	K01930	-	GO:0003824//catalytic activity;GO:0032550//purine ribonucleoside binding	GO:0009396//folic acid-containing compound biosynthetic process
Unigene0000025	506.333333333333	813.333333333333	12.5172	16.4268	12.5374	21.2925	22.6871	18.5113	13.8271333333333	20.8303	0.591181532057091	0.00338279946303877	0.00758806585147894	no	MED18	PREDICTED: mediator of RNA polymerase II transcription subunit 18 isoform X1 [Cicer arietinum]	-	-	-	-	-	-	-
Unigene0000026	4.33333333333333	5.66666666666667	0.1133	0.2245	0.3861	0.2876	0.1402	0.4979	0.2413	0.308566666666667	0.354754305680689	0.733185129171305	0.819227301546563	no	--	--	-	-	-	-	-	-	-
Unigene0000027	6	13	0.2179	0.2159	0.5305	0.3319	1.0341	0.5321	0.321433333333333	0.6327	0.977002048479145	0.162590934343112	0.24078204855756	no	PCMP-H41	PREDICTED: pentatricopeptide repeat-containing protein At2g22070 isoform X2 [Juglans regia]	-	-	-	-	-	-	-
Unigene0000028	224.666666666667	26.3333333333333	4.7928	5.5524	6.0067	0.7985	0.3042	0.7681	5.45063333333333	0.6236	-3.12773103963542	1.03265460420786e-19	1.09370568259995e-18	yes	--	--	-	-	-	-	-	-	-
Unigene0000029	563.333333333333	1183.33333333333	5.6113	5.8416	4.9382	10.5473	10.3049	11.6686	5.4637	10.8402666666667	0.988450071270445	6.74577323854325e-08	2.94598113485612e-07	no	PIAL2	Zinc finger, MIZ-type [Cynara cardunculus var. scolymus] [Cynara cardunculus]	Genetic Information Processing	Folding, sorting and degradation	ko04120//Ubiquitin mediated proteolysis	K04706	-	-	-
Unigene0000030	23	15.3333333333333	0.8780	0.8285	1.1398	0.5094	0.4830	0.8166	0.948766666666667	0.603	-0.653895321966541	0.165345451623125	0.244123390147617	no	--	--	-	-	-	-	-	-	-
Unigene0000031	34.3333333333333	51.3333333333333	1.2458	1.5815	1.1372	1.0672	1.8311	2.6613	1.3215	1.8532	0.487842162504339	0.237382185711074	0.331148567358344	no	--	--	-	-	-	-	-	-	-
Unigene0000032	78.6666666666667	59.3333333333333	1.7485	1.8608	1.4292	0.8986	1.2825	1.3703	1.6795	1.1838	-0.504606433677146	0.104748360898395	0.164712084578253	no	FATA	acyl-ACP thioesterase, partial [Helianthus annuus]	Metabolism	Lipid metabolism	ko00061//Fatty acid biosynthesis	K10782	-	-	-
Unigene0000033	1.66666666666667	24	0.0756	0.0374	0.0736	0.8057	1.0915	0.5905	0.0622	0.829233333333333	3.73679162527226	2.04363768635118e-07	8.47253471041822e-07	yes	--	PLAC8 family protein [Theobroma cacao]	-	-	-	-	-	-	-
Unigene0000034	1136	1512	12.5494	13.9191	11.2171	17.5442	14.8502	15.0953	12.5618666666667	15.8299	0.333601280195694	0.0656697523850125	0.109508125075762	no	PUB17	Armadillo [Cynara cardunculus var. scolymus] [Cynara cardunculus]	-	-	-	-	-	GO:0019787//ubiquitin-like protein transferase activity	GO:0032446//protein modification by small protein conjugation;GO:0045087//innate immune response;GO:0050832//defense response to fungus
Unigene0000035	5.66666666666667	65	0.3479	0.2462	0.2419	2.6237	2.9116	3.4943	0.278666666666667	3.00986666666667	3.43308723211479	4.79855478620287e-14	3.56366771225616e-13	yes	--	ATPase, AAA-type, core [Cynara cardunculus var. scolymus] [Cynara cardunculus]	-	-	-	-	-	-	-
Unigene0000036	270.333333333333	617.333333333333	5.1728	11.4794	7.5696	17.3521	16.4997	18.4930	8.07393333333333	17.4482666666667	1.11174014475388	3.88295458127204e-05	0.000120426649377605	yes	--	BnaA04g02530D [Brassica napus]	-	-	-	-	-	-	-
Unigene0000037	0	32.6666666666667	0.0000	0.0000	0.0000	0.0453	2.9830	0.6973	0.001	1.24186666666667	10.2782945712118	6.2911184193229e-06	2.17611207153246e-05	yes	ABCB18	PREDICTED: ABC transporter B family member 15 [Nicotiana attenuata]	Environmental Information Processing	Membrane transport	ko02010//ABC transporters	K05658	GO:0031224//intrinsic component of membrane	GO:0015405//P-P-bond-hydrolysis-driven transmembrane transporter activity;GO:0017111//nucleoside-triphosphatase activity;GO:0032550//purine ribonucleoside binding	GO:0044763//single-organism cellular process;GO:0051234//establishment of localization
Unigene0000038	6.66666666666667	11.3333333333333	0.1222	0.0000	1.0711	0.6825	0.3530	0.9549	0.397766666666667	0.663466666666667	0.738101603119778	0.481816415169593	0.594899778532468	no	--	--	-	-	-	-	-	-	-
Unigene0000039	42.6666666666667	40	1.3441	0.3746	0.9407	0.5757	1.0918	0.6153	0.886466666666667	0.760933333333333	-0.220296320958414	0.659679950161363	0.754599993326163	no	--	MuDR family transposase [Citrus limon]	-	-	-	-	-	-	-
Unigene0000040	36.6666666666667	12.3333333333333	2.3392	1.1125	1.6399	0.5700	0.4633	0.5939	1.6972	0.5424	-1.64572750015439	0.000450292506136346	0.00118638490359326	yes	--	--	-	-	-	-	-	-	-
Unigene0000041	16.3333333333333	13.6666666666667	0.1533	0.7974	0.8956	0.5447	0.5693	0.3368	0.615433333333333	0.4836	-0.34778834099593	0.607203352870648	0.706782684293927	no	ACOT13	Thioesterase superfamily [Cynara cardunculus var. scolymus] [Cynara cardunculus]	-	-	-	-	-	-	-
Unigene0000042	2.66666666666667	0	0.1935	0.1917	0.0000	0.0000	0.0000	0.0000	0.1284	0.001	-7.00450139223494	0.0595371681821997	0.10037931935117	no	--	--	-	-	-	-	-	-	-
Unigene0000043	12	30.3333333333333	0.4986	0.6176	0.3641	1.3922	1.1315	1.0145	0.493433333333333	1.1794	1.25712601559043	0.00541055970544874	0.0116456611826437	yes	--	--	-	-	-	-	-	-	-
Unigene0000044	16	10.6666666666667	0.6967	0.6540	0.3927	0.0372	0.4236	0.6088	0.581133333333333	0.356533333333333	-0.704832244134752	0.340453012285767	0.446975602343656	no	--	--	-	-	-	-	-	-	-
Unigene0000045	483.666666666667	1132.66666666667	4.1447	4.7428	4.6424	8.6748	10.7357	10.2805	4.50996666666667	9.897	1.13387450811727	1.97260084246032e-09	1.00853330656075e-08	yes	FPP7	PREDICTED: filament-like plant protein 7 isoform X1 [Vitis vinifera]	-	-	-	-	-	-	-
Unigene0000046	1283.66666666667	311	14.7404	12.1850	13.6670	3.4544	2.7724	3.1144	13.5308	3.11373333333333	-2.11952984088412	3.32775201258645e-27	5.12805008005917e-26	yes	At2g18940	Pentatricopeptide repeat-containing protein [Cynara cardunculus var. scolymus] [Cynara cardunculus]	-	-	-	-	-	-	-
Unigene0000047	1296.33333333333	408.333333333333	16.8481	16.1798	19.3534	4.7784	5.2008	5.5689	17.4604333333333	5.1827	-1.75231357322808	1.83299866536083e-20	2.0196038302285e-19	yes	HI_1198	DHBP synthase RibB-like alpha/beta domain-containing protein [Cynara cardunculus var. scolymus] [Cynara cardunculus]	-	-	-	-	-	-	-
Unigene0000048	0.333333333333333	217.333333333333	0.0000	0.0000	0.0229	5.4190	4.0164	5.0058	0.00763333333333333	4.81373333333333	9.30062731513823	1.01471107196573e-53	4.35350261139982e-52	yes	TIC32	Glucose/ribitol dehydrogenase [Cynara cardunculus var. scolymus] [Cynara cardunculus]	-	-	-	-	-	GO:0003824//catalytic activity	GO:0044710//single-organism metabolic process
Unigene0000049	6.66666666666667	23.3333333333333	0.3700	0.8554	0.0000	1.2522	1.5266	1.2045	0.408466666666667	1.32776666666667	1.70071138313199	0.0238094839925823	0.0444977427772852	yes	--	PREDICTED: YLP motif-containing protein 1-like [Gossypium raimondii]	-	-	-	-	-	-	-
Unigene0000050	0.666666666666667	109	0.0000	0.0000	0.1201	4.0070	7.7858	6.6247	0.0400333333333333	6.13916666666667	7.2606972813558	7.48577745158442e-27	1.13322273153833e-25	yes	--	--	-	-	-	-	-	-	-
Unigene0000051	5.33333333333333	9.66666666666667	0.4240	0.1200	0.4128	0.3690	0.7497	0.4732	0.318933333333333	0.530633333333333	0.734460416838839	0.300892329214241	0.404086609575215	no	--	Pentatricopeptide repeat-containing protein [Cynara cardunculus var. scolymus] [Cynara cardunculus]	-	-	-	-	-	-	-
Unigene0000052	2.66666666666667	12.6666666666667	0.1094	0.2168	0.1065	0.8331	0.4063	0.7479	0.144233333333333	0.662433333333333	2.19937065036011	0.00361643212434992	0.00806339134509954	yes	--	--	-	-	-	-	-	-	-
Unigene0000053	768.666666666667	2001.33333333333	21.6409	17.0124	15.6066	46.7913	42.8582	43.7078	18.0866333333333	44.4524333333333	1.29733850653407	9.61344203273547e-12	6.01241320013947e-11	yes	--	Chitin synthase 2, partial [Anthurium amnicola]	-	-	-	-	-	-	-
Unigene0000054	45.6666666666667	168.666666666667	2.3039	1.5725	3.0408	5.8216	9.5900	8.3496	2.30573333333333	7.9204	1.78034762228	9.92624199861068e-08	4.25693590860386e-07	yes	--	--	-	-	-	-	-	-	-
Unigene0000055	1169	919	27.6175	33.7195	31.6204	24.2513	22.0363	22.8555	30.9858	23.0477	-0.426984429775212	0.017415610271151	0.0335857991125873	no	BAG4	BAG domain-containing protein [Cynara cardunculus var. scolymus] [Cynara cardunculus]	-	-	-	-	-	-	-
Unigene0000056	247.666666666667	321.666666666667	7.1471	7.5413	8.0134	8.6697	10.1613	8.7926	7.56726666666667	9.20786666666667	0.283094656988015	0.167620183546976	0.246989233005597	no	FH	Frataxin [Cynara cardunculus var. scolymus] [Cynara cardunculus]	Metabolism	Metabolism of cofactors and vitamins	ko00860//Porphyrin and chlorophyll metabolism	K19054	-	-	GO:0008152//metabolic process
Unigene0000057	37.6666666666667	3.66666666666667	1.6873	1.8978	1.5097	0.2315	0.2258	0.0000	1.69826666666667	0.152433333333333	-3.47781268922455	1.61930183457458e-09	8.34887742798386e-09	yes	RL9	Homeodomain-like protein [Cynara cardunculus var. scolymus] [Cynara cardunculus]	-	-	-	-	-	-	-
Unigene0000058	295	662.333333333333	5.9792	7.0663	7.9260	14.7250	16.0103	13.4839	6.9905	14.7397333333333	1.07624286978674	1.14609715840277e-07	4.88416244466013e-07	yes	--	Lactamase_B_2 domain-containing protein [Cephalotus follicularis]	-	-	-	-	-	-	-
Unigene0000059	3277	5121.33333333333	122.3873	136.7463	132.9651	173.2026	198.3173	204.5373	130.699566666667	192.019066666667	0.55499521356801	0.00084990142067204	0.00213570867073762	no	PAB8	ELAV-like protein 2 [Gossypium arboreum]	Genetic Information Processing	Folding, sorting and degradation;Translation	ko03013//RNA transport;ko03015//mRNA surveillance pathway;ko03018//RNA degradation	K13126	-	-	-
Unigene0000060	459.333333333333	1713	2.4465	3.2443	2.7190	8.4113	9.7373	11.3911	2.80326666666667	9.84656666666667	1.81251177827263	1.00875473998841e-18	1.00535357458155e-17	yes	AUL1	Auxilin-related protein 1 [Glycine soja]	-	-	-	-	-	-	-
Unigene0000061	7.33333333333333	20	0.3488	0.2765	0.1358	0.8144	0.6619	0.4768	0.2537	0.651033333333333	1.35960789281173	0.0203081888426208	0.0385403899820708	yes	DYW9	PREDICTED: pentatricopeptide repeat-containing protein At4g30700 isoform X2 [Ipomoea nil]	-	-	-	-	-	-	-
Unigene0000062	667.333333333333	544.666666666667	23.3666	21.7717	17.5723	12.0544	19.4383	15.9240	20.9035333333333	15.8055666666667	-0.403314062115287	0.0756752515786852	0.123938661501856	no	--	Dormancyauxin associated [Cynara cardunculus var. scolymus] [Cynara cardunculus]	-	-	-	-	-	-	-
Unigene0000063	21	35	1.7669	1.0004	1.1674	1.5376	2.1870	2.4034	1.31156666666667	2.04266666666667	0.639162655179796	0.13829103342909	0.209440267915148	no	--	--	-	-	-	-	-	-	-
Unigene0000064	149	299.333333333333	2.8270	3.8596	3.1427	7.0736	6.9064	4.5433	3.27643333333333	6.17443333333333	0.914180560518857	0.000411002122732231	0.00108961460812987	no	SALR	Glucose/ribitol dehydrogenase [Cynara cardunculus var. scolymus] [Cynara cardunculus]	Metabolism	Metabolism of terpenoids and polyketides;Global and overview maps	ko01110//Biosynthesis of secondary metabolites;ko00902//Monoterpenoid biosynthesis	K15095	-	-	-
Unigene0000065	0	0	0.0000	0.0000	0.0000	0.0000	0.0000	0.0000	0.001	0.001	0	notest	notest	notest	--	--	-	-	-	-	-	-	-
Unigene0000066	71	86.3333333333333	5.7158	3.2362	4.2810	3.7624	4.9757	6.3793	4.411	5.03913333333333	0.192069869482196	0.578265324405045	0.681672474512943	no	PHOX4	Phox/Bem1p [Cynara cardunculus var. scolymus] [Cynara cardunculus]	-	-	-	-	-	-	-
Unigene0000067	403.666666666667	774.333333333333	11.4299	12.8902	12.7275	19.8751	23.0552	23.8670	12.3492	22.2657666666667	0.850409703422362	7.68476867312774e-06	2.62991658662142e-05	no	At3g46220	E3 UFM1-protein ligase 1 [Cynara cardunculus var. scolymus] [Cynara cardunculus]	-	-	-	-	-	-	-
Unigene0000068	0	8.66666666666667	0.0000	0.0000	0.0000	0.5755	0.2807	0.0738	0.001	0.31	8.27612440527424	0.000416573139080775	0.00110319540776636	yes	--	--	-	-	-	-	-	-	-
Unigene0000069	606	220.666666666667	8.1808	7.2913	7.2514	3.0552	2.3058	2.5066	7.5745	2.62253333333333	-1.53018954795997	9.81437105644626e-14	7.1168456369652e-13	yes	--	--	-	-	-	-	-	-	-
Unigene0000070	11	16.3333333333333	0.4288	0.6676	0.8946	0.9950	0.8592	0.9571	0.663666666666667	0.9371	0.497744194032473	0.367826821565022	0.477114171780401	no	--	--	-	-	-	-	-	-	-
Unigene0000071	386.666666666667	333	3.6185	3.6134	3.5969	2.8584	2.9158	3.0171	3.6096	2.93043333333333	-0.30072495611107	0.111187895064692	0.17315421122594	no	ORG2	Achaete-scute transcription factor-related protein, partial [Cynara cardunculus var. scolymus] [Cynara cardunculus]	-	-	-	-	-	-	-
Unigene0000072	53.3333333333333	533.333333333333	3.6515	4.7408	1.5938	28.4433	34.2873	30.4336	3.3287	31.0547333333333	3.22178242126714	1.15615028422613e-22	1.42723029391886e-21	yes	CKS1	Cyclin-dependent kinase, regulatory subunit [Cynara cardunculus var. scolymus] [Cynara cardunculus]	-	-	-	-	GO:0043231//intracellular membrane-bounded organelle	GO:0005488//binding;GO:0019887//protein kinase regulator activity	GO:0000079//regulation of cyclin-dependent protein serine/threonine kinase activity;GO:0010374//stomatal complex development;GO:0044786//cell cycle DNA replication;GO:0048869//cellular developmental process
Unigene0000073	0.333333333333333	202.666666666667	0.0225	0.0000	0.0000	3.2638	3.7472	5.7740	0.0075	4.26166666666667	9.15031144379934	4.09580238525859e-43	1.19784786623422e-41	yes	--	--	-	-	-	-	-	-	-
Unigene0000074	48.3333333333333	10	2.6669	1.3422	2.0608	0.2579	0.4192	0.4961	2.0233	0.391066666666667	-2.37122377244932	6.58950898562283e-07	2.57632086691177e-06	yes	At2g48020	PREDICTED: sugar transporter ERD6-like 7 [Nicotiana attenuata]	-	-	-	-	GO:0009536//plastid;GO:0031090//organelle membrane;GO:0031224//intrinsic component of membrane	GO:0022857//transmembrane transporter activity	GO:0044763//single-organism cellular process;GO:0044765//single-organism transport
Unigene0000075	312	417.333333333333	2.6691	2.1630	3.0472	3.0128	3.3143	3.6059	2.62643333333333	3.311	0.334162045655973	0.116089835176633	0.179699919648917	no	LIP1P	PREDICTED: probable LRR receptor-like serine/threonine-protein kinase IRK isoform X2 [Glycine max]	-	-	-	-	-	-	-
Unigene0000076	7	36.6666666666667	0.4230	0.7185	0.1177	1.1657	2.5433	2.3607	0.419733333333333	2.02323333333333	2.26911776587579	0.000164981925518659	0.000465773537316659	yes	--	--	-	-	-	-	-	-	-
Unigene0000077	55.6666666666667	92.6666666666667	1.7103	3.2061	2.7005	3.9891	4.5392	3.3406	2.53896666666667	3.9563	0.639910373140016	0.0537313315089157	0.0917632648002158	no	--	--	-	-	-	-	-	-	-
Unigene0000078	71.3333333333333	14.3333333333333	2.3953	2.6566	2.5062	0.4718	0.5015	0.4539	2.51936666666667	0.475733333333333	-2.4048360864183	3.41641898990848e-11	2.04441710056033e-10	yes	--	hypothetical protein Ccrd_009132 [Cynara cardunculus var. scolymus] [Cynara cardunculus]	-	-	-	-	-	-	-
Unigene0000079	21	35.3333333333333	1.0728	1.1254	1.7204	2.7548	1.5621	2.0336	1.3062	2.11683333333333	0.696531871366319	0.116384349859084	0.180094760518921	no	--	--	-	-	-	-	-	-	-
Unigene0000080	22.3333333333333	105.333333333333	0.9563	2.4280	0.5819	6.6141	5.9182	5.0780	1.32206666666667	5.8701	2.15059015238918	1.941791070619e-06	7.1610379005669e-06	yes	--	--	-	-	-	-	-	-	-
Unigene0000081	3	5.66666666666667	0.2467	0.2444	0.0600	0.3757	0.3562	0.2409	0.1837	0.324266666666667	0.819829101611081	0.404710003623422	0.515366438440759	no	--	--	-	-	-	-	-	-	-
Unigene0000082	2.66666666666667	13	0.4781	0.0000	0.0000	0.9102	0.7891	0.4669	0.159366666666667	0.722066666666667	2.17978213883669	0.0338547576715806	0.0609468648251215	no	--	--	-	-	-	-	-	-	-
Unigene0000083	761.666666666667	515.333333333333	8.8399	7.1519	7.9467	6.1338	4.3994	4.8961	7.9795	5.1431	-0.633660144147458	0.00196380271505747	0.00461365934104724	no	LECRKS2	Concanavalin A-like lectin/glucanase, subgroup [Cynara cardunculus var. scolymus] [Cynara cardunculus]	-	-	-	-	-	GO:0004672//protein kinase activity	GO:0006796//phosphate-containing compound metabolic process
Unigene0000084	0	17.6666666666667	0.0000	0.0000	0.0000	0.9499	1.3898	0.6701	0.001	1.00326666666667	9.97048940760544	2.63264424088476e-08	1.20008610544077e-07	yes	--	--	-	-	-	-	-	-	-
Unigene0000085	661.333333333333	401.333333333333	7.5802	8.0129	8.0623	5.3308	3.7650	4.6090	7.88513333333333	4.56826666666667	-0.787488281795102	9.68651026881877e-05	0.000283453094591733	no	TLP1	PAC motif-containing protein [Cynara cardunculus var. scolymus] [Cynara cardunculus]	-	-	-	-	-	-	-
Unigene0000086	67.3333333333333	115.333333333333	3.4842	3.6614	3.3925	5.3060	6.7520	4.7430	3.5127	5.60033333333333	0.672932329987548	0.0163094863564089	0.0316570025503536	no	--	--	-	-	-	-	-	-	-
Unigene0000087	1	15.3333333333333	0.0568	0.1125	0.0000	0.5187	0.8432	1.0533	0.0564333333333333	0.805066666666666	3.83448878361798	2.38048707851559e-05	7.60622976177364e-05	yes	--	--	-	-	-	-	-	-	-
Unigene0000088	677.333333333333	752	9.7736	11.5107	11.4545	11.5627	11.2021	11.5683	10.9129333333333	11.4443666666667	0.0685986842292279	0.709313846117832	0.798443986427375	no	--	trihelix protein, partial [Chrysanthemum x morifolium]	-	-	-	-	-	-	-
Unigene0000089	25	74.3333333333333	0.4743	0.6462	0.3464	1.1236	1.6960	1.2159	0.488966666666667	1.34516666666667	1.45997691060823	9.46332715586616e-05	0.00027733220592428	yes	--	--	-	-	-	-	-	-	-
Unigene0000090	1202	1576	56.2244	83.8042	77.4750	80.7219	96.9758	89.7615	72.5012	89.1530666666667	0.298279550175456	0.136465379760624	0.206974345526376	no	RPL6	PREDICTED: 60S ribosomal protein L6-1-like [Gossypium hirsutum]	Genetic Information Processing	Translation	ko03010//Ribosome	K02934	-	-	-
Unigene0000091	64	0.666666666666667	3.1890	5.2662	2.1790	0.1136	0.0000	0.0000	3.54473333333333	0.0378666666666667	-6.54860485983912	1.13788123004173e-17	1.06382196493591e-16	yes	--	Non-heme dioxygenase N-terminal domain-containing protein [Cynara cardunculus var. scolymus] [Cynara cardunculus]	-	-	-	-	-	-	-
Unigene0000092	17.3333333333333	10.3333333333333	0.9357	1.0507	1.2147	0.2533	0.4118	1.1574	1.06703333333333	0.6075	-0.812648931762901	0.196926110409309	0.283464250946818	no	--	--	-	-	-	-	-	-	-
Unigene0000093	19.6666666666667	14.3333333333333	0.7485	1.4833	1.3969	0.3800	0.9265	1.1574	1.20956666666667	0.8213	-0.55850908412764	0.338831202522188	0.445154484898698	no	--	--	-	-	-	-	-	-	-
Unigene0000094	54.3333333333333	0	3.1353	3.2759	2.7752	0.0000	0.0000	0.0000	3.06213333333333	0.001	-11.5803213876013	3.82670096219341e-23	4.84077405863572e-22	yes	--	--	-	-	-	-	-	-	-
Unigene0000095	28.3333333333333	33.6666666666667	1.8917	1.5229	1.5541	2.2807	1.8537	1.4433	1.65623333333333	1.85923333333333	0.166801902693946	0.681004426536044	0.773858621042643	no	--	hypothetical protein A4A49_22321 [Nicotiana attenuata]	-	-	-	-	-	-	-
Unigene0000096	0.666666666666667	0	0.1209	0.0000	0.0000	0.0000	0.0000	0.0000	0.0403	0.001	-5.33270793364061	0.579959458017151	0.681672474512943	no	--	--	-	-	-	-	-	-	-
Unigene0000097	6.66666666666667	1.33333333333333	0.1620	0.2809	0.3549	0.0000	0.0000	0.1582	0.265933333333333	0.0527333333333333	-2.33427752361437	0.0566562776918223	0.096109501455568	no	--	--	-	-	-	-	-	-	-
Unigene0000098	15.3333333333333	0	0.6030	1.0953	0.5871	0.0000	0.0000	0.0000	0.7618	0.001	-9.57326847767598	8.66698268715751e-08	3.74210109932749e-07	yes	--	--	-	-	-	-	-	-	-
Unigene0000099	12.6666666666667	17.3333333333333	0.9002	0.5097	0.2087	0.2611	0.8843	0.8791	0.539533333333333	0.674833333333333	0.322819142436464	0.650264163480669	0.74626685959419	no	--	--	-	-	-	-	-	-	-
Unigene0000100	2.33333333333333	5911.66666666667	0.1548	0.2045	0.0000	367.5045	283.2036	204.7860	0.119766666666667	285.1647	11.2173532543814	2.91549272046309e-156	1.30113866792353e-153	yes	--	Bifunctional inhibitor/plant lipid transfer protein/seed storage helical domain-containing protein, partial [Cynara cardunculus var. scolymus] [Cynara cardunculus]	-	-	-	-	-	-	-
Unigene0000101	5	63.3333333333333	0.2185	0.1083	0.2128	1.4421	2.4645	2.4542	0.179866666666667	2.12026666666667	3.55924597177282	1.82982819581958e-12	1.21316063649728e-11	yes	--	UPF0081 domain-containing protein [Cephalotus follicularis]	-	-	-	-	-	-	-
Unigene0000102	5.66666666666667	16.6666666666667	0.1830	0.2267	0.3564	0.6504	0.9440	0.4915	0.255366666666667	0.6953	1.44506536900453	0.0234600550463721	0.0439195231751724	yes	--	F-box domain, cyclin-like protein [Cynara cardunculus var. scolymus] [Cynara cardunculus]	-	-	-	-	-	-	-
Unigene0000103	18	89.3333333333333	0.4485	1.0554	1.4738	4.3258	4.5336	5.1465	0.992566666666666	4.66863333333333	2.23376437558807	3.14340569020097e-08	1.42117465783025e-07	yes	--	--	-	-	-	-	-	-	-
Unigene0000104	550.666666666667	198.666666666667	15.7998	13.4033	13.9432	4.4528	5.1453	5.0056	14.3821	4.8679	-1.56290290947983	9.01850812361464e-15	7.02904731264553e-14	yes	PP2A13	F-box domain, cyclin-like protein [Cynara cardunculus var. scolymus] [Cynara cardunculus]	-	-	-	-	-	-	-
Unigene0000105	0	11.3333333333333	0.0000	0.0000	0.0000	0.5800	0.6285	0.2789	0.001	0.4958	8.95361446119936	7.11058900557683e-06	2.44361408819918e-05	yes	--	--	-	-	-	-	-	-	-
Unigene0000106	202.333333333333	540.666666666667	3.0473	5.2309	3.3639	8.8084	9.9140	10.5388	3.8807	9.75373333333333	1.32963762072059	5.54484771038366e-08	2.44190018501789e-07	yes	VAB	PREDICTED: VAN3-binding protein [Daucus carota subsp. sativus] [Daucus carota]	-	-	-	-	-	-	-
Unigene0000107	219.666666666667	673.666666666667	1.4817	1.1280	1.1196	3.2758	3.9702	3.4415	1.2431	3.5625	1.5189476568724	8.5690410848595e-13	5.82543786176657e-12	yes	--	Armadillo-like helical [Cynara cardunculus var. scolymus] [Cynara cardunculus]	-	-	-	-	-	-	-
Unigene0000108	161.666666666667	366.333333333333	3.3996	3.6577	2.9446	6.0560	6.8669	8.4323	3.33396666666667	7.1184	1.09431332343971	1.97141251248531e-06	7.26115939645957e-06	yes	--	PREDICTED: B3 domain-containing protein REM10-like [Solanum pennellii]	-	-	-	-	-	-	-
Unigene0000109	1.66666666666667	43.3333333333333	0.1361	0.0000	0.0884	1.7045	2.1717	1.5509	0.0748333333333333	1.80903333333333	4.59539414201288	2.53029136834315e-13	1.78133921092404e-12	yes	--	PREDICTED: putative B3 domain-containing protein Os04g0346900 isoform X3 [Phoenix dactylifera]	-	-	-	-	-	-	-
Unigene0000110	9.66666666666667	14	0.8693	0.1230	0.7860	0.7565	1.0760	0.5457	0.592766666666667	0.792733333333333	0.419371318828762	0.579308980658377	0.681672474512943	no	--	RING finger and transmembrane domain-containing protein 2 [Anthurium amnicola]	-	-	-	-	-	-	-
Unigene0000111	1	0	0.1545	0.0000	0.0000	0.0000	0.0000	0.0000	0.0515	0.001	-5.68650052718322	0.390174831456078	0.500225427909692	no	--	vf14-3-3d protein [Vicia faba]	-	-	-	-	-	-	-
Unigene0000112	422.666666666667	1606.66666666667	2.5692	3.7100	3.8588	9.8246	14.2650	11.8168	3.37933333333333	11.9688	1.82446794563059	1.36605784088809e-15	1.12327165778661e-14	yes	--	EEIG1/EHBP1 N-terminal domain-containing protein [Cynara cardunculus var. scolymus] [Cynara cardunculus]	-	-	-	-	GO:0016020//membrane	-	GO:0005976//polysaccharide metabolic process;GO:0009987//cellular process
Unigene0000113	8.33333333333333	8	0.1311	0.5845	0.8934	0.6654	0.3786	0.4480	0.536333333333333	0.497333333333333	-0.108916790468208	0.937406748187008	0.986092934110271	no	--	--	-	-	-	-	-	-	-
Unigene0000114	1.66666666666667	5	0.2501	0.0000	0.0609	0.5078	0.1548	0.2442	0.103666666666667	0.302266666666667	1.54386981072282	0.212484858796827	0.302264423395257	no	--	--	-	-	-	-	-	-	-
Unigene0000115	158	184.666666666667	11.4609	8.5321	9.0480	9.4973	10.4796	11.9789	9.68033333333334	10.6519333333333	0.137986673035207	0.576413915237061	0.681672474512943	no	--	--	-	-	-	-	-	-	-
Unigene0000116	2.66666666666667	6	0.0000	0.0000	0.4202	0.2191	0.3116	0.3688	0.140066666666667	0.299833333333333	1.09804711946579	0.425879014170404	0.53736282407215	no	ZAT9	Cys2/His2 zinc-finger transcription factor [Silene latifolia]	-	-	-	-	-	GO:0005488//binding	-
Unigene0000117	17	33.3333333333333	1.1798	0.5845	1.5316	2.9279	1.7307	1.5362	1.09863333333333	2.06493333333333	0.910385234733234	0.0646085496786167	0.107926305569451	no	--	--	-	-	-	-	-	-	-
Unigene0000118	2	150	0.0630	0.0624	0.0000	2.1732	3.4287	3.0741	0.0418	2.892	6.1124207997576	2.02464738610773e-32	3.87243586819369e-31	yes	SRK	receptor-like protein kinase homolog RK20-1 [Phaseolus vulgaris]	-	-	-	-	-	GO:0016772//transferase activity, transferring phosphorus-containing groups	-
Unigene0000119	804.666666666667	423.333333333333	10.8785	10.7513	11.1679	4.6915	6.4006	4.9694	10.9325666666667	5.35383333333333	-1.02998801278456	2.20425561552645e-07	9.10690868346158e-07	yes	--	--	-	-	-	-	-	-	-
Unigene0000120	10.3333333333333	7.33333333333333	0.9713	0.4210	0.4728	0.6163	0.3506	0.2964	0.6217	0.4211	-0.562055703368352	0.458354253425742	0.57079236116959	no	--	--	-	-	-	-	-	-	-
Unigene0000121	6.66666666666667	11	0.5798	0.1149	0.4516	1.0596	0.2871	0.5096	0.3821	0.618766666666667	0.695445222333304	0.429815115543408	0.541492988552325	no	--	--	-	-	-	-	-	-	-
Unigene0000122	3.33333333333333	111.666666666667	0.1110	0.4398	0.0000	7.5491	4.8994	5.0938	0.1836	5.84743333333333	4.9931655446214	1.75559188799182e-20	1.93642593489885e-19	yes	--	--	-	-	-	-	-	-	-
Unigene0000123	20.3333333333333	38.6666666666667	1.0063	0.5341	0.6299	1.6784	1.3345	0.8774	0.723433333333333	1.29676666666667	0.84198693293833	0.0577350048712728	0.097726365847812	no	--	--	-	-	-	-	-	-	-
Unigene0000124	3129.66666666667	325.333333333333	65.9657	64.6432	61.1705	8.4135	4.6725	6.0747	63.9264666666667	6.3869	-3.32322558818297	6.84592718322442e-46	2.22834073155208e-44	yes	FAD12	omega-6 fatty acid desaturase [Artemisia sphaerocephala]	Metabolism	Lipid metabolism;Global and overview maps	ko01212//Fatty acid metabolism;ko01040//Biosynthesis of unsaturated fatty acids	K10256	-	-	-
Unigene0000125	0	32.3333333333333	0.0000	0.0000	0.0000	1.7794	0.8035	3.4867	0.001	2.0232	10.9824232267759	1.65016639276925e-10	9.31628728330014e-10	yes	--	--	-	-	-	-	-	-	-
Unigene0000126	2.66666666666667	82	0.0379	0.0000	0.1106	1.9224	1.3594	1.0910	0.0495	1.4576	4.88002252883508	8.2061923574891e-18	7.74446112377447e-17	yes	--	--	-	-	-	-	-	-	-
Unigene0000127	164	245	4.9812	8.8751	7.3602	8.7836	11.5018	9.3023	7.07216666666667	9.86256666666667	0.479810872656228	0.0724566414674305	0.119373824691962	no	--	PREDICTED: protein NUCLEAR FUSION DEFECTIVE 6, chloroplastic/mitochondrial [Fragaria vesca subsp. vesca] [Fragaria vesca]	-	-	-	-	-	-	-
Unigene0000128	9.66666666666667	16.3333333333333	0.3965	0.3368	0.8825	1.0927	0.8881	0.6085	0.5386	0.8631	0.680313491958771	0.267279922263345	0.366838413175958	no	--	--	-	-	-	-	-	-	-
Unigene0000129	3443.33333333333	11776	202.4162	227.4424	206.8051	731.2051	687.6251	634.9345	212.221233333333	684.588233333333	1.6896674864094	8.01916445167737e-24	1.04761195294822e-22	yes	METE	Cobalamin-independent methionine synthase, partial [Cynara cardunculus var. scolymus] [Cynara cardunculus]	Metabolism	Amino acid metabolism;Metabolism of other amino acids;Global and overview maps	ko01100//Metabolic pathways;ko01110//Biosynthesis of secondary metabolites;ko01230//Biosynthesis of amino acids;ko00270//Cysteine and methionine metabolism;ko00450//Selenocompound metabolism	K00549	-	GO:0046914//transition metal ion binding	GO:0000097//sulfur amino acid biosynthetic process
Unigene0000130	3	18	0.1295	0.4492	0.0000	1.9067	0.4809	1.0119	0.1929	1.13316666666667	2.55443502050514	0.00430095207594597	0.00944810536864862	yes	--	--	-	-	-	-	-	-	-
Unigene0000131	72.6666666666667	102	0.8547	0.7791	0.8211	0.6364	1.4012	1.1352	0.8183	1.0576	0.370092324918431	0.268605092243681	0.368377090986521	no	HIT4	Myosin-H heavy chain [Cajanus cajan]	-	-	-	-	-	-	-
Unigene0000132	27.3333333333333	5.66666666666667	2.6381	1.1202	0.6290	0.3280	0.2221	0.3155	1.46243333333333	0.288533333333333	-2.34156095576439	0.000562001424221937	0.00145767168069324	yes	--	--	-	-	-	-	-	-	-
Unigene0000133	7	13.3333333333333	0.2647	0.9836	0.1289	0.5375	0.9830	0.9048	0.459066666666667	0.808433333333333	0.816425127977365	0.316601313313312	0.422039280885992	no	--	--	-	-	-	-	-	-	-
Unigene0000134	21.3333333333333	145.333333333333	1.2334	0.7565	1.7156	7.2151	8.1421	8.4314	1.23516666666667	7.92953333333333	2.68253023898376	4.79444443615808e-15	3.79958052190724e-14	yes	--	--	-	-	-	-	-	-	-
Unigene0000135	1.66666666666667	14	0.0000	0.0000	0.2411	0.3016	1.2258	0.2901	0.0803666666666667	0.605833333333333	2.91425180809179	0.0108615671236498	0.0219355465788124	yes	--	--	-	-	-	-	-	-	-
Unigene0000136	24.6666666666667	49.6666666666667	1.3156	1.1949	1.4945	2.5044	2.9854	2.0342	1.335	2.508	0.909697606227123	0.0134264668428055	0.0265617643264386	no	--	--	-	-	-	-	-	-	-
Unigene0000137	7	4	0.5282	0.5887	0.2571	0.0000	0.5448	0.1289	0.458	0.224566666666667	-1.02820379971818	0.35831206984722	0.46668069788745	no	--	--	-	-	-	-	-	-	-
Unigene0000138	28.6666666666667	22.3333333333333	2.1519	1.1441	1.1754	1.2256	0.7796	1.3326	1.49046666666667	1.1126	-0.42182910003422	0.356616776614391	0.464811804961022	no	--	--	-	-	-	-	-	-	-
Unigene0000139	0.333333333333333	24.6666666666667	0.0000	0.0000	0.0625	2.2143	1.2704	1.0023	0.0208333333333333	1.49566666666667	6.16575118401426	1.62836228702785e-09	8.39273999861809e-09	yes	--	--	-	-	-	-	-	-	-
Unigene0000140	30	46.6666666666667	0.7183	2.4118	0.4274	1.2964	2.6342	1.0911	1.18583333333333	1.6739	0.497312086783953	0.421285050431202	0.532651458349293	no	--	--	Metabolism;Genetic Information Processing	Transcription;Global and overview maps;Nucleotide metabolism	ko01100//Metabolic pathways;ko00230//Purine metabolism;ko00240//Pyrimidine metabolism;ko03020//RNA polymerase	K03006	-	-	-
Unigene0000141	4.66666666666667	21.3333333333333	0.4127	0.2045	0.1005	0.4714	1.6176	0.8564	0.239233333333333	0.9818	2.03701074671533	0.00549153635225702	0.0118062779555148	yes	--	--	-	-	-	-	-	-	-
Unigene0000142	2.33333333333333	10.6666666666667	0.1943	0.0000	0.2522	0.6575	0.5878	0.6957	0.148833333333333	0.647	2.12006803759244	0.0114749843205276	0.0230644778123297	yes	--	--	-	-	-	-	-	-	-
Unigene0000143	105.666666666667	99	7.3145	7.7149	3.5035	5.3899	4.2348	6.9127	6.17763333333333	5.51246666666667	-0.164356217056935	0.639375689559165	0.736278558791983	no	--	Bifunctional inhibitor/plant lipid transfer protein/seed storage helical domain-containing protein [Cynara cardunculus var. scolymus] [Cynara cardunculus]	-	-	-	-	-	-	-
Unigene0000144	38.6666666666667	8.66666666666667	4.2631	1.5412	0.8414	0.4679	0.0000	1.0127	2.21523333333333	0.493533333333333	-2.16623923470327	0.0124557449687437	0.0248323902563038	yes	--	Armadillo [Cynara cardunculus var. scolymus] [Cynara cardunculus]	-	-	-	-	-	-	-
Unigene0000145	920.333333333333	2174	23.4114	19.7792	19.1701	47.8155	45.4975	45.6367	20.7869	46.3165666666667	1.15585369216687	5.48744283340284e-11	3.22939735254468e-10	yes	NECAP2	Adaptin ear-binding coat-associated protein 1 NECAP-1 [Cynara cardunculus var. scolymus] [Cynara cardunculus]	-	-	-	-	-	-	-
Unigene0000146	230.666666666667	50.6666666666667	3.0506	3.6011	3.3256	0.6520	0.6986	0.7127	3.32576666666667	0.687766666666667	-2.27369585281466	1.32070718686515e-18	1.30738125125416e-17	yes	--	PREDICTED: probable glycerophosphoryl diester phosphodiesterase 2, partial [Nicotiana sylvestris]	-	-	-	-	-	-	-
Unigene0000147	2260.66666666667	2090.33333333333	31.2567	29.4514	30.1698	29.2694	23.8341	26.6842	30.2926333333333	26.5959	-0.18776313851412	0.271198867981682	0.371430744934686	no	--	Glycosyl transferase, family 3 [Cynara cardunculus var. scolymus] [Cynara cardunculus]	-	-	-	-	-	GO:0016740//transferase activity	-
Unigene0000148	18.3333333333333	50	0.4333	0.2325	0.3164	0.5132	0.8938	1.0931	0.3274	0.833366666666667	1.34789707388901	0.00250917446779152	0.00577744719010307	yes	--	CAAX amino terminal protease [Cynara cardunculus var. scolymus] [Cynara cardunculus]	-	-	-	-	-	GO:0016787//hydrolase activity	-
Unigene0000149	5.33333333333333	13	0.0000	0.5409	0.3190	0.5543	0.8109	0.5865	0.286633333333333	0.650566666666667	1.18249051025235	0.144755812871559	0.217918822598262	no	--	--	-	-	-	-	-	-	-
Unigene0000150	0.333333333333333	7.66666666666667	0.0649	0.0000	0.0000	0.9227	0.3214	0.1902	0.0216333333333333	0.4781	4.46598452306971	0.00292114188701245	0.00663671889791843	yes	--	--	-	-	-	-	-	-	-
Unigene0000151	57	67.3333333333333	0.9800	0.8118	0.9229	1.0439	1.1003	0.8629	0.9049	1.00236666666667	0.147580069595541	0.638391403698546	0.735431983075562	no	--	--	-	-	-	-	-	-	-
Unigene0000152	23.3333333333333	40.6666666666667	0.5273	0.5225	0.6068	0.9248	0.5538	1.3109	0.5522	0.929833333333333	0.751781257626212	0.0831218889185098	0.134501333195631	no	--	--	-	-	-	-	-	-	-
Unigene0000153	737.333333333333	1350.66666666667	18.7007	19.0480	19.4835	29.1705	34.2560	35.0418	19.0774	32.8227666666667	0.782832286026062	1.20612615391135e-05	4.01668510148501e-05	no	TON1B	PREDICTED: protein TONNEAU 1a-like isoform X1 [Malus domestica]	-	-	-	-	-	-	-
Unigene0000154	5809.66666666667	2698.66666666667	87.0746	86.0629	90.0663	40.5699	38.1209	36.7250	87.7346	38.4719333333333	-1.18933958094004	2.00728587135012e-13	1.42393112279459e-12	yes	SOX	sulfite oxidase [Codonopsis lanceolata]	Metabolism	Energy metabolism;Global and overview maps	ko01100//Metabolic pathways;ko00920//Sulfur metabolism	K00387	-	-	-
Unigene0000155	0	6.33333333333333	0.0000	0.0000	0.0000	0.0000	0.2031	0.9013	0.001	0.368133333333333	8.52408457697955	0.0112894702551366	0.0227267208616506	yes	--	hypothetical protein VITISV_019221 [Vitis vinifera]	-	-	-	-	-	-	-
Unigene0000156	47	100	0.5883	0.5948	0.4910	1.2921	0.9016	1.2077	0.558033333333333	1.1338	1.02274296717747	0.000789933076621856	0.00199730850006407	yes	--	Kinesin-like protein KIFC3 [Cynara cardunculus var. scolymus] [Cynara cardunculus]	-	-	-	-	-	-	-
Unigene0000157	109.666666666667	229.333333333333	0.9642	0.6869	0.9389	1.2298	2.1306	1.6498	0.863333333333333	1.67006666666667	0.951916096975538	0.000741986400151909	0.00188397829770834	no	fam91a1	PREDICTED: protein FAM91A1 [Citrus sinensis]	-	-	-	-	-	-	-
Unigene0000158	98.6666666666667	604	1.5676	1.1958	1.2967	7.5913	7.6467	8.1962	1.35336666666667	7.8114	2.52902837828623	5.89417182331312e-31	1.06450543768711e-29	yes	--	--	-	-	-	-	-	-	-
Unigene0000159	478.333333333333	457.666666666667	7.3143	12.0785	10.3756	7.6606	10.0420	8.9287	9.9228	8.8771	-0.160658826245625	0.493041343077346	0.605768825323181	no	IAA18	Aux/IAA-ARF-dimerization [Cynara cardunculus var. scolymus] [Cynara cardunculus]	Environmental Information Processing	Signal transduction	ko04075//Plant hormone signal transduction	K14484	-	-	-
Unigene0000160	2	742.666666666667	0.2385	0.0000	0.1161	46.3177	49.7516	26.3240	0.1182	40.7977666666667	8.43111633324252	1.55599267317e-71	1.22437929948784e-69	yes	--	--	-	-	-	-	-	-	-
Unigene0000161	809	140	46.5922	41.5690	39.7598	7.6313	8.3140	4.6854	42.6403333333333	6.8769	-2.63238844415598	1.80471211013606e-26	2.67989887344654e-25	yes	--	--	-	-	-	-	-	-	-
Unigene0000162	4.33333333333333	3.33333333333333	0.0214	0.0848	0.1667	0.0000	0.1059	0.0836	0.0909666666666667	0.0631666666666667	-0.526174546215686	0.723160363531936	0.810612728597322	no	--	--	-	-	-	-	-	-	-
Unigene0000163	18.3333333333333	6.66666666666667	0.2445	1.0899	1.9637	0.1241	0.9077	0.0000	1.09936666666667	0.343933333333333	-1.67647179105236	0.122367129471204	0.188210369666802	no	--	--	-	-	-	-	-	-	-
Unigene0000164	30.6666666666667	1.66666666666667	1.2379	1.2266	0.5864	0.0340	0.0552	0.0653	1.01696666666667	0.0515	-4.30355614992619	2.61549396462576e-09	1.32200644863124e-08	yes	--	--	-	-	-	-	-	-	-
Unigene0000165	8.66666666666667	16.3333333333333	0.2344	1.2194	0.0571	0.6545	0.9672	1.0302	0.503633333333333	0.883966666666667	0.811618196302706	0.345211854238037	0.452173591251681	no	--	--	-	-	-	-	-	-	-
Unigene0000166	2	45	0.0000	0.0000	0.2193	0.8764	1.8581	1.9059	0.0731	1.5468	4.40327145313037	3.95222707518979e-09	1.96171986358864e-08	yes	--	--	-	-	-	-	-	-	-
Unigene0000167	865.333333333333	975	12.8167	11.5618	13.3533	12.3699	14.1459	13.3931	12.5772666666667	13.3029666666667	0.080929588991548	0.653494096086978	0.749104901613541	no	ASY1	PREDICTED: HORMA domain-containing protein 1 [Juglans regia]	-	-	-	-	-	-	-
Unigene0000168	52	84.6666666666667	1.4304	0.7192	1.1433	1.3872	1.8497	1.7721	1.09763333333333	1.66966666666667	0.605163911291678	0.0784360371222956	0.127809523405069	no	AKT1	PREDICTED: potassium channel AKT1-like isoform X2 [Juglans regia]	-	-	-	-	GO:0031224//intrinsic component of membrane	GO:0005249//voltage-gated potassium channel activity;GO:0005515//protein binding	GO:0000041//transition metal ion transport;GO:0000904//cell morphogenesis involved in differentiation;GO:0001101//response to acid chemical;GO:0006970//response to osmotic stress;GO:0007015//actin filament organization;GO:0009267//cellular response to starvation;GO:0009933//meristem structural organization;GO:0010053//root epidermal cell differentiation;GO:0010119//regulation of stomatal movement…
Unigene0000169	17.3333333333333	19.6666666666667	2.5102	1.7766	1.8622	2.5485	1.8741	2.2180	2.04966666666667	2.21353333333333	0.110961792873929	0.861455226875204	0.925564184823125	no	--	--	-	-	-	-	-	-	-
Unigene0000170	8	13	0.7846	0.5183	0.2547	0.9957	0.9172	0.4470	0.5192	0.786633333333333	0.599400937975282	0.377633255981049	0.487721825044355	no	--	--	-	-	-	-	-	-	-
Unigene0000171	24.3333333333333	75	0.6366	0.8147	0.4649	2.2890	1.4446	1.9168	0.638733333333333	1.88346666666667	1.5601048539278	2.74388015560911e-05	8.69654785472462e-05	yes	--	PREDICTED: neuron navigator 1-like [Nicotiana sylvestris]	-	-	-	-	-	-	-
Unigene0000172	9.33333333333333	1873	0.1823	0.0774	0.1014	22.6442	24.5287	20.6370	0.120366666666667	22.6033	7.55295368648171	1.12102255207659e-139	3.86591421159686e-137	yes	NPF7.1	PREDICTED: protein NRT1/ PTR FAMILY 7.1 [Eucalyptus grandis]	-	-	-	-	GO:0031224//intrinsic component of membrane	-	GO:0051234//establishment of localization
Unigene0000173	0	26.6666666666667	0.0000	0.0000	0.0000	0.4879	0.7626	1.5163	0.001	0.922266666666667	9.84904014547588	4.26959921598876e-10	2.32303144577810e-09	yes	--	Cyclin delta-3 isoform 3 [Theobroma cacao]	-	-	-	-	-	-	-
Unigene0000174	202.666666666667	406.333333333333	3.0109	4.5108	3.3731	6.6109	7.6182	6.2173	3.6316	6.81546666666667	0.908207137451214	8.09137204503049e-05	0.000239718416441154	no	--	--	-	-	-	-	-	-	-
Unigene0000175	52	12.6666666666667	2.8586	2.2223	1.7128	0.8037	0.3629	0.4295	2.26456666666667	0.532033333333333	-2.0896464691355	3.8065688554441e-06	1.35453446057198e-05	yes	--	--	-	-	-	-	-	-	-
Unigene0000176	0	8.66666666666667	0.0000	0.0000	0.0000	0.3853	0.3132	0.4633	0.001	0.387266666666667	8.59718351891206	4.52367925023842e-05	0.000138897442346027	yes	UFO	unusual floral organs protein [Gerbera hybrid cultivar]	-	-	-	-	-	-	GO:0044267//cellular protein metabolic process;GO:0044767//single-organism developmental process
Unigene0000177	241	131.666666666667	8.4569	9.0147	11.1222	4.4354	5.2256	5.0101	9.53126666666667	4.89036666666667	-0.962725316529232	4.58125228528704e-05	0.000140589331768329	no	FCA	Nucleotide-binding, alpha-beta plait [Cynara cardunculus var. scolymus] [Cynara cardunculus]	-	-	-	-	-	-	-
Unigene0000178	4	9	0.2010	0.5311	0.0652	0.1360	1.1610	0.2617	0.265766666666667	0.519566666666667	0.967148707789599	0.365686834357535	0.474676505939415	no	--	--	-	-	-	-	-	-	-
Unigene0000179	747.666666666667	1763	4.2728	2.2894	2.6497	6.2501	6.5347	7.6810	3.07063333333333	6.82193333333333	1.15164440714185	1.79713149344059e-06	6.65451032764543e-06	yes	UPL1	PREDICTED: E3 ubiquitin-protein ligase UPL1-like [Sesamum indicum]	Genetic Information Processing	Folding, sorting and degradation	ko04120//Ubiquitin mediated proteolysis	K10592	-	-	-
Unigene0000180	37	85.6666666666667	2.1629	1.8833	3.1270	3.5933	6.3278	5.5046	2.39106666666667	5.1419	1.10464719762158	0.00222289851339278	0.00517072808340289	yes	--	PREDICTED: cyclopropane-fatty-acyl-phospholipid synthase-like isoform X3 [Daucus carota subsp. sativus] [Daucus carota]	-	-	-	-	-	-	-
Unigene0000181	14.3333333333333	25.6666666666667	0.8240	0.7582	0.9170	1.5537	1.9428	0.6323	0.833066666666667	1.37626666666667	0.724256177142074	0.170444062969828	0.250489408721675	no	--	--	-	-	-	-	-	-	-
Unigene0000182	505.666666666667	893	8.8784	7.8537	6.6848	12.5623	13.9185	12.2665	7.80563333333333	12.9157666666667	0.726545683467517	0.000182255706321575	0.000511180653571436	no	At4g33920	Protein phosphatase 2C [Cynara cardunculus var. scolymus] [Cynara cardunculus]	-	-	-	-	-	GO:0004721//phosphoprotein phosphatase activity;GO:0043169//cation binding	GO:0006464//cellular protein modification process;GO:0006605//protein targeting;GO:0006952//defense response;GO:0007165//signal transduction;GO:0010243//response to organonitrogen compound;GO:0043067//regulation of programmed cell death
Unigene0000183	94.3333333333333	49.6666666666667	2.3051	1.9142	1.9238	0.8915	1.1594	0.9648	2.0477	1.00523333333333	-1.02647395097741	0.000526665004165823	0.00137184239268897	yes	--	--	-	-	-	-	-	-	-
Unigene0000184	4.66666666666667	10.3333333333333	0.3350	0.0664	0.5219	0.7482	0.8293	0.3271	0.307766666666667	0.634866666666667	1.04461664605839	0.188280521332901	0.273109349677999	no	--	--	-	-	-	-	-	-	-
Unigene0000185	464.333333333333	681.666666666667	3.7068	4.7311	4.1248	4.7274	6.5997	5.8757	4.18756666666667	5.73426666666667	0.453496838757397	0.0294627795497569	0.0538689192550661	no	ATHB-8	homeobox leucine-zipper protein [Zinnia violacea]	-	-	-	-	GO:0043231//intracellular membrane-bounded organelle	GO:0001071//nucleic acid binding transcription factor activity;GO:0003677//DNA binding	GO:0000904//cell morphogenesis involved in differentiation;GO:0003006//developmental process involved in reproduction;GO:0007015//actin filament organization;GO:0007059//chromosome segregation;GO:0009790//embryo development;GO:0009799//specification of symmetry;GO:0009933//meristem structural organization;GO:0009943//adaxial/abaxial axis specification;GO:0010053//root epidermal cell differentiati…
Unigene0000186	522.666666666667	47.3333333333333	33.8411	34.8105	26.7795	1.8740	4.6711	1.2018	31.8103666666667	2.5823	-3.62276848008501	1.5882769639133e-19	1.66340631943626e-18	yes	SMXL8	Double Clp-N motif-containing protein [Cynara cardunculus var. scolymus] [Cynara cardunculus]	-	-	-	-	-	-	-
Unigene0000187	61	16	2.0381	1.3865	2.0733	0.4941	0.5271	0.3268	1.83263333333333	0.449333333333333	-2.02806016973158	3.50068661184477e-07	1.41497740417142e-06	yes	--	hypothetical protein Ccrd_003900 [Cynara cardunculus var. scolymus] [Cynara cardunculus]	-	-	-	-	-	-	-
Unigene0000188	1329	84.3333333333333	21.9522	19.1298	29.6787	2.4479	0.7869	1.1598	23.5869	1.46486666666667	-4.00914455875216	2.71671538493322e-27	4.20852819593483e-26	yes	5MAT1	PREDICTED: coumaroyl-CoA:anthocyanidin 3-O-glucoside-6''-O-coumaroyltransferase 1-like [Daucus carota subsp. sativus] [Daucus carota]	-	-	-	-	-	-	-
Unigene0000189	17.3333333333333	10.3333333333333	1.0854	0.9141	0.7926	0.3306	0.4478	0.7950	0.9307	0.524466666666667	-0.827465124364059	0.141338819932126	0.213494970206075	no	--	--	-	-	-	-	-	-	-
Unigene0000190	10	47.6666666666667	0.5137	0.6478	0.2274	2.0389	2.3123	1.8244	0.462966666666667	2.05853333333333	2.15263658093543	2.11303827387975e-06	7.7614472093343e-06	yes	At3g50860	Adaptor protein complex, sigma subunit [Cynara cardunculus var. scolymus] [Cynara cardunculus]	-	-	-	-	GO:0030119//AP-type membrane coat adaptor complex	GO:0022892//substrate-specific transporter activity	GO:0015031//protein transport
Unigene0000191	3.33333333333333	122.333333333333	0.0000	0.3814	0.0000	3.8685	5.9708	3.0070	0.127133333333333	4.2821	5.07390423937196	1.15055688867021e-14	8.90117269360242e-14	yes	LTPG1	PREDICTED: protein YLS3 [Vitis vinifera]	-	-	-	-	-	-	GO:0044699//single-organism process;GO:0071554//cell wall organization or biogenesis;GO:0071840//cellular component organization or biogenesis
Unigene0000192	0	18.3333333333333	0.0000	0.0000	0.0000	0.1804	0.6355	0.6654	0.001	0.493766666666667	8.94768563569671	2.28915753542285e-07	9.43883516032461e-07	yes	PER7	heme peroxidase [Cynara cardunculus var. scolymus] [Cynara cardunculus]	Metabolism	Global and overview maps;Biosynthesis of other secondary metabolites	ko01100//Metabolic pathways;ko01110//Biosynthesis of secondary metabolites;ko00940//Phenylpropanoid biosynthesis	K00430	-	-	-
Unigene0000193	110	12.6666666666667	9.2204	5.4162	6.8615	1.1367	0.6522	0.5789	7.16603333333333	0.789266666666667	-3.18259002851036	3.74761357301391e-15	2.99237181998186e-14	yes	--	--	-	-	-	-	-	-	-
Unigene0000194	0.666666666666667	524	0.0000	0.0768	0.0000	23.0620	16.8250	17.4135	0.0256	19.1001666666667	9.54322570160488	8.98325491493247e-85	1.01094375026611e-82	yes	DMP10	PREDICTED: proline-rich receptor-like protein kinase PERK13 [Juglans regia]	-	-	-	-	-	-	-
Unigene0000195	58.3333333333333	294.666666666667	1.4137	4.5185	1.9538	12.8251	14.3752	10.0205	2.62866666666667	12.4069333333333	2.23874344853373	5.97158562662095e-09	2.91509436256743e-08	yes	--	--	-	-	-	-	-	-	-
Unigene0000196	1368.33333333333	2341.33333333333	24.8533	22.1794	22.0443	35.5503	38.7131	36.7558	23.0256666666667	37.0064	0.68453186885665	5.06948888958079e-05	0.000154628922368405	no	--	stress response NST1-like protein [Arabidopsis thaliana]	-	-	-	-	-	-	-
Unigene0000197	19	17	0.5624	0.5293	0.4928	0.5995	0.5105	0.2197	0.528166666666667	0.443233333333333	-0.252926870634735	0.6247620930271	0.722849614596549	no	PCMP-H44	Pentatricopeptide repeat-containing protein, partial [Glycine soja]	-	-	-	-	-	-	-
Unigene0000198	39	108.666666666667	1.2133	1.4572	1.5752	2.8370	4.4599	3.6983	1.41523333333333	3.66506666666667	1.3727995071811	1.59741625486261e-05	5.23249516712967e-05	yes	--	--	-	-	-	-	-	-	-
Unigene0000199	712.333333333333	1136.66666666667	14.9715	17.8291	17.4280	23.9961	25.2582	26.2896	16.7428666666667	25.1813	0.588806201757273	0.00112819111112123	0.00277594592412906	no	NSN1	GTP binding domain-containing protein, partial [Cynara cardunculus var. scolymus] [Cynara cardunculus]	Genetic Information Processing	Translation	ko03008//Ribosome biogenesis in eukaryotes	K14538	GO:0005911//cell-cell junction;GO:0043232//intracellular non-membrane-bounded organelle	GO:0032550//purine ribonucleoside binding	GO:0003006//developmental process involved in reproduction;GO:0006355//regulation of transcription, DNA-templated;GO:0010074//maintenance of meristem identity
Unigene0000200	8.33333333333333	8	0.2584	0.9218	0.1006	0.6822	0.2985	0.2019	0.426933333333333	0.3942	-0.115083030751614	0.946257681025933	0.993635503580847	no	--	AP2/ERF domain-containing protein [Cynara cardunculus var. scolymus] [Cynara cardunculus]	-	-	-	-	-	-	-
Unigene0000201	68.6666666666667	24.3333333333333	1.6014	3.6141	3.8114	0.7226	1.6518	0.5213	3.00896666666667	0.965233333333333	-1.6403184810784	0.00111235622925141	0.0027396492850942	yes	--	transmembrane protein [Arabidopsis thaliana]	-	-	-	-	-	-	-
Unigene0000202	1.33333333333333	15.6666666666667	0.1966	0.0000	0.0000	0.1996	0.9329	0.9601	0.0655333333333333	0.697533333333333	3.41196134033665	0.00153105166755825	0.00366806152253463	yes	--	--	-	-	-	-	-	-	-
Unigene0000203	589.333333333333	721.666666666667	23.8944	22.3508	24.4878	27.9185	26.3341	27.6062	23.5776666666667	27.2862666666667	0.210754066256569	0.241119236336494	0.335657148540475	no	--	PREDICTED: 54S ribosomal protein L37, mitochondrial [Sesamum indicum]	-	-	-	-	-	-	-
Unigene0000204	27.3333333333333	9.33333333333333	0.0000	3.4842	0.7665	0.2664	0.4764	0.6151	1.4169	0.452633333333333	-1.64632320312072	0.117798618223464	0.182013879371043	no	--	ankyrin repeat-containing protein-like [Dorcoceras hygrometricum]	-	-	-	-	-	-	-
Unigene0000205	644.666666666667	1098.66666666667	9.0493	8.7788	7.9957	13.7125	14.6113	12.9922	8.60793333333333	13.772	0.67799927634529	0.000152707141134378	0.000433350899044823	no	--	PREDICTED: tRNA (guanine-N(7)-)-methyltransferase non-catalytic subunit wdr4 [Juglans regia]	-	-	-	-	-	-	-
Unigene0000206	1354.33333333333	554	19.0734	31.3995	23.5463	8.5398	10.3810	9.4394	24.6730666666667	9.4534	-1.38403183636934	4.67179045174899e-10	2.53141974948299e-09	yes	--	PREDICTED: UPF0496 protein 4 [Vitis vinifera]	-	-	-	-	-	-	-
Unigene0000207	0	24.3333333333333	0.0000	0.0000	0.0000	1.5416	1.0351	1.9987	0.001	1.52513333333333	10.5747196590951	5.61107188159765e-11	3.29916821392672e-10	yes	--	--	-	-	-	-	-	-	-
Unigene0000208	36757.3333333333	13994.3333333333	1014.5226	797.6742	850.6252	396.2908	268.0834	302.8872	887.607333333333	322.420466666667	-1.46097826056486	1.8668514724579e-13	1.32772355093752e-12	yes	GILT	Gamma interferon inducible lysosomal thiol reductase GILT [Cynara cardunculus var. scolymus] [Cynara cardunculus]	-	-	-	-	-	-	-
Unigene0000209	1	11.6666666666667	0.0000	0.1948	0.0000	0.7320	1.0817	0.2560	0.0649333333333333	0.6899	3.40935608380126	0.00264847103202357	0.00606733850928487	yes	--	Mlo-related protein [Cynara cardunculus var. scolymus] [Cynara cardunculus]	-	-	-	-	GO:0016020//membrane	-	-
Unigene0000210	16	276.333333333333	0.0411	0.1494	0.1334	1.3357	2.0016	1.8937	0.107966666666667	1.74366666666667	4.01346639677017	1.20526870068515e-25	1.72098608920604e-24	yes	ASPM	PREDICTED: abnormal spindle-like microcephaly-associated protein homolog [Ziziphus jujuba]	-	-	-	-	-	-	GO:0016458//gene silencing;GO:0019219//regulation of nucleobase-containing compound metabolic process;GO:0040029//regulation of gene expression, epigenetic;GO:0090304//nucleic acid metabolic process;GO:2000112//regulation of cellular macromolecule biosynthetic process
Unigene0000211	12.3333333333333	23.3333333333333	1.2291	1.4051	0.8285	2.4957	1.9504	1.7543	1.15423333333333	2.0668	0.840463888275831	0.0825630870228636	0.133700506768106	no	H2B	histone H2B [Chlamydomonas reinhardtii]	-	-	-	-	GO:0000785//chromatin;GO:0043231//intracellular membrane-bounded organelle	GO:0003676//nucleic acid binding;GO:0046983//protein dimerization activity	-
Unigene0000212	97.3333333333333	339	5.1140	6.5574	5.6824	15.2097	20.9013	20.3882	5.7846	18.8330666666667	1.70297883231983	4.77718394570248e-12	3.06349496925157e-11	yes	HIS2B	PREDICTED: histone H2B-like [Daucus carota subsp. sativus] [Daucus carota]	-	-	-	-	GO:0043231//intracellular membrane-bounded organelle;GO:0043232//intracellular non-membrane-bounded organelle	GO:0003676//nucleic acid binding;GO:0046983//protein dimerization activity	-
Unigene0000213	15.6666666666667	33.3333333333333	1.0304	0.9359	2.0066	1.1333	3.9680	2.5996	1.3243	2.56696666666667	0.954834582162878	0.0837524212064743	0.13540352547691	no	At3g46030	Histone core [Cynara cardunculus var. scolymus] [Cynara cardunculus]	-	-	-	-	GO:0009532//plastid stroma;GO:0031976//plastid thylakoid;GO:0043232//intracellular non-membrane-bounded organelle	-	GO:0000226//microtubule cytoskeleton organization
Unigene0000214	232.333333333333	699.333333333333	11.7582	16.4112	10.7882	31.5659	38.5773	39.8033	12.9858666666667	36.6488333333333	1.49682497124289	5.67427991900369e-11	3.33439483886874e-10	yes	At3g46030	PREDICTED: histone H2B-like [Daucus carota subsp. sativus] [Daucus carota]	-	-	-	-	GO:0043231//intracellular membrane-bounded organelle;GO:0043232//intracellular non-membrane-bounded organelle	GO:0003676//nucleic acid binding;GO:0046983//protein dimerization activity	-
Unigene0000215	32.3333333333333	1	2.9095	1.8174	1.3549	0.0642	0.0000	0.1235	2.02726666666667	0.0625666666666667	-5.01799781883927	1.1212012087954e-10	6.42636618302384e-10	yes	--	--	-	-	-	-	-	-	-
Unigene0000216	656	1370.33333333333	5.6097	4.9900	5.5591	10.5637	10.6913	10.5508	5.38626666666667	10.6019333333333	0.976969811281891	2.49191961636757e-08	1.13833088667003e-07	no	ATX3	PREDICTED: histone-lysine N-methyltransferase ATX3-like [Sesamum indicum]	-	-	-	-	-	-	-
Unigene0000217	0	6.33333333333333	0.0000	0.0000	0.0000	0.4251	0.2073	0.1227	0.001	0.2517	7.97556140627362	0.00101310663996712	0.00251192174939095	yes	--	--	-	-	-	-	-	-	-
Unigene0000218	4	12.6666666666667	0.1228	0.4258	0.1793	0.6233	1.0132	0.4796	0.242633333333333	0.705366666666667	1.53959563660697	0.0362837069226732	0.0648375058030544	no	--	--	-	-	-	-	-	-	-
Unigene0000219	0	2	0.0000	0.0000	0.0000	0.1341	0.1090	0.1289	0.001	0.124	6.95419631038688	0.0674122642309368	0.112056217521334	no	--	armadillo/beta-catenin-like repeat protein [Medicago truncatula]	-	-	-	-	-	-	-
Unigene0000220	54.3333333333333	71	3.0975	3.3760	3.4985	5.1575	3.6295	3.6300	3.324	4.139	0.316361866459946	0.329314877779489	0.436418071628412	no	--	--	-	-	-	-	-	-	-
Unigene0000221	11.3333333333333	0	0.3216	0.3766	0.2847	0.0000	0.0000	0.0000	0.327633333333333	0.001	-8.35593833365319	1.32267718961011e-06	4.98279375580268e-06	yes	PP2C6	PREDICTED: probable protein phosphatase 2C 38 [Nicotiana attenuata]	-	-	-	-	-	-	-
Unigene0000222	9.66666666666667	7.66666666666667	0.5956	0.7869	0.5155	0.2688	0.1638	1.0341	0.632666666666667	0.4889	-0.371906181179179	0.663713559160037	0.758289430560168	no	--	--	-	-	-	-	-	-	-
Unigene0000223	122.333333333333	12.3333333333333	6.6531	7.3676	9.5900	1.1258	0.3229	0.8918	7.87023333333333	0.780166666666667	-3.3345521444476	4.34263225868731e-16	3.69221074052494e-15	yes	--	--	-	-	-	-	-	-	-
Unigene0000224	75	170	0.9465	1.9479	2.4813	4.1643	3.4247	4.0293	1.7919	3.87276666666667	1.11187445431484	0.00107955173397267	0.00266339355493849	yes	--	B-cell receptor-associated 31-like protein [Cynara cardunculus var. scolymus] [Cynara cardunculus]	Genetic Information Processing	Folding, sorting and degradation	ko04141//Protein processing in endoplasmic reticulum	K14009	GO:0031224//intrinsic component of membrane	-	GO:0015031//protein transport
Unigene0000225	480.333333333333	1811.33333333333	3.8571	5.3370	4.4954	13.7889	17.3744	17.2181	4.56316666666667	16.1271333333333	1.82138276274449	3.75787453146451e-19	3.85058427792451e-18	yes	NRPE1	PREDICTED: DNA-directed RNA polymerase V subunit 1 [Vitis vinifera]	-	-	-	-	GO:0044451//nucleoplasm part;GO:0055029//nuclear DNA-directed RNA polymerase complex	GO:0016779//nucleotidyltransferase activity;GO:0046872//metal ion binding	GO:0006260//DNA replication;GO:0006310//DNA recombination;GO:0016441//posttranscriptional gene silencing;GO:0016568//chromatin modification;GO:0019219//regulation of nucleobase-containing compound metabolic process;GO:0031047//gene silencing by RNA;GO:0032774//RNA biosynthetic process;GO:0043414//macromolecule methylation;GO:0044710//single-organism metabolic process;GO:0048449//floral organ form…
Unigene0000226	9.66666666666667	25	0.4512	0.5109	0.8786	1.1778	1.7551	1.5106	0.613566666666667	1.48116666666667	1.27144197488897	0.0131616984110919	0.0260821763689572	yes	--	--	-	-	-	-	-	-	-
Unigene0000227	253	342.666666666667	4.2659	3.5324	3.6344	5.0580	4.7019	4.8653	3.8109	4.87506666666667	0.355290196312493	0.0815104485052254	0.132232256821324	no	--	PREDICTED: WD repeat-containing protein 44 [Vitis vinifera]	-	-	-	-	-	-	-
Unigene0000228	76.3333333333333	40.3333333333333	1.6917	1.4526	1.9546	0.8702	0.9492	0.7049	1.69963333333333	0.841433333333333	-1.01430266664916	0.00143074686828	0.00344990482246862	yes	AIL7	Integrase-type DNA-binding superfamily protein [Theobroma cacao]	-	-	-	-	-	-	GO:0010467//gene expression;GO:0034645//cellular macromolecule biosynthetic process
Unigene0000229	4.33333333333333	9.33333333333333	0.6445	0.1277	0.0628	0.7852	0.3723	0.5665	0.278333333333333	0.574666666666667	1.04591167172769	0.232797511506462	0.325921527973232	no	--	--	-	-	-	-	-	-	-
Unigene0000230	1.66666666666667	35	0.0494	0.0000	0.1925	1.1541	2.4471	1.0619	0.0806333333333333	1.55436666666667	4.2688066941187	2.12654489358462e-08	9.78939678423072e-08	yes	--	--	-	-	-	-	-	-	-
Unigene0000231	4.66666666666667	1.66666666666667	0.0000	0.9005	0.0000	0.0000	0.2678	0.0000	0.300166666666667	0.0892666666666667	-1.74957031546933	0.453722242708238	0.566240084723217	no	--	--	-	-	-	-	-	-	-
Unigene0000232	0.333333333333333	33	0.0000	0.0000	0.0683	1.6372	2.8350	1.8488	0.0227666666666667	2.107	6.53212342613573	1.79936480782551e-12	1.19400707604993e-11	yes	SKIPA	SKI-interacting protein, SKIP [Cynara cardunculus var. scolymus] [Cynara cardunculus]	Genetic Information Processing	Transcription	ko03040//Spliceosome	K06063	GO:0030529//intracellular ribonucleoprotein complex	-	-
Unigene0000233	67	87.6666666666667	2.6857	1.7832	1.0514	3.7949	1.6450	1.5142	1.8401	2.31803333333333	0.333117140966039	0.455157976859855	0.567646282855723	no	PCR2	PREDICTED: protein PLANT CADMIUM RESISTANCE 2-like [Nicotiana tabacum]	-	-	-	-	-	-	-
Unigene0000234	295.666666666667	58	15.6304	17.4072	21.6717	2.7929	2.9407	4.4572	18.2364333333333	3.39693333333333	-2.42451878604754	8.39717502610609e-18	7.92059271370442e-17	yes	NDF5	PREDICTED: protein NDH-DEPENDENT CYCLIC ELECTRON FLOW 5 [Daucus carota subsp. sativus] [Daucus carota]	-	-	-	-	-	-	-
Unigene0000235	39.6666666666667	103.333333333333	0.5662	0.2877	0.8482	1.6361	1.5334	1.0066	0.567366666666667	1.39203333333333	1.29484045956437	0.00127100924090328	0.00309365905545708	yes	--	--	-	-	-	-	-	-	-
Unigene0000236	21.3333333333333	2	0.9368	0.7625	0.4235	0.0679	0.0828	0.0327	0.7076	0.0611333333333333	-3.53290290981656	2.60087004303938e-06	9.44622054726897e-06	yes	--	--	-	-	-	-	-	-	-
Unigene0000237	0	0	0.0000	0.0000	0.0000	0.0000	0.0000	0.0000	0.001	0.001	0	notest	notest	notest	--	--	-	-	-	-	-	-	-
Unigene0000238	9.33333333333333	13.3333333333333	0.6468	0.0641	0.1889	0.4269	0.5337	0.2211	0.299933333333333	0.3939	0.393187550756155	0.650047594894407	0.746055935435754	no	--	--	-	-	-	-	-	-	-
Unigene0000239	5.33333333333333	9.33333333333333	0.3424	0.0848	0.2500	0.4780	0.4238	0.2090	0.225733333333333	0.370266666666667	0.713945203923208	0.347552005511636	0.454820032855977	no	--	PREDICTED: glycine--tRNA ligase, mitochondrial 1-like [Malus domestica]	Genetic Information Processing	Translation	ko00970//Aminoacyl-tRNA biosynthesis	K01880	-	-	-
Unigene0000240	19	17.3333333333333	1.1718	0.2540	0.6418	0.0744	0.8159	0.8225	0.6892	0.570933333333333	-0.271600406560596	0.74724709034606	0.831449605231918	no	--	--	-	-	-	-	-	-	-
Unigene0000241	11.3333333333333	74.3333333333333	0.6507	0.9026	0.6336	4.5584	5.9601	2.7325	0.728966666666667	4.417	2.59914208107286	6.0960274466544e-09	2.97329117539007e-08	yes	--	--	-	-	-	-	-	-	-
Unigene0000242	46	93	0.2084	1.8587	0.5166	1.4044	1.8138	1.6654	0.861233333333333	1.62786666666667	0.918506473890759	0.116863426297791	0.180749877801055	no	At4g31140	Glycoside hydrolase, catalytic domain-containing protein [Cynara cardunculus var. scolymus] [Cynara cardunculus]	Metabolism	Carbohydrate metabolism	ko00500//Starch and sucrose metabolism	K19893	-	-	-
Unigene0000243	0	30.3333333333333	0.0000	0.0000	0.0000	0.9539	1.2715	0.9175	0.001	1.04763333333333	10.0329181535007	1.3593722165486e-13	9.76641140617246e-13	yes	FH13	PREDICTED: formin-like protein 18, partial [Ziziphus jujuba]	-	-	-	-	-	-	-
Unigene0000244	34	11	1.5276	0.5131	0.5798	0.4994	0.2991	0.0000	0.8735	0.266166666666667	-1.71447779622668	0.0335336433416295	0.0604297214447186	no	--	PREDICTED: TPR and ankyrin repeat-containing protein 1-like isoform X2 [Malus domestica]	-	-	-	-	-	-	-
Unigene0000245	2	20.3333333333333	0.1185	0.1174	0.1154	0.6616	0.6844	2.0829	0.1171	1.14296666666667	3.28697034864093	6.12904950764878e-05	0.000184780755439221	yes	--	F-box associated domain, type 1 [Cynara cardunculus var. scolymus] [Cynara cardunculus]	-	-	-	-	-	-	-
Unigene0000246	4205.33333333333	1414	103.8149	123.6069	112.7769	39.2440	31.1082	38.5218	113.399566666667	36.2913333333333	-1.64371816021381	1.8461868808459e-19	1.92642459605699e-18	yes	--	PREDICTED: probable LIM domain-containing serine/threonine-protein kinase DDB_G0286997 [Gossypium hirsutum]	-	-	-	-	-	-	-
Unigene0000247	233.666666666667	169.666666666667	8.5347	7.1761	7.8466	5.3509	5.9203	4.7485	7.85246666666667	5.3399	-0.556333188822219	0.013695024549329	0.0270431064964756	no	--	--	-	-	-	-	-	-	-
Unigene0000248	7	90	0.3933	0.5566	0.2188	3.8785	3.9867	6.3641	0.389566666666667	4.7431	3.6058881420646	4.49795343370324e-15	3.57082905921878e-14	yes	--	--	-	-	-	-	-	-	-
Unigene0000249	14.6666666666667	74	0.9867	0.9165	0.7806	4.3201	3.3586	5.2395	0.8946	4.30606666666667	2.26705599207528	5.18529622637046e-09	2.54462989996345e-08	yes	--	--	-	-	-	-	-	-	-
Unigene0000250	22.6666666666667	21	0.9808	1.4808	0.6821	0.0948	1.6571	0.8210	1.0479	0.857633333333333	-0.289068163847453	0.724817577686716	0.811980483428539	no	--	--	-	-	-	-	-	-	-
Unigene0000251	28.3333333333333	97	0.6628	0.2587	0.7627	1.7129	1.8728	1.8437	0.5614	1.8098	1.68872930572069	1.13492640570184e-05	3.79317069852815e-05	yes	HHT1	Chloramphenicol acetyltransferase-like domain-containing protein [Cynara cardunculus var. scolymus] [Cynara cardunculus]	-	-	-	-	-	GO:0016740//transferase activity	-
Unigene0000252	130.333333333333	67	9.3748	6.3463	6.8034	2.1873	4.5646	3.9236	7.50816666666667	3.5585	-1.07719143957463	0.00132095207546352	0.00320579300672682	yes	prmC	PREDICTED: release factor glutamine methyltransferase [Daucus carota subsp. sativus] [Daucus carota]	-	-	-	-	-	GO:0008168//methyltransferase activity	GO:0008213//protein alkylation
Unigene0000253	943.333333333333	1636	44.6390	41.5093	39.7396	66.8381	64.6470	74.8821	41.9626333333333	68.7890666666667	0.713074065224894	4.43648708991903e-05	0.00013641808215361	no	At1g16350	Aldolase-type TIM barrel [Cynara cardunculus var. scolymus] [Cynara cardunculus]	Metabolism	Global and overview maps;Nucleotide metabolism	ko01100//Metabolic pathways;ko01110//Biosynthesis of secondary metabolites;ko00230//Purine metabolism	K00088	-	-	-
Unigene0000254	6.66666666666667	12.6666666666667	0.4199	0.5200	0.1022	0.2131	0.8229	0.7688	0.347366666666667	0.6016	0.792345247457671	0.329507582660073	0.436622605273675	no	--	--	-	-	-	-	-	-	-
Unigene0000255	13	43.6666666666667	1.1639	1.0091	0.6375	4.5052	2.2211	2.3444	0.936833333333333	3.02356666666667	1.69038707515303	0.000415906931101469	0.00110159133102551	yes	--	--	-	-	-	-	-	-	-
Unigene0000256	434	651	4.1991	3.8433	3.7323	4.9970	5.4958	6.1378	3.9249	5.54353333333333	0.498149916412796	0.00919384232059885	0.0188703824234246	no	EMB1027	PREDICTED: arginine--tRNA ligase, cytoplasmic isoform X1 [Solanum lycopersicum]	Genetic Information Processing	Translation	ko00970//Aminoacyl-tRNA biosynthesis	K01887	-	-	-
Unigene0000257	5.66666666666667	0	0.2428	0.4210	0.3546	0.0000	0.0000	0.0000	0.339466666666667	0.001	-8.40712610829284	0.000819870313516507	0.002065888934244	yes	CRK26	Concanavalin A-like lectin/glucanase, subgroup [Cynara cardunculus var. scolymus] [Cynara cardunculus]	-	-	-	-	-	GO:0004672//protein kinase activity;GO:0032550//purine ribonucleoside binding	GO:0006464//cellular protein modification process
Unigene0000258	79	399.333333333333	0.5924	0.3603	0.4226	1.9711	2.7831	1.6726	0.458433333333333	2.14226666666667	2.22435422272511	1.87492534653159e-14	1.43154103823322e-13	yes	PATROL1	Mammalian uncoordinated homology 13, domain 2 [Cynara cardunculus var. scolymus] [Cynara cardunculus]	-	-	-	-	-	-	-
Unigene0000259	72.3333333333333	64.6666666666667	0.9683	1.8122	1.8228	0.9612	1.6513	1.1978	1.53443333333333	1.2701	-0.272763875701372	0.451581301868453	0.563993427413132	no	--	--	-	-	-	-	-	-	-
Unigene0000260	1137.33333333333	1012.33333333333	10.1542	10.0144	11.5073	7.6173	8.9299	9.9898	10.5586333333333	8.84566666666667	-0.255380327229213	0.171935564709997	0.252339201430328	no	PWP2	PREDICTED: periodic tryptophan protein 2 homolog [Ipomoea nil]	Genetic Information Processing	Translation	ko03008//Ribosome biogenesis in eukaryotes	K14558	-	-	-
Unigene0000261	151.333333333333	278.666666666667	1.4970	1.4636	1.4865	2.5364	2.6669	2.4979	1.48236666666667	2.56706666666667	0.792218417571546	0.000184275128954109	0.000516589983071808	no	PDAT1	phospholipid:diacylglycerol acyltransferase 2 [Prunus sibirica]	Metabolism	Lipid metabolism;Global and overview maps	ko01100//Metabolic pathways;ko00561//Glycerolipid metabolism	K00679	GO:0031224//intrinsic component of membrane	GO:0008080//N-acetyltransferase activity	GO:0000160//phosphorelay signal transduction system;GO:0044238//primary metabolic process
Unigene0000262	6674	18588.6666666667	72.9690	392.0783	217.5193	675.1999	538.8307	595.2937	227.5222	603.1081	1.40640929122734	0.000606355609612427	0.00156460129270001	yes	PRUA1	PREDICTED: major allergen Pru ar 1 [Eucalyptus grandis]	-	-	-	-	-	-	-
Unigene0000263	29.6666666666667	56.6666666666667	0.8714	0.5276	0.7306	1.0076	1.6578	1.0874	0.709866666666667	1.25093333333333	0.817384929584085	0.0333591427605507	0.0601509788914076	no	KOR	cellulase, partial [Populus nigra]	-	-	-	-	-	GO:0004553//hydrolase activity, hydrolyzing O-glycosyl compounds	GO:0030243//cellulose metabolic process
Unigene0000264	57	50.3333333333333	2.7350	4.4927	4.9056	3.5075	2.5538	4.2173	4.04443333333333	3.4262	-0.239328211075925	0.518284901209408	0.630310762291539	no	--	--	-	-	-	-	-	-	-
Unigene0000265	4.33333333333333	1.33333333333333	0.1439	0.0000	0.7709	0.0731	0.1188	0.0703	0.304933333333333	0.0874	-1.80278868018992	0.284132791034526	0.385925095448127	no	--	--	-	-	-	-	-	-	-
Unigene0000266	28.6666666666667	153	0.1438	0.2850	0.3325	0.9673	1.2905	1.5711	0.253766666666667	1.2763	2.33039299826581	1.29789777248037e-10	7.3953691952784e-10	yes	BAM3	Leucine-rich repeat-containing protein [Cynara cardunculus var. scolymus] [Cynara cardunculus]	-	-	-	-	-	-	-
Unigene0000267	14.6666666666667	0	1.0025	0.4635	1.4316	0.0000	0.0000	0.0000	0.965866666666667	0.001	-9.91568023534165	5.79697792951681e-07	2.28135413097203e-06	yes	--	--	-	-	-	-	-	-	-
Unigene0000268	0.666666666666667	33	0.0000	0.0000	0.0771	0.5630	1.5690	1.4313	0.0257	1.18776666666667	5.53033928105184	9.00574854598367e-10	4.74727206950058e-09	yes	--	hypothetical protein GENE_0142 (chloroplast) [Drosera rotundifolia]	-	-	-	-	-	-	-
Unigene0000269	117.666666666667	2803	2.0982	2.3817	2.6182	59.8537	63.7092	34.3171	2.36603333333333	52.6266666666667	4.47525171448878	1.16847428272809e-57	5.79097635536914e-56	yes	--	PREDICTED: protein stu1 [Theobroma cacao]	-	-	-	-	-	-	-
Unigene0000270	4.66666666666667	11	0.5538	0.4115	0.0000	0.5622	1.4280	0.0000	0.321766666666667	0.6634	1.04386413393759	0.442293287477762	0.554149390745895	no	--	--	-	-	-	-	-	-	-
Unigene0000271	4.66666666666667	28.6666666666667	0.1050	0.1388	0.2386	0.7820	1.3001	0.6496	0.1608	0.910566666666667	2.50149724072199	2.22618185787832e-05	7.14705016943924e-05	yes	--	--	-	-	-	-	-	-	-
Unigene0000272	154.666666666667	155.333333333333	5.5239	6.4347	5.1604	5.3430	6.0365	4.7020	5.70633333333333	5.3605	-0.090196449706206	0.717835080414885	0.805943363355474	no	--	hypothetical_protein [Oryza brachyantha]	-	-	-	-	-	-	-
Unigene0000273	5.66666666666667	2.33333333333333	0.2199	0.5229	0.0000	0.0893	0.1089	0.0859	0.2476	0.0947	-1.38657498374588	0.284679744582466	0.386360175699545	no	--	--	-	-	-	-	-	-	-
Unigene0000274	119	64	2.3333	4.0263	2.8845	1.3308	1.4278	1.9458	3.08136666666667	1.56813333333333	-0.974522133439224	0.00209236115244991	0.0048935891294306	no	--	--	-	-	-	-	-	-	-
Unigene0000275	1.66666666666667	0.666666666666667	0.0000	0.3575	0.0000	0.1465	0.0000	0.0000	0.119166666666667	0.0488333333333333	-1.28704257724351	0.693254784300274	0.784889284969663	no	--	--	-	-	-	-	-	-	-
Unigene0000276	41.6666666666667	56.6666666666667	2.0617	3.2948	2.8492	3.2410	3.3476	3.9618	2.73523333333333	3.5168	0.362599381788115	0.286480737412634	0.388404927633557	no	--	PREDICTED: WD repeat domain-containing protein 83 [Erythranthe guttata]	-	-	-	-	-	-	-
Unigene0000277	20.3333333333333	155.666666666667	0.0000	1.4187	0.0000	3.1933	4.4162	2.4069	0.4729	3.3388	2.81972262910723	0.0180279756847809	0.0346441861341993	yes	At1g29670	Lipase, GDSL [Cynara cardunculus var. scolymus] [Cynara cardunculus]	-	-	-	-	-	-	-
Unigene0000278	643.666666666667	591.666666666667	7.4696	5.7739	6.9738	5.2601	5.8403	6.3945	6.7391	5.83163333333333	-0.208655921412909	0.289952240445609	0.392322799314109	no	UPL7	HECT-like protein [Cynara cardunculus var. scolymus] [Cynara cardunculus]	Genetic Information Processing	Folding, sorting and degradation	ko04120//Ubiquitin mediated proteolysis	K10588	-	-	-
Unigene0000279	4.66666666666667	330	0.9997	0.0000	0.0000	19.2114	29.5203	15.6203	0.333233333333333	21.4506666666667	6.0083459550898	5.32079888424005e-20	5.72122560551532e-19	yes	--	transmembrane protein [Arabidopsis thaliana]	-	-	-	-	-	-	-
Unigene0000280	1183.66666666667	304	19.9864	20.2378	21.3754	5.1887	4.7680	5.0082	20.5332	4.9883	-2.04133834439769	5.04057632422175e-28	8.06651695745819e-27	yes	ycf45	P-loop containing nucleoside triphosphate hydrolase superfamily protein [Zea mays]	-	-	-	-	-	-	-
Unigene0000281	555.666666666667	768.666666666667	13.7592	11.4391	12.0331	13.3957	17.0960	17.7614	12.4104666666667	16.0843666666667	0.37410176429771	0.0601999703950903	0.101352276512867	no	--	PREDICTED: squamous cell carcinoma antigen recognized by T-cells 3-like [Pyrus x bretschneideri]	-	-	-	-	-	-	-
Unigene0000282	313.666666666667	652.333333333333	4.5757	4.7927	4.1440	8.9075	8.5583	9.0646	4.50413333333333	8.84346666666667	0.973362486130394	2.54178448016358e-07	1.04337049751139e-06	no	OFUT15	O-fucosyltransferase family protein [Solanum lycopersicum]	-	-	-	-	-	-	-
Unigene0000283	737.666666666667	1499.66666666667	10.1474	9.0265	11.4496	18.8257	19.1523	20.8048	10.2078333333333	19.5942666666667	0.940754900721161	2.55855356480115e-07	1.04982798650904e-06	no	UBC25	PREDICTED: probable ubiquitin-conjugating enzyme E2 25 isoform X2 [Gossypium arboreum]	Genetic Information Processing	Folding, sorting and degradation	ko04120//Ubiquitin mediated proteolysis	K10581	-	-	-
Unigene0000284	0	47.6666666666667	0.0000	0.0000	0.0000	1.4328	3.5994	3.3202	0.001	2.78413333333333	11.4430125887843	1.19609619591041e-15	9.86725170968426e-15	yes	--	--	-	-	-	-	-	-	-
Unigene0000285	491	1609	5.4070	11.9949	11.4584	33.6636	26.0486	30.4978	9.6201	30.07	1.64420107205196	3.17559549780946e-09	1.59124093407215e-08	yes	--	Late embryogenesis abundant protein, LEA-14 [Cynara cardunculus var. scolymus] [Cynara cardunculus]	-	-	-	-	-	-	-
Unigene0000286	61.3333333333333	61.6666666666667	2.7891	3.2787	2.5315	3.5995	2.6916	1.8928	2.86643333333333	2.72796666666667	-0.0714307096322642	0.852479177573726	0.918572657063007	no	--	--	-	-	-	-	-	-	-
Unigene0000287	11126	1009.33333333333	206.5633	174.8684	206.0520	20.6749	14.1430	16.0593	195.8279	16.9590666666667	-3.52945764405364	2.66925224930918e-64	1.6701997476399e-62	yes	DJC76	DnaJ domain-containing protein [Cynara cardunculus var. scolymus] [Cynara cardunculus]	-	-	-	-	-	-	-
Unigene0000288	0.333333333333333	9	0.0499	0.0000	0.0000	0.5064	0.1235	0.6820	0.0166333333333333	0.4373	4.71647412846511	0.0011539191613739	0.002833430652151	yes	--	--	-	-	-	-	-	-	-
Unigene0000289	2	38.3333333333333	0.0714	0.0354	0.1043	1.2324	1.1785	1.4295	0.0703666666666667	1.28013333333333	4.18525810005557	2.92415362132305e-12	1.91154443880587e-11	yes	--	--	-	-	-	-	-	-	-
Unigene0000290	17.3333333333333	47.3333333333333	0.6009	1.0534	0.7201	2.1588	2.3649	1.5349	0.791466666666667	2.01953333333333	1.35142146223738	0.00113664756917944	0.00279539339239943	yes	--	--	-	-	-	-	-	-	-
Unigene0000291	125.333333333333	71	1.9943	3.1536	2.3341	1.4725	1.4129	1.1017	2.494	1.32903333333333	-0.90808417603008	0.00229963879519453	0.00533478698412794	no	--	PREDICTED: actin cytoskeleton-regulatory complex protein pan1 isoform X1 [Daucus carota subsp. sativus] [Daucus carota]	-	-	-	-	-	-	-
Unigene0000292	46.6666666666667	149	0.4992	3.4975	0.9374	4.8870	4.2369	5.8499	1.6447	4.99126666666667	1.60158152977659	0.00322788743107157	0.00726869471925842	yes	RTNLB14	Reticulon [Cynara cardunculus var. scolymus] [Cynara cardunculus]	-	-	-	-	-	-	-
Unigene0000293	18.6666666666667	43	0.2678	0.8844	0.4925	1.0270	1.2030	1.3366	0.548233333333333	1.18886666666667	1.11672496979053	0.0166302277379761	0.0322227253010582	yes	CYCA3-1	Cyclin A/B/D/E [Cynara cardunculus var. scolymus] [Cynara cardunculus]	-	-	-	-	-	-	-
Unigene0000294	346.666666666667	39.3333333333333	22.8031	20.7634	21.8927	2.7807	1.9447	2.3637	21.8197333333333	2.36303333333333	-3.20692158462436	5.33672416888263e-35	1.13573174797432e-33	yes	--	--	-	-	-	-	-	-	-
Unigene0000295	101.666666666667	220	2.7282	1.9969	2.6803	4.3419	4.2185	6.6727	2.46846666666667	5.0777	1.04055999683769	0.000215023784054644	0.000596507872140377	yes	--	DUF3883 domain-containing protein [Cephalotus follicularis]	-	-	-	-	-	-	-
Unigene0000296	13.6666666666667	0	0.4599	1.7576	0.4478	0.0000	0.0000	0.0000	0.888433333333333	0.001	-9.79511971248013	8.33045013571554e-06	2.83861382309984e-05	yes	--	--	-	-	-	-	-	-	-
Unigene0000297	37	426.333333333333	0.3679	1.1119	0.5374	7.8256	7.6811	6.3597	0.6724	7.2888	3.43828968465245	7.6353410114749e-23	9.51590303034495e-22	yes	AVT1I	Amino acid transporter, transmembrane, partial [Cynara cardunculus var. scolymus] [Cynara cardunculus]	-	-	-	-	-	-	-
Unigene0000298	0	4.66666666666667	0.0000	0.0000	0.0000	0.2330	0.4734	0.0000	0.001	0.235466666666667	7.87937903203995	0.0233176756221082	0.0436907082670557	yes	--	--	-	-	-	-	-	-	-
Unigene0000299	0	61	0.0000	0.0000	0.0000	3.7788	3.4676	2.9899	0.001	3.4121	11.7364442136717	4.42992765730163e-24	5.88171902838056e-23	yes	FPS1	Polyprenyl synthetase, partial [Cynara cardunculus var. scolymus] [Cynara cardunculus]	Metabolism	Global and overview maps;Metabolism of terpenoids and polyketides	ko01100//Metabolic pathways;ko01110//Biosynthesis of secondary metabolites;ko00900//Terpenoid backbone biosynthesis	K00787	-	-	-
Unigene0000300	27.3333333333333	0.666666666666667	1.4850	1.8057	2.1688	0.0000	0.1114	0.0000	1.81983333333333	0.0371333333333333	-5.61494769237447	6.34021396071589e-11	3.70967711704047e-10	yes	--	--	-	-	-	-	-	-	-
Unigene0000301	3	0	0.1696	0.1260	0.0826	0.0000	0.0000	0.0000	0.126066666666667	0.001	-6.97804305234125	0.0186546676117824	0.0357195669277113	yes	--	--	-	-	-	-	-	-	-
Unigene0000302	52.3333333333333	17.3333333333333	2.2850	3.2262	3.3373	1.1019	0.8485	0.8368	2.9495	0.929066666666667	-1.66661638083825	2.21681682458276e-05	7.119243618599e-05	yes	--	Alcohol dehydrogenase, C-terminal [Cynara cardunculus var. scolymus] [Cynara cardunculus]	-	-	-	-	-	-	-
Unigene0000303	0	8.66666666666667	0.0000	0.0000	0.0000	0.2251	0.3293	0.5196	0.001	0.358	8.48381577726426	8.40250014601885e-05	0.000248338013989692	yes	--	--	-	-	-	-	-	-	-
Unigene0000304	0	17	0.0000	0.0000	0.0000	1.6048	1.2500	0.2573	0.001	1.03736666666667	10.0187102026154	2.06317756387433e-06	7.58687340537388e-06	yes	CYP79A1	cytochrome P450 [Cynara cardunculus var. scolymus] [Cynara cardunculus]	Metabolism	Metabolism of other amino acids;Biosynthesis of other secondary metabolites;Global and overview maps	ko01110//Biosynthesis of secondary metabolites;ko01210//2-Oxocarboxylic acid metabolism;ko00460//Cyanoamino acid metabolism;ko00966//Glucosinolate biosynthesis	K12153	-	-	-
Unigene0000305	422.666666666667	101.333333333333	5.2263	5.3537	4.2157	1.2457	1.0611	1.0484	4.9319	1.1184	-2.14070728189394	1.78564044557832e-20	1.96885403229189e-19	yes	--	Ankyrin repeat-containing protein [Cynara cardunculus var. scolymus] [Cynara cardunculus]	-	-	-	-	-	-	-
Unigene0000306	1612.66666666667	1250.33333333333	20.8954	47.2159	26.5550	19.8067	23.5020	25.6864	31.5554333333333	22.9983666666667	-0.456357029985701	0.0927325384793955	0.14800814248901	no	POR1	Glucose/ribitol dehydrogenase [Cynara cardunculus var. scolymus] [Cynara cardunculus]	Metabolism	Global and overview maps;Metabolism of cofactors and vitamins	ko01100//Metabolic pathways;ko01110//Biosynthesis of secondary metabolites;ko00860//Porphyrin and chlorophyll metabolism	K00218	-	-	-
Unigene0000307	79	1437.66666666667	0.8027	2.4897	0.7985	21.3124	26.1344	22.0681	1.36363333333333	23.1716333333333	4.08683206508374	2.88168962126906e-25	4.04618733034512e-24	yes	ESK1	PC-Esterase [Cynara cardunculus var. scolymus] [Cynara cardunculus]	-	-	-	-	GO:0031224//intrinsic component of membrane;GO:0043231//intracellular membrane-bounded organelle	GO:0016413//O-acetyltransferase activity	GO:0006355//regulation of transcription, DNA-templated;GO:0006970//response to osmotic stress;GO:0009409//response to cold;GO:0045491//xylan metabolic process
Unigene0000308	0	16.6666666666667	0.0000	0.0000	0.0000	1.2754	0.8811	0.7974	0.001	0.984633333333333	9.94344277052228	2.04132110874238e-08	9.41373500061413e-08	yes	--	--	-	-	-	-	-	-	-
Unigene0000309	52	97.3333333333333	0.8947	0.8429	0.5284	1.2657	1.3919	1.3178	0.755333333333333	1.32513333333333	0.810952168794016	0.00901505225266241	0.0185358383700375	no	ACT1	actin, partial [Morella rubra]	-	-	-	-	-	-	-
Unigene0000310	432	294.333333333333	26.5704	25.5192	28.1285	17.0508	19.7017	14.3203	26.7393666666667	17.0242666666667	-0.651372640605711	0.00165241724573198	0.0039367606344777	no	--	--	-	-	-	-	-	-	-
Unigene0000311	27.6666666666667	70.6666666666667	0.8652	0.7144	0.3978	1.7813	1.7452	1.1970	0.659133333333333	1.5745	1.25625152084255	0.0011576206971096	0.00284160002982697	yes	--	--	-	-	-	-	-	-	-
Unigene0000312	0	47.6666666666667	0.0000	0.0000	0.0000	2.1937	1.9888	1.3391	0.001	1.84053333333333	10.845908162827	1.07071887381855e-18	1.06501024483981e-17	yes	--	--	-	-	-	-	-	-	-
Unigene0000313	1	5.33333333333333	0.0000	0.1156	0.0568	0.2370	0.3852	0.2279	0.0574666666666667	0.283366666666667	2.3018727856684	0.0530840100294224	0.0907684328957004	no	--	--	-	-	-	-	-	-	-
Unigene0000314	8.66666666666667	19.3333333333333	0.4837	0.2875	0.4709	1.1294	1.1175	0.3306	0.414033333333333	0.859166666666667	1.05319109969002	0.0958811968007556	0.152475387233789	no	--	--	-	-	-	-	-	-	-
Unigene0000315	8.66666666666667	42	0.7572	0.3751	0.4915	2.6267	2.5515	2.2185	0.541266666666667	2.46556666666667	2.18750781346268	1.6104185681817e-06	6.00146243489146e-06	yes	--	--	-	-	-	-	-	-	-
Unigene0000316	475.333333333333	535.333333333333	8.6085	12.3544	10.2829	9.2804	12.4860	11.0935	10.4152666666667	10.9533	0.072665811321983	0.739062998601693	0.82431790751348	no	--	PREDICTED: probable sulfate transporter 3.4 [Nicotiana tabacum]	-	-	-	-	-	-	-
Unigene0000317	2153.66666666667	3189	22.4671	23.1538	22.8681	30.7837	31.3151	33.5714	22.8296666666667	31.8900666666667	0.482197318476847	0.00301495975247982	0.00683145758549695	no	cwc-21	PREDICTED: pre-mRNA-splicing factor CWC22 homolog [Daucus carota subsp. sativus] [Daucus carota]	-	-	-	-	-	-	-
Unigene0000318	5.66666666666667	12.6666666666667	0.5218	0.3878	0.1905	0.3311	0.5921	1.4014	0.3667	0.774866666666667	1.0793478173854	0.18144451421088	0.264584544683777	no	--	--	-	-	-	-	-	-	-
Unigene0000319	8.66666666666667	19.6666666666667	0.6507	0.6447	0.3801	1.5195	1.4498	0.5719	0.5585	1.1804	1.07964664006133	0.0714357599924196	0.117922368386094	no	DOT3	PREDICTED: BTB/POZ domain-containing protein DOT3 [Vitis vinifera]	-	-	-	-	-	-	-
Unigene0000320	444.666666666667	876.333333333333	9.7471	9.2905	11.4517	15.8427	20.9960	19.3540	10.1631	18.7309	0.882079693869374	1.13443276688282e-05	3.79184256370508e-05	no	SAC8	Syja_N domain-containing protein [Cephalotus follicularis]	Metabolism;Environmental Information Processing	Signal transduction;Carbohydrate metabolism;Global and overview maps	ko01100//Metabolic pathways;ko04070//Phosphatidylinositol signaling system;ko00562//Inositol phosphate metabolism	K21797	-	-	-
Unigene0000321	60	92.6666666666667	1.9915	1.7266	1.2119	2.3308	2.5107	2.2960	1.64333333333333	2.37916666666667	0.533831193872299	0.0746387441558291	0.122437126944775	no	--	Leucine-rich repeat-containing protein [Cynara cardunculus var. scolymus] [Cynara cardunculus]	-	-	-	-	-	-	-
Unigene0000322	125.333333333333	785	3.9029	4.1126	3.4985	23.2715	22.0839	22.7175	3.838	22.6909666666667	2.56369145448419	8.03489427778784e-36	1.76056039672289e-34	yes	PXN	peroxisomal nicotinamide adenine dinucleotide carrier, partial [Dorcoceras hygrometricum]	Cellular Processes	Transport and catabolism	ko04146//Peroxisome	K13354	GO:0016020//membrane	-	-
Unigene0000323	255.333333333333	729.333333333333	3.9452	4.0103	3.1158	10.2806	9.1275	10.5310	3.69043333333333	9.9797	1.43520621880401	1.79642556476186e-12	1.19214356926196e-11	yes	PXN	PREDICTED: peroxisomal nicotinamide adenine dinucleotide carrier-like [Daucus carota subsp. sativus] [Daucus carota]	Cellular Processes	Transport and catabolism	ko04146//Peroxisome	K13354	-	-	-
Unigene0000324	124.666666666667	27.3333333333333	6.1573	4.5860	4.9615	1.1640	0.9811	1.1197	5.23493333333333	1.08826666666667	-2.26613904962191	5.88455385368776e-13	4.04546969680164e-12	yes	PXN	Leucine-rich repeat-containing protein [Cynara cardunculus var. scolymus] [Cynara cardunculus]	-	-	-	-	-	-	-
Unigene0000325	15.3333333333333	27.3333333333333	1.3567	0.2560	1.3210	1.3118	2.2924	1.1988	0.9779	1.601	0.711214459936552	0.224201636106781	0.316275500999578	no	--	--	-	-	-	-	-	-	-
Unigene0000326	29.3333333333333	21	1.2799	3.1070	1.1839	1.2345	1.3730	1.1249	1.85693333333333	1.24413333333333	-0.577780914430821	0.265212626887692	0.364421690947512	no	ABCG20	AAA+ ATPase domain-containing protein [Cynara cardunculus var. scolymus] [Cynara cardunculus]	Environmental Information Processing	Membrane transport	ko02010//ABC transporters	K05681	-	-	-
Unigene0000327	164.666666666667	321.333333333333	6.5339	9.1542	4.6600	12.8447	13.1528	11.2579	6.7827	12.4184666666667	0.872555463382205	0.00114103371494999	0.00280557408044067	no	--	Os05g0588400 [Oryza sativa Japonica Group]	-	-	-	-	-	-	-
Unigene0000328	125	231	10.2550	8.0782	5.3336	13.9682	9.3557	18.5989	7.88893333333333	13.9742666666667	0.824870425143	0.0110220976901797	0.0222282876552663	no	--	--	-	-	-	-	-	-	-
Unigene0000329	1169.33333333333	4960	12.6824	16.1662	12.0613	46.2694	54.3898	62.5601	13.6366333333333	54.4064333333333	1.99628974422976	1.31910270592704e-23	1.70297431300354e-22	yes	--	Zinc finger, C2H2, partial [Cynara cardunculus var. scolymus] [Cynara cardunculus]	-	-	-	-	-	-	-
Unigene0000330	0	159	0.0000	0.0000	0.0000	6.5075	4.7602	4.6947	0.001	5.3208	12.3774274607011	2.73202331295623e-44	8.31590994510736e-43	yes	--	F-box domain, cyclin-like protein [Cynara cardunculus var. scolymus] [Cynara cardunculus]	-	-	-	-	-	-	-
Unigene0000331	7.66666666666667	9.33333333333333	0.8280	0.3787	0.2481	0.7113	0.5782	0.3732	0.484933333333333	0.554233333333333	0.192707056567112	0.867083739660328	0.930052991660449	no	--	PREDICTED: F-box/LRR-repeat protein At3g26922-like [Erythranthe guttata]	-	-	-	-	-	-	-
Unigene0000332	29	31	0.4441	0.9430	0.4324	0.7086	0.6108	0.5163	0.6065	0.6119	0.0127882538268845	1	1	no	--	--	-	-	-	-	-	-	-
Unigene0000333	0	36	0.0000	0.0000	0.0000	1.4573	1.8723	1.2662	0.001	1.53193333333333	10.5811378000959	1.6846830329431e-15	1.37594790244197e-14	yes	--	--	-	-	-	-	-	-	-
Unigene0000334	0.666666666666667	0	0.1388	0.0000	0.0000	0.0000	0.0000	0.0000	0.0462666666666667	0.001	-5.53190125696974	0.57955910929134	0.681672474512943	no	--	--	-	-	-	-	-	-	-
Unigene0000335	0	3.33333333333333	0.0000	0.0000	0.0000	0.3523	0.2291	0.0678	0.001	0.2164	7.75755668893945	0.0186662854295712	0.0357350102352854	yes	--	--	-	-	-	-	-	-	-
Unigene0000336	585	824	11.6491	11.9998	11.1860	15.5788	15.1149	15.6129	11.6116333333333	15.4355333333333	0.410684411205911	0.0207769332345983	0.0393373030725013	no	At1g01350	PREDICTED: zinc finger CCCH domain-containing protein 1-like [Ipomoea nil]	-	-	-	-	-	GO:0043169//cation binding	-
Unigene0000337	0	98.6666666666667	0.0000	0.0000	0.0000	0.8754	2.5556	1.2201	0.001	1.55036666666667	10.598393742499	7.34502458768633e-22	8.69239215536382e-21	yes	STP1	General substrate transporter [Cynara cardunculus var. scolymus] [Cynara cardunculus]	-	-	-	-	-	-	-
Unigene0000338	11.6666666666667	1	0.3754	0.4251	1.0443	0.1089	0.0443	0.0000	0.614933333333333	0.0510666666666667	-3.58997621572681	0.000581324203177972	0.00150470298540724	yes	At3g47200	PREDICTED: UPF0481 protein At3g47200 [Eucalyptus grandis]	-	-	-	-	-	-	-
Unigene0000339	94.3333333333333	15.3333333333333	2.1050	2.5944	2.4745	0.2606	0.4448	0.3760	2.3913	0.360466666666667	-2.72985737357197	5.86727253974464e-14	4.3266501422601e-13	yes	--	--	-	-	-	-	-	-	-
Unigene0000340	478.666666666667	966.333333333333	4.3247	7.3356	5.3307	9.8518	10.7752	11.6875	5.66366666666667	10.7715	0.927410904681936	3.93981415027615e-05	0.00012209899753248	no	NEK2	Protein kinase, ATP binding site-containing protein, partial [Cynara cardunculus var. scolymus] [Cynara cardunculus]	-	-	-	-	-	GO:0004672//protein kinase activity;GO:0032550//purine ribonucleoside binding	GO:0006464//cellular protein modification process;GO:0006796//phosphate-containing compound metabolic process
Unigene0000341	891.666666666667	1662.33333333333	15.0489	17.2454	14.8960	27.4578	29.2404	25.9235	15.7301	27.5405666666667	0.808030401911171	4.27532537839099e-06	1.51135424827006e-05	no	Os09g0533100	Type II pantothenate kinase [Cynara cardunculus var. scolymus] [Cynara cardunculus]	Metabolism	Metabolism of cofactors and vitamins;Global and overview maps	ko01100//Metabolic pathways;ko00770//Pantothenate and CoA biosynthesis	K09680	-	GO:0016301//kinase activity	GO:0006796//phosphate-containing compound metabolic process
Unigene0000342	2132	3399.33333333333	20.4653	18.4006	16.8556	26.4751	26.8688	30.4736	18.5738333333333	27.9391666666667	0.589017396045613	0.000644458356935918	0.00165508540852355	no	SAC2	Synaptojanin, N-terminal [Cynara cardunculus var. scolymus] [Cynara cardunculus]	-	-	-	-	-	-	-
Unigene0000343	6040.66666666667	33146.3333333333	112.6048	128.1197	96.7146	717.3681	488.6013	560.3172	112.4797	588.7622	2.3880203981053	3.84091989977143e-31	7.003505497997e-30	yes	METK5	SAM synthetase [Artemisia annua]	Metabolism	Amino acid metabolism;Global and overview maps	ko01100//Metabolic pathways;ko01110//Biosynthesis of secondary metabolites;ko01230//Biosynthesis of amino acids;ko00270//Cysteine and methionine metabolism	K00789	GO:0044424//intracellular part	GO:0016765//transferase activity, transferring alkyl or aryl (other than methyl) groups;GO:0032550//purine ribonucleoside binding;GO:0043169//cation binding	GO:0009108//coenzyme biosynthetic process
Unigene0000344	13	15.6666666666667	0.1449	1.0409	0.2116	0.4781	0.4484	0.6722	0.4658	0.5329	0.194154193549168	0.812827990562887	0.886744465948814	no	--	--	-	-	-	-	-	-	-
Unigene0000345	1.33333333333333	1743	0.0000	0.2173	0.0000	96.3360	66.6292	108.4040	0.0724333333333333	90.4564	10.286353096453	1.70586273576486e-120	4.11950013765263e-118	yes	ILI6	Myc-type, basic helix-loop-helix (bHLH) domain-containing protein [Cynara cardunculus var. scolymus] [Cynara cardunculus]	-	-	-	-	-	-	-
Unigene0000346	14.6666666666667	104.666666666667	1.8785	0.6204	0.5419	8.7590	6.6598	5.0280	1.0136	6.8156	2.74935223828606	5.92462872473719e-09	2.89294743018248e-08	yes	--	PREDICTED: small acidic protein 1 [Solanum lycopersicum]	-	-	-	-	-	-	-
Unigene0000347	1	4.66666666666667	0.0000	0.1723	0.0000	0.4709	0.0000	0.3397	0.0574333333333333	0.2702	2.23406747382189	0.221488995379775	0.312977092883104	no	LECRKS4	Concanavalin A-like lectin/glucanase superfamily [Cynara cardunculus var. scolymus] [Cynara cardunculus]	-	-	-	-	-	GO:0016301//kinase activity	-
Unigene0000348	41	39.3333333333333	1.8396	2.4493	2.6868	2.1012	2.0398	2.1895	2.32523333333333	2.11016666666667	-0.140018544168675	0.698923495011092	0.789197212293494	no	--	--	-	-	-	-	-	-	-
Unigene0000349	6458.33333333333	6291	55.2966	54.4238	54.2578	46.8967	50.9374	52.4705	54.6594	50.1015333333333	-0.125614866301112	0.430481604046085	0.54217159179032	no	ythdf2	YTH domain-containing protein [Cynara cardunculus var. scolymus] [Cynara cardunculus]	-	-	-	-	-	-	-
Unigene0000350	321.333333333333	1229	15.9580	23.1178	15.8184	64.1627	70.7849	61.9429	18.2980666666667	65.6301666666667	1.84266787221659	8.15744048884286e-18	7.70004869865455e-17	yes	VATG1	Vacuolar (H+)-ATPase G subunit [Cynara cardunculus var. scolymus] [Cynara cardunculus]	Metabolism;Cellular Processes	Energy metabolism;Transport and catabolism;Global and overview maps	ko01100//Metabolic pathways;ko00190//Oxidative phosphorylation;ko04145//Phagosome	K02152	GO:0033176//proton-transporting V-type ATPase complex	GO:0022857//transmembrane transporter activity	GO:0044763//single-organism cellular process
Unigene0000351	50.3333333333333	36.3333333333333	2.2576	1.9837	2.1153	0.8649	1.9684	1.3728	2.11886666666667	1.40203333333333	-0.595772156675364	0.126455651432137	0.193726449109588	no	--	--	-	-	-	-	-	-	-
Unigene0000352	140.333333333333	1380.66666666667	1.5596	1.9222	1.7901	15.3705	16.9395	16.4565	1.7573	16.2555	3.20949552306224	6.30303826917192e-55	2.83098771633917e-53	yes	--	Retrotransposon-like protein [Zea mays]	-	-	-	-	-	-	-
Unigene0000353	1583	2687.66666666667	75.6332	89.7203	78.5515	133.9424	131.0841	125.3361	81.3016666666667	130.120866666667	0.678495503902802	6.6928560227238e-05	0.000200708520709121	no	At5g12190	Nucleotide-binding, alpha-beta plait [Cynara cardunculus var. scolymus] [Cynara cardunculus]	Genetic Information Processing	Transcription	ko03040//Spliceosome	K12833	-	GO:0097159//organic cyclic compound binding	-
Unigene0000354	4	3	0.1138	0.5636	0.0000	0.1155	0.2816	0.0556	0.2258	0.1509	-0.581452680246317	0.7316262829344	0.817927207265996	no	--	--	-	-	-	-	-	-	-
Unigene0000355	188.333333333333	327	8.3840	7.3658	7.3188	11.8664	12.6437	13.1889	7.68953333333333	12.5663333333333	0.708595803613191	0.000678468434055604	0.00173411350851461	no	FLA4	Concanavalin A-like lectin/glucanase, subgroup [Cynara cardunculus var. scolymus] [Cynara cardunculus]	-	-	-	-	GO:0031225//anchored component of membrane;GO:0044459//plasma membrane part	-	-
Unigene0000356	449	999.666666666667	11.9575	18.6525	10.2396	34.0854	26.9194	25.1514	13.6165333333333	28.7187333333333	1.07663266832261	1.64699130265389e-05	5.38635613823608e-05	yes	Os05g0277500	Cupin 1 [Cynara cardunculus var. scolymus] [Cynara cardunculus]	-	-	-	-	-	GO:0003824//catalytic activity;GO:0046914//transition metal ion binding	GO:0006801//superoxide metabolic process;GO:0044710//single-organism metabolic process
Unigene0000357	5.33333333333333	256.333333333333	0.1365	0.1352	0.0380	4.8685	4.7130	4.3784	0.103233333333333	4.6533	5.49427341378101	2.18251500278913e-48	7.81977689429075e-47	yes	--	--	-	-	-	-	-	-	-
Unigene0000358	5.33333333333333	10.3333333333333	0.2401	0.0595	0.1754	0.0914	0.5697	0.1466	0.158333333333333	0.269233333333333	0.765892025968789	0.395519331075269	0.505465699122034	no	RE1	Copia protein, partial [Cajanus cajan]	-	-	-	-	-	-	-
Unigene0000359	104.666666666667	156.666666666667	5.3102	7.6319	5.1704	8.5904	8.8118	8.0921	6.0375	8.4981	0.493189036480295	0.0614078561502599	0.103116993556116	no	DGAT1	diacylglycerol acyltransferase 1 [Helianthus annuus]	Metabolism	Lipid metabolism;Global and overview maps	ko01100//Metabolic pathways;ko00561//Glycerolipid metabolism	K11155	GO:0031090//organelle membrane;GO:0031224//intrinsic component of membrane;GO:0043231//intracellular membrane-bounded organelle	GO:0016411//acylglycerol O-acyltransferase activity	GO:0006641//triglyceride metabolic process
Unigene0000360	41.6666666666667	15	1.3099	2.1786	2.2776	0.7125	0.7721	0.4569	1.92203333333333	0.647166666666667	-1.57042415009511	0.000368468297519843	0.000983698631833954	yes	--	--	-	-	-	-	-	-	-
Unigene0000361	65.3333333333333	107	1.1764	1.2802	1.2769	1.8013	1.5755	2.4484	1.2445	1.94173333333333	0.641778852470129	0.0302006012228662	0.0550565305673245	no	--	Zinc finger, RING/FYVE/PHD-type [Cynara cardunculus var. scolymus] [Cynara cardunculus]	-	-	-	-	-	-	-
Unigene0000362	214.333333333333	443.666666666667	4.9739	6.0388	3.8425	9.9099	9.7694	9.2586	4.95173333333333	9.64596666666667	0.961992201717066	1.8678016143614e-05	6.0631959842648e-05	no	NUDT16	NUDIX hydrolase, conserved site-containing protein [Cynara cardunculus var. scolymus] [Cynara cardunculus]	-	-	-	-	-	-	-
Unigene0000363	165.333333333333	421.333333333333	5.2474	4.4449	3.6533	10.0753	11.6440	10.0897	4.44853333333333	10.603	1.25307084911593	2.29319275564458e-08	1.05203756542905e-07	yes	--	--	-	-	-	-	-	-	-
Unigene0000364	300.333333333333	183	7.3326	5.3165	4.3878	3.7222	3.0884	3.0023	5.67896666666667	3.27096666666667	-0.795911386256582	0.00168968860844438	0.00401956129419124	no	--	Beta-lactamase-related protein [Cynara cardunculus var. scolymus] [Cynara cardunculus]	-	-	-	-	-	-	-
Unigene0000365	0	17	0.0000	0.0000	0.0000	0.4786	1.2103	0.7162	0.001	0.8017	9.64691866400893	1.29122609499119e-07	5.47484194020995e-07	yes	--	PREDICTED: separase isoform X1 [Brassica rapa]	-	-	-	-	-	-	-
Unigene0000366	14	169	0.7871	0.0821	0.0000	3.1544	4.1192	2.3465	0.289733333333333	3.2067	3.46829181111549	5.60320179581535e-05	0.000169940268470458	yes	PIRL6	Leucine-rich repeat-containing protein [Cynara cardunculus var. scolymus] [Cynara cardunculus]	-	-	-	-	-	-	-
Unigene0000367	4.66666666666667	19	0.3079	0.1525	0.0750	0.9378	0.5082	0.6390	0.178466666666667	0.695	1.96135833957861	0.00370723228173625	0.00824632513361753	yes	--	Retrovirus-related Pol polyprotein from transposon TNT 1-94, partial [Cajanus cajan]	-	-	-	-	-	-	-
Unigene0000368	0	2.66666666666667	0.0000	0.0000	0.0000	0.4461	0.2720	0.1073	0.001	0.275133333333333	8.10398712739851	0.0352856592689308	0.0632464511086566	no	--	--	-	-	-	-	-	-	-
Unigene0000369	21381.3333333333	53194.3333333333	280.2972	312.3265	275.1976	746.4486	663.4845	630.3548	289.273766666667	680.095966666667	1.23330284017327	2.19658360715158e-13	1.55301207394808e-12	yes	SAHH	S-adenosyl-L-homocysteine hydrolase [Chrysanthemum x morifolium]	Metabolism	Amino acid metabolism;Global and overview maps	ko01100//Metabolic pathways;ko00270//Cysteine and methionine metabolism	K01251	-	-	-
Unigene0000370	9698	3393.33333333333	126.8442	119.3301	135.8412	45.7026	38.5940	42.5330	127.3385	42.2765333333333	-1.59073968902606	6.30359711706534e-21	7.11671737018679e-20	yes	ALS	acetolactate synthase [Ambrosia artemisiifolia]	Metabolism	Global and overview maps;Metabolism of cofactors and vitamins;Carbohydrate metabolism;Amino acid metabolism	ko01100//Metabolic pathways;ko01110//Biosynthesis of secondary metabolites;ko01230//Biosynthesis of amino acids;ko01210//2-Oxocarboxylic acid metabolism;ko00650//Butanoate metabolism;ko00770//Pantothenate and CoA biosynthesis;ko00290//Valine, leucine and isoleucine biosynthesis;ko00660//C5-Branched dibasic acid metabolism	K01652	-	-	-
Unigene0000371	10	13.6666666666667	1.1213	0.3333	0.2183	0.7399	1.0640	0.2737	0.557633333333333	0.692533333333333	0.312566710343226	0.695776796820624	0.786914137222642	no	--	--	-	-	-	-	-	-	-
Unigene0000372	9.66666666666667	9.66666666666667	0.3357	0.9424	0.3268	0.6816	0.6463	0.1639	0.534966666666667	0.497266666666667	-0.105429275131745	0.94512504336049	0.992640789507011	no	--	--	-	-	-	-	-	-	-
Unigene0000373	509.333333333333	318.333333333333	29.2750	30.2673	27.8284	17.8566	18.3804	15.0291	29.1235666666667	17.0887	-0.769144398343046	7.16612464634196e-05	0.000213921673569501	no	--	PREDICTED: transcription termination factor 4, mitochondrial [Erythranthe guttata]	-	-	-	-	-	-	-
Unigene0000374	121	88.6666666666667	2.2753	2.2730	2.1971	1.9855	1.4896	1.2120	2.24846666666667	1.56236666666667	-0.525208421785273	0.0613080648170989	0.102998815985649	no	RGA2	NBS-LRR protein [Helianthus annuus]	-	-	-	-	-	-	-
Unigene0000375	68.3333333333333	164	3.9987	2.8300	4.7278	8.2935	5.5152	12.9425	3.85216666666667	8.91706666666667	1.21089907952346	0.00073920634497419	0.00187749544034427	yes	--	--	-	-	-	-	-	-	-
Unigene0000376	1003	1930.33333333333	20.4343	19.2927	18.7102	25.0350	43.4843	35.5747	19.4790666666667	34.698	0.832927955156597	0.000120385013224686	0.000347247008200219	no	GLPK	glycerol kinase, partial [Chrysanthemum boreale]	Organismal Systems;Metabolism	Environmental adaptation;Lipid metabolism;Global and overview maps	ko01100//Metabolic pathways;ko04626//Plant-pathogen interaction;ko00561//Glycerolipid metabolism	K00864	GO:0044444//cytoplasmic part	GO:0016301//kinase activity;GO:0032550//purine ribonucleoside binding	GO:0006071//glycerol metabolic process;GO:0006950//response to stress;GO:0009062//fatty acid catabolic process;GO:0009617//response to bacterium;GO:0052646//alditol phosphate metabolic process
Unigene0000377	957	2231.33333333333	10.4011	11.5453	8.9409	22.6220	22.0764	23.2369	10.2957666666667	22.6451	1.13714764710316	2.17347649568229e-10	1.21389882289373e-09	yes	At1g09600	PREDICTED: probable serine/threonine-protein kinase At1g54610 [Nicotiana sylvestris]	-	-	-	-	-	-	-
Unigene0000378	135.333333333333	252.666666666667	1.5301	1.4024	2.1727	2.4726	2.4621	4.1467	1.70173333333333	3.02713333333333	0.83094724147656	0.00465901107117933	0.0101618477262717	no	At3g01300	Concanavalin A-like lectin/glucanase, subgroup [Cynara cardunculus var. scolymus] [Cynara cardunculus]	-	-	-	-	-	GO:0004672//protein kinase activity;GO:0032550//purine ribonucleoside binding	GO:0006464//cellular protein modification process;GO:0006796//phosphate-containing compound metabolic process
Unigene0000379	2144.66666666667	3218.66666666667	19.0295	18.2310	19.1070	27.2153	25.6907	27.0357	18.7891666666667	26.6472333333333	0.504084669933635	0.0018640720069392	0.00439717174908042	no	BDF2	Bromodomain-containing protein [Cynara cardunculus var. scolymus] [Cynara cardunculus]	-	-	-	-	-	-	-
Unigene0000380	29.3333333333333	26.3333333333333	1.4165	1.6666	0.7758	1.0336	1.2419	0.9510	1.2863	1.0755	-0.258219632708159	0.566703673558835	0.676205924692899	no	S6PDH	NADP-dependent D-sorbitol-6-phosphate dehydrogenase [Medicago truncatula]	Metabolism	Carbohydrate metabolism;Metabolism of cofactors and vitamins;Global and overview maps;Lipid metabolism	ko01100//Metabolic pathways;ko00040//Pentose and glucuronate interconversions;ko00561//Glycerolipid metabolism;ko00052//Galactose metabolism;ko00051//Fructose and mannose metabolism;ko00790//Folate biosynthesis	K00011	-	-	-
Unigene0000381	130	853.333333333333	1.7450	1.0278	0.9722	8.0017	8.4875	6.4945	1.24833333333333	7.66123333333333	2.61757344320238	4.58794891154964e-23	5.77646307295399e-22	yes	GGT3	Gamma-glutamyltranspeptidase [Cynara cardunculus var. scolymus] [Cynara cardunculus]	Metabolism	Lipid metabolism;Metabolism of other amino acids;Global and overview maps	ko01100//Metabolic pathways;ko00480//Glutathione metabolism;ko00460//Cyanoamino acid metabolism;ko00590//Arachidonic acid metabolism;ko00430//Taurine and hypotaurine metabolism	K18592	-	-	-
Unigene0000382	471.666666666667	652	9.9472	16.9087	15.6091	25.9734	14.4836	15.9824	14.155	18.8131333333333	0.410428400946516	0.135584267899202	0.20579621743684	no	ZSD1	Glucose/ribitol dehydrogenase [Cynara cardunculus var. scolymus] [Cynara cardunculus]	-	-	-	-	-	-	-
Unigene0000383	132.333333333333	12.3333333333333	6.2260	6.4451	5.5645	0.8019	0.5368	0.2722	6.07853333333333	0.536966666666667	-3.50081882536662	1.275287148246e-20	1.41625631313263e-19	yes	--	--	-	-	-	-	-	-	-
Unigene0000384	194.666666666667	100.666666666667	3.7623	3.6713	3.5338	1.9485	1.7561	1.6515	3.6558	1.78536666666667	-1.03396675044561	1.29251785074407e-05	4.28542227202162e-05	yes	ATL13	Zinc finger, RING/FYVE/PHD-type [Cynara cardunculus var. scolymus] [Cynara cardunculus]	-	-	-	-	-	-	-
Unigene0000385	77.3333333333333	836.333333333333	3.2658	2.9562	3.0228	37.2088	25.4182	32.9167	3.0816	31.8479	3.36944673318893	2.95386441857002e-44	8.96120374526662e-43	yes	--	HTH-type transcriptional regulator protein ptxE [Dorcoceras hygrometricum]	-	-	-	-	-	-	-
Unigene0000386	68	82.6666666666667	3.7810	3.9667	3.4649	5.5323	4.1753	3.2037	3.73753333333333	4.30376666666667	0.203513416654493	0.532195201901769	0.643950394348115	no	ATL23	PREDICTED: E3 ubiquitin-protein ligase ATL23-like [Gossypium hirsutum]	-	-	-	-	-	-	-
Unigene0000387	2148.33333333333	4340.33333333333	44.3956	52.3729	45.7991	92.1691	89.9506	89.5754	47.5225333333333	90.5650333333333	0.930342395627413	2.39212655108037e-08	1.09477698418267e-07	no	POR1	Eukaryotic porin/Tom40 [Cynara cardunculus var. scolymus] [Cynara cardunculus]	-	-	-	-	-	-	-
Unigene0000388	2.66666666666667	61.3333333333333	0.1717	0.0567	0.2230	2.1504	3.0232	4.6401	0.150466666666667	3.27123333333333	4.44231884595739	5.135788378301e-14	3.80480466707852e-13	yes	--	--	-	-	-	-	-	-	-
Unigene0000389	7.33333333333333	13.3333333333333	0.6257	0.3382	0.2769	0.6353	0.7980	0.6666	0.4136	0.699966666666667	0.759050035005145	0.221543671250701	0.313039777098434	no	--	--	-	-	-	-	-	-	-
Unigene0000390	687.666666666667	422.666666666667	15.6739	14.0062	13.2921	8.1490	9.7698	6.6864	14.3240666666667	8.20173333333333	-0.804440395793526	0.00011491185960338	0.000332786382988546	no	abhd11	PREDICTED: alpha/beta hydrolase domain-containing protein 11 [Citrus sinensis]	-	-	-	-	-	-	GO:0008152//metabolic process
Unigene0000391	9	11.3333333333333	0.7411	0.2259	0.5550	0.5209	0.7997	0.4454	0.507333333333333	0.588666666666667	0.214516984144922	0.818113063956278	0.890706387896815	no	--	--	-	-	-	-	-	-	-
Unigene0000392	327.333333333333	256.333333333333	5.8756	8.0232	6.8234	4.9023	5.2891	5.0702	6.9074	5.0872	-0.441270957020641	0.0390124761030927	0.0691302473700372	no	ABHD17B	PREDICTED: protein ABHD17B [Eucalyptus grandis]	Metabolism	Lipid metabolism	ko00062//Fatty acid elongation	K01076	-	GO:0003824//catalytic activity	-
Unigene0000393	18	3.33333333333333	0.8254	1.0734	0.8539	0.3666	0.0000	0.1511	0.917566666666667	0.172566666666667	-2.41065916464742	0.000940903216980879	0.00234638190753734	yes	PCMP-H83	Pentatricopeptide repeat-containing protein [Cynara cardunculus var. scolymus] [Cynara cardunculus]	-	-	-	-	-	-	-
Unigene0000394	14.6666666666667	23	0.7446	0.3541	0.2030	0.4536	0.8111	0.6108	0.4339	0.625166666666667	0.526878271010934	0.339006171254595	0.445345798065897	no	--	--	-	-	-	-	-	-	-
Unigene0000395	6.66666666666667	20.3333333333333	0.5163	0.2842	0.3351	1.2231	0.9941	1.0644	0.378533333333333	1.09386666666667	1.53094464275547	0.00543651735797179	0.0116968312254394	yes	--	--	-	-	-	-	-	-	-
Unigene0000396	2.66666666666667	9	0.1160	0.1149	0.2258	0.6475	0.4784	0.3397	0.152233333333333	0.488533333333333	1.68217271371859	0.0409225580496812	0.0720897724494317	no	--	--	-	-	-	-	-	-	-
Unigene0000397	609.333333333333	858	12.2639	13.2309	13.0852	17.5486	17.5952	16.0036	12.86	17.0491333333333	0.406807761247455	0.0232656959255238	0.0436040819410736	no	--	BnaA06g37860D [Brassica napus]	-	-	-	-	-	-	-
Unigene0000398	70	9	2.1414	2.0939	1.6187	0.2002	0.2790	0.2201	1.95133333333333	0.2331	-3.06543933544609	1.37825790273744e-13	9.89428765029348e-13	yes	--	Achaete-scute transcription factor-related protein, partial [Cynara cardunculus var. scolymus] [Cynara cardunculus]	-	-	-	-	-	-	-
Unigene0000399	45	451.333333333333	0.4059	5.9170	1.4113	19.3075	29.4236	23.2713	2.57806666666667	24.0008	3.21872101867474	4.43525125845071e-07	1.77009532295226e-06	yes	MtrDRAFT_AC149210g4v1	PREDICTED: histone H2A-like [Capsicum annuum]	-	-	-	-	-	-	-
Unigene0000400	49	134.666666666667	2.0914	0.9564	0.8615	3.0216	3.8055	3.1683	1.3031	3.3318	1.35435400107433	0.000211638135506819	0.000587634851102865	yes	At4g36750	Flavodoxin/nitric oxide synthase [Cynara cardunculus var. scolymus] [Cynara cardunculus]	Metabolism	Global and overview maps;Metabolism of cofactors and vitamins	ko01110//Biosynthesis of secondary metabolites;ko00130//Ubiquinone and other terpenoid-quinone biosynthesis	K03809	-	-	-
Unigene0000401	0	10	0.0000	0.0000	0.0000	0.3532	0.7655	2.1516	0.001	1.0901	10.0902447709364	0.000176974627402972	0.000497487387779706	yes	--	--	-	-	-	-	-	-	-
Unigene0000402	0	1.33333333333333	0.0000	0.0000	0.0000	0.1208	0.0982	0.2324	0.001	0.150466666666667	7.23330010758332	0.187837562556189	0.272592769111987	no	--	--	-	-	-	-	-	-	-
Unigene0000403	15	18	0.3528	0.5534	0.4007	0.7163	0.5337	0.2297	0.435633333333333	0.493233333333333	0.179155953292894	0.784150933405373	0.862893421158706	no	--	--	-	-	-	-	-	-	-
Unigene0000404	64.6666666666667	27.3333333333333	3.8276	1.6146	1.8450	0.4617	1.2821	1.0733	2.42906666666667	0.939033333333333	-1.37115380987192	0.00401155800722322	0.00886220339456981	yes	PBL3	probable serine/threonine-protein kinase PBL19 isoform X2 [Ananas comosus]	-	-	-	-	-	-	-
Unigene0000405	8.33333333333333	14.6666666666667	0.2112	0.5231	0.5654	0.5896	0.6534	0.9280	0.433233333333333	0.723666666666667	0.740181070745018	0.239772414290163	0.333996758496359	no	--	--	-	-	-	-	-	-	-
Unigene0000406	559.333333333333	1092	7.7644	7.8155	7.1727	12.5207	15.2252	13.8254	7.5842	13.8571	0.869556448689378	2.15613133159052e-06	7.91302893097369e-06	no	TFCE	CAP Gly-rich domain-containing protein [Cynara cardunculus var. scolymus] [Cynara cardunculus]	-	-	-	-	-	GO:0003824//catalytic activity	-
Unigene0000407	33.3333333333333	27.6666666666667	2.9494	1.8703	1.0338	0.7785	1.7523	1.9586	1.95116666666667	1.49646666666667	-0.382776873142509	0.461868759463431	0.574438267224078	no	SAUR41	Auxin responsive SAUR protein [Cynara cardunculus var. scolymus] [Cynara cardunculus]	Environmental Information Processing	Signal transduction	ko04075//Plant hormone signal transduction	K14488	-	-	-
Unigene0000408	83.3333333333333	12	3.8609	2.1808	2.8809	0.2931	0.5062	0.3876	2.9742	0.395633333333333	-2.91026577678733	3.33681608895959e-12	2.17194831179709e-11	yes	RLP7	Leucine-rich repeat-containing protein [Cynara cardunculus var. scolymus] [Cynara cardunculus]	-	-	-	-	-	-	-
Unigene0000409	248	745.333333333333	9.6341	9.8674	7.0617	26.1930	24.8024	24.2435	8.8544	25.0796333333333	1.50204980177986	6.55332780841117e-13	4.49099036758276e-12	yes	GOS11	Golgi SNAP receptor complex, subunit 1 [Cynara cardunculus var. scolymus] [Cynara cardunculus]	Genetic Information Processing	Folding, sorting and degradation	ko04130//SNARE interactions in vesicular transport	K08495	-	-	-
Unigene0000410	20.3333333333333	14.3333333333333	0.6556	0.7625	0.3053	0.4919	0.4469	0.1948	0.574466666666667	0.377866666666667	-0.604345925624042	0.281076066640622	0.382638683838921	no	PRT1	Zinc finger, RING/FYVE/PHD-type [Cynara cardunculus var. scolymus] [Cynara cardunculus]	-	-	-	-	-	-	-
Unigene0000411	2641.66666666667	15276	30.9305	25.4090	23.6578	160.0586	128.0032	151.2592	26.6657666666667	146.440333333333	2.45725225006671	2.84813910499427e-38	6.89078608548734e-37	yes	BOR1	boron transporter [Cichorium intybus]	-	-	-	-	-	-	-
Unigene0000412	0	24.6666666666667	0.0000	0.0000	0.0000	0.7533	1.5743	1.2421	0.001	1.1899	10.2166246182237	1.09560730724004e-10	6.28441787208592e-10	yes	--	--	-	-	-	-	-	-	-
Unigene0000413	20.3333333333333	16	1.7845	0.6240	0.7665	1.6518	0.4764	0.3075	1.05833333333333	0.8119	-0.382420141384899	0.587393127762535	0.688538975353514	no	--	--	-	-	-	-	-	-	-
Unigene0000414	107	62.3333333333333	1.9220	0.9522	1.3645	0.7588	0.6168	0.9776	1.4129	0.7844	-0.848997919856182	0.013436909605161	0.0265788614553835	no	--	--	-	-	-	-	-	-	-
Unigene0000415	4494	2444.66666666667	141.6574	175.6882	165.6197	89.4956	83.1867	75.2806	160.988433333333	82.6543	-0.961795256359598	3.69345679494442e-08	1.65882143715322e-07	no	At3g49470	Nascent polypeptide-associated complex NAC domain-containing protein [Cynara cardunculus var. scolymus] [Cynara cardunculus]	-	-	-	-	-	-	-
Unigene0000416	22.6666666666667	58.6666666666667	0.3712	0.3010	0.4601	0.5311	1.1557	1.0217	0.377433333333333	0.902833333333333	1.25823784361846	0.0027139275509308	0.00620262061232188	yes	--	Protein of unknown function DUF1666 [Cynara cardunculus var. scolymus] [Cynara cardunculus]	-	-	-	-	-	-	-
Unigene0000417	11	51.6666666666667	0.2239	0.1553	0.3488	1.2729	0.8498	1.1588	0.242666666666667	1.09383333333333	2.17234507756447	1.09973051107916e-06	4.18586333833643e-06	yes	--	Pentatricopeptide repeat-containing protein [Cynara cardunculus var. scolymus] [Cynara cardunculus]	-	-	-	-	-	-	-
Unigene0000418	31.3333333333333	65.3333333333333	0.3696	0.4105	0.2617	0.6253	0.5822	0.8530	0.347266666666667	0.686833333333333	0.983916121417157	0.00610819067313562	0.0130079271891561	no	--	Disease resistance protein [Cynara cardunculus var. scolymus] [Cynara cardunculus]	-	-	-	-	-	-	-
Unigene0000419	2.33333333333333	48	0.1143	0.0453	0.0000	0.8355	0.8488	1.4064	0.0532	1.03023333333333	4.27540106856272	8.64702735357706e-12	5.42963421149295e-11	yes	--	Regulator of chromosome condensation 1/beta-lactamase-inhibitor protein II [Cynara cardunculus var. scolymus] [Cynara cardunculus]	-	-	-	-	-	-	-
Unigene0000420	15.6666666666667	6.66666666666667	1.3686	0.4127	0.9850	0.6645	0.2455	0.2324	0.9221	0.3808	-1.27588973804013	0.0748650246768411	0.122766288597218	no	--	--	-	-	-	-	-	-	-
Unigene0000421	13.6666666666667	50	0.4760	0.8844	1.0429	3.0207	2.8970	2.3826	0.8011	2.76676666666667	1.78814673215486	2.07835884816728e-05	6.69964048630974e-05	yes	--	DUF3339 domain-containing protein, partial [Cephalotus follicularis]	-	-	-	-	-	-	-
Unigene0000422	14	31	1.1696	0.6953	0.5694	1.4249	1.4959	2.1702	0.811433333333333	1.697	1.06444209071287	0.0217724910380214	0.0410497665897023	yes	--	--	-	-	-	-	-	-	-
Unigene0000423	4	6.33333333333333	0.0531	0.2631	0.3102	0.4313	0.1753	0.3630	0.2088	0.3232	0.63030548618191	0.50035726949904	0.612632657715234	no	--	--	-	-	-	-	-	-	-
Unigene0000424	2.66666666666667	23.3333333333333	0.4494	0.0000	0.0000	0.6274	1.6689	1.2618	0.1498	1.18603333333333	2.98503502832614	0.0012478344909033	0.0030431328178146	yes	--	--	-	-	-	-	-	-	-
Unigene0000425	7.66666666666667	0	0.2943	0.2333	0.8023	0.0000	0.0000	0.0000	0.4433	0.001	-8.7921395522779	0.000392936881882121	0.00104406256129792	yes	--	--	-	-	-	-	-	-	-
Unigene0000426	0	45	0.0000	0.0000	0.0000	1.6152	2.6256	1.1653	0.001	1.80203333333333	10.8154099824894	9.82591602202123e-16	8.15024641469439e-15	yes	UXS1	NAD-dependent epimerase/dehydratase [Cynara cardunculus var. scolymus] [Cynara cardunculus]	Metabolism	Carbohydrate metabolism;Global and overview maps	ko01100//Metabolic pathways;ko00520//Amino sugar and nucleotide sugar metabolism	K08678	-	-	-
Unigene0000427	9	9.66666666666667	0.9500	0.5883	0.0578	0.3617	0.7349	0.4639	0.532033333333333	0.520166666666667	-0.0325426858974674	1	1	no	--	--	-	-	-	-	-	-	-
Unigene0000428	33.3333333333333	370.666666666667	0.0960	1.0462	0.4362	3.4923	6.2578	6.6091	0.526133333333333	5.45306666666667	3.37356743283322	3.08542285466349e-09	1.54810177753802e-08	yes	XLT2	Exostosin-like protein [Cynara cardunculus var. scolymus] [Cynara cardunculus]	-	-	-	-	-	-	-
Unigene0000429	95.3333333333333	216.666666666667	1.3485	2.3112	1.4905	3.7373	3.3533	4.0042	1.71673333333333	3.69826666666667	1.10718329776828	5.89167427927905e-05	0.000178102005423556	yes	HSR4	AAA+ ATPase domain-containing protein [Cynara cardunculus var. scolymus] [Cynara cardunculus]	-	-	-	-	-	-	-
Unigene0000430	525	901.333333333333	8.2982	7.1792	5.5573	12.0961	10.7110	11.3190	7.01156666666667	11.3753666666667	0.698104307414969	0.00068392891343933	0.00174704009812697	no	ICME	Alpha/beta hydrolase fold-3 [Cynara cardunculus var. scolymus] [Cynara cardunculus]	Metabolism	Metabolism of terpenoids and polyketides	ko00900//Terpenoid backbone biosynthesis	K15889	GO:0043231//intracellular membrane-bounded organelle;GO:0044425//membrane part	GO:0016787//hydrolase activity	-
Unigene0000431	906.666666666667	1116	13.2963	12.8695	13.1886	16.2198	16.2160	13.0849	13.1181333333333	15.1735666666667	0.209997798446074	0.248431047661069	0.344471579542166	no	--	PREDICTED: renalase isoform X1 [Citrus sinensis]	-	-	-	-	-	-	-
Unigene0000432	28.6666666666667	37.6666666666667	1.1820	1.9858	1.2009	1.6174	1.6963	2.1079	1.45623333333333	1.8072	0.311514637702434	0.427002795217693	0.53852701947982	no	--	--	-	-	-	-	-	-	-
Unigene0000433	117.333333333333	64	3.8435	3.1898	4.3820	2.4013	2.0059	1.4757	3.8051	1.96096666666667	-0.956369356796907	0.00145077534913491	0.00349403442505529	no	--	--	-	-	-	-	-	-	-
Unigene0000434	11.6666666666667	19	0.5617	0.5565	0.3786	0.7457	0.5705	1.0127	0.498933333333333	0.7763	0.637767229699687	0.225896889978593	0.31814406066195	no	--	--	-	-	-	-	-	-	-
Unigene0000435	100.333333333333	119	2.3344	2.1984	2.3404	2.3465	2.7655	2.5280	2.29106666666667	2.54666666666667	0.152590697984999	0.548902750851185	0.660357368822263	no	AHK5	PREDICTED: histidine kinase 5 [Ipomoea nil]	-	-	-	-	GO:0016020//membrane;GO:0043231//intracellular membrane-bounded organelle	GO:0004672//protein kinase activity;GO:0004871//signal transducer activity;GO:0032550//purine ribonucleoside binding	GO:0002237//response to molecule of bacterial origin;GO:0006468//protein phosphorylation;GO:0009409//response to cold;GO:0009787//regulation of abscisic acid-activated signaling pathway;GO:0010104//regulation of ethylene-activated signaling pathway;GO:0010119//regulation of stomatal movement;GO:0010468//regulation of gene expression;GO:0034614//cellular response to reactive oxygen species;GO:0043…
Unigene0000436	578.333333333333	841.666666666667	5.4752	4.5877	4.7266	5.1998	7.6059	7.2583	4.92983333333333	6.688	0.44003597429187	0.0358336247723957	0.0641351930825181	no	--	SWIB domain-containing protein [Cynara cardunculus var. scolymus] [Cynara cardunculus]	-	-	-	-	-	-	-
Unigene0000437	0	9	0.0000	0.0000	0.0000	0.8686	1.1094	1.0743	0.001	1.01743333333333	9.99071855058321	2.84547890140328e-05	8.99850950507337e-05	yes	--	hypothetical protein BVRB_9g203200 [Beta vulgaris subsp. vulgaris] [Beta vulgaris]	-	-	-	-	-	-	-
Unigene0000438	1.33333333333333	207	0.0368	0.0365	0.0000	0.1122	3.6178	6.7821	0.0244333333333333	3.50403333333333	7.16402199127849	2.27938596006467e-09	1.15816417332407e-08	yes	PTC1	Zinc finger, FYVE/PHD-type [Cynara cardunculus var. scolymus] [Cynara cardunculus]	-	-	-	-	-	-	-
Unigene0000439	247.666666666667	96.6666666666667	3.7249	4.0150	3.7028	1.7406	1.5304	0.9284	3.81423333333333	1.3998	-1.44617238915919	1.28381452438517e-07	5.44468448917292e-07	yes	aq_1628	5'-3' exonuclease, alpha-helical arch, N-terminal [Cynara cardunculus var. scolymus] [Cynara cardunculus]	-	-	-	-	-	GO:0004527//exonuclease activity	GO:0090304//nucleic acid metabolic process
Unigene0000440	21.6666666666667	588.666666666667	0.7898	1.2297	1.5929	34.9940	40.8246	15.3153	1.20413333333333	30.3779666666667	4.65695825177544	4.18979746967855e-29	7.03463339078353e-28	yes	At1g54290	Eukaryotic translation initiation factor SUI1 [Cynara cardunculus var. scolymus] [Cynara cardunculus]	Genetic Information Processing	Translation	ko03013//RNA transport	K03113	-	-	-
Unigene0000441	21.3333333333333	26.3333333333333	0.8147	0.7451	0.4271	0.5726	0.8274	0.8874	0.6623	0.762466666666667	0.203189409317511	0.675295974030427	0.768772771315938	no	--	--	-	-	-	-	-	-	-
Unigene0000442	11.6666666666667	32.3333333333333	0.2336	0.4299	0.4875	1.0165	1.1016	0.8800	0.383666666666667	0.999366666666667	1.38116067092905	0.00257599447505577	0.00591708563133664	yes	--	--	-	-	-	-	-	-	-
Unigene0000443	0.333333333333333	85	0.0000	0.0339	0.0000	2.0496	3.3318	2.6064	0.0113	2.6626	7.88036912718443	2.65483994231034e-26	3.91103459591938e-25	yes	HCC2	PREDICTED: protein SCO1 homolog 2, mitochondrial [Fragaria vesca subsp. vesca] [Fragaria vesca]	-	-	-	-	GO:0019866//organelle inner membrane;GO:0031224//intrinsic component of membrane;GO:0043231//intracellular membrane-bounded organelle	-	GO:0055076//transition metal ion homeostasis
Unigene0000444	200.666666666667	69.6666666666667	8.0207	4.4449	3.7592	2.8156	1.0993	1.5400	5.40826666666667	1.8183	-1.5725760402948	7.2755684339674e-05	0.000216996658923918	yes	SYP121	Syntaxin/epimorphin, conserved site-containing protein [Cynara cardunculus var. scolymus] [Cynara cardunculus]	Genetic Information Processing	Folding, sorting and degradation	ko04130//SNARE interactions in vesicular transport	K08486	-	-	-
Unigene0000445	188.666666666667	226	5.1471	4.9429	4.6775	5.6008	5.5759	5.4905	4.9225	5.55573333333333	0.174586147708247	0.414163578833945	0.525149796579435	no	--	Zinc finger, RING/FYVE/PHD-type [Cynara cardunculus var. scolymus] [Cynara cardunculus]	-	-	-	-	-	-	-
Unigene0000446	22.6666666666667	15	0.7450	1.1267	0.7636	0.5175	0.6471	0.4595	0.878433333333333	0.541366666666667	-0.698326740528099	0.137413413774172	0.208262125747256	no	--	--	-	-	-	-	-	-	-
Unigene0000447	2633.33333333333	4814	115.5593	138.7494	136.9349	241.8763	222.6650	211.2063	130.414533333333	225.2492	0.78841733036606	3.72414666338425e-06	1.32712447364893e-05	no	--	transmembrane protein [Arabidopsis thaliana]	-	-	-	-	GO:0030964//NADH dehydrogenase complex;GO:0044455//mitochondrial membrane part	-	GO:0019941//modification-dependent protein catabolic process;GO:0035966//response to topologically incorrect protein;GO:0043094//cellular metabolic compound salvage;GO:0043248//proteasome assembly
Unigene0000448	794	357.666666666667	27.5394	21.9027	29.9361	10.7247	13.3397	9.2614	26.4594	11.1086	-1.2521033395557	1.21265939419607e-08	5.73223969711311e-08	yes	VIT1	iron vacuolar transporter [Centaurea cyanus]	-	-	-	-	-	-	-
Unigene0000449	4.66666666666667	18	0.1707	0.5073	0.1108	1.1551	1.1735	0.5000	0.262933333333333	0.942866666666667	1.84235671890977	0.0087367591633552	0.0180149442867355	yes	--	--	-	-	-	-	-	-	-
Unigene0000450	30.6666666666667	48.3333333333333	0.6162	0.6783	0.7777	0.9731	0.9981	1.1143	0.690733333333333	1.0285	0.574341042001889	0.0995614098826357	0.157708044863591	no	EMB1444	Pentatricopeptide repeat-containing protein [Cynara cardunculus var. scolymus] [Cynara cardunculus]	-	-	-	-	-	GO:0005515//protein binding	-
Unigene0000451	19.6666666666667	14	1.8326	0.5857	1.0361	0.6602	0.6829	0.9814	1.15146666666667	0.774833333333333	-0.571514722616184	0.317428315245954	0.422980675272195	no	--	--	-	-	-	-	-	-	-
Unigene0000452	127.666666666667	199	8.4690	6.9007	5.7506	9.1640	10.2528	11.5354	7.0401	10.3174	0.551411628629771	0.0286811261008143	0.0525827233793139	no	--	--	-	-	-	-	-	-	-
Unigene0000453	28.6666666666667	27	0.9427	1.0559	1.4766	1.2900	0.8456	1.0007	1.1584	1.04543333333333	-0.148032442484305	0.731433605009555	0.817772052895492	no	--	PREDICTED: SH3 domain-containing protein PJ696.02-like [Capsicum annuum]	-	-	-	-	-	-	-
Unigene0000454	0	6.66666666666667	0.0000	0.0000	0.0000	0.0000	0.9110	0.0567	0.001	0.322566666666667	8.3334535510229	0.0209792106299451	0.0396823172561179	yes	--	Mammalian uncoordinated homology 13, domain 2 [Cynara cardunculus var. scolymus] [Cynara cardunculus]	-	-	-	-	-	-	-
Unigene0000455	602.333333333333	1016.33333333333	26.2111	34.0512	31.2645	46.5563	48.8870	50.0922	30.5089333333333	48.5118333333333	0.669104961461067	0.00036379024852717	0.000971893650050197	no	--	PREDICTED: reactive oxygen species modulator 1 [Nicotiana tomentosiformis]	-	-	-	-	-	-	-
Unigene0000456	1.33333333333333	1023.33333333333	0.0000	0.0000	0.0728	13.4230	22.8382	16.1257	0.0242666666666667	17.4623	9.49105192714888	6.63642441970063e-93	9.14059534067148e-91	yes	LARP6C	Ataxin-2, C-terminal [Cynara cardunculus var. scolymus] [Cynara cardunculus]	-	-	-	-	GO:0044424//intracellular part	GO:0003676//nucleic acid binding	-
Unigene0000457	7.66666666666667	24	0.2360	0.7014	0.1378	0.7666	0.8956	1.5208	0.3584	1.061	1.56578211374452	0.0167272149155343	0.0323934123274925	yes	--	--	-	-	-	-	-	-	-
Unigene0000458	6	47.3333333333333	0.3426	0.0000	0.2669	1.4609	1.5266	1.5391	0.203166666666667	1.50886666666667	2.89272970028462	4.37958865849422e-07	1.7497981772354e-06	yes	--	PREDICTED: MADS-box transcription factor PHERES 2-like [Sesamum indicum]	-	-	-	-	-	-	-
Unigene0000459	334	434.333333333333	4.4887	4.4742	4.3837	5.2278	5.6839	5.3972	4.44886666666667	5.4363	0.289187211507987	0.123396524455753	0.18963667695516	no	--	Disease resistance protein [Cynara cardunculus var. scolymus] [Cynara cardunculus]	-	-	-	-	-	-	-
Unigene0000460	92	250	0.9726	0.9735	0.7634	2.0656	2.7026	2.0838	0.903166666666667	2.284	1.33849850429797	1.14578980453504e-07	4.88320360380486e-07	yes	--	PREDICTED: golgin subfamily B member 1 [Prunus mume]	-	-	-	-	-	-	-
Unigene0000461	40	24	1.9508	3.1630	1.8995	1.6805	1.1708	1.1546	2.33776666666667	1.3353	-0.807967034519403	0.0480111486757462	0.0830868118487167	no	--	--	-	-	-	-	-	-	-
Unigene0000462	3	20.6666666666667	0.0000	0.2486	0.1221	0.7216	0.6210	1.1024	0.123566666666667	0.815	2.7215104449078	0.000189547134896326	0.000530356821415922	yes	--	--	-	-	-	-	-	-	-
Unigene0000463	1.33333333333333	260	0.0000	0.0317	0.0312	4.0632	3.3025	4.3774	0.0209666666666667	3.91436666666667	7.5445375758571	8.26710145586395e-57	3.95716851075061e-55	yes	At5g03795	Exostosin-like protein, partial [Cynara cardunculus var. scolymus] [Cynara cardunculus]	-	-	-	-	-	-	-
Unigene0000464	944.666666666667	97.3333333333333	13.8111	12.1239	13.0947	1.1602	1.1270	1.5243	13.0099	1.2705	-3.35614159238512	8.66674750126363e-51	3.39663377533381e-49	yes	JKD	Zinc finger, C2H2 [Cynara cardunculus var. scolymus] [Cynara cardunculus]	-	-	-	-	-	-	-
Unigene0000465	0.333333333333333	1	0.0414	0.0000	0.0000	0.0000	0.1026	0.0000	0.0138	0.0342	1.30932805810773	0.729769261533198	0.816345232189334	no	--	--	-	-	-	-	-	-	-
Unigene0000466	348	564	5.1426	4.6889	5.2783	7.5565	7.3024	8.2987	5.0366	7.7192	0.616001179024553	0.00123048295167329	0.0030040929148116	no	CCA1	Poly A polymerase, head domain-containing protein [Cynara cardunculus var. scolymus] [Cynara cardunculus]	-	-	-	-	-	-	-
Unigene0000467	6254.33333333333	1383	136.9775	148.0684	154.8219	36.3697	28.8552	27.0552	146.6226	30.7600333333333	-2.25297852181466	1.4075223417615e-33	2.82752976696051e-32	yes	DHAR2	PREDICTED: glutathione S-transferase DHAR3, chloroplastic [Sesamum indicum]	Metabolism	Metabolism of other amino acids;Global and overview maps;Carbohydrate metabolism	ko01100//Metabolic pathways;ko00480//Glutathione metabolism;ko00053//Ascorbate and aldarate metabolism	K21888	GO:0009526//plastid envelope;GO:0009532//plastid stroma	GO:0015038//glutathione disulfide oxidoreductase activity	GO:0006464//cellular protein modification process;GO:0009404//toxin metabolic process;GO:0009668//plastid membrane organization;GO:0014070//response to organic cyclic compound
Unigene0000468	1.33333333333333	7	0.0648	0.0642	0.1261	0.5260	0.5344	0.1897	0.0850333333333333	0.4167	2.29290870182123	0.028923493314777	0.0529754899383171	no	--	--	-	-	-	-	-	-	-
Unigene0000469	86.6666666666667	80	1.1486	0.6986	1.0741	0.9929	0.7414	0.8329	0.973766666666667	0.855733333333333	-0.186414827175949	0.557613307211553	0.667370817483524	no	PCMP-H44	Pentatricopeptide repeat-containing protein [Cynara cardunculus var. scolymus] [Cynara cardunculus]	-	-	-	-	-	-	GO:0016070//RNA metabolic process
Unigene0000470	19.3333333333333	118	1.6913	1.0200	1.5036	7.3910	8.5558	8.1866	1.40496666666667	8.04446666666667	2.51746087369362	5.82693414981275e-14	4.29794813957103e-13	yes	--	--	-	-	-	-	-	-	-
Unigene0000471	16.6666666666667	38	0.4281	0.3232	0.2580	0.3726	1.0093	0.7167	0.336433333333333	0.699533333333333	1.05607215178695	0.0307629516738515	0.0559629270329454	no	--	BnaC05g23430D [Brassica napus]	-	-	-	-	-	-	-
Unigene0000472	403.333333333333	190.666666666667	18.8096	15.7388	19.2345	9.5940	7.5007	7.0312	17.9276333333333	8.04196666666667	-1.15656478599854	2.0388986312662e-07	8.45404240960683e-07	yes	--	hypothetical protein Ccrd_011891 [Cynara cardunculus var. scolymus] [Cynara cardunculus]	-	-	-	-	-	-	-
Unigene0000473	5.66666666666667	11.3333333333333	0.2868	0.3979	0.2793	0.5824	0.6154	0.6163	0.321333333333333	0.6047	0.912148933255386	0.176200751438602	0.257755460062877	no	--	--	-	-	-	-	-	-	-
Unigene0000474	6	32.3333333333333	0.3497	0.1386	0.1362	0.5325	1.1542	1.4342	0.208166666666667	1.0403	2.32118865416085	0.000164357528434732	0.000464241688500711	yes	--	--	-	-	-	-	-	-	-
Unigene0000475	0	11.3333333333333	0.0000	0.0000	0.0000	0.4122	0.2792	0.3965	0.001	0.362633333333333	8.50236773378789	2.89385199309135e-06	1.04556739882143e-05	yes	SUC2	General substrate transporter [Cynara cardunculus var. scolymus] [Cynara cardunculus]	-	-	-	-	-	-	-
Unigene0000476	5394.66666666667	3053.33333333333	92.7873	95.0992	100.4980	52.5875	51.8380	49.4561	96.1281666666667	51.2938666666667	-0.906172889742768	1.68917225951917e-08	7.85903622501758e-08	no	ABCI6	ABC transporter, conserved site-containing protein [Cynara cardunculus var. scolymus] [Cynara cardunculus]	-	-	-	-	-	-	-
Unigene0000477	0	14.6666666666667	0.0000	0.0000	0.0000	0.8959	0.8192	0.5386	0.001	0.751233333333333	9.55311726869795	1.43590186204094e-07	6.05892553410879e-07	yes	--	--	-	-	-	-	-	-	-
Unigene0000478	28.3333333333333	17	1.6460	0.9390	1.6027	1.1647	0.6174	0.6332	1.3959	0.8051	-0.793955698944351	0.0952985926585655	0.151644256175431	no	--	--	-	-	-	-	-	-	-
Unigene0000479	6.66666666666667	6	0.4199	0.1560	0.4599	0.2131	0.5197	0.1025	0.345266666666667	0.278433333333333	-0.310379120425964	0.779913021285315	0.859487505402995	no	--	--	-	-	-	-	-	-	-
Unigene0000480	128	76	6.1565	4.9252	6.2165	3.1947	3.4245	3.0284	5.76606666666667	3.21586666666667	-0.842379925170491	0.00156869049735318	0.00375112862816244	no	At2g46260	BTB/Kelch-associated [Cynara cardunculus var. scolymus] [Cynara cardunculus]	-	-	-	-	-	-	-
Unigene0000481	14.3333333333333	17	1.6819	1.9997	1.0917	1.7075	2.0355	1.5330	1.5911	1.75866666666667	0.144457552542302	0.798198187229453	0.874735896790215	no	--	--	-	-	-	-	-	-	-
Unigene0000482	110.666666666667	247	5.3585	7.5120	5.8279	14.6423	12.4654	12.4143	6.2328	13.174	1.07974113027394	1.09379025576157e-05	3.66496825531062e-05	yes	--	PREDICTED: protein indeterminate-domain 16 [Jatropha curcas]	-	-	-	-	-	-	-
Unigene0000483	22.6666666666667	24.3333333333333	0.8020	0.5298	0.4685	0.5700	0.6177	0.6266	0.6001	0.604766666666667	0.0111756938927219	1	1	no	--	PREDICTED: protein TOPLESS [Vitis vinifera]	-	-	-	-	-	-	-
Unigene0000484	1321.33333333333	1910	19.5760	17.2426	18.1185	26.5091	24.0222	24.5404	18.3123666666667	25.0239	0.450488397268442	0.00802782724254196	0.0166726120962703	no	PPC6-1	PREDICTED: probable protein phosphatase 2C 33, partial [Nicotiana tabacum]	-	-	-	-	-	GO:0016787//hydrolase activity	GO:0008152//metabolic process
Unigene0000485	0.333333333333333	281.666666666667	0.0133	0.0000	0.0000	3.8833	3.6621	2.9284	0.00443333333333333	3.49126666666667	9.62114300045258	4.23107934494954e-63	2.53758844349734e-61	yes	--	--	-	-	-	-	-	-	-
Unigene0000486	908.333333333333	2177	7.0607	7.3456	7.6902	16.3290	16.2866	17.3825	7.3655	16.6660333333333	1.17805540102683	3.68491281887759e-12	2.3880531366501e-11	yes	--	DUF688 family protein [Medicago truncatula]	-	-	-	-	-	-	-
Unigene0000487	32	550.666666666667	0.2183	0.5677	0.5048	6.8144	7.5649	6.5015	0.430266666666667	6.96026666666667	4.01583959847084	1.40963086213884e-39	3.59886744113417e-38	yes	KAO1	ent-kaurenoic acid oxidase [Lactuca sativa]	Metabolism	Metabolism of terpenoids and polyketides;Global and overview maps	ko01100//Metabolic pathways;ko01110//Biosynthesis of secondary metabolites;ko00904//Diterpenoid biosynthesis	K04123	-	GO:0016491//oxidoreductase activity;GO:0046906//tetrapyrrole binding;GO:0046914//transition metal ion binding	GO:0044710//single-organism metabolic process
Unigene0000488	35	27	0.4068	1.3751	0.6989	0.8017	0.3949	0.6543	0.826933333333333	0.616966666666667	-0.422578479345391	0.406415926923197	0.517191563262722	no	--	--	-	-	-	-	-	-	-
Unigene0000489	1129.66666666667	1034.66666666667	41.8156	43.1267	48.1914	42.7768	33.7830	39.4762	44.3779	38.6786666666667	-0.198303336591535	0.280425881551481	0.381884900053997	no	CML30	Calcium-binding EF-hand [Cynara cardunculus var. scolymus] [Cynara cardunculus]	Organismal Systems	Environmental adaptation	ko04626//Plant-pathogen interaction	K13448	-	-	-
Unigene0000490	30.6666666666667	34.6666666666667	0.7873	1.9761	1.9930	1.9183	1.5591	1.6402	1.58546666666667	1.70586666666667	0.105597341553601	0.83521404065525	0.904425295145231	no	--	DUF4228 domain-containing protein [Cephalotus follicularis]	-	-	-	-	-	-	-
Unigene0000491	1110.66666666667	790.333333333333	7.6873	6.4120	7.4213	4.5726	5.4318	4.3090	7.17353333333333	4.77113333333333	-0.588351891127697	0.00187762044555006	0.0044266079862177	no	--	copalyl diphosphate synthase 4, partial [Salvia miltiorrhiza]	Metabolism	Metabolism of terpenoids and polyketides;Global and overview maps	ko01100//Metabolic pathways;ko01110//Biosynthesis of secondary metabolites;ko00904//Diterpenoid biosynthesis	K04120	-	-	-
Unigene0000492	1387.33333333333	944.666666666667	15.6350	13.3426	12.5421	9.5037	7.4996	9.9001	13.8399	8.9678	-0.626007510229921	0.00116238780578129	0.00285199457268206	no	SPAST	PREDICTED: peroxisome biosynthesis protein PAS1-like [Populus euphratica]	-	-	-	-	-	GO:0003824//catalytic activity;GO:0032550//purine ribonucleoside binding	-
Unigene0000493	1926.33333333333	3686	14.5148	13.9269	14.4988	23.3108	26.2941	27.6739	14.3135	25.7596	0.847733701839818	4.40310915305257e-07	1.75842375537225e-06	no	atad1a	AAA domain-containing protein [Cephalotus follicularis]	-	-	-	-	-	-	-
Unigene0000494	13.3333333333333	12.6666666666667	0.9250	1.2832	0.2402	1.1896	0.3053	0.7829	0.816133333333333	0.759266666666667	-0.104198195076431	0.916681812084744	0.968701560431085	no	--	--	-	-	-	-	-	-	-
Unigene0000495	252.333333333333	511.333333333333	10.3187	7.9520	10.3075	19.5943	19.0794	15.8246	9.52606666666667	18.1661	0.931296176647522	1.03419689859967e-05	3.47860324536562e-05	no	HSP23	PREDICTED: small heat shock protein, chloroplastic isoform X1 [Beta vulgaris subsp. vulgaris] [Beta vulgaris]	Genetic Information Processing	Folding, sorting and degradation	ko04141//Protein processing in endoplasmic reticulum	K13993	-	-	-
Unigene0000496	4.66666666666667	7	0.2530	0.2507	0.3695	0.2569	0.4697	0.4941	0.291066666666667	0.4069	0.483324650804074	0.553539177303881	0.663524962269662	no	MAP3K1	--	-	-	-	-	-	-	-
Unigene0000497	7	8.66666666666667	0.9815	0.1144	0.1124	0.5275	0.2382	0.6766	0.402766666666667	0.480766666666667	0.255392582587144	0.841175134046455	0.909268932297888	no	PNC1	Mitochondrial carrier domain-containing protein [Cynara cardunculus var. scolymus] [Cynara cardunculus]	Cellular Processes	Transport and catabolism	ko04146//Peroxisome	K13354	GO:0031224//intrinsic component of membrane	-	-
Unigene0000498	6	8	0.1222	0.4844	0.4760	0.7446	0.5043	0.1194	0.360866666666667	0.4561	0.337884282864267	0.732863106727807	0.818957947769304	no	--	PREDICTED: CLAVATA3/ESR (CLE)-related protein 25 [Ziziphus jujuba]	-	-	-	-	-	-	GO:0016070//RNA metabolic process
Unigene0000499	0	11.3333333333333	0.0000	0.0000	0.0000	0.5739	0.8811	0.4907	0.001	0.648566666666667	9.34111106760719	5.80367779068022e-06	2.01563452132108e-05	yes	--	PREDICTED: dynamin-related protein 4C-like [Daucus carota subsp. sativus] [Daucus carota]	-	-	-	-	-	-	-
Unigene0000500	0	17.3333333333333	0.0000	0.0000	0.0000	0.1551	0.6125	0.2345	0.001	0.334033333333333	8.38384826683083	1.02453679931624e-06	3.91652163601567e-06	yes	N	Disease resistance protein [Cynara cardunculus var. scolymus] [Cynara cardunculus]	-	-	-	-	-	-	-
Unigene0000501	3	419.666666666667	0.0000	0.1098	0.0308	5.2557	6.3749	6.8643	0.0468666666666667	6.16496666666667	7.03938709534529	8.83020773457482e-67	5.94175737303149e-65	yes	PRP4	PREDICTED: proline-rich protein 4-like [Daucus carota subsp. sativus] [Daucus carota]	-	-	-	-	-	-	-
Unigene0000502	6	10.6666666666667	0.3203	0.0453	0.4455	0.4646	0.3776	0.5362	0.270366666666667	0.459466666666667	0.765042907206285	0.319793702446256	0.425763727256558	no	--	--	-	-	-	-	-	-	-
Unigene0000503	25.6666666666667	6.66666666666667	1.2921	1.5363	2.0759	0.0000	0.3199	0.8833	1.63476666666667	0.401066666666667	-2.02717076042302	0.00539720734475528	0.0116185697314199	yes	--	--	-	-	-	-	-	-	-
Unigene0000504	3.66666666666667	5.66666666666667	0.3795	0.0627	0.2463	0.2569	0.1566	0.6177	0.2295	0.343733333333333	0.582795609339323	0.573998595848487	0.681672474512943	no	--	--	-	-	-	-	-	-	-
Unigene0000505	26.3333333333333	14.6666666666667	0.6755	0.5578	0.2375	0.2858	0.0619	0.4581	0.490266666666667	0.2686	-0.868107371054699	0.202702542827165	0.290782300739957	no	STY13	PREDICTED: serine/threonine-protein kinase HT1-like [Nicotiana tabacum]	-	-	-	-	-	-	-
Unigene0000506	620.333333333333	86.3333333333333	21.0880	18.0021	15.7476	3.4776	1.8925	1.9489	18.2792333333333	2.43966666666667	-2.90544961227278	1.26503642772322e-25	1.80519508546674e-24	yes	SRC2	C2 calcium-dependent membrane targeting [Cynara cardunculus var. scolymus] [Cynara cardunculus]	-	-	-	-	-	-	-
Unigene0000507	264.666666666667	125.333333333333	7.1767	6.4026	8.8252	3.5706	3.1380	3.3507	7.46816666666667	3.3531	-1.15525861498757	1.1571217469215e-06	4.3916407405047e-06	yes	--	--	-	-	-	-	-	-	-
Unigene0000508	27.3333333333333	58	0.4147	0.6788	0.3687	1.2447	0.6992	1.0388	0.4874	0.994233333333333	1.02847822179133	0.00984901023909841	0.0200923963281466	yes	IQM2	PREDICTED: IQ domain-containing protein IQM2-like [Juglans regia]	-	-	-	-	-	-	-
Unigene0000509	7.33333333333333	2.66666666666667	0.4473	0.3447	0.2903	0.1009	0.2050	0.0485	0.360766666666667	0.118133333333333	-1.61064994258262	0.0554450562665452	0.0943096332975638	no	--	--	-	-	-	-	-	-	-
Unigene0000510	9.33333333333333	39.3333333333333	0.7107	0.8322	0.2516	2.2301	2.5056	2.3344	0.598166666666667	2.3567	1.97814869760682	3.66667074371837e-05	0.000114130752452941	yes	--	--	-	-	-	-	-	-	-
Unigene0000511	9.33333333333333	22	0.6491	0.6432	0.5056	1.3840	1.2320	1.3947	0.5993	1.3369	1.15754127698648	0.0204331999388159	0.0387517839564562	yes	--	--	-	-	-	-	-	-	-
Unigene0000512	30.3333333333333	29	2.3005	0.8767	2.1251	1.1978	1.7036	1.8434	1.76743333333333	1.5816	-0.160271022174125	0.772234330885106	0.85326663858005	no	--	RNA-binding, CRM domain-containing protein, partial [Cynara cardunculus var. scolymus] [Cynara cardunculus]	-	-	-	-	-	-	-
Unigene0000513	2295.66666666667	1872.66666666667	24.4620	23.7486	21.7665	17.2073	17.4969	19.1313	23.3257	17.9451666666667	-0.378325054420291	0.0242064126324355	0.0451584050225816	no	At1g34300	Bulb-type lectin domain-containing protein [Cynara cardunculus var. scolymus] [Cynara cardunculus]	-	-	-	-	-	-	-
Unigene0000514	0.666666666666667	29.6666666666667	0.0000	0.0792	0.0000	1.5417	0.8574	0.9757	0.0264	1.12493333333333	5.41315776606062	1.40199561083458e-10	7.96607903648516e-10	yes	--	--	-	-	-	-	-	-	-
Unigene0000515	38.6666666666667	29.3333333333333	1.6924	2.2358	2.5267	0.6873	1.7224	2.1485	2.15163333333333	1.5194	-0.501930518242441	0.275082548286015	0.375788748590351	no	ZOX1	UDP-glucuronosyl/UDP-glucosyltransferase [Cynara cardunculus var. scolymus] [Cynara cardunculus]	Metabolism	Metabolism of terpenoids and polyketides	ko00908//Zeatin biosynthesis	K13495	-	-	-
Unigene0000516	45	140	0.6215	0.5788	0.4599	1.6658	1.7129	1.4688	0.5534	1.61583333333333	1.5458838485504	4.71633401815615e-08	2.09282293552163e-07	yes	--	Retrovirus-related Pol polyprotein from transposon TNT 1-94, partial [Glycine soja]	-	-	-	-	-	-	-
Unigene0000517	226	213.333333333333	15.3958	9.9943	14.1290	15.9302	10.6599	8.9289	13.1730333333333	11.8396666666667	-0.153959126949456	0.585516487740496	0.686701689835627	no	ANT	PREDICTED: ADP,ATP carrier protein 1, mitochondrial, partial [Cucumis melo]	-	-	-	-	-	-	-
Unigene0000518	0.666666666666667	190.333333333333	0.0194	0.0192	0.0000	2.8573	4.1962	3.1086	0.0128666666666667	3.38736666666667	8.0403820033068	4.55080844543029e-45	1.43004464716402e-43	yes	--	--	-	-	-	-	-	-	-
Unigene0000519	343.666666666667	582.666666666667	6.7162	7.9074	6.4990	8.7549	11.8539	12.9356	7.04086666666667	11.1814666666667	0.667284510539716	0.00219879591480691	0.00512094286858486	no	EBS	PREDICTED: chromatin remodeling protein EBS-like [Prunus mume]	-	-	-	-	-	-	-
Unigene0000520	475.666666666667	878.666666666667	17.6391	17.7861	13.4968	28.8150	27.2520	29.2400	16.3073333333333	28.4356666666667	0.802180744542221	3.82630276263671e-05	0.000118803033939012	no	IMPA2	Armadillo [Cynara cardunculus var. scolymus] [Cynara cardunculus]	-	-	-	-	GO:0044424//intracellular part	GO:0022892//substrate-specific transporter activity	GO:0006886//intracellular protein transport
Unigene0000521	612	1064.66666666667	7.6713	7.2526	7.0682	11.2827	12.7204	11.8943	7.3307	11.9658	0.706893983348148	7.22358578212476e-05	0.000215530985735982	no	TIF3B1	PREDICTED: eukaryotic translation initiation factor 3 subunit B-like isoform X2 [Daucus carota subsp. sativus] [Daucus carota]	Genetic Information Processing	Translation	ko03013//RNA transport	K03253	GO:0043234//protein complex;GO:0070993//translation preinitiation complex	GO:0005515//protein binding;GO:0008135//translation factor activity, RNA binding	GO:0006417//regulation of translation;GO:0022618//ribonucleoprotein complex assembly
Unigene0000522	33	84	0.9227	1.8699	1.3067	3.0231	3.0454	3.8089	1.36643333333333	3.29246666666667	1.2687537603426	0.00033615492822778	0.000903152245048503	yes	--	--	-	-	-	-	-	-	-
Unigene0000523	0	9.33333333333333	0.0000	0.0000	0.0000	0.3723	0.3631	0.2149	0.001	0.316766666666667	8.30727671848501	2.8972609812101e-05	9.15224164567734e-05	yes	FH18	PREDICTED: formin-like protein 17 [Cucumis sativus]	-	-	-	-	-	-	-
Unigene0000524	8.66666666666667	12.3333333333333	0.8120	0.5364	0.3953	0.3435	1.0051	0.9251	0.581233333333333	0.7579	0.382890063764305	0.602701025974671	0.702601979676377	no	--	Pentatricopeptide repeat-containing protein [Cynara cardunculus var. scolymus] [Cynara cardunculus]	-	-	-	-	-	-	-
Unigene0000525	328	242	4.0922	2.8486	3.2693	2.1625	2.4417	2.4695	3.40336666666667	2.3579	-0.529460056504107	0.0176036184532091	0.0339239385986721	no	PAD1	NAD(P)-binding domain-containing protein [Cynara cardunculus var. scolymus] [Cynara cardunculus]	-	-	-	-	-	-	-
Unigene0000526	49	93	1.3817	0.9030	1.9751	2.7160	3.1294	1.6939	1.41993333333333	2.5131	0.823644883371364	0.0296013079385669	0.0540868113421631	no	At3g57200	glycosyltransferase-like protein [Arabidopsis thaliana]	-	-	-	-	-	-	-
Unigene0000527	7	6.66666666666667	0.5120	0.1845	0.2719	0.4725	0.0768	0.3636	0.3228	0.3043	-0.0851462447631843	0.93166667787595	0.981104252546565	no	--	--	-	-	-	-	-	-	-
Unigene0000528	2144.33333333333	2435	109.1554	126.9671	120.8320	118.4640	135.9665	125.9102	118.984833333333	126.780233333333	0.0915521394071441	0.588985292074151	0.690014398818907	no	SNRPE	PREDICTED: small nuclear ribonucleoprotein E-like [Prunus mume]	Genetic Information Processing	Transcription	ko03040//Spliceosome	K11097	GO:0044423//virion part;GO:0044444//cytoplasmic part;GO:0097525//spliceosomal snRNP complex	-	GO:0018205//peptidyl-lysine modification
Unigene0000529	30.3333333333333	57	1.0457	0.9033	0.4699	2.2322	0.9071	1.2569	0.8063	1.4654	0.861905893568328	0.0594738158622884	0.100289234996681	no	MLO6	MLO-like protein 6 [Morus notabilis]	-	-	-	-	GO:0031224//intrinsic component of membrane	-	GO:0006950//response to stress
Unigene0000530	1.66666666666667	15.6666666666667	0.0000	0.2283	0.0561	0.9943	0.7606	0.7876	0.0948	0.8475	3.16025440401281	0.000108597921269903	0.000315686067507088	yes	--	--	-	-	-	-	-	-	-
Unigene0000531	13.6666666666667	56.6666666666667	0.3329	0.6598	1.2427	1.6338	4.1668	2.7095	0.745133333333333	2.8367	1.92864307598893	0.000292670808864099	0.000795003454487567	yes	AGO4A	Argonaute/Dicer protein, PAZ [Cynara cardunculus var. scolymus] [Cynara cardunculus]	-	-	-	-	-	-	-
Unigene0000532	15	9.66666666666667	0.2300	1.8797	0.4478	0.7004	0.6167	0.2246	0.8525	0.5139	-0.730212181993742	0.394215003215195	0.504117233512905	no	GRXS1	Glutaredoxin [Corchorus capsularis]	-	-	-	-	-	GO:0015036//disulfide oxidoreductase activity	GO:0019725//cellular homeostasis;GO:0044710//single-organism metabolic process
Unigene0000533	191	353	1.8754	2.2581	2.5773	3.7358	3.7808	4.2078	2.23693333333333	3.90813333333333	0.804957427584495	0.000238329875919711	0.000656561019229071	no	GRF1	Glutamine-Leucine-Glutamine, QLQ [Cynara cardunculus var. scolymus] [Cynara cardunculus]	-	-	-	-	-	-	-
Unigene0000534	127.333333333333	228.333333333333	7.4317	7.0781	7.2361	12.2827	11.7420	12.8274	7.24863333333333	12.2840333333333	0.761003413958471	0.000627460481891093	0.00161493956385743	no	At2g45070	PREDICTED: protein transport protein Sec61 subunit beta [Vitis vinifera]	Cellular Processes;Genetic Information Processing	Transport and catabolism;Folding, sorting and degradation	ko04141//Protein processing in endoplasmic reticulum;ko04145//Phagosome;ko03060//Protein export	K09481	-	-	-
Unigene0000535	33.6666666666667	5	1.3161	1.6108	0.9422	0.0786	0.4152	0.0000	1.2897	0.1646	-2.96999927528283	4.36108022524422e-05	0.000134239938420626	yes	--	Ankyrin repeat-containing protein [Cynara cardunculus var. scolymus] [Cynara cardunculus]	-	-	-	-	-	-	-
Unigene0000536	20907.6666666667	1525.66666666667	188.6888	201.9605	192.6106	15.5468	12.0846	12.8128	194.419966666667	13.4814	-3.85013416072589	1.20386897743558e-90	1.56799198059643e-88	yes	STP-1	PREDICTED: alpha-1,4 glucan phosphorylase L-2 isozyme, chloroplastic/amyloplastic [Vitis vinifera]	Metabolism	Global and overview maps;Carbohydrate metabolism	ko01100//Metabolic pathways;ko01110//Biosynthesis of secondary metabolites;ko00500//Starch and sucrose metabolism	K00688	-	GO:0004645//phosphorylase activity;GO:0043168//anion binding	GO:0044238//primary metabolic process
Unigene0000537	5	11.6666666666667	0.0580	0.3447	0.4516	0.7064	0.8612	0.2831	0.284766666666667	0.6169	1.11525636460304	0.166885023110793	0.246093170832906	no	--	--	-	-	-	-	-	-	-
Unigene0000538	182.666666666667	48.6666666666667	10.7383	8.9236	11.5798	2.6962	2.0485	3.2137	10.4139	2.6528	-1.97292264129648	6.95898128167606e-12	4.40645134125992e-11	yes	--	BnaA02g35690D [Brassica napus]	-	-	-	-	-	-	-
Unigene0000539	932	7307.66666666667	7.2347	31.0073	7.9716	110.0920	115.1934	115.4915	15.4045333333333	113.5923	2.88243816023415	1.17403102907045e-10	6.71479664208014e-10	yes	At5g34940	PREDICTED: heparanase-like protein 3 [Ipomoea nil]	Metabolism	Global and overview maps;Glycan biosynthesis and metabolism	ko01100//Metabolic pathways;ko00531//Glycosaminoglycan degradation	K07964	-	-	-
Unigene0000540	75.6666666666667	58.3333333333333	2.6597	1.5710	1.5190	2.0252	1.0130	1.2238	1.91656666666667	1.42066666666667	-0.431956089927123	0.251981738829043	0.348656820366481	no	PIP2-1	PIP2;1 [Karelinia caspia]	-	-	-	-	GO:0031224//intrinsic component of membrane	-	GO:0051234//establishment of localization
Unigene0000541	68	1010.33333333333	0.8618	2.5861	1.5104	22.7737	22.0249	24.9117	1.65276666666667	23.2367666666667	3.81345436743328	1.58895323003717e-31	2.94446326010674e-30	yes	GATA4	Transcription factor, GATA, plant [Cynara cardunculus var. scolymus] [Cynara cardunculus]	-	-	-	-	-	-	-
Unigene0000542	168.333333333333	99.6666666666667	6.6572	11.0213	3.4051	4.6199	3.8940	3.2506	7.02786666666667	3.9215	-0.841681220243711	0.0286603056518521	0.0525526484291539	no	CML41	Calcium-binding EF-hand [Cynara cardunculus var. scolymus] [Cynara cardunculus]	Organismal Systems	Environmental adaptation	ko04626//Plant-pathogen interaction	K13448	-	-	-
Unigene0000543	1.33333333333333	21.3333333333333	0.0000	0.2269	0.0000	1.0461	1.1337	1.2299	0.0756333333333333	1.13656666666667	3.90951629622572	1.09408353580619e-06	4.16524016337155e-06	yes	SUMO1	PREDICTED: small ubiquitin-related modifier 1-like [Ipomoea nil]	Genetic Information Processing	Translation	ko03013//RNA transport	K12160	-	-	-
Unigene0000544	516.333333333333	590.333333333333	20.4510	27.2825	20.4766	22.8892	26.9129	23.1918	22.7367	24.3313	0.0977905273048667	0.633772602450377	0.731285965783975	no	At5g01610	DUF538 domain-containing protein [Cephalotus follicularis]	-	-	-	-	-	-	-
Unigene0000545	16.6666666666667	25.6666666666667	1.7022	0.5456	0.2437	1.3723	0.9502	1.3200	0.8305	1.21416666666667	0.547914398268346	0.394025071174494	0.503916819265441	no	--	--	-	-	-	-	-	-	-
Unigene0000546	68	189	4.9335	4.1989	3.6335	8.0269	11.5346	13.6509	4.2553	11.0708	1.37942672708914	2.69545488602382e-06	9.77570823142178e-06	yes	--	--	-	-	-	-	-	-	-
Unigene0000547	0	0	0.0000	0.0000	0.0000	0.0000	0.0000	0.0000	0.001	0.001	0	notest	notest	notest	--	--	Genetic Information Processing	Replication and repair	ko03420//Nucleotide excision repair;ko03440//Homologous recombination;ko03030//DNA replication;ko03430//Mismatch repair	K07466	-	-	-
Unigene0000548	0	22.3333333333333	0.0000	0.0000	0.0000	1.4791	1.7031	0.5335	0.001	1.23856666666667	10.2744558093472	7.76091615139154e-09	3.74400873386493e-08	yes	--	Fgenesh protein 114 [Beta vulgaris]	Genetic Information Processing	Replication and repair	ko03420//Nucleotide excision repair;ko03440//Homologous recombination;ko03030//DNA replication;ko03430//Mismatch repair	K07466	-	-	-
Unigene0000549	5	259	0.0344	0.0681	0.1506	3.9604	5.1049	3.1886	0.0843666666666667	4.08463333333333	5.59738966544792	1.83953592541544e-39	4.67546146626667e-38	yes	--	PREDICTED: replication protein A 70 kDa DNA-binding subunit B-like, partial [Beta vulgaris subsp. vulgaris] [Beta vulgaris]	Genetic Information Processing	Replication and repair	ko03420//Nucleotide excision repair;ko03440//Homologous recombination;ko03030//DNA replication;ko03430//Mismatch repair	K07466	-	-	-
Unigene0000550	0.666666666666667	16	0.0990	0.0000	0.0000	1.0557	0.6537	0.5319	0.033	0.7471	4.50076343237102	4.98732902634492e-06	1.74778247513951e-05	yes	--	Fgenesh protein 114 [Beta vulgaris]	-	-	-	-	-	-	-
Unigene0000551	121.333333333333	70.3333333333333	5.0739	7.8688	6.8735	3.3596	3.8683	3.5547	6.6054	3.5942	-0.877975238555934	0.00217772114634599	0.00507796559280892	no	--	--	-	-	-	-	-	-	-
Unigene0000552	13	156.666666666667	0.5931	0.6366	0.6737	9.1828	5.4651	7.3849	0.634466666666667	7.34426666666667	3.53300216775506	7.47666801699922e-22	8.84588446528451e-21	yes	--	AT5g26741 [Arabidopsis thaliana]	-	-	-	-	-	-	-
Unigene0000553	202	203.666666666667	8.8861	11.1104	11.6392	11.3845	8.8602	10.1243	10.5452333333333	10.123	-0.0589541148055315	0.806801925995168	0.881776460624147	no	STOP1	Zinc finger, C2H2, partial [Cynara cardunculus var. scolymus] [Cynara cardunculus]	-	-	-	-	-	GO:0043169//cation binding	-
Unigene0000554	133.666666666667	269	6.5015	6.3353	8.4230	13.5833	12.9023	14.0102	7.0866	13.4986	0.929644262534271	5.80032787679804e-05	0.000175538826100937	no	--	Aminoacyl-tRNA synthetase, class 1a, anticodon-binding [Cynara cardunculus var. scolymus] [Cynara cardunculus]	Genetic Information Processing	Translation	ko00970//Aminoacyl-tRNA biosynthesis	K01887	-	-	-
Unigene0000555	0.333333333333333	8.33333333333333	0.0000	0.0000	0.0475	0.4955	0.3624	0.2860	0.0158333333333333	0.3813	4.58988961322896	0.00048377923269406	0.00126848191068869	yes	--	--	-	-	-	-	-	-	-
Unigene0000556	0	61.3333333333333	0.0000	0.0000	0.0000	0.7143	1.6643	1.5574	0.001	1.312	10.3575520046181	6.73272431435253e-19	6.78429094662184e-18	yes	PER43	PREDICTED: peroxidase 43 [Vitis vinifera]	Metabolism	Global and overview maps;Biosynthesis of other secondary metabolites	ko01100//Metabolic pathways;ko01110//Biosynthesis of secondary metabolites;ko00940//Phenylpropanoid biosynthesis	K00430	-	GO:0005488//binding	-
Unigene0000557	0.666666666666667	5	0.1090	0.0000	0.0000	0.6085	0.0000	0.2128	0.0363333333333333	0.273766666666667	2.91358116307356	0.109985511786374	0.171645798790734	no	--	--	-	-	-	-	-	-	-
Unigene0000558	14.6666666666667	19.6666666666667	0.2013	0.7180	0.8232	0.9810	0.4651	0.8256	0.580833333333333	0.757233333333333	0.38261366946664	0.530015395743569	0.641824660946583	no	--	--	-	-	-	-	-	-	-
Unigene0000559	561	1951.33333333333	3.1527	4.2635	4.0952	11.8889	12.9392	12.8637	3.83713333333333	12.5639333333333	1.71118739097683	3.87139349186025e-19	3.96556487720456e-18	yes	At1g17230	Concanavalin A-like lectin/glucanase, subgroup [Cynara cardunculus var. scolymus] [Cynara cardunculus]	-	-	-	-	-	-	-
Unigene0000560	241	329.333333333333	6.7836	7.3629	7.8660	9.1411	10.0504	9.0638	7.3375	9.41843333333333	0.360198502995036	0.0769878715472286	0.125776191099517	no	--	RWD domain-containing protein [Cynara cardunculus var. scolymus] [Cynara cardunculus]	-	-	-	-	-	GO:0046872//metal ion binding	-
Unigene0000561	0	1.33333333333333	0.0000	0.0000	0.0000	0.0343	0.0557	0.0330	0.001	0.041	5.35755200461808	0.184956030079657	0.268989886429907	no	--	--	-	-	-	-	-	-	-
Unigene0000562	36.3333333333333	1.66666666666667	1.9868	1.6874	2.4320	0.0000	0.2342	0.0000	2.0354	0.0780666666666667	-4.70446186281546	1.78266208923744e-11	1.09143995916849e-10	yes	--	--	-	-	-	-	-	-	-
Unigene0000563	64.6666666666667	60	3.2262	3.3107	4.4875	3.2169	3.7080	2.6442	3.6748	3.1897	-0.204244992836306	0.53715266700392	0.648879509452152	no	--	--	-	-	-	-	-	-	-
Unigene0000564	38	80	1.3250	2.5686	2.5803	3.6263	4.8014	4.3321	2.15796666666667	4.25326666666667	0.978898730109119	0.00558617127737911	0.0119969854084532	no	--	--	-	-	-	-	-	-	-
Unigene0000565	15.6666666666667	16.3333333333333	0.9171	0.8017	0.7879	1.0954	0.9348	0.4215	0.835566666666667	0.817233333333333	-0.0320068900427644	1	1	no	--	PREDICTED: pentatricopeptide repeat-containing protein At2g44880 [Nicotiana sylvestris]	-	-	-	-	-	-	-
Unigene0000566	0	0	0.0000	0.0000	0.0000	0.0000	0.0000	0.0000	0.001	0.001	0	notest	notest	notest	--	--	-	-	-	-	-	-	-
Unigene0000567	89.3333333333333	55.6666666666667	5.3842	3.8558	4.8791	2.9226	3.0793	2.2386	4.70636666666667	2.74683333333333	-0.776844347155534	0.0114504899526992	0.0230188020286531	no	--	BnaC06g16020D [Brassica napus]	-	-	-	-	-	-	-
Unigene0000568	0.666666666666667	66	0.0000	0.0000	0.0858	1.9230	2.9442	3.1833	0.0286	2.6835	6.55195693088204	1.4538552609799e-20	1.60985028788777e-19	yes	--	--	-	-	-	-	-	-	-
Unigene0000569	2081.33333333333	145.666666666667	101.8109	102.7398	146.4758	7.9289	5.9740	9.6308	117.008833333333	7.84456666666667	-3.89877988187463	2.77286096504039e-52	1.13868654929728e-50	yes	GRXS4	Glutaredoxin [Cynara cardunculus var. scolymus] [Cynara cardunculus]	-	-	-	-	-	GO:0015036//disulfide oxidoreductase activity	GO:0019725//cellular homeostasis;GO:0044710//single-organism metabolic process
Unigene0000570	3	9	0.0000	0.3970	0.1115	0.9299	0.3779	0.1677	0.1695	0.491833333333333	1.53688424157451	0.151370213184586	0.226185775813273	no	--	--	-	-	-	-	-	-	-
Unigene0000571	499.333333333333	145.666666666667	3.6987	2.9002	2.8500	0.7834	0.7051	1.1334	3.14963333333333	0.873966666666667	-1.84953372498677	8.75735935143216e-14	6.37167354010298e-13	yes	--	hypothetical protein KK1_025722 [Cajanus cajan]	-	-	-	-	-	-	-
Unigene0000572	944	201.333333333333	41.5020	33.9217	39.4502	8.5438	6.9442	7.7772	38.2913	7.75506666666667	-2.30380555230754	4.14574154056565e-29	6.96249034008814e-28	yes	yqjG	Glutathione S-transferase/chloride channel, C-terminal [Cynara cardunculus var. scolymus] [Cynara cardunculus]	-	-	-	-	-	-	-
Unigene0000573	156.333333333333	139.666666666667	8.0365	6.7548	6.1544	5.5922	6.3335	5.5996	6.9819	5.84176666666667	-0.25721495885514	0.298978611855206	0.401908979753398	no	--	BnaC07g29180D [Brassica napus]	-	-	-	-	-	-	-
Unigene0000574	97.3333333333333	71.6666666666667	3.5978	1.9592	2.3799	2.0912	1.8130	1.6092	2.64563333333333	1.8378	-0.525633355045078	0.103820141135899	0.163501008290858	no	--	--	-	-	-	-	-	-	-
Unigene0000575	0	24.3333333333333	0.0000	0.0000	0.0000	1.1733	0.6485	1.3994	0.001	1.07373333333333	10.0684200224482	1.22634636534437e-10	7.00433035092108e-10	yes	--	--	-	-	-	-	-	-	-
Unigene0000576	1.66666666666667	63.6666666666667	0.0890	0.0881	0.0433	2.5290	2.9732	2.3458	0.0734666666666667	2.616	5.15412891253544	6.7549416388819e-20	7.22744619446569e-19	yes	--	--	-	-	-	-	-	-	-
Unigene0000577	13	46	0.0672	0.9982	0.2289	1.4661	1.4133	1.4430	0.431433333333333	1.4408	1.73966053516563	0.0087212851022122	0.0179850330315213	yes	--	PREDICTED: serine/threonine-protein kinase STY8-like isoform X1 [Daucus carota subsp. sativus] [Daucus carota]	-	-	-	-	-	-	-
Unigene0000578	0	20.3333333333333	0.0000	0.0000	0.0000	0.7950	0.6785	0.7648	0.001	0.7461	9.5432251980507	2.47497257515728e-10	1.37419316452686e-09	yes	--	--	-	-	-	-	-	-	-
Unigene0000579	35.3333333333333	77.6666666666667	1.6959	2.1284	2.0916	5.1079	4.0583	3.1467	1.97196666666667	4.1043	1.05750102207062	0.00173794477929289	0.00412218550949311	yes	--	Calcium-binding EF-hand [Cynara cardunculus var. scolymus] [Cynara cardunculus]	-	-	-	-	-	-	-
Unigene0000580	11.3333333333333	14.3333333333333	0.4465	0.7373	0.4830	0.5540	0.7368	0.6782	0.5556	0.656333333333333	0.240382106086367	0.713426713642188	0.802053448882332	no	--	--	-	-	-	-	-	-	-
Unigene0000581	27.6666666666667	2442.33333333333	0.3699	0.1617	0.3602	19.2861	31.7366	21.7388	0.297266666666667	24.2538333333333	6.35031127500696	5.19003566236824e-82	5.41249973394421e-80	yes	INV*DC4	beta-fructofuranosidase [Cichorium intybus]	Metabolism	Carbohydrate metabolism;Global and overview maps	ko01100//Metabolic pathways;ko00500//Starch and sucrose metabolism;ko00052//Galactose metabolism	K01193	-	GO:0004564//beta-fructofuranosidase activity	-
Unigene0000582	11	17.3333333333333	0.6915	0.0274	0.1885	0.1685	0.5478	0.5943	0.302466666666667	0.436866666666667	0.530416872039396	0.558334123987864	0.668049090762296	no	--	phosphoinositide phospholipase C 2-like, partial [Aegilops tauschii subsp. tauschii] [Aegilops tauschii]	-	-	-	-	-	-	-
Unigene0000583	16.6666666666667	1.33333333333333	1.4044	0.8448	0.2442	0.1018	0.0000	0.0980	0.831133333333333	0.0666	-3.6414858553668	0.000193985729289819	0.000542059751573115	yes	PIX13	Protein kinase, catalytic domain-containing protein [Cynara cardunculus var. scolymus] [Cynara cardunculus]	-	-	-	-	-	GO:0016772//transferase activity, transferring phosphorus-containing groups	GO:0009987//cellular process
Unigene0000584	0	0	0.0000	0.0000	0.0000	0.0000	0.0000	0.0000	0.001	0.001	0	notest	notest	notest	--	--	-	-	-	-	-	-	-
Unigene0000585	14.6666666666667	6.33333333333333	1.5471	0.4127	0.6373	0.4229	0.0982	0.5811	0.8657	0.3674	-1.23651553303343	0.114523673946225	0.177574499683428	no	--	--	-	-	-	-	-	-	-
Unigene0000586	5975	16979.6666666667	79.6756	90.0208	79.0823	208.1105	220.3371	237.7207	82.9262333333333	222.0561	1.42102373446246	1.62276250500013e-17	1.50263978824473e-16	yes	IAA8	auxin-regulated protein [Zinnia violacea]	Environmental Information Processing	Signal transduction	ko04075//Plant hormone signal transduction	K14484	-	-	GO:0010467//gene expression;GO:0034645//cellular macromolecule biosynthetic process;GO:0050794//regulation of cellular process
Unigene0000587	0	0	0.0000	0.0000	0.0000	0.0000	0.0000	0.0000	0.001	0.001	0	notest	notest	notest	--	--	-	-	-	-	-	-	-
Unigene0000588	9	5.33333333333333	0.4826	0.6907	0.2611	0.5989	0.1328	0.1047	0.478133333333333	0.2788	-0.778182426278795	0.369657038407848	0.479037721563574	no	--	--	-	-	-	-	-	-	-
Unigene0000589	1042.66666666667	1311	4.7047	4.0421	3.9722	4.1836	4.9410	5.9239	4.23966666666667	5.01616666666667	0.242634442873195	0.213664875030209	0.303556030593618	no	--	Armadillo-type fold [Cynara cardunculus var. scolymus] [Cynara cardunculus]	-	-	-	-	-	-	-
Unigene0000590	259.666666666667	73.3333333333333	6.5508	3.8787	1.7829	0.8974	1.4458	0.8170	4.0708	1.0534	-1.95025897844156	5.27290248581388e-06	1.84063336572013e-05	yes	CYP75A2	cytochrome P450 [Cynara cardunculus var. scolymus] [Cynara cardunculus]	Metabolism	Global and overview maps	ko01100//Metabolic pathways	K00512	-	-	-
Unigene0000591	0	9.66666666666667	0.0000	0.0000	0.0000	0.5814	0.4362	0.1721	0.001	0.396566666666667	8.63141960698917	6.27169520738013e-05	0.000188793702906462	yes	--	PREDICTED: myosin-11 isoform X2 [Theobroma cacao]	-	-	-	-	-	-	-
Unigene0000592	0	42.6666666666667	0.0000	0.0000	0.0000	0.9077	1.9919	2.3574	0.001	1.75233333333333	10.7750615188507	1.20446943654075e-14	9.30166311320237e-14	yes	--	DUF4228 domain protein [Medicago truncatula]	-	-	-	-	-	-	-
Unigene0000593	0.333333333333333	71.6666666666667	0.0465	0.0000	0.0000	1.9812	4.2558	2.8132	0.0155	3.01673333333333	7.60457514816094	1.58470795839664e-20	1.75176034420042e-19	yes	--	--	-	-	-	-	-	-	-
Unigene0000594	6	28	0.2832	0.5051	0.2206	2.1855	1.0751	1.2724	0.3363	1.511	2.16768297652561	0.000224744495853824	0.000621599428609043	yes	--	--	-	-	-	-	-	-	-
Unigene0000595	9.66666666666667	128.333333333333	0.5163	0.4547	0.6703	6.6978	7.2900	6.4986	0.5471	6.8288	3.64175562044185	1.35878218853022e-23	1.75295802760618e-22	yes	--	--	-	-	-	-	-	-	-
Unigene0000596	0	107.333333333333	0.0000	0.0000	0.0000	4.9229	2.3848	2.5401	0.001	3.2826	11.6806232462164	1.40077020653684e-27	2.19725915133575e-26	yes	--	BnaA03g30010D [Brassica napus]	-	-	-	-	-	-	-
Unigene0000597	4	75	0.3205	0.3175	0.0000	4.8264	2.7327	3.8601	0.212666666666667	3.8064	4.16176134849406	3.49607340735815e-14	2.62031378243764e-13	yes	--	Basic-leucine zipper domain-containing protein [Cynara cardunculus var. scolymus] [Cynara cardunculus]	-	-	-	-	-	-	-
Unigene0000598	73.6666666666667	437.666666666667	3.9970	4.3507	3.9466	19.8326	26.2928	21.9907	4.0981	22.7053666666667	2.47000624099717	5.51362960212942e-25	7.65201015605285e-24	yes	SlH4	histone H4 [Zea mays]	-	-	-	-	-	-	-
Unigene0000599	61.3333333333333	19.3333333333333	1.2733	1.5661	1.1543	0.2675	0.4348	0.4717	1.33123333333333	0.391333333333333	-1.76629355558886	3.19296153130742e-06	1.14826040343376e-05	yes	--	PREDICTED: E3 ubiquitin-protein ligase RFWD3 [Tarenaya hassleriana]	-	-	-	-	-	-	-
Unigene0000600	12	46.6666666666667	0.1319	0.1782	0.1167	0.2800	0.7718	0.4567	0.142266666666667	0.502833333333333	1.82148261520964	0.000267335789706793	0.000730565359942544	yes	TPPH	PREDICTED: trehalose-phosphate phosphatase A-like, partial [Nicotiana sylvestris]	Metabolism	Global and overview maps;Carbohydrate metabolism	ko01100//Metabolic pathways;ko00500//Starch and sucrose metabolism	K01087	-	-	-
Unigene0000601	193	356	2.1940	2.4751	2.8827	4.5355	4.2535	4.3885	2.51726666666667	4.3925	0.803184229727104	0.000167808099010779	0.000473268639451671	no	XRN3	PREDICTED: 5'-3' exoribonuclease 3 isoform X1 [Ipomoea nil]	Genetic Information Processing	Translation;Folding, sorting and degradation	ko03018//RNA degradation;ko03008//Ribosome biogenesis in eukaryotes	K12619	-	-	-
Unigene0000602	170.666666666667	168	2.8876	2.2858	2.7658	2.4218	2.7325	2.1610	2.6464	2.43843333333333	-0.118076609931727	0.630630970045033	0.728390251257119	no	--	Nucleolar pre-ribosomal-associated protein 1, N-terminal [Cynara cardunculus var. scolymus] [Cynara cardunculus]	-	-	-	-	-	-	-
Unigene0000603	14.3333333333333	6.66666666666667	0.7628	1.1877	0.3714	0.2766	0.1349	0.6385	0.773966666666667	0.35	-1.14491651140478	0.128386370907331	0.19620882260366	no	--	--	-	-	-	-	-	-	-
Unigene0000604	50	125.333333333333	1.9940	2.2856	1.5228	4.9222	4.1942	4.6583	1.93413333333333	4.59156666666667	1.24729923946592	1.65600020862284e-05	5.41367988055014e-05	yes	--	--	-	-	-	-	-	-	-
Unigene0000605	339	288.666666666667	19.5465	20.4496	20.9824	18.1191	17.3315	13.3976	20.3261666666667	16.2827333333333	-0.319995260648512	0.129442584869861	0.197620643129172	no	--	DUF3317 domain-containing protein [Cephalotus follicularis]	-	-	-	-	GO:0043231//intracellular membrane-bounded organelle	-	-
Unigene0000606	750	1546.33333333333	8.9939	9.7054	9.5746	20.9099	17.5409	16.7589	9.42463333333333	18.4032333333333	0.965450864738505	1.0440451057915e-07	4.4679869569178e-07	no	Afg1l	ATPase, AFG1-like protein [Cynara cardunculus var. scolymus] [Cynara cardunculus]	-	-	-	-	-	-	GO:0006089//lactate metabolic process;GO:0009411//response to UV;GO:0009812//flavonoid metabolic process;GO:0034285//response to disaccharide
Unigene0000607	43.3333333333333	2	1.6959	3.0147	1.6998	0.0000	0.1646	0.0974	2.1368	0.0873333333333333	-4.61277566493145	2.03585064853536e-12	1.34534306992782e-11	yes	--	--	-	-	-	-	-	-	-
Unigene0000608	17.6666666666667	8.33333333333333	1.2202	0.8635	0.9618	0.3539	0.3836	0.6242	1.01516666666667	0.4539	-1.16127021031199	0.0343234847706354	0.0616930960374356	no	--	--	-	-	-	-	-	-	-
Unigene0000609	431.333333333333	115	8.3255	5.2618	6.0052	2.1597	0.8082	2.1223	6.53083333333333	1.69673333333333	-1.94450724928972	2.33489260704474e-08	1.07041287441748e-07	yes	EGY3	PREDICTED: probable zinc metallopeptidase EGY3, chloroplastic [Cucumis melo]	-	-	-	-	-	GO:0016787//hydrolase activity	-
Unigene0000610	1181	1886.66666666667	66.9151	75.2420	72.6850	110.8793	103.8481	109.7720	71.6140333333333	108.166466666667	0.594939082209484	0.000432484846767879	0.00114274104421411	no	--	PREDICTED: NADH-ubiquinone oxidoreductase 20.9 kDa subunit-like [Ipomoea nil]	-	-	-	-	-	-	-
Unigene0000611	21	8.66666666666667	1.0875	1.1853	1.1119	0.6625	0.1346	0.5841	1.12823333333333	0.4604	-1.29310572811745	0.0246701730243431	0.0459412524797448	yes	--	--	-	-	-	-	-	-	-
Unigene0000612	59.3333333333333	54.3333333333333	2.5003	1.2105	1.3003	2.0481	1.4302	0.8602	1.67036666666667	1.44616666666667	-0.207930998878503	0.641908835389665	0.738782668279048	no	--	PREDICTED: F-box protein At4g18380-like [Ziziphus jujuba]	-	-	-	-	-	-	-
Unigene0000613	323	415	15.3981	13.5821	15.9526	18.4927	19.0204	16.7795	14.9776	18.0975333333333	0.272986607649892	0.163058602156278	0.241369925788337	no	--	HrpN-interacting protein from malus protein [Arabidopsis thaliana]	-	-	-	-	-	-	-
Unigene0000614	20	34	0.0548	2.2269	0.9607	1.3357	1.8998	1.9272	1.0808	1.7209	0.671063686285382	0.378720718157551	0.48893209901446	no	--	--	-	-	-	-	-	-	-
Unigene0000615	1436	443.666666666667	32.4355	26.0132	30.7452	8.3177	9.6133	7.8575	29.7313	8.59616666666667	-1.79021718658866	3.37014371233116e-20	3.66095482469936e-19	yes	PHL1	Homeodomain-like protein [Cynara cardunculus var. scolymus] [Cynara cardunculus]	-	-	-	-	-	-	-
Unigene0000616	0	18	0.0000	0.0000	0.0000	0.8609	1.2128	0.7177	0.001	0.930466666666667	9.86181065741963	9.32264853797455e-09	4.46054534472503e-08	yes	--	--	-	-	-	-	-	-	-
Unigene0000617	16.6666666666667	160	1.0878	1.3173	0.5884	7.5467	11.2203	7.7903	0.997833333333333	8.85243333333333	3.14920330436559	1.80891278190389e-17	1.67008455014799e-16	yes	--	--	-	-	-	-	-	-	-
Unigene0000618	110.333333333333	118.666666666667	6.4780	7.3874	6.1290	6.2046	7.1610	6.8037	6.6648	6.7231	0.0125650255155665	0.973169848405506	1	no	YTHDF2	PREDICTED: YTH domain-containing family protein 2 [Vitis vinifera]	-	-	-	-	-	-	-
Unigene0000619	8.66666666666667	1.66666666666667	0.6364	0.4013	0.4507	0.0587	0.1910	0.0000	0.496133333333333	0.0832333333333333	-2.57549456919756	0.00588879642286452	0.0125833874085911	yes	--	pol protein [Cucumis melo subsp. melo] [Cucumis melo]	-	-	-	-	-	-	-
Unigene0000620	9.33333333333333	31.3333333333333	0.3444	0.2654	0.4472	0.3108	1.0737	1.9435	0.352333333333333	1.10933333333333	1.65468005675841	0.0117901799159708	0.0236411232470666	yes	--	--	-	-	-	-	-	-	-
Unigene0000621	3774.33333333333	2851.33333333333	41.2751	36.9475	32.5244	25.5205	27.8415	25.1081	36.9156666666667	26.1567	-0.497052674632504	0.00389089686746179	0.00861655110815733	no	PAD4	Lipase, class 3 [Cynara cardunculus var. scolymus] [Cynara cardunculus]	-	-	-	-	-	-	-
Unigene0000622	3884.66666666667	8513.33333333333	121.6113	127.9490	105.7402	240.5479	246.3482	246.1373	118.4335	244.344466666667	1.04483921602692	3.16909500210643e-10	1.74596518718168e-09	yes	SRP	rubber synthesis protein [Parthenium argentatum]	-	-	-	-	-	-	-
Unigene0000623	262.666666666667	832.666666666667	1.0594	0.6249	0.7381	1.8294	2.2791	3.1220	0.807466666666667	2.41016666666667	1.57765830473164	3.58854220235255e-09	1.78929875232259e-08	yes	TY3B-G	DNA/RNA polymerases superfamily protein [Theobroma cacao]	-	-	-	-	-	-	-
Unigene0000624	2.66666666666667	15.3333333333333	0.2354	0.2333	0.0000	0.7171	0.9714	0.8047	0.156233333333333	0.831066666666667	2.41126191793186	0.0012898333987335	0.00313595610445697	yes	GLOX1	PREDICTED: WSC domain-containing protein ARB_07867-like [Capsicum annuum]	-	-	-	-	-	-	-
Unigene0000625	50	4	3.2184	3.1339	1.8910	0.2253	0.2747	0.1084	2.74776666666667	0.2028	-3.76012994192217	2.9246227824854e-12	1.91171386676505e-11	yes	--	--	-	-	-	-	-	-	-
Unigene0000626	127.666666666667	56.3333333333333	6.1894	6.3288	6.2193	2.6141	1.9612	3.3365	6.24583333333333	2.63726666666667	-1.24385061595426	2.13303434563649e-05	6.86422229314756e-05	yes	--	PREDICTED: forkhead box protein G1-like isoform X2 [Daucus carota subsp. sativus] [Daucus carota]	-	-	-	-	-	-	-
Unigene0000627	732	851.333333333333	6.0178	5.4541	5.4051	5.6833	6.6338	6.0742	5.62566666666667	6.13043333333333	0.123964983002194	0.494347685142647	0.607001376847559	no	At4g04670	PREDICTED: tRNA wybutosine-synthesizing protein 2/3/4 [Populus euphratica]	-	-	-	-	-	GO:0003824//catalytic activity	GO:0006259//DNA metabolic process;GO:0006996//organelle organization;GO:0044710//single-organism metabolic process;GO:0044763//single-organism cellular process
Unigene0000628	5	25	0.1322	0.2292	0.1287	1.0066	0.3273	1.0651	0.163366666666667	0.799666666666667	2.29128510577104	0.000733649119505961	0.00186442102269537	yes	--	Methyltransferase type 11 [Corchorus capsularis]	-	-	-	-	-	-	-
Unigene0000629	16.6666666666667	13	0.9899	0.4615	1.4174	0.2365	0.9610	0.8530	0.956266666666667	0.6835	-0.484471649653797	0.495158324818902	0.607779272611801	no	--	--	-	-	-	-	-	-	-
Unigene0000630	0	17	0.0000	0.0000	0.0000	0.6573	0.9228	1.2071	0.001	0.929066666666667	9.85963831299035	2.58967128391484e-08	1.18120667850789e-07	yes	--	--	-	-	-	-	-	-	-
Unigene0000631	2456.66666666667	2685.66666666667	46.7455	56.8693	50.2474	52.6510	53.8492	51.9037	51.2874	52.8013	0.0419690138884652	0.803830062582231	0.879415046469135	no	SIRP1	Zinc finger, RING/FYVE/PHD-type [Cynara cardunculus var. scolymus] [Cynara cardunculus]	-	-	-	-	-	-	-
Unigene0000632	134.333333333333	801	1.4571	1.4972	1.3452	6.9912	9.0578	7.8843	1.43316666666667	7.97776666666667	2.47677853406511	5.55065957220198e-31	1.00326215757874e-29	yes	--	PREDICTED: cell wall protein RBR3 isoform X1 [Capsicum annuum]	-	-	-	-	-	-	-
Unigene0000633	8.66666666666667	3.66666666666667	0.6818	0.5404	0.5311	0.3461	0.1125	0.2663	0.584433333333333	0.241633333333333	-1.27421897677743	0.0958163419899975	0.152374913229111	no	--	--	-	-	-	-	-	-	-
Unigene0000634	1363.33333333333	1854	83.8044	86.4251	72.5382	108.5481	103.4825	99.1945	80.9225666666667	103.7417	0.358381931732969	0.037938396399609	0.0674119773798857	no	VHA-e1	PREDICTED: V-type proton ATPase subunit e1 [Jatropha curcas]	Cellular Processes;Metabolism	Energy metabolism;Transport and catabolism;Global and overview maps	ko01100//Metabolic pathways;ko00190//Oxidative phosphorylation;ko04145//Phagosome	K02153	-	-	-
Unigene0000635	10.3333333333333	36.6666666666667	0.4920	0.0487	0.2156	0.4246	0.9744	1.0811	0.2521	0.8267	1.71336776859622	0.00922785651737511	0.0189323383223632	yes	GIP	PREDICTED: uncharacterized mitochondrial protein AtMg00820-like [Arachis ipaensis]	-	-	-	-	-	-	-
Unigene0000636	102	143	6.1173	6.9013	5.3076	10.5766	8.0966	5.6192	6.10873333333333	8.09746666666667	0.406597360835674	0.176381633179055	0.257995190512637	no	--	--	-	-	-	-	-	-	-
Unigene0000637	258	278.333333333333	5.4643	5.1053	5.3204	4.4086	5.1433	6.6145	5.29666666666667	5.3888	0.0248793246643075	0.924125317989495	0.974770138526117	no	--	Ribonuclease P/MRP, p29 subunit [Cynara cardunculus var. scolymus] [Cynara cardunculus]	Genetic Information Processing	Translation	ko03013//RNA transport;ko03008//Ribosome biogenesis in eukaryotes	K03538	-	-	GO:0016070//RNA metabolic process
Unigene0000638	25.3333333333333	33	0.7807	0.6935	0.5504	0.5739	0.9107	0.9727	0.674866666666667	0.8191	0.279437097137934	0.504019552198153	0.616089312324274	no	--	--	-	-	-	-	-	-	-
Unigene0000639	15.6666666666667	12	1.2195	1.1479	0.4750	0.6191	0.1509	1.3696	0.947466666666667	0.7132	-0.409768484985072	0.596768931356285	0.697311647930936	no	--	--	-	-	-	-	-	-	-
Unigene0000640	107.666666666667	124.666666666667	1.4131	1.6559	1.2701	1.3795	1.6145	1.7250	1.44636666666667	1.573	0.121085336220848	0.652057190619185	0.747872089853005	no	--	Mad3/BUB1 homology region 1 [Cynara cardunculus var. scolymus] [Cynara cardunculus]	-	-	-	-	-	-	-
Unigene0000641	211	206	10.9830	11.2760	8.8551	9.3342	9.5960	9.6580	10.3713666666667	9.5294	-0.122148729369468	0.585233695103879	0.686431925658946	no	--	PREDICTED: uncharacterized protein LOC105117987 [Populus euphratica]	-	-	-	-	-	-	-
Unigene0000642	0	26.6666666666667	0.0000	0.0000	0.0000	0.4655	1.4790	1.0583	0.001	1.00093333333333	9.96713017205045	5.71035819915575e-10	3.06842018041396e-09	yes	--	PREDICTED: peroxisomal membrane protein 13-like [Phoenix dactylifera]	Cellular Processes	Transport and catabolism	ko04146//Peroxisome	K13344	-	-	-
Unigene0000643	1572.33333333333	2109.66666666667	33.0936	30.9986	28.5476	35.4338	39.4869	41.9596	30.8799333333333	38.9601	0.335327742455491	0.0526855734306674	0.0901514862285235	no	UBP12	PREDICTED: ubiquitin carboxyl-terminal hydrolase 13-like isoform X3 [Gossypium raimondii]	-	-	-	-	-	GO:0070011//peptidase activity, acting on L-amino acid peptides	GO:0019941//modification-dependent protein catabolic process
Unigene0000644	25	48.3333333333333	0.5835	0.4130	2.0698	1.3541	1.9261	2.3202	1.0221	1.8668	0.869031019146641	0.126033242938465	0.193167093207248	no	--	--	-	-	-	-	-	-	-
Unigene0000645	121	210.333333333333	5.6607	8.7179	7.6684	10.1823	11.3730	14.6614	7.349	12.0722333333333	0.716072739132632	0.00785874345885387	0.0163585916267914	no	--	PREDICTED: GBF-interacting protein 1 isoform X3 [Vitis vinifera]	-	-	-	-	-	-	-
Unigene0000646	282	0	19.1324	15.3800	15.8169	0.0000	0.0000	0.0000	16.7764333333333	0.001	-14.034148411224	5.7840555621222e-69	4.21863290569171e-67	yes	--	PREDICTED: EKC/KEOPS complex subunit bud32-like isoform X2 [Nicotiana tabacum]	-	-	-	-	-	-	-
Unigene0000647	271.333333333333	854.666666666667	3.3138	3.7341	3.4037	12.5604	8.1284	10.8381	3.48386666666667	10.5089666666667	1.59285950212145	4.96168978478739e-13	3.4262906658572e-12	yes	NCED3	Lactuca sativa 9-cis-epoxycarotenoid dioxygenase 2	Metabolism	Metabolism of terpenoids and polyketides;Global and overview maps	ko01100//Metabolic pathways;ko01110//Biosynthesis of secondary metabolites;ko00906//Carotenoid biosynthesis	K09840	-	-	-
Unigene0000648	9.33333333333333	11	0.6753	0.4258	0.5977	0.3116	1.0132	0.4796	0.566266666666667	0.601466666666667	0.0870031773719511	0.939676042561358	0.98803485860152	no	--	--	-	-	-	-	-	-	-
Unigene0000649	2	2.66666666666667	0.1228	0.0000	0.2391	0.0623	0.2533	0.1199	0.120633333333333	0.145166666666667	0.267081611113696	0.99999999999999	1	no	--	--	-	-	-	-	-	-	-
Unigene0000650	1191.33333333333	2387.66666666667	14.1551	13.9565	12.6152	24.7398	27.4604	24.3374	13.5756	25.5125333333333	0.910190200061471	1.03311564279423e-07	4.42370963932237e-07	no	MAP70.2	Myosin II heavy chain-like protein [Cynara cardunculus var. scolymus] [Cynara cardunculus]	-	-	-	-	-	-	-
Unigene0000651	1855	2775.33333333333	19.0832	73.8143	46.9359	75.1697	57.2696	67.0804	46.6111333333333	66.5065666666667	0.512822203269587	0.143803673575176	0.216716261548558	no	BEN1	PREDICTED: vestitone reductase-like [Daucus carota subsp. sativus] [Daucus carota]	-	-	-	-	-	-	-
Unigene0000652	53	1430	2.2659	3.7606	2.8681	69.8200	83.7663	71.0322	2.96486666666667	74.8728333333333	4.65840321811056	1.1766585269235e-76	1.06804930815722e-74	yes	--	hypothetical protein Ccrd_024602, partial [Cynara cardunculus var. scolymus] [Cynara cardunculus]	-	-	-	-	-	-	-
Unigene0000653	207.333333333333	468.333333333333	10.9086	12.2205	10.5680	21.2596	25.6475	24.4110	11.2323666666667	23.7727	1.08164383110931	1.2021407888828e-07	5.11259409078655e-07	yes	--	PREDICTED: serine/threonine-protein kinase dst1 [Nicotiana tomentosiformis]	-	-	-	-	-	-	-
Unigene0000654	1658	2801.66666666667	16.9153	15.3176	15.4778	21.1441	28.3727	25.7406	15.9035666666667	25.0858	0.657520594542968	0.000277720019511256	0.000757124899426374	no	--	PREDICTED: chaperone protein ClpB4, mitochondrial-like [Solanum tuberosum]	-	-	-	-	-	-	-
Unigene0000655	109.666666666667	177.666666666667	3.0756	4.0726	2.2110	4.3774	5.2419	4.5475	3.11973333333333	4.72226666666667	0.598056796388532	0.0343565855966099	0.0617391837413212	no	--	--	-	-	-	-	-	-	-
Unigene0000656	24	21.6666666666667	2.4813	1.1896	2.0263	1.1377	1.4531	2.2669	1.89906666666667	1.61923333333333	-0.229979657544791	0.653383559434883	0.749025347445391	no	--	--	-	-	-	-	-	-	-
Unigene0000657	13.3333333333333	27.6666666666667	0.4050	0.6201	0.4302	0.4112	1.1241	1.2584	0.4851	0.931233333333333	0.940860520652901	0.0814505792877088	0.132151616194315	no	--	--	-	-	-	-	-	-	-
Unigene0000658	28	42.6666666666667	1.3530	1.0054	0.7684	2.0604	1.1474	1.3580	1.04226666666667	1.52193333333333	0.546180722344567	0.196157555585377	0.28248301448282	no	--	--	-	-	-	-	-	-	-
Unigene0000659	5	14.6666666666667	0.3532	0.1166	0.4012	0.5378	1.2142	0.5748	0.290333333333333	0.7756	1.41760258534172	0.044006231993096	0.0768965619439894	no	--	--	-	-	-	-	-	-	-
Unigene0000660	1.33333333333333	46.6666666666667	0.0000	0.1233	0.1212	2.9065	2.3623	2.9173	0.0815	2.7287	5.06526992031481	9.33907990293459e-16	7.7534972872786e-15	yes	--	Myc-type, basic helix-loop-helix (bHLH) domain-containing protein [Cynara cardunculus var. scolymus] [Cynara cardunculus]	-	-	-	-	-	-	-
Unigene0000661	0	13	0.0000	0.0000	0.0000	0.6214	0.5892	0.6475	0.001	0.619366666666667	9.27464993131373	3.74300916203038e-07	1.50736957636825e-06	yes	--	--	-	-	-	-	-	-	-
Unigene0000662	45.3333333333333	8.33333333333333	1.3355	1.4435	1.3003	0.0308	0.5510	0.0593	1.35976666666667	0.2137	-2.6697002959214	0.000196320778392386	0.000548160915573886	yes	--	--	-	-	-	-	-	-	-
Unigene0000663	693.666666666667	86.6666666666667	15.1535	12.0156	15.7301	1.9072	1.4985	1.6918	14.2997333333333	1.69916666666667	-3.07308896871543	2.60709393730272e-40	6.85997243467961e-39	yes	PCMP-A2	PREDICTED: pentatricopeptide repeat-containing protein At4g18520 [Solanum tuberosum]	-	-	-	-	-	-	-
Unigene0000664	20.6666666666667	9.66666666666667	0.9500	1.4119	1.2719	0.7234	0.6369	0.2319	1.21126666666667	0.530733333333333	-1.19045744995641	0.0321742776953352	0.0582313299393417	no	--	--	-	-	-	-	-	-	-
Unigene0000665	1.33333333333333	22.3333333333333	0.0471	0.1400	0.0000	0.7174	1.0884	1.1041	0.0623666666666667	0.969966666666667	3.95908811144119	2.76773275359328e-07	1.13091838495866e-06	yes	--	--	-	-	-	-	-	-	-
Unigene0000666	0	44	0.0000	0.0000	0.0000	1.0596	3.0141	1.5288	0.001	1.8675	10.8668925276766	5.53105485495575e-14	4.08566568847774e-13	yes	KCS12	3-Oxoacyl-[acyl-carrier-protein (ACP)] synthase III C-terminal [Cynara cardunculus var. scolymus] [Cynara cardunculus]	Metabolism;Organismal Systems	Lipid metabolism;Environmental adaptation;Global and overview maps	ko01100//Metabolic pathways;ko01110//Biosynthesis of secondary metabolites;ko04626//Plant-pathogen interaction;ko00062//Fatty acid elongation	K15397	-	-	-
Unigene0000667	3	15	0.1220	0.1812	0.2375	0.2476	0.8554	1.4291	0.180233333333333	0.844033333333333	2.2274341205857	0.00765038910858746	0.0159646723485839	yes	--	Zinc finger, RING/FYVE/PHD-type [Cynara cardunculus var. scolymus] [Cynara cardunculus]	-	-	-	-	-	-	-
Unigene0000668	599.333333333333	115	15.4957	13.8113	10.8272	3.6640	1.6379	2.1366	13.3780666666667	2.4795	-2.43174850928634	4.68971605162282e-16	3.97654026983184e-15	yes	WRKY24	DNA-binding WRKY [Cynara cardunculus var. scolymus] [Cynara cardunculus]	Environmental Information Processing;Organismal Systems	Environmental adaptation;Signal transduction	ko04626//Plant-pathogen interaction;ko04016//MAPK signaling pathway - plant	K13424	-	-	-
Unigene0000669	632.666666666667	1281.66666666667	39.6484	39.7139	36.8553	66.8584	74.5333	80.1013	38.7392	73.831	0.930432537881397	2.70070984899266e-07	1.10492080201317e-06	no	--	ARID domain-containing protein C08B11.3, partial [Anthurium amnicola]	-	-	-	-	-	-	-
Unigene0000670	4.33333333333333	27.3333333333333	0.0911	0.2707	0.2216	0.9244	1.5403	0.9337	0.194466666666667	1.1328	2.54229837990597	1.82586962585574e-05	5.93681508846993e-05	yes	--	--	-	-	-	-	-	-	-
Unigene0000671	14.3333333333333	381.666666666667	0.2001	0.1983	0.1689	4.3882	4.8546	4.9506	0.1891	4.73113333333333	4.64496455121659	1.78205540650494e-55	8.14467310838469e-54	yes	At3g47200	PREDICTED: UPF0481 protein At3g47200-like [Vitis vinifera]	-	-	-	-	-	-	-
Unigene0000672	10	7	0.8556	0.6055	0.3570	0.8066	0.3026	0.1194	0.606033333333333	0.409533333333333	-0.565416265097981	0.50369930354912	0.61573092355652	no	--	--	-	-	-	-	-	-	-
Unigene0000673	0.666666666666667	15.3333333333333	0.0000	0.0000	0.0873	0.5919	0.2591	1.1388	0.0291	0.663266666666667	4.51049796492582	6.79419504359695e-05	0.000203506203375277	yes	--	--	-	-	-	-	-	-	-
Unigene0000674	37.3333333333333	26.6666666666667	1.4952	2.0850	2.5342	1.0682	1.1881	1.8928	2.03813333333333	1.38303333333333	-0.559412506561334	0.181498553894535	0.264646390718252	no	--	--	-	-	-	-	-	-	-
Unigene0000675	1165.66666666667	2799	12.5756	14.8296	12.9033	27.4300	33.0662	30.1443	13.4361666666667	30.2135	1.16907172233113	4.52800818610042e-11	2.68296922865277e-10	yes	OFUT29	GDP-fucose protein O-fucosyltransferase [Corchorus capsularis]	-	-	-	-	-	-	-
Unigene0000676	0	0.666666666666667	0.0000	0.0000	0.0000	0.0000	0.0000	0.0718	0.001	0.0239333333333333	4.58094943821453	0.579748049627508	0.681672474512943	no	--	GOSR2/Membrin/Bos1 [Cynara cardunculus var. scolymus] [Cynara cardunculus]	Metabolism	Glycan biosynthesis and metabolism;Global and overview maps	ko01100//Metabolic pathways;ko00531//Glycosaminoglycan degradation	K10532	-	-	-
Unigene0000677	91	293.333333333333	2.4934	2.0830	2.0232	7.4703	6.3541	6.3024	2.19986666666667	6.70893333333333	1.60866732266427	1.10091041166738e-11	6.85655258578615e-11	yes	CPR1	PREDICTED: F-box/kelch-repeat protein At3g23880-like [Malus domestica]	-	-	-	-	-	-	-
Unigene0000678	5324.33333333333	6469	75.3393	74.9230	69.3204	85.1163	84.8803	81.2619	73.1942333333333	83.7528333333333	0.194408008130568	0.221805822230124	0.313372854331427	no	ACG12	PREDICTED: glucose-6-phosphate 1-dehydrogenase, cytoplasmic-like [Daucus carota subsp. sativus] [Daucus carota]	Metabolism	Metabolism of other amino acids;Global and overview maps;Carbohydrate metabolism	ko01100//Metabolic pathways;ko01110//Biosynthesis of secondary metabolites;ko01200//Carbon metabolism;ko00480//Glutathione metabolism;ko00030//Pentose phosphate pathway	K00036	GO:0044444//cytoplasmic part	GO:0000166//nucleotide binding;GO:0016616//oxidoreductase activity, acting on the CH-OH group of donors, NAD or NADP as acceptor	GO:0006739//NADP metabolic process;GO:0019318//hexose metabolic process
Unigene0000679	0.666666666666667	422.333333333333	0.0000	0.0978	0.0000	18.6828	19.7852	19.6573	0.0326	19.3751	9.21511607674135	3.87544542749138e-85	4.41035378262088e-83	yes	--	--	-	-	-	-	-	-	-
Unigene0000680	8.33333333333333	7.33333333333333	0.5488	0.6646	0.2969	0.7429	0.2013	0.3573	0.503433333333333	0.433833333333333	-0.214659837492923	0.799432445189176	0.875740637896173	no	--	--	-	-	-	-	-	-	-
Unigene0000681	1.33333333333333	458.333333333333	0.0000	0.0535	0.0000	3.0975	9.8586	3.4804	0.0178333333333333	5.47883333333333	8.26314851636377	1.84238441974109e-32	3.53050646899743e-31	yes	--	Galactose oxidase/kelch, beta-propeller, partial [Cynara cardunculus var. scolymus] [Cynara cardunculus]	-	-	-	-	-	-	-
Unigene0000682	325.333333333333	448	5.5106	5.3438	5.3003	5.2206	7.8506	7.6716	5.3849	6.91426666666667	0.360656692431186	0.0994463411447736	0.157539477823255	no	--	--	-	-	-	-	-	-	-
Unigene0000683	366	3846.33333333333	2.7662	6.4161	4.4441	43.6460	46.4726	44.7090	4.54213333333333	44.9425333333333	3.3066394872716	2.46264205928366e-33	4.90170219416927e-32	yes	CESA4	cellulose synthase A catalytic subunit 4 [UDP-forming]-like [Cajanus cajan]	-	-	-	-	GO:0031224//intrinsic component of membrane	GO:0016759//cellulose synthase activity;GO:0043169//cation binding	GO:0009617//response to bacterium;GO:0009620//response to fungus;GO:0009832//plant-type cell wall biogenesis;GO:0030243//cellulose metabolic process;GO:0045229//external encapsulating structure organization;GO:0045491//xylan metabolic process
Unigene0000684	236	1046.33333333333	11.1348	15.2099	11.4732	47.4140	57.8054	51.6778	12.6059666666667	52.2990666666667	2.05267844724793	5.49964439120263e-22	6.55278922475945e-21	yes	--	PREDICTED: uncharacterized protein LOC105165527 [Sesamum indicum]	-	-	-	-	-	-	-
Unigene0000685	0	74.6666666666667	0.0000	0.0000	0.0000	4.2143	3.1008	1.8349	0.001	3.05	11.5745935273376	3.05702362721903e-22	3.68925696009113e-21	yes	--	--	-	-	-	-	-	-	-
Unigene0000686	2.66666666666667	9.33333333333333	0.0000	0.2899	0.0000	0.0000	0.7846	0.0714	0.0966333333333333	0.285333333333333	1.56205546322711	0.349408950220708	0.456849530324046	no	--	PREDICTED: vitellogenin-A2-like [Solanum tuberosum]	-	-	-	-	-	-	-
Unigene0000687	822	1534	8.1579	8.9857	8.0843	12.4446	15.4795	16.2369	8.4093	14.7203333333333	0.807752721786773	1.37047191609123e-05	4.5288749250373e-05	no	At2g37230	Pentatricopeptide repeat-containing protein [Cynara cardunculus var. scolymus] [Cynara cardunculus]	-	-	-	-	-	-	-
Unigene0000688	23.3333333333333	58	0.4817	0.3182	0.4343	1.0324	0.9716	0.8885	0.4114	0.964166666666667	1.22874075963613	0.000555100270204343	0.00144112691912695	yes	--	--	-	-	-	-	-	-	-
Unigene0000689	21	64.3333333333333	0.5019	0.7149	0.7330	1.3695	1.6308	2.6652	0.649933333333333	1.8885	1.53887713683516	0.000162715811157278	0.000459818508221773	yes	--	PREDICTED: protein FAR1-RELATED SEQUENCE 2 isoform X2 [Prunus mume]	Genetic Information Processing	Replication and repair	ko03440//Homologous recombination	K10875	-	-	-
Unigene0000690	11.3333333333333	14.3333333333333	0.3692	0.7925	0.8986	0.6247	0.8631	0.9614	0.686766666666667	0.8164	0.249456164873532	0.729125363332509	0.815792445969255	no	PDPK1	--	-	-	-	-	-	-	-
Unigene0000691	99.3333333333333	359.666666666667	1.2851	3.5504	2.4303	10.6882	6.9945	7.4814	2.42193333333333	8.38803333333333	1.79217344095414	1.65341932653724e-07	6.9301874833849e-07	yes	FDH	3-Oxoacyl-[acyl-carrier-protein (ACP)] synthase III C-terminal [Cynara cardunculus var. scolymus] [Cynara cardunculus]	Metabolism;Organismal Systems	Lipid metabolism;Environmental adaptation;Global and overview maps	ko01100//Metabolic pathways;ko01110//Biosynthesis of secondary metabolites;ko04626//Plant-pathogen interaction;ko00062//Fatty acid elongation	K15397	GO:0031224//intrinsic component of membrane;GO:0043231//intracellular membrane-bounded organelle	GO:0016746//transferase activity, transferring acyl groups	GO:0006631//fatty acid metabolic process;GO:0007275//multicellular organism development
Unigene0000692	139.333333333333	2	6.3201	6.0533	5.0461	0.0000	0.1391	0.0823	5.8065	0.0738	-6.29790418184043	1.04652820722568e-37	2.48767678961463e-36	yes	--	--	-	-	-	-	-	-	-
Unigene0000693	2.66666666666667	35.6666666666667	0.4065	0.0000	0.0000	1.3929	1.8449	1.7864	0.1355	1.67473333333333	3.6275666378009	1.1336651190219e-06	4.30728402328653e-06	yes	--	Hydantoinase/oxoprolinase [Corchorus capsularis]	Metabolism	Global and overview maps;Metabolism of other amino acids	ko01100//Metabolic pathways;ko00480//Glutathione metabolism	K01469	-	-	-
Unigene0000694	14.6666666666667	18	0.4747	0.5487	0.6932	0.1606	1.2403	0.4635	0.5722	0.621466666666667	0.119157514494606	0.889330519832081	0.947685158323802	no	PCMP-H34	Pentatricopeptide repeat-containing protein [Cynara cardunculus var. scolymus] [Cynara cardunculus]	-	-	-	-	-	-	-
Unigene0000695	53.6666666666667	34	0.7854	1.0505	1.2809	0.4784	0.8263	0.5177	1.03893333333333	0.607466666666667	-0.774225930374225	0.0457166438023137	0.0795743176570164	no	NLP7	NIN-like protein, partial [Chrysanthemum x morifolium]	-	-	-	-	-	-	-
Unigene0000696	2	15.6666666666667	0.2417	0.1198	0.0000	0.9817	0.5984	1.1213	0.1205	0.900466666666667	2.90163972520682	0.00033577716857546	0.000902270446015379	yes	--	--	-	-	-	-	-	-	-
Unigene0000697	24	334.333333333333	1.3626	1.9371	0.9230	16.4208	20.7774	17.6466	1.40756666666667	18.2816	3.69911718065675	4.65856771028766e-33	9.17027722118938e-32	yes	KIN5B	Kinesin, motor domain-containing protein [Cynara cardunculus var. scolymus] [Cynara cardunculus]	-	-	-	-	GO:0015630//microtubule cytoskeleton;GO:0043231//intracellular membrane-bounded organelle	-	-
Unigene0000698	41.6666666666667	13.3333333333333	1.4750	0.8063	0.8666	0.1549	0.5456	0.1987	1.0493	0.299733333333333	-1.8076757705057	0.000831117614909828	0.00209156673844212	yes	--	hypothetical protein Ccrd_008120 [Cynara cardunculus var. scolymus] [Cynara cardunculus]	-	-	-	-	-	-	-
Unigene0000699	0.666666666666667	42	0.0000	0.0000	0.0970	2.2241	1.7255	1.9449	0.0323333333333333	1.96483333333333	5.92524088449871	1.07122897626083e-15	8.86849399442927e-15	yes	GSDA	PREDICTED: guanine deaminase [Malus domestica]	-	-	-	-	-	GO:0016814//hydrolase activity, acting on carbon-nitrogen (but not peptide) bonds, in cyclic amidines;GO:0046914//transition metal ion binding	-
Unigene0000700	899.333333333333	1115.66666666667	52.7811	54.4189	51.4495	66.1525	62.1145	57.3559	52.8831666666667	61.8743	0.226531729959756	0.196094977092778	0.282401830245827	no	At5g07960	PREDICTED: protein Asterix [Cucumis sativus]	-	-	-	-	GO:0009536//plastid;GO:0031224//intrinsic component of membrane	-	GO:0046474//glycerophospholipid biosynthetic process
Unigene0000701	139	112.666666666667	2.1434	2.2417	1.7536	1.3449	1.8915	1.3809	2.04623333333333	1.5391	-0.410883694939848	0.126872090190441	0.194259818955906	no	EPSPS-1	PREDICTED: 3-phosphoshikimate 1-carboxyvinyltransferase 2 [Pyrus x bretschneideri]	Metabolism	Amino acid metabolism;Global and overview maps	ko01100//Metabolic pathways;ko01110//Biosynthesis of secondary metabolites;ko01230//Biosynthesis of amino acids;ko00400//Phenylalanine, tyrosine and tryptophan biosynthesis	K00800	-	GO:0016765//transferase activity, transferring alkyl or aryl (other than methyl) groups	GO:0008652//cellular amino acid biosynthetic process;GO:0043650//dicarboxylic acid biosynthetic process
Unigene0000702	23.3333333333333	10.3333333333333	1.4035	1.7383	0.9110	0.4750	0.5308	0.6853	1.35093333333333	0.5637	-1.26095700885013	0.0137591699849859	0.0271526933232126	yes	--	MuDR family transposase [Corchorus olitorius]	-	-	-	-	-	-	-
Unigene0000703	0	0	0.0000	0.0000	0.0000	0.0000	0.0000	0.0000	0.001	0.001	0	notest	notest	notest	GRXC9	Glutaredoxin [Cynara cardunculus var. scolymus] [Cynara cardunculus]	-	-	-	-	-	-	-
Unigene0000704	247.333333333333	343	13.7015	12.8304	12.8700	15.0562	18.6219	17.4734	13.1339666666667	17.0505	0.37651134753024	0.0663765023685414	0.110534827031456	no	--	--	-	-	-	-	-	-	-
Unigene0000705	3.66666666666667	13	0.4781	0.0000	0.1746	0.6675	0.8384	0.6420	0.217566666666667	0.715966666666667	1.71843488277167	0.0371134891657344	0.0661294897862176	no	--	--	-	-	-	-	-	-	-
Unigene0000706	356.333333333333	519.666666666667	4.3158	3.3822	3.7894	4.2934	5.7053	5.6692	3.82913333333333	5.22263333333333	0.447759522829333	0.0334641758519447	0.0603140874213123	no	--	PREDICTED: ABC transporter B family member 25-like isoform X2 [Arachis ipaensis]	-	-	-	-	-	-	-
Unigene0000707	27	117.333333333333	0.3692	0.4471	0.8188	3.1026	2.0986	1.5823	0.545033333333333	2.26116666666667	2.05265096402102	3.43121724450533e-07	1.38800711087823e-06	yes	--	--	-	-	-	-	-	-	-
Unigene0000708	11.3333333333333	7	0.4750	0.4706	1.0406	0.1808	0.6859	0.2319	0.662066666666667	0.3662	-0.854344705091857	0.252904651811964	0.349795595987252	no	--	--	-	-	-	-	-	-	-
Unigene0000709	190.333333333333	334.333333333333	4.7842	4.3572	4.4935	6.2554	8.0152	8.1644	4.54496666666667	7.47833333333333	0.718447064621596	0.000998528220010845	0.00247881349747034	no	--	Biotin/lipoate A/B protein ligase [Cynara cardunculus var. scolymus] [Cynara cardunculus]	-	-	-	-	-	GO:0003824//catalytic activity	GO:0036211//protein modification process
Unigene0000710	1155.33333333333	2812.66666666667	26.8139	25.5092	20.9280	56.8756	54.5310	56.8158	24.4170333333333	56.0741333333333	1.19944749388275	1.528930774197e-11	9.41601268649419e-11	yes	--	Transport protein SEC31 [Theobroma cacao]	-	-	-	-	-	-	-
Unigene0000711	9.33333333333333	14	0.2419	0.4794	0.3926	0.4912	0.3992	0.7087	0.3713	0.533033333333333	0.5216404398012	0.414965542271779	0.525990851368009	no	--	--	-	-	-	-	-	-	-
Unigene0000712	114.333333333333	577.666666666667	1.1166	1.4715	1.1960	4.6708	6.5513	6.6520	1.26136666666667	5.95803333333333	2.23984848139494	1.75988458272371e-20	1.94092564724812e-19	yes	--	Histone deacetylase complex subunit SAP30/SAP30-like protein [Corchorus capsularis]	-	-	-	-	-	-	-
Unigene0000713	217.666666666667	218	6.0914	5.3823	5.5459	4.6851	5.6575	5.6397	5.6732	5.32743333333333	-0.0907220904541851	0.690556673967839	0.782535202591206	no	--	RNI-like superfamily protein isoform 1 [Theobroma cacao]	-	-	-	-	-	-	GO:0000302//response to reactive oxygen species;GO:0009642//response to light intensity
Unigene0000714	13	4	0.6410	0.9526	0.4681	0.5423	0.0000	0.1043	0.687233333333333	0.215533333333333	-1.67288900742331	0.0777382895470894	0.126836009981113	no	--	--	-	-	-	-	-	-	-
Unigene0000715	0.666666666666667	21.6666666666667	0.0829	0.0000	0.0000	0.5047	0.9572	1.0114	0.0276333333333333	0.824433333333333	4.89892133071821	1.06805582055033e-07	4.56516140913346e-07	yes	--	--	-	-	-	-	-	-	-
Unigene0000716	0	19	0.0000	0.0000	0.0000	0.2195	1.6949	0.7918	0.001	0.902066666666667	9.81709024866032	1.95178757486857e-06	7.19411515753782e-06	yes	--	--	-	-	-	-	-	-	-
Unigene0000717	964.666666666667	1379	9.7278	10.3562	9.5120	13.9528	13.2448	12.7137	9.86533333333333	13.3037666666667	0.431395067516811	0.0117529103735432	0.0235745191622903	no	Hnrnpf	Nucleotide-binding, alpha-beta plait [Cynara cardunculus var. scolymus] [Cynara cardunculus]	-	-	-	-	GO:0032991//macromolecular complex;GO:0044423//virion part	GO:0097159//organic cyclic compound binding	-
Unigene0000718	517.333333333333	811.666666666667	8.9366	11.8989	12.3041	17.0255	16.6234	15.4048	11.0465333333333	16.3512333333333	0.56580577037256	0.00450394112643105	0.00985478641718223	no	--	PREDICTED: tropomyosin [Theobroma cacao]	-	-	-	-	-	-	-
Unigene0000719	495.333333333333	18.3333333333333	23.1388	25.8216	38.3816	1.4531	0.9842	0.6406	29.114	1.02596666666667	-4.82665730220236	2.96555181566151e-44	8.99366317126767e-43	yes	GRXS1	Glutaredoxin [Cynara cardunculus var. scolymus] [Cynara cardunculus]	-	-	-	-	-	GO:0015036//disulfide oxidoreductase activity	GO:0019725//cellular homeostasis;GO:0044710//single-organism metabolic process
Unigene0000720	3.33333333333333	15.3333333333333	0.1175	0.0000	0.4575	0.8944	0.8239	0.8030	0.191666666666667	0.840433333333333	2.13253392809468	0.00766141838935932	0.015983291773695	yes	--	--	-	-	-	-	-	-	-
Unigene0000721	16.3333333333333	29.6666666666667	0.7064	0.7411	0.5664	1.0969	1.5430	0.7304	0.6713	1.12343333333333	0.742884967269164	0.101299787877781	0.160166292491776	no	--	--	-	-	-	-	-	-	-
Unigene0000722	353	6810.66666666667	3.4310	3.8654	1.8399	61.8425	46.9083	58.7548	3.04543333333333	55.8352	4.19645549404085	8.46915799203968e-51	3.32062481443272e-49	yes	IRX7	Exostosin-like protein [Cynara cardunculus var. scolymus] [Cynara cardunculus]	-	-	-	-	-	-	-
Unigene0000723	1.33333333333333	17.3333333333333	0.0450	0.1338	0.0000	0.4569	0.6684	1.0547	0.0596	0.726666666666667	3.60790949336833	3.1968874034906e-05	0.00010037626672251	yes	--	--	-	-	-	-	-	-	-
Unigene0000724	0	20.6666666666667	0.0000	0.0000	0.0000	0.8162	0.9951	0.4711	0.001	0.7608	9.5713734359732	2.70103354425458e-09	1.36335031289031e-08	yes	--	--	-	-	-	-	-	-	-
Unigene0000725	403	41.6666666666667	10.9519	6.5669	5.1112	0.5943	0.5454	1.0880	7.54333333333333	0.742566666666667	-3.34460971865161	1.68279062133771e-19	1.76056795849032e-18	yes	UGT71E1	UDP-glycosyltransferase 71E1 [Stevia rebaudiana]	-	-	-	-	-	-	-
Unigene0000726	14	33	0.6262	0.9306	0.6097	1.5893	1.8946	1.2740	0.722166666666667	1.58596666666667	1.13495871337517	0.00983653522052553	0.0200685245506249	yes	--	PREDICTED: LOW QUALITY PROTEIN: beta-amylase 7 [Pyrus x bretschneideri]	-	-	-	-	-	-	-
Unigene0000727	1052.66666666667	1983	7.0581	7.1014	7.1179	11.1260	13.2296	13.2594	7.09246666666667	12.5383333333333	0.821986219426353	2.22603185177216e-06	8.15280359840057e-06	no	IDM1	Acyl-CoA N-acyltransferase [Cynara cardunculus var. scolymus] [Cynara cardunculus]	-	-	-	-	-	-	-
Unigene0000728	2.66666666666667	8.66666666666667	0.0000	0.3538	0.1159	0.6041	0.5401	0.2906	0.156566666666667	0.478266666666667	1.61103815169974	0.0955915620618492	0.152078548094133	no	--	--	-	-	-	-	-	-	-
Unigene0000729	361.333333333333	315	5.2176	5.0485	4.2997	3.7798	4.0140	4.1533	4.85526666666667	3.98236666666667	-0.285924475424703	0.152497128370303	0.227687032517604	no	VIP2	NOT2/NOT3/NOT5-like protein [Cynara cardunculus var. scolymus] [Cynara cardunculus]	Genetic Information Processing	Folding, sorting and degradation	ko03018//RNA degradation	K12605	-	-	GO:0010468//regulation of gene expression
Unigene0000730	0.666666666666667	302.666666666667	0.0000	0.0000	0.0255	2.9725	3.7533	4.2888	0.0085	3.67153333333333	8.7547041414688	1.38585595898103e-61	7.88569363859694e-60	yes	DRP1A	PREDICTED: dynamin-related protein 1A [Daucus carota subsp. sativus] [Daucus carota]	-	-	-	-	-	GO:0017111//nucleoside-triphosphatase activity;GO:0032550//purine ribonucleoside binding	-
Unigene0000731	0	49.3333333333333	0.0000	0.0000	0.0000	1.6405	0.9885	1.2787	0.001	1.30256666666667	10.3471414976327	2.41867623029388e-19	2.50884267242128e-18	yes	--	--	-	-	-	-	-	-	-
Unigene0000732	2.33333333333333	1844.66666666667	0.1276	0.0000	0.0497	32.1096	47.2879	51.1030	0.0591	43.5001666666667	9.52364708277726	4.56854200302812e-120	1.09455052905181e-117	yes	NIP7-1	Aquaporin-like protein [Cynara cardunculus var. scolymus] [Cynara cardunculus]	-	-	-	-	GO:0016020//membrane	-	-
Unigene0000733	143	690.666666666667	4.3309	8.4509	5.9381	26.8306	28.9182	29.3903	6.23996666666667	28.3797	2.18524911136644	6.92005278749467e-18	6.55446780981158e-17	yes	--	AT4g35320/F23E12_120 [Arabidopsis thaliana]	-	-	-	-	-	-	-
Unigene0000734	78	156	4.3061	4.6757	4.6522	8.2046	8.8102	8.6409	4.54466666666667	8.5519	0.91207050095767	0.000261087433054881	0.000714669936265259	no	TWN2	Aminoacyl-tRNA synthetase, class Ia [Corchorus capsularis]	Genetic Information Processing	Translation	ko00970//Aminoacyl-tRNA biosynthesis	K01873	-	GO:0004812//aminoacyl-tRNA ligase activity	GO:0006418//tRNA aminoacylation for protein translation
Unigene0000735	20.6666666666667	354	0.2311	0.5724	0.3750	6.2566	6.2770	6.5260	0.392833333333333	6.3532	4.01549417831357	2.00452291380626e-38	4.8913367761659e-37	yes	QRT3	Parallel beta-helix repeat-containing protein, partial [Cynara cardunculus var. scolymus] [Cynara cardunculus]	-	-	-	-	-	GO:0016798//hydrolase activity, acting on glycosyl bonds	GO:0009555//pollen development;GO:0032989//cellular component morphogenesis;GO:0045229//external encapsulating structure organization
Unigene0000736	31.3333333333333	30	1.0099	0.7900	0.6728	0.8364	0.4386	1.0122	0.824233333333333	0.7624	-0.112504690478623	0.79815748839714	0.87472288299029	no	AHL1	AT hook, DNA-binding motif-containing protein [Cynara cardunculus var. scolymus] [Cynara cardunculus]	-	-	-	-	-	-	-
Unigene0000737	124.666666666667	175.333333333333	2.7723	5.0131	4.9938	6.6144	4.9757	5.5502	4.25973333333333	5.71343333333333	0.423594836691733	0.149132166892497	0.223273160121926	no	CLS	CDP-alcohol phosphatidyltransferase [Cynara cardunculus var. scolymus] [Cynara cardunculus]	Metabolism	Lipid metabolism;Global and overview maps	ko01100//Metabolic pathways;ko00564//Glycerophospholipid metabolism	K08744	-	GO:0016772//transferase activity, transferring phosphorus-containing groups	-
Unigene0000738	38	35.3333333333333	2.6147	0.9787	2.9418	1.7697	2.0617	1.8725	2.1784	1.9013	-0.196282699345472	0.672922280788758	0.76678002312411	no	--	--	-	-	-	-	-	-	-
Unigene0000739	4492.66666666667	2386	24.6738	28.8502	22.1984	15.5310	11.2493	11.4708	25.2408	12.7503666666667	-0.985218901098694	4.54065009735588e-07	1.81025515047939e-06	no	LOX1.5	Lipase/lipooxygenase, PLAT/LH2 [Cynara cardunculus var. scolymus] [Cynara cardunculus]	Metabolism	Lipid metabolism	ko00591//Linoleic acid metabolism	K15718	-	-	-
Unigene0000740	119.666666666667	143	4.3087	8.2841	5.5937	8.8009	6.6876	5.1094	6.06216666666667	6.86596666666667	0.179629336656517	0.58062680952632	0.681959723313147	no	dlc-1	PREDICTED: dynein light chain LC6, flagellar outer arm [Ricinus communis]	-	-	-	-	-	-	GO:0044763//single-organism cellular process
Unigene0000741	6.66666666666667	5714.33333333333	0.1142	0.0849	0.0834	84.8190	74.6984	68.9720	0.0941666666666667	76.1631333333333	9.65966065496836	8.65660670385556e-222	1.3826575219867e-218	yes	NPF3.1	Major facilitator superfamily domain, general substrate transporter [Cynara cardunculus var. scolymus] [Cynara cardunculus]	-	-	-	-	-	-	GO:0051234//establishment of localization
Unigene0000742	4459.66666666667	2592	91.0509	95.7245	108.2025	57.0015	49.6833	55.9636	98.3259666666667	54.2161333333333	-0.85885024014796	4.27184712504329e-07	1.70915186094569e-06	no	TIC32	PREDICTED: short-chain dehydrogenase TIC 32, chloroplastic-like [Solanum tuberosum]	-	-	-	-	-	-	-
Unigene0000743	4.66666666666667	11.6666666666667	0.1901	0.1883	0.2776	0.3377	0.8235	0.3249	0.218666666666667	0.495366666666667	1.17976347845753	0.0995551714370847	0.157700906809602	no	--	--	-	-	-	-	-	-	-
Unigene0000744	10.6666666666667	13	0.4607	0.5477	0.4486	0.4209	0.4562	0.8098	0.485666666666667	0.5623	0.211373575310084	0.765889913943098	0.84766590336872	no	--	--	-	-	-	-	-	-	-
Unigene0000745	32.3333333333333	5.66666666666667	0.4733	1.6673	2.8673	0.1602	0.5207	0.1027	1.6693	0.2612	-2.67601645145645	0.000479069018337183	0.00125689177739701	yes	--	--	-	-	-	-	-	-	-
Unigene0000746	28.6666666666667	25.6666666666667	1.1349	0.9541	0.8371	0.5936	0.9081	0.9404	0.975366666666667	0.814033333333333	-0.260856797147761	0.561343638002411	0.67110807018348	no	--	--	-	-	-	-	-	-	-
Unigene0000747	6.66666666666667	10.3333333333333	0.2370	0.7044	0.2307	0.5413	0.6844	0.4629	0.3907	0.562866666666667	0.526731957866906	0.497865939701178	0.610427867620259	no	--	--	-	-	-	-	-	-	-
Unigene0000748	22	10.6666666666667	1.2848	0.7129	1.3510	0.5218	0.4665	0.5521	1.11623333333333	0.513466666666667	-1.12029610685988	0.0273060224885489	0.0503349915852207	no	--	--	-	-	-	-	-	-	-
Unigene0000749	97	1452	0.8542	3.0113	1.8374	27.0846	26.7508	26.7897	1.90096666666667	26.8750333333333	3.82146140433791	3.1706590309345e-27	4.893424978714e-26	yes	NAC073	No apical meristem (NAM) protein [Cynara cardunculus var. scolymus] [Cynara cardunculus]	-	-	-	-	-	-	GO:0006355//regulation of transcription, DNA-templated
Unigene0000750	3	12	0.0209	0.1242	0.0407	0.2121	0.2068	0.2856	0.0619333333333333	0.234833333333333	1.92284920481434	0.0131929425877941	0.0261372650711135	yes	--	--	-	-	-	-	-	-	-
Unigene0000751	259.666666666667	343	14.3374	16.5538	14.7098	19.1275	18.3819	19.3823	15.2003333333333	18.9639	0.319152729239699	0.11109958623924	0.17304628715322	no	TOM9-2	Mitochondrial outer membrane translocase complex, subunit Tom22, plant [Cynara cardunculus var. scolymus] [Cynara cardunculus]	-	-	-	-	-	-	-
Unigene0000752	859	1675	11.6429	11.6736	12.0534	20.6649	21.1525	23.2695	11.7899666666667	21.6956333333333	0.879845062105427	2.96113357631079e-07	1.20642407166601e-06	no	SLC25A24	Calcium-binding EF-hand [Cynara cardunculus var. scolymus] [Cynara cardunculus]	-	-	-	-	GO:0031224//intrinsic component of membrane	-	GO:0044763//single-organism cellular process;GO:0051234//establishment of localization
Unigene0000753	2028.33333333333	3202.66666666667	25.9312	29.2147	27.9821	38.1775	43.6515	41.3824	27.7093333333333	41.0704666666667	0.567729339125128	0.000689949814477356	0.0017609871323142	no	HD16	PREDICTED: casein kinase 1-like protein HD16 [Vitis vinifera]	-	-	-	-	-	GO:0004672//protein kinase activity;GO:0032550//purine ribonucleoside binding	GO:0006464//cellular protein modification process;GO:0006796//phosphate-containing compound metabolic process
Unigene0000754	14.3333333333333	81.6666666666667	0.3460	0.6121	0.0962	1.8065	2.1412	1.6411	0.351433333333333	1.86293333333333	2.4062531050365	7.91967269076052e-07	3.06870463530907e-06	yes	At4g35930	F-box domain, cyclin-like protein [Cynara cardunculus var. scolymus] [Cynara cardunculus]	-	-	-	-	-	-	-
Unigene0000755	539.333333333333	352	20.1714	24.1256	23.1329	15.5951	13.7896	12.1985	22.4766333333333	13.8610666666667	-0.697387674274183	0.000513519213862245	0.00134063075354706	no	--	Polyketide cyclase/dehydrase [Cynara cardunculus var. scolymus] [Cynara cardunculus]	-	-	-	-	-	-	-
Unigene0000756	0	44.3333333333333	0.0000	0.0000	0.0000	1.0456	1.8632	1.9342	0.001	1.61433333333333	10.6567227868805	8.76559894979111e-17	7.75697569582895e-16	yes	--	--	-	-	-	-	-	-	-
Unigene0000757	90.6666666666667	173.333333333333	1.3772	2.2387	2.1580	2.9930	3.8531	3.4883	1.92463333333333	3.4448	0.839836604040318	0.00260237741279719	0.00597030653199984	no	--	PREDICTED: 50S ribosomal protein L18, chloroplastic-like [Fragaria vesca subsp. vesca] [Fragaria vesca]	-	-	-	-	-	-	-
Unigene0000758	370	615	4.6249	4.2213	3.6602	6.4534	6.4014	6.7415	4.1688	6.5321	0.647914717422862	0.000787898051633629	0.0019924397093725	no	BAM1	Glycoside hydrolase, catalytic domain-containing protein [Cynara cardunculus var. scolymus] [Cynara cardunculus]	Metabolism	Carbohydrate metabolism	ko00500//Starch and sucrose metabolism	K01177	GO:0009536//plastid	GO:0016798//hydrolase activity, acting on glycosyl bonds	GO:0005975//carbohydrate metabolic process
Unigene0000759	1152.33333333333	1430	14.9095	13.2200	11.2748	18.2837	13.8718	14.2677	13.1347666666667	15.4744	0.236492900016883	0.22905573551694	0.321816238779834	no	CSLG3	Cellulose synthase [Cynara cardunculus var. scolymus] [Cynara cardunculus]	-	-	-	-	-	-	-
Unigene0000760	9.33333333333333	3.33333333333333	0.3634	0.4801	0.8256	0.1230	0.3998	0.0000	0.556366666666667	0.174266666666667	-1.67473934655053	0.0818980827762059	0.132787755375885	no	--	--	-	-	-	-	-	-	-
Unigene0000761	29	342.666666666667	0.7185	1.3401	1.5638	12.3582	14.1598	13.7860	1.20746666666667	13.4346666666667	3.47590525878972	5.32937103714791e-31	9.63839090115256e-30	yes	--	--	-	-	-	-	-	-	-
Unigene0000762	0	4.33333333333333	0.0000	0.0000	0.0000	0.0000	0.5551	0.7665	0.001	0.440533333333333	8.78310737581093	0.024895945831636	0.0463095926038697	yes	--	--	-	-	-	-	-	-	-
Unigene0000763	213	686.333333333333	1.7747	2.8690	2.7170	7.3257	8.0448	6.9097	2.45356666666667	7.42673333333333	1.59784730548983	3.85353038959641e-12	2.49242052948023e-11	yes	--	--	-	-	-	-	-	-	-
Unigene0000764	1.33333333333333	17.6666666666667	0.0000	0.0000	0.1518	0.4750	0.7721	0.6472	0.0506	0.631433333333333	3.64142113242631	3.15655258988347e-05	9.91987783528377e-05	yes	--	PREDICTED: cell cycle checkpoint control protein RAD9A [Jatropha curcas]	-	-	-	-	-	GO:0016787//hydrolase activity	GO:0006259//DNA metabolic process;GO:0006974//cellular response to DNA damage stimulus
Unigene0000765	1168.66666666667	1567.33333333333	8.5741	5.6381	6.3667	7.9940	8.2698	9.7697	6.85963333333333	8.67783333333333	0.339203415629222	0.0983877486984941	0.156033539760104	no	CIP1	PREDICTED: myosin heavy chain, skeletal muscle, adult [Gossypium arboreum]	-	-	-	-	-	-	-
Unigene0000766	28.6666666666667	51.3333333333333	1.1306	0.6032	0.7339	1.1184	1.4114	1.6137	0.822566666666667	1.38116666666667	0.74768290646353	0.05400977085767	0.0921903661327782	no	--	--	-	-	-	-	-	-	-
Unigene0000767	1272	2537	30.2974	24.5123	30.3577	49.7294	56.2284	53.5491	28.3891333333333	53.1689666666667	0.905245621087736	3.72136826647372e-07	1.49925130416984e-06	no	HIPP36	Heavy metal-associated domain, HMA [Cynara cardunculus var. scolymus] [Cynara cardunculus]	-	-	-	-	-	-	-
Unigene0000768	4.66666666666667	10.3333333333333	0.4231	0.2620	0.0515	0.4296	0.5238	0.5682	0.245533333333333	0.5072	1.04663584896083	0.201924887561447	0.289798310318576	no	--	--	-	-	-	-	-	-	-
Unigene0000769	4	34	0.3887	0.0770	0.0000	1.4998	1.5398	0.6074	0.155233333333333	1.21566666666667	2.96923741240315	0.000175629302342784	0.000493842823642343	yes	--	PREDICTED: probable serine/threonine-protein kinase DDB_G0276461 [Solanum lycopersicum]	-	-	-	-	-	-	-
Unigene0000770	168.333333333333	304	4.5672	6.0928	4.2435	7.9706	9.5327	7.6377	4.96783333333333	8.38033333333333	0.754390856066471	0.0015110824351157	0.00362632699100624	no	Os01g0832000	PREDICTED: probable phytol kinase 2, chloroplastic [Ricinus communis]	Metabolism	Metabolism of terpenoids and polyketides	ko00900//Terpenoid backbone biosynthesis	K15892	GO:0031224//intrinsic component of membrane;GO:0042170//plastid membrane	GO:0052668//farnesol kinase activity	GO:0001101//response to acid chemical;GO:0006714//sesquiterpenoid metabolic process;GO:0006796//phosphate-containing compound metabolic process;GO:0018130//heterocycle biosynthetic process;GO:0018205//peptidyl-lysine modification;GO:0042743//hydrogen peroxide metabolic process;GO:0048437//floral organ development
Unigene0000771	1302.66666666667	2100.66666666667	37.8894	45.9492	43.1047	62.1760	68.8547	61.1238	42.3144333333333	64.0515	0.598082510457976	0.000604386430494085	0.00156013919887274	no	At3g52300	ATPase, F0 complex, subunit D, mitochondrial [Cynara cardunculus var. scolymus] [Cynara cardunculus]	Metabolism	Global and overview maps;Energy metabolism	ko01100//Metabolic pathways;ko00190//Oxidative phosphorylation	K02138	GO:0005840//ribosome;GO:0019866//organelle inner membrane;GO:0033177//proton-transporting two-sector ATPase complex, proton-transporting domain;GO:0044434//chloroplast part;GO:0044455//mitochondrial membrane part	GO:0003824//catalytic activity;GO:0015077//monovalent inorganic cation transmembrane transporter activity;GO:0046914//transition metal ion binding	GO:0006754//ATP biosynthetic process;GO:0006818//hydrogen transport;GO:0019941//modification-dependent protein catabolic process;GO:0035966//response to topologically incorrect protein;GO:0043094//cellular metabolic compound salvage;GO:0043248//proteasome assembly
Unigene0000772	689.333333333333	490.333333333333	12.1648	9.3728	12.3617	7.7001	7.0253	8.1198	11.2997666666667	7.61506666666667	-0.56936441010844	0.00422241161337701	0.00928901986528779	no	--	Glycosyl transferase, family 17 [Cynara cardunculus var. scolymus] [Cynara cardunculus]	Metabolism	Glycan biosynthesis and metabolism;Global and overview maps	ko01100//Metabolic pathways;ko00510//N-Glycan biosynthesis	K00737	-	-	-
Unigene0000773	0	0.666666666666667	0.0000	0.0000	0.0000	0.0000	0.1306	0.0000	0.001	0.0435333333333333	5.44404858593791	0.577007724342053	0.681672474512943	no	--	--	-	-	-	-	-	-	-
Unigene0000774	0	0	0.0000	0.0000	0.0000	0.0000	0.0000	0.0000	0.001	0.001	0	notest	notest	notest	--	--	-	-	-	-	-	-	-
Unigene0000775	2	2	0.0000	0.1111	0.2183	0.0000	0.2776	0.0000	0.1098	0.0925333333333333	-0.246832987148094	1	1	no	--	abscisic stress-ripening protein ASR [Camellia sinensis]	-	-	-	-	-	-	-
Unigene0000776	2	110.666666666667	0.0584	0.0579	0.0569	3.4102	3.8322	1.6544	0.0577333333333333	2.9656	5.68277568581359	3.64630435147424e-22	4.38240053817713e-21	yes	--	--	-	-	-	-	-	-	-
Unigene0000777	12.3333333333333	26	0.4807	0.4763	0.9882	1.3557	1.0578	1.5127	0.6484	1.30873333333333	1.01321516864132	0.0444554770338275	0.0775808533825399	no	--	--	-	-	-	-	-	-	-
Unigene0000778	13.3333333333333	20.3333333333333	0.4250	0.2591	0.6048	0.3983	0.9981	0.3831	0.429633333333333	0.593166666666667	0.465331597077196	0.439687799054824	0.551499732744809	no	--	--	-	-	-	-	-	-	-
Unigene0000779	23	11	1.4153	1.2572	0.6653	0.6441	0.3624	0.5243	1.1126	0.510266666666667	-1.12461170530627	0.0304511741145609	0.0554677936363389	no	--	--	-	-	-	-	-	-	-
Unigene0000780	24.3333333333333	68	1.0175	2.0164	1.0458	2.1809	4.1516	4.2508	1.3599	3.52776666666667	1.37525457434362	0.0012667932177475	0.00308455170179641	yes	--	--	-	-	-	-	-	-	-
Unigene0000781	31	38.3333333333333	0.6648	0.3792	0.8042	0.7158	0.6981	0.7476	0.616066666666667	0.7205	0.225911952101208	0.565794477963171	0.675457453517827	no	--	--	-	-	-	-	-	-	-
Unigene0000782	304.333333333333	7	5.9559	5.1847	6.0214	0.1545	0.1099	0.1115	5.72066666666667	0.1253	-5.51272496370844	1.13692635823226e-57	5.64384130349956e-56	yes	CRK25	Concanavalin A-like lectin/glucanase, subgroup [Cynara cardunculus var. scolymus] [Cynara cardunculus]	-	-	-	-	-	-	-
Unigene0000783	4	20	0.3570	0.0505	0.1986	0.9321	1.0522	0.8468	0.202033333333333	0.9437	2.2237349613007	0.000508408739039078	0.00132805062461182	yes	--	--	-	-	-	-	-	-	-
Unigene0000784	0	10.3333333333333	0.0000	0.0000	0.0000	0.7202	0.6342	0.3464	0.001	0.566933333333333	9.14703528592259	1.40422133511458e-05	4.63468383089841e-05	yes	--	AP2/ERF domain-containing protein [Cynara cardunculus var. scolymus] [Cynara cardunculus]	-	-	-	-	-	-	-
Unigene0000785	33.3333333333333	44	4.6671	2.4734	3.5931	3.7466	4.2990	5.2998	3.57786666666667	4.44846666666667	0.314208517316866	0.424325215886783	0.535810708952475	no	--	Lipase, GDSL [Cynara cardunculus var. scolymus] [Cynara cardunculus]	-	-	-	-	-	-	-
Unigene0000786	0	85.6666666666667	0.0000	0.0000	0.0000	0.0431	2.6960	2.0926	0.001	1.61056666666667	10.6533526645252	6.27340971302474e-09	3.05571540898399e-08	yes	CDR1	Aspartic peptidase [Cynara cardunculus var. scolymus] [Cynara cardunculus]	-	-	-	-	-	-	-
Unigene0000787	1863	8085.33333333333	32.3028	38.1009	30.1412	138.3149	138.6389	133.9689	33.5149666666667	136.974233333333	2.03102712459024	3.53229007214295e-31	6.4472083550128e-30	yes	FBA3	PREDICTED: fructose-bisphosphate aldolase 1, chloroplastic-like [Daucus carota subsp. sativus] [Daucus carota]	Metabolism	Global and overview maps;Carbohydrate metabolism;Energy metabolism	ko01100//Metabolic pathways;ko01110//Biosynthesis of secondary metabolites;ko01200//Carbon metabolism;ko01230//Biosynthesis of amino acids;ko00010//Glycolysis / Gluconeogenesis;ko00710//Carbon fixation in photosynthetic organisms;ko00051//Fructose and mannose metabolism;ko00030//Pentose phosphate pathway	K01623	-	GO:0016832//aldehyde-lyase activity	GO:0006090//pyruvate metabolic process
Unigene0000788	992.333333333333	2703.33333333333	5.8256	9.2922	7.6813	18.5783	19.8047	20.1278	7.5997	19.5036	1.3597260690358	2.41511907455637e-11	1.46263068439939e-10	yes	FPP4	PREDICTED: filament-like plant protein 4 isoform X1 [Nicotiana tomentosiformis]	-	-	-	-	-	-	-
Unigene0000789	20	26.3333333333333	0.8206	1.3551	1.0653	1.8884	1.3543	0.8014	1.08033333333333	1.34803333333333	0.319379651095652	0.529999297999574	0.641822241134308	no	--	--	-	-	-	-	-	-	-
Unigene0000790	122	16.3333333333333	2.7267	1.5980	1.6998	0.3376	0.2058	0.2273	2.00816666666667	0.2569	-2.9666002145724	1.88971269390397e-14	1.44234761132131e-13	yes	PDX13	Aldolase-type TIM barrel, partial [Cynara cardunculus var. scolymus] [Cynara cardunculus]	Metabolism	Metabolism of cofactors and vitamins	ko00750//Vitamin B6 metabolism	K06215	GO:0016020//membrane;GO:0044444//cytoplasmic part	GO:0016843//amine-lyase activity;GO:0046983//protein dimerization activity	GO:0005982//starch metabolic process;GO:0005984//disaccharide metabolic process;GO:0006739//NADP metabolic process;GO:0006778//porphyrin-containing compound metabolic process;GO:0006972//hyperosmotic response;GO:0008614//pyridoxine metabolic process;GO:0009108//coenzyme biosynthetic process;GO:0009411//response to UV;GO:0009893//positive regulation of metabolic process;GO:0010033//response to org…
Unigene0000791	30.6666666666667	2	1.8626	1.0905	0.9068	0.0000	0.1397	0.0827	1.28663333333333	0.0741333333333333	-4.11733477831595	6.22909678638409e-09	3.03526776721248e-08	yes	PIX13	PREDICTED: probable serine/threonine-protein kinase NAK [Juglans regia]	-	-	-	-	-	GO:0016301//kinase activity	-
Unigene0000792	26.6666666666667	10.3333333333333	1.3818	1.2862	0.6523	0.6377	0.2764	0.3271	1.10676666666667	0.413733333333333	-1.41957799771307	0.0101356453156615	0.0206196241693881	yes	--	--	-	-	-	-	-	-	-
Unigene0000793	1868.66666666667	1426	37.2570	35.5219	38.4469	28.5476	26.2191	25.4200	37.0752666666667	26.7289	-0.472056603217639	0.00496787517537766	0.0107745977968109	no	ARGAH1	Ureohydrolase [Cynara cardunculus var. scolymus] [Cynara cardunculus]	Metabolism	Amino acid metabolism;Global and overview maps	ko01100//Metabolic pathways;ko01110//Biosynthesis of secondary metabolites;ko01230//Biosynthesis of amino acids;ko00330//Arginine and proline metabolism;ko00220//Arginine biosynthesis	K01476	-	GO:0016813//hydrolase activity, acting on carbon-nitrogen (but not peptide) bonds, in linear amidines;GO:0043169//cation binding	GO:0006525//arginine metabolic process;GO:0006576//cellular biogenic amine metabolic process
Unigene0000794	626.666666666667	219	14.1209	27.1938	22.8816	8.3629	6.9114	5.9825	21.3987666666667	7.0856	-1.59456571916247	2.67925403536234e-09	1.35288211806688e-08	yes	BHLH062	PREDICTED: transcription factor bHLH47-like [Nelumbo nucifera]	-	-	-	-	-	-	-
Unigene0000795	0	19.3333333333333	0.0000	0.0000	0.0000	0.9733	0.9286	0.3256	0.001	0.7425	9.53624721568813	4.0060500676179e-08	1.79293486508735e-07	yes	LCA1	Cobalamin (vitamin B12) biosynthesis CobW-like, C-terminal [Cynara cardunculus var. scolymus] [Cynara cardunculus]	-	-	-	-	-	-	-
Unigene0000796	80.3333333333333	4.66666666666667	4.4380	1.7743	3.0703	0.1976	0.1606	0.1521	3.0942	0.1701	-4.18511140525699	3.02085025535497e-15	2.42397540056431e-14	yes	At2g01130	PREDICTED: DExH-box ATP-dependent RNA helicase DExH5, mitochondrial isoform X1 [Juglans regia]	Genetic Information Processing	Folding, sorting and degradation	ko03018//RNA degradation	K14442	-	-	-
Unigene0000797	6	23.6666666666667	0.8254	0.1022	0.0000	1.5712	0.9791	0.9068	0.3092	1.15236666666667	1.89798761047295	0.0324927354420759	0.0587434691631415	no	--	--	-	-	-	-	-	-	-
Unigene0000798	2.66666666666667	40.3333333333333	0.1126	0.0000	0.3289	2.9720	1.3472	2.1991	0.147166666666667	2.17276666666667	3.88401040960441	9.25965945032953e-09	4.43180483480655e-08	yes	--	--	-	-	-	-	-	-	-
Unigene0000799	8	5.33333333333333	0.3578	0.7681	0.2903	0.4238	0.2461	0.2330	0.472066666666667	0.300966666666667	-0.649386904438706	0.43203587397799	0.543647082123318	no	--	--	-	-	-	-	-	-	-
Unigene0000800	65.3333333333333	539	0.5325	1.9785	1.7714	11.2176	11.1313	11.0718	1.42746666666667	11.1402333333333	2.96425048823343	1.07542178819161e-15	8.90158654791715e-15	yes	SOT5	Sulfotransferase domain-containing protein [Cynara cardunculus var. scolymus] [Cynara cardunculus]	-	-	-	-	-	-	-
Unigene0000801	4	39.3333333333333	0.1170	0.1738	0.3986	1.3655	2.2680	2.7413	0.2298	2.12493333333333	3.20896687642279	3.95496484141919e-08	1.77085481282883e-07	yes	--	--	-	-	-	-	-	-	-
Unigene0000802	14	7.33333333333333	1.0072	0.5283	0.9230	0.3007	0.3911	0.5207	0.8195	0.404166666666667	-1.01979360785876	0.0935182813827814	0.149133388673343	no	--	--	-	-	-	-	-	-	-
Unigene0000803	341.333333333333	472.666666666667	6.5354	6.2786	5.4668	7.7532	7.4785	8.6919	6.0936	7.97453333333333	0.388105294561773	0.0463108117263134	0.0804931065518714	no	HSFA5	Heat shock factor (HSF)-type, DNA-binding [Cynara cardunculus var. scolymus] [Cynara cardunculus]	-	-	-	-	-	-	-
Unigene0000804	406.333333333333	208.333333333333	15.5743	11.6333	9.2279	4.4739	5.0061	8.1943	12.1451666666667	5.89143333333333	-1.04369171129597	0.00028641411733967	0.000779263465149669	yes	HSFC1	Heat shock factor (HSF)-type, DNA-binding [Cynara cardunculus var. scolymus] [Cynara cardunculus]	-	-	-	-	-	-	-
Unigene0000805	409.666666666667	1625.33333333333	6.2488	6.0938	4.7688	20.2470	19.0692	24.9732	5.7038	21.4298	1.90962308506807	1.60700862405752e-20	1.77554950426511e-19	yes	--	PREDICTED: dentin sialophosphoprotein-like [Nicotiana attenuata]	-	-	-	-	-	-	-
Unigene0000806	0	68	0.0000	0.0000	0.0000	4.1489	2.5178	3.8844	0.001	3.51703333333333	11.780143293099	5.5985957713487e-24	7.38706313355258e-23	yes	--	--	-	-	-	-	-	-	-
Unigene0000807	94	113	4.8131	2.0804	2.1388	2.3285	3.8117	3.9433	3.01076666666667	3.36116666666667	0.15883117778587	0.682609732010429	0.775353768111756	no	--	--	-	-	-	-	-	-	-
Unigene0000808	0	89	0.0000	0.0000	0.0000	3.9355	5.5380	4.7460	0.001	4.73983333333333	12.21062061522	3.37106197682631e-30	5.91231409158585e-29	yes	SKP1A	BTB/POZ fold [Cynara cardunculus var. scolymus] [Cynara cardunculus]	Genetic Information Processing	Folding, sorting and degradation	ko04141//Protein processing in endoplasmic reticulum;ko04120//Ubiquitin mediated proteolysis	K03094	-	-	-
Unigene0000809	103.666666666667	142	6.2219	6.3360	5.1606	7.4866	8.6045	6.5825	5.90616666666667	7.55786666666667	0.355756998691417	0.167033820591855	0.246276690651093	no	FUC1	alpha-L-fucosidase 1 [Arabidopsis thaliana]	Metabolism	Glycan biosynthesis and metabolism	ko00511//Other glycan degradation	K01206	-	-	-
Unigene0000810	0	77	0.0000	0.0000	0.0000	3.1177	3.9879	3.6380	0.001	3.5812	11.8062273760519	2.87243046276459e-28	4.64084852157966e-27	yes	SPP2	Sucrose-6F-phosphate phosphohydrolase family protein isoform 3 [Theobroma cacao]	Metabolism	Carbohydrate metabolism	ko00500//Starch and sucrose metabolism	K07024	-	GO:0050308//sugar-phosphatase activity	GO:0005985//sucrose metabolic process;GO:0006796//phosphate-containing compound metabolic process
Unigene0000811	0	0.666666666666667	0.0000	0.0000	0.0000	0.0000	0.0000	0.0609	0.001	0.0203	4.34340782229781	0.579700798363427	0.681672474512943	no	--	--	-	-	-	-	-	-	-
Unigene0000812	77.3333333333333	219.333333333333	1.9184	1.5114	1.8679	3.9422	4.9588	5.1914	1.7659	4.69746666666667	1.41147927642147	4.77276179677412e-08	2.11672729687212e-07	yes	--	--	-	-	-	-	-	-	-
Unigene0000813	31.3333333333333	45.6666666666667	1.0918	0.9762	0.4148	1.3517	0.9448	1.1442	0.8276	1.1469	0.470734055695795	0.276339978760323	0.377172606124122	no	--	--	-	-	-	-	-	-	-
Unigene0000814	695	1171.66666666667	31.5028	27.4262	27.6470	43.0711	49.6685	43.9732	28.8586666666667	45.5709333333333	0.659109272832242	0.00028754695691988	0.00078218202073261	no	--	At4g23885 [Arabidopsis thaliana]	-	-	-	-	-	-	-
Unigene0000815	187.333333333333	181.333333333333	3.9783	4.3916	3.6420	4.2585	3.1400	3.6739	4.00396666666667	3.6908	-0.117496401878085	0.617039236033058	0.715541990433221	no	At5g62510	PREDICTED: F-box protein At3g07870-like [Daucus carota subsp. sativus] [Daucus carota]	-	-	-	-	-	-	-
Unigene0000816	1335	2270.66666666667	15.3037	15.3052	13.0544	24.2126	22.0631	23.9469	14.5544333333333	23.4075333333333	0.685514242206181	6.98865263972122e-05	0.000208986997413532	no	FBL10	F-box domain, cyclin-like protein [Cynara cardunculus var. scolymus] [Cynara cardunculus]	-	-	-	-	-	-	-
Unigene0000817	485.666666666667	916.666666666667	14.9793	13.4700	11.4577	25.4401	22.5734	23.1729	13.3023333333333	23.7288	0.834959815265667	1.47752362242028e-05	4.86234251337022e-05	no	--	Zinc finger FYVE domain-containing protein 26 isoform 1 [Dorcoceras hygrometricum]	-	-	-	-	-	-	-
Unigene0000818	34	151.333333333333	0.8239	0.8953	0.9574	2.6982	4.7808	3.5297	0.8922	3.66956666666667	2.04017065432334	4.15036529053924e-10	2.26113073293803e-09	yes	--	PREDICTED: glutathione S-transferase T3-like [Raphanus sativus]	-	-	-	-	-	-	-
Unigene0000819	601.333333333333	26.6666666666667	4.3623	4.3518	4.5519	0.1209	0.2334	0.1890	4.422	0.1811	-4.60984057375342	6.9606137753853e-65	4.43462700726822e-63	yes	--	Limkain-b1 [Cynara cardunculus var. scolymus] [Cynara cardunculus]	-	-	-	-	-	-	-
Unigene0000820	185.333333333333	390.333333333333	3.1609	3.4904	3.8008	6.9016	6.3008	7.6800	3.48403333333333	6.9608	0.998494696637455	2.38527177518916e-06	8.70869076663346e-06	no	ERCC1	DNA repair protein rad10 [Cynara cardunculus var. scolymus] [Cynara cardunculus]	Genetic Information Processing	Replication and repair	ko03420//Nucleotide excision repair	K10849	-	GO:0003677//DNA binding;GO:0004519//endonuclease activity	GO:0006281//DNA repair;GO:0009314//response to radiation;GO:0034655//nucleobase-containing compound catabolic process;GO:0044265//cellular macromolecule catabolic process
Unigene0000821	0.666666666666667	11	0.0390	0.0000	0.0000	0.4162	0.0644	0.1525	0.013	0.211033333333333	4.02088736647382	0.00168496397162296	0.00400936959056211	yes	SNL2	PREDICTED: paired amphipathic helix protein Sin3-like 2 [Glycine max]	-	-	-	-	-	-	-
Unigene0000822	16.3333333333333	12	0.6340	0.6596	0.2469	0.6437	0.2354	0.2167	0.5135	0.365266666666667	-0.491414173620733	0.451359960526251	0.563778859705726	no	--	PREDICTED: transcription factor VOZ1-like [Ziziphus jujuba]	-	-	-	-	-	-	-
Unigene0000823	22.3333333333333	66	0.6177	0.2947	0.6015	1.4866	1.4348	1.2959	0.504633333333333	1.40576666666667	1.47804974030483	9.68795686040539e-05	0.000283486313915414	yes	CALS2	PREDICTED: callose synthase 3 [Cucumis sativus]	-	-	-	-	-	-	-
Unigene0000824	17.3333333333333	215	0.5331	0.4448	0.4645	6.4099	5.5340	4.9600	0.4808	5.63463333333333	3.5508129307277	2.01884714370885e-29	3.44065671391879e-28	yes	--	PREDICTED: ubiquitin domain-containing protein 1-like [Brachypodium distachyon]	-	-	-	-	-	-	GO:0016192//vesicle-mediated transport;GO:0061024//membrane organization
Unigene0000825	185.333333333333	307.666666666667	6.2097	4.7239	5.2439	8.6350	9.0583	7.5013	5.3925	8.3982	0.639125874440502	0.0040570233121791	0.00895395302871226	no	ssu72	RNA polymerase II subunit A [Cynara cardunculus var. scolymus] [Cynara cardunculus]	Genetic Information Processing	Translation	ko03015//mRNA surveillance pathway	K15544	-	-	-
Unigene0000826	6740.33333333333	37462.6666666667	107.0422	168.2842	122.9376	723.7486	714.8397	646.0361	132.754666666667	694.8748	2.38799048538705	4.51753613872563e-31	8.20437911713263e-30	yes	SAM3	S-adenosyl-L-methionine synthetase [Glebionis coronaria]	Metabolism	Global and overview maps;Amino acid metabolism	ko01100//Metabolic pathways;ko01110//Biosynthesis of secondary metabolites;ko01230//Biosynthesis of amino acids;ko00270//Cysteine and methionine metabolism	K00789	GO:0044424//intracellular part	GO:0016765//transferase activity, transferring alkyl or aryl (other than methyl) groups;GO:0032550//purine ribonucleoside binding;GO:0043169//cation binding	GO:0009108//coenzyme biosynthetic process
Unigene0000827	315	972	3.5141	4.1067	4.3866	11.7355	11.4927	11.7661	4.00246666666667	11.6647666666667	1.54319615615529	5.98124853105364e-16	5.03136680000171e-15	yes	rngB	Galactose oxidase/kelch, beta-propeller, partial [Cynara cardunculus var. scolymus] [Cynara cardunculus]	-	-	-	-	-	-	-
Unigene0000828	11.6666666666667	11.6666666666667	0.3148	0.2807	0.4904	0.6072	0.2078	0.2459	0.361966666666667	0.353633333333333	-0.0336025773614416	1	1	no	At5g24010	Protein kinase, ATP binding site-containing protein, partial [Cynara cardunculus var. scolymus] [Cynara cardunculus]	-	-	-	-	-	-	-
Unigene0000829	44.3333333333333	42	0.9631	1.2447	0.5504	0.9353	0.9675	0.5316	0.9194	0.811466666666667	-0.180160833023364	0.68328381035598	0.775954853652024	no	--	Drug/metabolite transporter [Cynara cardunculus var. scolymus] [Cynara cardunculus]	-	-	-	-	-	-	-
Unigene0000830	36.6666666666667	26.6666666666667	0.3693	1.0629	0.4794	0.3392	0.4644	0.4980	0.6372	0.433866666666667	-0.554494516573937	0.253450619847233	0.350422963979646	no	--	Disease resistance protein [Cynara cardunculus var. scolymus] [Cynara cardunculus]	-	-	-	-	-	-	-
Unigene0000831	486.333333333333	710	4.1270	3.9984	2.8893	4.5617	4.9100	5.6693	3.67156666666667	5.047	0.45903029061393	0.0296822173299639	0.054216809384559	no	EMF1	embryonic flower 1 [Chrysanthemum x morifolium]	-	-	-	-	-	-	-
Unigene0000832	2555.66666666667	2085.33333333333	36.2181	36.1170	38.2650	26.2881	29.9466	28.4954	36.8667	28.2433666666667	-0.384406213125635	0.0201179659481992	0.0382311901113791	no	SYT5	C2 calcium-dependent membrane targeting [Cynara cardunculus var. scolymus] [Cynara cardunculus]	-	-	-	-	-	-	-
Unigene0000833	50.3333333333333	428	0.6189	0.5642	0.6629	5.3538	4.8111	4.6784	0.615333333333333	4.94776666666667	3.00733741313252	1.97928291084534e-35	4.27515717127358e-34	yes	PCMP-H42	Pentatricopeptide repeat-containing protein [Cynara cardunculus var. scolymus] [Cynara cardunculus]	-	-	-	-	-	-	-
Unigene0000834	308.333333333333	334.666666666667	6.5536	6.3567	8.0827	7.2373	7.6849	6.4899	6.99766666666667	7.13736666666667	0.028517946160329	0.896054855444384	0.952798716997987	no	fmt	Formyl transferase, C-terminal [Cynara cardunculus var. scolymus] [Cynara cardunculus]	Metabolism;Genetic Information Processing	Metabolism of cofactors and vitamins;Translation	ko00970//Aminoacyl-tRNA biosynthesis;ko00670//One carbon pool by folate	K00604	-	-	-
Unigene0000835	788.333333333333	898.666666666667	16.4240	17.5338	20.0459	19.4694	19.9092	18.6146	18.0012333333333	19.3310666666667	0.102825491551047	0.572596687653644	0.681585006502838	no	--	cytochrome P450, conserved site-containing protein, partial [Cynara cardunculus var. scolymus] [Cynara cardunculus]	-	-	-	-	-	-	-
Unigene0000836	132.666666666667	284.333333333333	3.3556	3.0856	3.0557	5.3185	6.3746	7.4498	3.16563333333333	6.38096666666667	1.01128083586571	1.63079708007988e-05	5.33684499513418e-05	yes	At1g04680	PREDICTED: probable pectate lyase 15 [Brassica napus]	Metabolism	Carbohydrate metabolism	ko00040//Pentose and glucuronate interconversions	K01728	-	-	-
Unigene0000837	3917.33333333333	926.333333333333	64.9986	82.2591	84.5130	20.5295	15.0700	16.6447	77.2569	17.4147333333333	-2.14935540781284	6.55349020810009e-27	9.94404759209747e-26	yes	TAD1	Adenosine deaminase/editase [Cynara cardunculus var. scolymus] [Cynara cardunculus]	-	-	-	-	-	-	-
Unigene0000838	0	147	0.0000	0.0000	0.0000	3.0366	3.2974	3.4818	0.001	3.27193333333333	11.6759276378778	2.33303636995559e-45	7.41117575692593e-44	yes	At1g29670	Lipase, GDSL [Cynara cardunculus var. scolymus] [Cynara cardunculus]	-	-	-	-	-	-	-
Unigene0000839	4736	528.333333333333	102.5508	85.7167	98.5778	12.3843	8.4134	9.7574	95.6151	10.1850333333333	-3.23078777166221	3.14056820005294e-54	1.37661824780559e-52	yes	At3g61320	Bestrophin/UPF0187 [Cynara cardunculus var. scolymus] [Cynara cardunculus]	-	-	-	-	-	-	-
Unigene0000840	151.666666666667	145.333333333333	7.2161	6.9539	8.0367	6.0215	6.9741	6.9988	7.40223333333333	6.6648	-0.151399030023588	0.534269335243622	0.646039351572562	no	--	--	-	-	-	-	-	-	-
Unigene0000841	64	26.3333333333333	1.1483	0.9977	1.2040	0.3587	0.4956	0.4313	1.11666666666667	0.428533333333333	-1.38171926144477	6.1974589700756e-05	0.000186700989230543	yes	--	Homeodomain-like protein [Cynara cardunculus var. scolymus] [Cynara cardunculus]	-	-	-	-	-	-	-
Unigene0000842	103	92.3333333333333	3.0631	4.4144	1.9883	3.1098	2.7573	2.1151	3.15526666666667	2.66073333333333	-0.245938013028041	0.474151824354413	0.586967879428822	no	At1g50590	PREDICTED: pirin-like protein [Glycine max]	-	-	-	-	-	-	-
Unigene0000843	64.6666666666667	209.666666666667	1.0489	2.1237	1.1989	3.7040	5.6823	3.7187	1.45716666666667	4.36833333333333	1.58391704955021	2.20567477203411e-06	8.08312372078773e-06	yes	LAG2	Glycosyl transferase, family 10 [Cynara cardunculus var. scolymus] [Cynara cardunculus]	-	-	-	-	GO:0031090//organelle membrane;GO:0031224//intrinsic component of membrane;GO:0043231//intracellular membrane-bounded organelle	GO:0016410//N-acyltransferase activity	GO:0001676//long-chain fatty acid metabolic process;GO:0006694//steroid biosynthetic process;GO:0030148//sphingolipid biosynthetic process
Unigene0000844	267.333333333333	1	3.9460	4.1373	3.2973	0.0291	0.0000	0.0140	3.79353333333333	0.0143666666666667	-8.04467303575195	3.6185596263191e-62	2.10102618303153e-60	yes	--	--	-	-	-	-	-	-	-
Unigene0000845	25	112.666666666667	0.0000	1.1360	0.0971	1.2484	2.4406	1.3955	0.411033333333333	1.69483333333333	2.04381610729525	0.033930844742576	0.061052452014973	no	CYP71A2	cytochrome P450 [Cynara cardunculus var. scolymus] [Cynara cardunculus]	-	-	-	-	-	-	-
Unigene0000846	1308	4954.33333333333	36.7982	45.9418	39.2929	142.9195	154.4229	136.6745	40.6776333333333	144.6723	1.83048107026858	5.61867074460079e-25	7.79303811593457e-24	yes	COPZ2	AP complex, mu/sigma subunit [Cynara cardunculus var. scolymus] [Cynara cardunculus]	-	-	-	-	-	-	GO:0008104//protein localization
Unigene0000847	1439.33333333333	3076.66666666667	38.2503	43.6319	39.7133	87.8251	80.5782	77.0746	40.5318333333333	81.8259666666667	1.01350330817192	2.62594798490433e-09	1.32699576177653e-08	yes	GAMMACAL2	Trimeric LpxA-like protein [Cynara cardunculus var. scolymus] [Cynara cardunculus]	-	-	-	-	-	-	-
Unigene0000848	64.3333333333333	0	2.0474	1.6228	1.5416	0.0000	0.0000	0.0000	1.73726666666667	0.001	-10.762603506269	1.5419990337014e-25	2.19114524779527e-24	yes	--	Lipase, GDSL [Cynara cardunculus var. scolymus] [Cynara cardunculus]	-	-	-	-	-	-	-
Unigene0000849	0	1	0.0000	0.0000	0.0000	0.0509	0.0207	0.0000	0.001	0.0238666666666667	4.57692518165574	0.337438760289492	0.443705927606503	no	--	Myb/SANT-like DNA-binding domain protein [Medicago truncatula]	-	-	-	-	-	-	-
Unigene0000850	29.6666666666667	13.3333333333333	0.3751	1.6416	0.7305	0.2856	0.4385	0.4274	0.915733333333333	0.383833333333333	-1.25444753332193	0.0340970723658783	0.0613164055214469	no	--	--	-	-	-	-	-	-	-
Unigene0000851	82	93	0.9744	1.3896	1.2218	1.3190	1.3035	1.2110	1.19526666666667	1.27783333333333	0.0963671565159604	0.749068112244174	0.833038039149015	no	--	PREDICTED: probable cysteine desulfurase [Phoenix dactylifera]	-	-	-	-	-	-	-
Unigene0000852	12	46.6666666666667	0.1942	0.2694	0.2269	0.6508	0.9937	0.8536	0.230166666666667	0.8327	1.85511791019877	1.24112923921905e-05	4.12721485123021e-05	yes	TYDC5	Aromatic-L-amino-acid decarboxylase [Cynara cardunculus var. scolymus] [Cynara cardunculus]	Metabolism	Global and overview maps;Amino acid metabolism;Biosynthesis of other secondary metabolites	ko01100//Metabolic pathways;ko01110//Biosynthesis of secondary metabolites;ko00350//Tyrosine metabolism;ko00360//Phenylalanine metabolism;ko00380//Tryptophan metabolism;ko00950//Isoquinoline alkaloid biosynthesis;ko00901//Indole alkaloid biosynthesis;ko00965//Betalain biosynthesis	K01593	-	GO:0016831//carboxy-lyase activity	GO:0019752//carboxylic acid metabolic process
Unigene0000853	10.6666666666667	16.3333333333333	0.3657	0.3623	0.0475	0.1980	0.2615	0.6666	0.2585	0.375366666666667	0.538136261024766	0.490936269824926	0.604062870004878	no	--	NIN-like protein, partial [Chrysanthemum x morifolium]	-	-	-	-	-	-	-
Unigene0000854	139	320.666666666667	4.8866	3.7591	3.8714	8.5049	10.2687	8.1808	4.17236666666667	8.9848	1.10662044281332	1.83916570108518e-06	6.80268642878836e-06	yes	--	PREDICTED: uncharacterized ATP-dependent helicase C29A10.10c isoform X2 [Vitis vinifera]	-	-	-	-	-	-	-
Unigene0000855	2717.66666666667	466.666666666667	59.5892	47.3859	51.8424	9.9030	8.4067	7.4666	52.9391666666667	8.5921	-2.62325279557966	1.0265208896811e-39	2.63406186128373e-38	yes	AIM32	PREDICTED: altered inheritance of mitochondria protein 32-like isoform X1 [Pyrus x bretschneideri]	-	-	-	-	-	-	-
Unigene0000856	41.6666666666667	64.3333333333333	0.8788	0.9252	1.5777	1.3384	1.9263	1.6092	1.12723333333333	1.62463333333333	0.527327971001184	0.145511164542048	0.218802686258996	no	--	--	-	-	-	-	-	-	-
Unigene0000857	336.333333333333	771.666666666667	7.9606	7.6330	5.7716	14.0784	16.1573	15.7153	7.12173333333333	15.317	1.10483343606057	6.6826496020534e-08	2.91995481412049e-07	yes	At5g11960	Magnesium transporter NIPA [Cynara cardunculus var. scolymus] [Cynara cardunculus]	-	-	-	-	-	-	-
Unigene0000858	74	93	1.2938	1.2819	1.3647	1.8244	1.1863	1.7373	1.31346666666667	1.58266666666667	0.268977846230899	0.369622554348077	0.478999851863374	no	CYP71BL3	RecName: Full=Costunolide synthase; Short=CiCOS; AltName: Full=Cytochrome P450 71BL3 [Cichorium intybus]	Metabolism	Global and overview maps;Metabolism of terpenoids and polyketides	ko01110//Biosynthesis of secondary metabolites;ko00909//Sesquiterpenoid and triterpenoid biosynthesis	K20561	GO:0031224//intrinsic component of membrane	GO:0016491//oxidoreductase activity;GO:0046906//tetrapyrrole binding;GO:0046914//transition metal ion binding	GO:0044710//single-organism metabolic process
Unigene0000859	3609	837.333333333333	117.2932	88.8319	93.3962	26.1284	19.7130	20.1609	99.8404333333333	22.0007666666667	-2.18207039727358	3.88924244812261e-27	5.97207642034034e-26	yes	At5g06060	Glucose/ribitol dehydrogenase [Cynara cardunculus var. scolymus] [Cynara cardunculus]	Metabolism	Global and overview maps;Biosynthesis of other secondary metabolites	ko01100//Metabolic pathways;ko01110//Biosynthesis of secondary metabolites;ko00960//Tropane, piperidine and pyridine alkaloid biosynthesis	K08081	-	-	-
Unigene0000860	1.33333333333333	20	0.0000	0.0000	0.1198	0.4373	0.6093	0.6610	0.0399333333333333	0.5692	3.83327025445885	4.77692301606682e-06	1.67798682471161e-05	yes	--	--	-	-	-	-	-	-	-
Unigene0000861	11219	6731	265.5383	291.5862	151.7910	122.6726	157.9454	114.4264	236.305166666667	131.681466666667	-0.843598863611021	0.000501794961781656	0.00131216730556427	no	OMT1	flavonoid O-methyltransferase [Carthamus tinctorius]	-	-	-	-	-	GO:0016740//transferase activity	-
Unigene0000862	181	567.666666666667	2.6646	2.4052	2.4179	6.9119	7.2410	7.9837	2.4959	7.37886666666667	1.5638391144281	5.48533464060377e-15	4.33315259305725e-14	yes	At5g56370	PREDICTED: F-box/FBD/LRR-repeat protein At1g13570 [Theobroma cacao]	-	-	-	-	-	-	-
Unigene0000863	14.6666666666667	81.3333333333333	0.4695	0.7132	0.1828	2.5737	2.3501	2.2006	0.455166666666667	2.3748	2.38333920483717	3.04485814323894e-08	1.37846829973526e-07	yes	EMS1	PREDICTED: leucine-rich repeat receptor protein kinase EXS [Sesamum indicum]	-	-	-	-	GO:0031224//intrinsic component of membrane	GO:0004702//receptor signaling protein serine/threonine kinase activity;GO:0016628//oxidoreductase activity, acting on the CH-CH group of donors, NAD or NADP as acceptor;GO:0016791//phosphatase activity;GO:0032550//purine ribonucleoside binding	GO:0032147//activation of protein kinase activity;GO:0044710//single-organism metabolic process
Unigene0000864	4141.66666666667	1623.33333333333	55.1899	50.7715	55.5692	20.0134	20.4578	19.1223	53.8435333333333	19.8645	-1.43858060545297	5.04370995076805e-18	4.82189899546178e-17	yes	INVE	PREDICTED: alkaline/neutral invertase E, chloroplastic-like [Daucus carota subsp. sativus] [Daucus carota]	-	-	-	-	-	-	-
Unigene0000865	9	34.6666666666667	0.2191	0.3101	0.3047	0.6990	1.1105	1.1920	0.277966666666667	1.0005	1.84773737457076	0.000133654094502925	0.000382669855705872	yes	--	--	-	-	-	-	-	-	-
Unigene0000866	1.33333333333333	16	0.0762	0.0000	0.0000	0.1547	0.1257	0.5951	0.0254	0.291833333333333	3.5222442758276	0.001546005631568	0.00370116081698739	yes	--	Cysteine-rich RLK (receptor-like protein kinase) 8 [Dorcoceras hygrometricum]	-	-	-	-	-	-	-
Unigene0000867	11.3333333333333	33.6666666666667	0.4307	0.3048	0.2995	0.8746	0.8377	1.2018	0.345	0.971366666666667	1.49341961792377	0.000909184249585212	0.00227413463516503	yes	--	--	-	-	-	-	-	-	-
Unigene0000868	17.3333333333333	62.6666666666667	0.3863	0.3828	0.3983	1.3843	0.8626	1.8198	0.389133333333333	1.35556666666667	1.80055959394231	1.62296044890535e-05	5.31253605109988e-05	yes	--	--	-	-	-	-	-	-	-
Unigene0000869	0	0.333333333333333	0.0000	0.0000	0.0000	0.0000	0.0180	0.0000	0.001	0.006	2.58496250072116	1	1	no	--	--	-	-	-	-	-	-	-
Unigene0000870	29.3333333333333	14	0.5463	0.9537	0.7599	0.2641	0.4079	0.3303	0.7533	0.3341	-1.17294454665769	0.0114814491939653	0.0230764531319291	yes	--	--	-	-	-	-	-	-	-
Unigene0000871	2558	5064.33333333333	67.5096	86.1373	81.8628	139.5093	151.7590	147.3671	78.5032333333333	146.2118	0.897235767461129	2.10401624989791e-07	8.71095258859506e-07	no	ILR3	bHLH1 [Chrysanthemum x morifolium]	-	-	-	-	-	-	-
Unigene0000872	340.333333333333	591	5.6240	5.8417	5.6744	9.1943	9.0853	9.8230	5.71336666666667	9.36753333333333	0.713328085518582	0.00012705253821125	0.000365101007773281	no	--	PREDICTED: nuclear receptor corepressor 2 [Beta vulgaris subsp. vulgaris] [Beta vulgaris]	-	-	-	-	-	-	-
Unigene0000873	87	12.6666666666667	3.8273	5.5909	3.2488	0.2989	0.7288	0.6709	4.22233333333333	0.5662	-2.89865682280441	1.56316546498428e-11	9.618390799074e-11	yes	--	--	-	-	-	-	-	-	-
Unigene0000874	52	400	0.2481	0.3073	0.5033	2.4561	2.8209	2.3759	0.3529	2.55096666666667	2.85371271222094	5.07790339024298e-23	6.38451153783319e-22	yes	ALA3	PREDICTED: phospholipid-transporting ATPase 3 [Daucus carota subsp. sativus] [Daucus carota]	-	-	-	-	-	-	-
Unigene0000875	180	504.666666666667	6.2353	5.2156	5.2779	16.9235	14.4014	13.0046	5.57626666666667	14.7765	1.40593312934219	5.77600733047738e-11	3.39193654329571e-10	yes	XERICO	Zinc finger, RING/FYVE/PHD-type [Cynara cardunculus var. scolymus] [Cynara cardunculus]	-	-	-	-	-	-	-
Unigene0000876	322.666666666667	357	9.2631	10.8159	9.7481	11.2727	10.3460	9.5335	9.94236666666667	10.3840666666667	0.0627103358815474	0.758330786785942	0.841007059038222	no	DCUN1D4	PREDICTED: DCN1-like protein 4 isoform X2 [Nelumbo nucifera]	-	-	-	-	-	-	-
Unigene0000877	1100.33333333333	2181.66666666667	16.9868	19.0844	15.8272	30.7942	33.5598	32.3235	17.2994666666667	32.2258333333333	0.897490104938268	2.34380790554121e-07	9.65411751057697e-07	no	At3g17090	Protein phosphatase 2C [Cynara cardunculus var. scolymus] [Cynara cardunculus]	-	-	-	-	-	GO:0004721//phosphoprotein phosphatase activity;GO:0043169//cation binding	GO:0006464//cellular protein modification process
Unigene0000878	27	20	0.1446	0.9851	0.3168	0.1101	0.3878	0.4943	0.482166666666667	0.330733333333333	-0.543863460924286	0.457668747237885	0.570101678469323	no	CXP;2-3	PREDICTED: serine carboxypeptidase-like 26 isoform X1 [Nicotiana tabacum]	-	-	-	-	-	-	-
Unigene0000879	1221.33333333333	2411.66666666667	6.7553	5.8158	4.5134	8.4128	10.4373	12.8399	5.69483333333333	10.5633333333333	0.891339633672361	4.57361000543246e-05	0.00014036900017347	no	CALS12	1,3-beta-glucan synthase subunit FKS1-like, domain-1 [Cynara cardunculus var. scolymus] [Cynara cardunculus]	-	-	-	-	-	GO:0035251//UDP-glucosyltransferase activity	GO:0006074//(1->3)-beta-D-glucan metabolic process
Unigene0000880	566.666666666667	811	15.1991	13.7612	11.1108	16.6403	18.2624	18.9842	13.3570333333333	17.9623	0.427372479873685	0.0300930906022441	0.0548704242776934	no	ACER	Ceramidase [Cynara cardunculus var. scolymus] [Cynara cardunculus]	Metabolism	Lipid metabolism	ko00600//Sphingolipid metabolism	K04711	GO:0031224//intrinsic component of membrane;GO:0043231//intracellular membrane-bounded organelle	GO:0016810//hydrolase activity, acting on carbon-nitrogen (but not peptide) bonds	GO:0006665//sphingolipid metabolic process
Unigene0000881	610	416	14.8446	12.1332	12.8669	8.0946	9.4688	7.8507	13.2815666666667	8.47136666666667	-0.648758693887896	0.000991908808677183	0.00246399349957948	no	CCT2	Cytidyltransferase-like domain-containing protein [Cynara cardunculus var. scolymus] [Cynara cardunculus]	Metabolism	Metabolism of other amino acids;Lipid metabolism;Global and overview maps	ko01100//Metabolic pathways;ko00564//Glycerophospholipid metabolism;ko00440//Phosphonate and phosphinate metabolism	K00968	-	GO:0070567//cytidylyltransferase activity	GO:0006656//phosphatidylcholine biosynthetic process
Unigene0000882	3088.33333333333	1557.66666666667	42.3340	41.1161	42.1278	22.1028	17.8174	20.2559	41.8593	20.0587	-1.06132007782987	6.4279906487895e-10	3.43497754679283e-09	yes	CYP75A2	cytochrome P450 [Cynara cardunculus var. scolymus] [Cynara cardunculus]	Metabolism	Global and overview maps	ko01100//Metabolic pathways	K00512	-	-	-
Unigene0000883	38.3333333333333	36.3333333333333	1.3594	0.9243	0.7526	0.3789	1.2977	0.9371	1.0121	0.871233333333333	-0.216220784141522	0.67477058388226	0.768376424282482	no	--	reverse transcriptase [Corchorus capsularis]	-	-	-	-	-	-	-
Unigene0000884	1214	2856.66666666667	20.5935	23.6176	21.7105	46.6891	49.9217	49.3474	21.9738666666667	48.6527333333333	1.14673210032101	1.17520059243514e-11	7.30125647171284e-11	yes	DDB_G0281815	PREDICTED: Golgi to ER traffic protein 4 homolog isoform X1 [Capsicum annuum]	-	-	-	-	-	-	-
Unigene0000885	124.333333333333	531.666666666667	1.6849	3.4359	2.0983	9.3883	10.2496	9.3559	2.40636666666667	9.6646	2.00585353533091	1.45040155493438e-13	1.03868055033695e-12	yes	PVA12	PREDICTED: vesicle-associated protein 1-1-like [Daucus carota subsp. sativus] [Daucus carota]	-	-	-	-	-	-	-
Unigene0000886	29.3333333333333	36	1.1174	0.6017	0.4021	0.4933	1.1827	0.6880	0.707066666666667	0.788	0.156349381924149	0.760388693745217	0.842940207193241	no	--	--	-	-	-	-	-	-	-
Unigene0000887	301	788.666666666667	4.6429	4.3710	3.9010	10.4995	11.0282	10.2690	4.30496666666667	10.5989	1.29984057138526	7.83395825659686e-12	4.93816539221139e-11	yes	ARAD1	Exostosin-like protein [Cynara cardunculus var. scolymus] [Cynara cardunculus]	-	-	-	-	-	-	-
Unigene0000888	24	0	0.7334	0.6190	0.5818	0.0000	0.0000	0.0000	0.644733333333333	0.001	-9.33255876391076	3.8510059801598e-12	2.49114172549175e-11	yes	--	PREDICTED: LOW QUALITY PROTEIN: plasma membrane ATPase 4 [Solanum tuberosum]	Metabolism	Energy metabolism	ko00190//Oxidative phosphorylation	K01535	-	-	-
Unigene0000889	114	420.666666666667	2.2500	2.8133	3.9643	9.4366	12.8641	8.7108	3.0092	10.3371666666667	1.78038890826419	1.05874933906822e-10	6.07836154164768e-10	yes	--	NADH-ubiquinone oxidoreductase 30. subunit, mitochondrial [Anthurium amnicola]	-	-	-	-	-	-	-
Unigene0000890	24	52.3333333333333	0.5538	0.2081	0.5950	0.5428	1.4496	0.6900	0.4523	0.894133333333333	0.983209986441216	0.0541135953523094	0.0923537341468732	no	--	Endonuclease/exonuclease/phosphatase, partial [Cynara cardunculus var. scolymus] [Cynara cardunculus]	-	-	-	-	-	-	-
Unigene0000891	603	1636.66666666667	1.8063	1.3950	1.3388	3.1834	4.1491	4.1918	1.51336666666667	3.84143333333333	1.34388314256158	7.31716683542983e-11	4.26021297583426e-10	yes	SPI	PREDICTED: BEACH domain-containing protein lvsA isoform X2 [Sesamum indicum]	-	-	-	-	-	-	-
Unigene0000892	725	810.333333333333	14.5774	15.8857	16.2032	15.2851	17.4249	16.2514	15.5554333333333	16.3204666666667	0.0692637251445504	0.701944726748068	0.791881884124279	no	WDR55	PREDICTED: WD repeat-containing protein 55 homolog [Sesamum indicum]	-	-	-	-	GO:0044424//intracellular part	-	GO:0000741//karyogamy;GO:0003006//developmental process involved in reproduction;GO:0006221//pyrimidine nucleotide biosynthetic process;GO:0009799//specification of symmetry;GO:0048229//gametophyte development
Unigene0000893	17	50.3333333333333	0.4981	0.4720	0.1265	0.9894	0.8756	1.2055	0.365533333333333	1.0235	1.48543622433513	0.00192626671307019	0.00453366356680979	yes	CLPR3	ClpP [Cynara cardunculus var. scolymus] [Cynara cardunculus]	-	-	-	-	GO:0009526//plastid envelope;GO:0009532//plastid stroma	-	GO:0006090//pyruvate metabolic process;GO:0019538//protein metabolic process
Unigene0000894	7056.66666666667	672.333333333333	98.1310	96.3776	105.2056	10.6381	7.4162	9.2249	99.9047333333333	9.09306666666667	-3.45771419707145	2.42521566627684e-67	1.6701700808561e-65	yes	PTAC16	PREDICTED: protein TIC 62, chloroplastic [Populus euphratica]	-	-	-	-	-	-	-
Unigene0000895	1693.66666666667	1536.66666666667	26.3739	22.9185	22.7875	22.0417	18.8148	21.1317	24.0266333333333	20.6627333333333	-0.217603397707074	0.212337018512809	0.3021079691735	no	At4g32285	AP180 N-terminal homology (ANTH) domain-containing protein [Cynara cardunculus var. scolymus] [Cynara cardunculus]	-	-	-	-	-	-	-
Unigene0000896	14.3333333333333	604.333333333333	0.0987	0.4402	0.1602	8.5368	9.9258	9.1757	0.233033333333333	9.21276666666667	5.30502623474066	2.998093885179e-49	1.10776162132495e-47	yes	--	--	-	-	-	-	-	-	-
Unigene0000897	121.666666666667	355	3.0897	3.3822	2.5231	7.0832	9.6841	7.6406	2.99833333333333	8.13596666666667	1.44015298768106	2.50982199695427e-09	1.27092282244124e-08	yes	--	PREDICTED: L10-interacting MYB domain-containing protein isoform X1 [Beta vulgaris subsp. vulgaris] [Beta vulgaris]	-	-	-	-	-	-	-
Unigene0000898	0	57.6666666666667	0.0000	0.0000	0.0000	0.7174	1.1224	0.9661	0.001	0.9353	9.86928537733393	1.30018747564093e-21	1.51894864823946e-20	yes	BETAB-AD	Adaptin family protein [Arabidopsis thaliana]	-	-	-	-	GO:0030119//AP-type membrane coat adaptor complex;GO:0043231//intracellular membrane-bounded organelle	GO:0005515//protein binding;GO:0022892//substrate-specific transporter activity	GO:0009606//tropism;GO:0015031//protein transport;GO:0016192//vesicle-mediated transport;GO:0030243//cellulose metabolic process
Unigene0000899	28.3333333333333	20.6666666666667	1.1137	0.4765	0.5422	0.4112	0.3133	0.7663	0.7108	0.496933333333333	-0.516391363020985	0.321338932235707	0.427488611219697	no	PCMP-H81	Pentatricopeptide repeat-containing protein [Cynara cardunculus var. scolymus] [Cynara cardunculus]	-	-	-	-	-	-	-
Unigene0000900	303	391.333333333333	4.9565	5.8072	5.4778	6.9789	6.2843	6.5894	5.41383333333333	6.61753333333333	0.289643082384208	0.140838033047164	0.212844548433474	no	At2g17670	Pentatricopeptide repeat-containing protein [Cynara cardunculus var. scolymus] [Cynara cardunculus]	-	-	-	-	-	-	-
Unigene0000901	0	88.6666666666667	0.0000	0.0000	0.0000	1.7162	1.3803	1.2897	0.001	1.46206666666667	10.5137933808201	8.15538863784537e-31	1.46504122408587e-29	yes	--	--	-	-	-	-	-	-	-
Unigene0000902	677	2544.66666666667	15.8639	17.9815	16.5217	59.3272	57.7269	61.7487	16.7890333333333	59.6009333333333	1.82781575682269	8.43116437767142e-26	1.21243100185115e-24	yes	KCS4	3-Oxoacyl-[acyl-carrier-protein (ACP)] synthase III C-terminal [Cynara cardunculus var. scolymus] [Cynara cardunculus]	Metabolism;Organismal Systems	Global and overview maps;Lipid metabolism;Environmental adaptation	ko01100//Metabolic pathways;ko01110//Biosynthesis of secondary metabolites;ko04626//Plant-pathogen interaction;ko00062//Fatty acid elongation	K15397	-	GO:0016746//transferase activity, transferring acyl groups	GO:0006631//fatty acid metabolic process
Unigene0000903	709.333333333333	1933	7.9146	8.2271	6.5814	18.5922	19.9493	19.6553	7.57436666666667	19.3989333333333	1.35678015950502	5.9699534403242e-14	4.39987453342504e-13	yes	MORC4	Histidine kinase-like ATPase, ATP-binding domain-containing protein [Cynara cardunculus var. scolymus] [Cynara cardunculus]	-	-	-	-	-	-	-
Unigene0000904	298	301.333333333333	7.1961	5.8130	7.2298	5.7005	6.8458	6.6471	6.7463	6.3978	-0.076520581293099	0.719154393029685	0.807066308168981	no	DET2	steroid 5-alpha-reductase [Echinacea purpurea]	Metabolism	Metabolism of terpenoids and polyketides;Global and overview maps	ko01100//Metabolic pathways;ko01110//Biosynthesis of secondary metabolites;ko00905//Brassinosteroid biosynthesis	K09591	GO:0016020//membrane	GO:0016628//oxidoreductase activity, acting on the CH-CH group of donors, NAD or NADP as acceptor	GO:0006694//steroid biosynthetic process
Unigene0000905	351.666666666667	70.3333333333333	7.8993	7.7794	9.1785	1.8899	1.4376	1.3984	8.28573333333333	1.5753	-2.39500278810653	1.63733597013349e-22	2.00546672128203e-21	yes	At4g13040	AP2/ERF domain-containing protein [Cynara cardunculus var. scolymus] [Cynara cardunculus]	-	-	-	-	-	-	-
Unigene0000906	5.33333333333333	103.666666666667	0.0816	0.1011	0.1391	1.9056	2.1044	1.8728	0.107266666666667	1.96093333333333	4.1922667580072	2.28725569455181e-23	2.91933734674592e-22	yes	At1g67520	Ankyrin repeat-containing protein, partial [Cynara cardunculus var. scolymus] [Cynara cardunculus]	-	-	-	-	-	-	-
Unigene0000907	153.333333333333	3.33333333333333	5.4988	5.3770	5.4590	0.0730	0.0297	0.2457	5.44493333333333	0.116133333333333	-5.55106035665466	2.06100757084519e-36	4.62961389748058e-35	yes	--	EMP70 domain-containing protein [Cephalotus follicularis]	-	-	-	-	-	-	-
Unigene0000908	9.33333333333333	120.333333333333	0.3350	0.1991	0.0870	2.2220	2.5800	2.6826	0.207033333333333	2.49486666666667	3.59102774339492	1.54503702509634e-18	1.523648839242e-17	yes	--	--	-	-	-	-	-	-	-
Unigene0000909	306.666666666667	704.666666666667	3.5180	3.1660	2.7869	5.9598	6.8452	7.6538	3.15696666666667	6.8196	1.11114809341616	5.17414769600332e-08	2.28561258874107e-07	yes	--	Nucleotide-binding, alpha-beta plait [Cynara cardunculus var. scolymus] [Cynara cardunculus]	-	-	-	-	-	-	-
Unigene0000910	59.6666666666667	190.666666666667	0.3903	0.4570	0.7169	1.4319	1.6615	1.6112	0.5214	1.5682	1.58864707695682	7.35922165800235e-08	3.20105784463997e-07	yes	--	--	-	-	-	-	-	-	-
Unigene0000911	260.666666666667	512	5.8390	6.2959	6.8081	10.9347	13.1591	10.7097	6.31433333333333	11.6011666666667	0.877567569124709	1.31032710263947e-05	4.340360199327e-05	no	RPA2B	Nucleic acid-binding, OB-fold [Cynara cardunculus var. scolymus] [Cynara cardunculus]	Genetic Information Processing	Replication and repair	ko03420//Nucleotide excision repair;ko03440//Homologous recombination;ko03030//DNA replication;ko03430//Mismatch repair	K10739	-	-	-
Unigene0000912	4.66666666666667	20	0.0980	0.0971	0.1432	0.0995	0.5663	0.6702	0.112766666666667	0.445333333333333	1.98154492556742	0.00856927077501539	0.0177008179217005	yes	--	--	-	-	-	-	-	-	-
Unigene0000913	2112.33333333333	3683	36.2385	31.5636	33.4738	56.3610	56.4570	53.4555	33.7586333333333	55.4245	0.715267350269756	1.52707480338663e-05	5.01598095933635e-05	no	MRS2-4	Magnesium transporter MRS2/LPE10 [Cynara cardunculus var. scolymus] [Cynara cardunculus]	-	-	-	-	-	GO:0022890//inorganic cation transmembrane transporter activity	GO:0044763//single-organism cellular process;GO:0070838//divalent metal ion transport
Unigene0000914	19.3333333333333	728.333333333333	0.1457	0.7578	0.1419	12.8128	11.7513	12.6269	0.348466666666667	12.397	5.15282657045814	8.80502530575536e-28	1.39631965491479e-26	yes	At1g32860	Glycoside hydrolase, catalytic domain-containing protein [Cynara cardunculus var. scolymus] [Cynara cardunculus]	-	-	-	-	-	-	-
Unigene0000915	14	66.6666666666667	0.2121	0.2910	0.1748	0.9939	1.3329	0.6533	0.225966666666667	0.993366666666667	2.13621636655915	7.26497994907205e-07	2.8262116161322e-06	yes	PBS1	BnaC03g71490D [Brassica napus]	Organismal Systems	Environmental adaptation	ko04626//Plant-pathogen interaction	K13430	-	GO:0004672//protein kinase activity	GO:0006796//phosphate-containing compound metabolic process
Unigene0000916	915.333333333333	1958.33333333333	9.0667	10.3413	10.3225	16.6960	20.2014	22.9335	9.91016666666667	19.9436333333333	1.00894703841555	1.00200180083044e-07	4.29472472817685e-07	yes	Stk24	PREDICTED: serine/threonine-protein kinase sid1-like isoform X1 [Daucus carota subsp. sativus] [Daucus carota]	-	-	-	-	-	-	-
Unigene0000917	2.66666666666667	25.6666666666667	0.0928	0.0460	0.0452	0.3299	0.6129	0.7027	0.0613333333333333	0.5485	3.16074835506734	2.12002978144161e-06	7.78681370726619e-06	yes	--	Os06g0484950 [Oryza sativa Japonica Group]	-	-	-	-	-	-	-
Unigene0000918	22.6666666666667	89.6666666666667	0.9887	2.0137	0.6953	4.2382	4.3965	5.1496	1.23256666666667	4.59476666666667	1.89832591910505	2.47479507942752e-06	9.01710063718094e-06	yes	--	hypothetical protein ZOSMA_223G00020 [Zostera marina]	-	-	-	-	-	-	-
Unigene0000919	2262.66666666667	6282.66666666667	32.5151	35.6895	34.8774	123.1641	71.8404	79.4812	34.3606666666667	91.4952333333333	1.41293855668854	8.0575728980331e-11	4.67365922389609e-10	yes	PSAT1	PREDICTED: phosphoserine aminotransferase 2, chloroplastic [Vitis vinifera]	Metabolism	Amino acid metabolism;Global and overview maps;Metabolism of cofactors and vitamins	ko01100//Metabolic pathways;ko01200//Carbon metabolism;ko01230//Biosynthesis of amino acids;ko00260//Glycine, serine and threonine metabolism;ko00750//Vitamin B6 metabolism	K00831	-	-	-
Unigene0000920	10541.3333333333	561	149.7349	138.4154	174.0003	6.9585	8.1110	8.0378	154.0502	7.70243333333333	-4.32194245477398	3.00475452596953e-105	5.43854595533434e-103	yes	AGPS1	ADP-glucose pyrophosphorylase catalytic subunit [Perilla frutescens]	Metabolism	Carbohydrate metabolism;Global and overview maps	ko01100//Metabolic pathways;ko01110//Biosynthesis of secondary metabolites;ko00500//Starch and sucrose metabolism;ko00520//Amino sugar and nucleotide sugar metabolism	K00975	GO:0009536//plastid	GO:0070566//adenylyltransferase activity	GO:0005977//glycogen metabolic process
Unigene0000921	17.6666666666667	58	0.5344	0.2888	0.4494	1.4551	1.5234	0.9252	0.4242	1.30123333333333	1.6170631591026	8.53372357303089e-05	0.000251856607085023	yes	--	--	-	-	-	-	-	-	-
Unigene0000922	38	124.666666666667	1.0892	0.7675	0.8720	2.5558	3.2757	2.5057	0.909566666666667	2.77906666666667	1.61134915441353	1.45486999745426e-07	6.13611944353888e-07	yes	SNRNP25	Ubiquitin [Cynara cardunculus var. scolymus] [Cynara cardunculus]	-	-	-	-	-	-	-
Unigene0000923	3481.66666666667	3985	82.8391	86.2975	86.3231	99.1341	93.4238	83.1229	85.1532333333333	91.8936	0.109903076237491	0.504773406697877	0.616894831768415	no	POR1	Eukaryotic porin/Tom40 [Cynara cardunculus var. scolymus] [Cynara cardunculus]	-	-	-	-	-	GO:0005244//voltage-gated ion channel activity	GO:0006820//anion transport;GO:0034765//regulation of ion transmembrane transport
Unigene0000924	494	773	6.8512	8.0983	7.0512	10.8912	11.2821	10.1975	7.33356666666667	10.7902666666667	0.557143593267492	0.00274547800493765	0.0062682768714398	no	OTUD6B	Ovarian tumor, otubain [Cynara cardunculus var. scolymus] [Cynara cardunculus]	-	-	-	-	-	-	-
Unigene0000925	4.66666666666667	65.3333333333333	0.0522	0.0258	0.1016	0.5428	0.8608	0.9550	0.0598666666666667	0.7862	3.7150715144041	1.62164546335253e-12	1.08017154137065e-11	yes	--	BnaC09g48580D [Brassica napus]	-	-	-	-	-	-	-
Unigene0000926	4091.66666666667	12737	41.5688	39.1326	40.2124	110.3860	119.5622	124.3066	40.3046	118.084933333333	1.55080849111469	2.14290283803588e-21	2.47738616102175e-20	yes	ADC	Alanine racemase/group IV decarboxylase, C-terminal [Cynara cardunculus var. scolymus] [Cynara cardunculus]	Metabolism	Global and overview maps;Amino acid metabolism	ko01100//Metabolic pathways;ko00330//Arginine and proline metabolism	K01583	-	GO:0016831//carboxy-lyase activity	GO:0006525//arginine metabolic process;GO:0006596//polyamine biosynthetic process
Unigene0000927	1057.33333333333	1583.66666666667	12.7554	11.6545	12.2035	15.0491	18.6798	17.6126	12.2044666666667	17.1138333333333	0.487753694832354	0.00598420362765434	0.0127689492775515	no	CYCA2-2	Cyclin A/B/D/E [Cynara cardunculus var. scolymus] [Cynara cardunculus]	-	-	-	-	-	-	GO:0044763//single-organism cellular process
Unigene0000928	1698.33333333333	3395.33333333333	13.6917	13.6774	13.0888	22.8415	26.7335	26.3183	13.4859666666667	25.2977666666667	0.907551089905359	6.80338548463728e-08	2.97014395939555e-07	no	ORP1D	Oxysterol-binding protein [Cynara cardunculus var. scolymus] [Cynara cardunculus]	-	-	-	-	-	-	-
Unigene0000929	57.6666666666667	79	0.9035	0.7586	0.9542	1.1038	1.0993	1.1814	0.8721	1.12816666666667	0.371414738843263	0.205975830952053	0.294886960648144	no	--	--	-	-	-	-	-	-	-
Unigene0000930	22.3333333333333	277.333333333333	0.5519	0.7291	0.2463	4.6692	6.4136	6.6022	0.5091	5.895	3.53347084249067	3.7849123839869e-23	4.78857689359276e-22	yes	EB1C	Calponin homology domain-containing protein [Cynara cardunculus var. scolymus] [Cynara cardunculus]	-	-	-	-	GO:0015630//microtubule cytoskeleton;GO:0030312//external encapsulating structure;GO:0043231//intracellular membrane-bounded organelle;GO:0044444//cytoplasmic part	GO:0015631//tubulin binding	GO:0000280//nuclear division;GO:0003006//developmental process involved in reproduction;GO:0007010//cytoskeleton organization;GO:0009612//response to mechanical stimulus;GO:0016570//histone modification
Unigene0000931	371.666666666667	787.666666666667	4.3656	6.3006	4.7974	10.2469	10.4250	10.1992	5.15453333333333	10.2903666666667	0.997380665357259	1.14370204791081e-06	4.34360595052128e-06	no	QWRF4	PREDICTED: AUGMIN subunit 8 isoform X1 [Solanum lycopersicum]	-	-	-	-	-	-	-
Unigene0000932	1.33333333333333	75.3333333333333	0.0000	0.0315	0.0310	0.6459	1.3387	1.3047	0.0208333333333333	1.09643333333333	5.71778059490927	1.7698973839545e-18	1.73899198823641e-17	yes	AAE6	AMP-binding, conserved site-containing protein [Cynara cardunculus var. scolymus] [Cynara cardunculus]	-	-	-	-	-	GO:0016405//CoA-ligase activity	-
Unigene0000933	1543.33333333333	2639	29.9480	45.1000	34.0117	56.3557	61.8990	56.8862	36.3532333333333	58.3803	0.683397938269924	0.000473106070955167	0.00124253635978365	no	NRS/ER	dTDP-4-dehydrorhamnose reductase [Cynara cardunculus var. scolymus] [Cynara cardunculus]	Metabolism	Carbohydrate metabolism	ko00520//Amino sugar and nucleotide sugar metabolism	K12451	GO:0005576//extracellular region;GO:0005911//cell-cell junction;GO:0016020//membrane;GO:0044444//cytoplasmic part	GO:0016616//oxidoreductase activity, acting on the CH-OH group of donors, NAD or NADP as acceptor;GO:0016857//racemase and epimerase activity, acting on carbohydrates and derivatives	GO:0009226//nucleotide-sugar biosynthetic process;GO:0033692//cellular polysaccharide biosynthetic process;GO:0045229//external encapsulating structure organization
Unigene0000934	38	44	0.9446	0.7254	0.9887	0.9590	1.0913	0.8302	0.886233333333333	0.960166666666667	0.115598260963713	0.756150795316394	0.839161840011643	no	--	--	-	-	-	-	-	-	-
Unigene0000935	213.333333333333	386.333333333333	4.1080	2.4177	3.2480	5.6602	5.5690	5.4445	3.2579	5.5579	0.770597555647253	0.00117533527851624	0.00288050162664681	no	TASP1	Peptidase T2, asparaginase 2 [Cynara cardunculus var. scolymus] [Cynara cardunculus]	-	-	-	-	-	-	-
Unigene0000936	81	272	2.9678	2.6821	2.1911	8.7413	7.8314	8.3127	2.61366666666667	8.29513333333333	1.66619001167933	7.04371724195595e-12	4.45855596984046e-11	yes	ATL67	Zinc finger, RING/FYVE/PHD-type [Cynara cardunculus var. scolymus] [Cynara cardunculus]	-	-	-	-	-	-	-
Unigene0000937	6.66666666666667	73.6666666666667	0.0767	0.0759	0.2239	1.8871	1.2018	0.8983	0.1255	1.32906666666667	3.40465420346471	9.6704604878433e-11	5.56874170609886e-10	yes	RE1	Retrovirus-related Pol polyprotein from transposon TNT 1-94, partial [Anthurium amnicola]	-	-	-	-	GO:0043231//intracellular membrane-bounded organelle	-	-
Unigene0000938	206.666666666667	1735	2.5307	3.4059	2.3587	21.6266	20.1460	24.1462	2.7651	21.9729333333333	2.99032391724353	1.28456280349663e-42	3.68227855024999e-41	yes	SKS1	PREDICTED: monocopper oxidase-like protein SKS1 isoform X1 [Capsicum annuum]	-	-	-	-	-	-	-
Unigene0000939	5917.66666666667	1179	102.3242	90.7586	105.4315	21.6896	17.3338	17.4220	99.5047666666667	18.8151333333333	-2.40287212494257	6.6904428763186e-39	1.66151473089416e-37	yes	slr0305	PREDICTED: TVP38/TMEM64 family membrane protein slr0305-like [Nicotiana tabacum]	-	-	-	-	-	-	-
Unigene0000940	11.3333333333333	48	0.2961	0.1853	0.0455	0.7279	0.4630	0.9437	0.175633333333333	0.711533333333333	2.01836466554542	0.000298140190712786	0.000808485367493924	yes	--	--	-	-	-	-	-	-	-
Unigene0000941	3.33333333333333	52.3333333333333	0.0000	0.0000	0.2945	1.4742	1.5976	1.3294	0.0981666666666667	1.46706666666667	3.90155739322125	4.20435019750631e-08	1.87697960418462e-07	yes	--	--	-	-	-	-	-	-	-
Unigene0000942	31	4.66666666666667	0.3936	1.5081	0.5110	0.0533	0.0433	0.2563	0.804233333333333	0.117633333333333	-2.77331720385456	0.000375715884086576	0.00100134442385861	yes	--	--	-	-	-	-	-	-	-
Unigene0000943	2711.33333333333	1998.66666666667	71.8641	80.6555	72.3146	58.5901	48.8901	49.5827	74.9447333333333	52.3543	-0.517519063313865	0.00267275161835611	0.00611757473950064	no	OEP24B	PREDICTED: outer envelope pore protein 24B, chloroplastic [Citrus sinensis]	-	-	-	-	-	-	-
Unigene0000944	51.3333333333333	27.3333333333333	2.2156	0.7748	0.9898	0.8204	0.6238	0.5600	1.32673333333333	0.668066666666667	-0.989814443295779	0.0331989262127341	0.0598869950517087	no	DMI3	Calcium-binding EF-hand [Cynara cardunculus var. scolymus] [Cynara cardunculus]	Organismal Systems	Environmental adaptation	ko04626//Plant-pathogen interaction	K13412	-	GO:0004672//protein kinase activity;GO:0032550//purine ribonucleoside binding;GO:0046872//metal ion binding	GO:0006464//cellular protein modification process;GO:0006796//phosphate-containing compound metabolic process
Unigene0000945	96.3333333333333	114.333333333333	2.4642	2.8300	2.6993	2.9567	3.8820	1.9416	2.6645	2.92676666666667	0.135442899918549	0.661695860795066	0.756411372874921	no	MYB111	transcription factor MYB12-like [Cajanus cajan]	Organismal Systems	Environmental adaptation	ko04626//Plant-pathogen interaction	K09422	-	-	-
Unigene0000946	288.666666666667	2	6.2846	6.9217	9.8222	0.1095	0.0445	0.0000	7.67616666666667	0.0513333333333333	-7.2243462806827	1.45444984630357e-52	6.01891013214409e-51	yes	CYP71A4	cytochrome P450 [Cynara cardunculus var. scolymus] [Cynara cardunculus]	-	-	-	-	-	-	-
Unigene0000947	20.6666666666667	65.6666666666667	0.2293	0.2777	0.2729	0.8536	0.6412	0.8709	0.259966666666667	0.788566666666667	1.60090607738675	9.13190310374302e-06	3.09433795731343e-05	yes	--	--	-	-	-	-	-	-	-
Unigene0000948	456.333333333333	88	16.3986	11.1632	12.3772	2.1560	2.1417	2.9955	13.313	2.43106666666667	-2.45317434828391	4.31661394373189e-21	4.91057311839609e-20	yes	HAT22	HD-ZIP protein, partial [Chrysanthemum x morifolium]	-	-	-	-	-	-	-
Unigene0000949	179	765.666666666667	2.6028	3.3204	2.7085	12.9319	11.2088	10.7870	2.87723333333333	11.6425666666667	2.01665501487614	9.60121053939971e-22	1.12905374570916e-20	yes	FMOGS-OX5	Flavin monooxygenase FMO [Cynara cardunculus var. scolymus] [Cynara cardunculus]	-	-	-	-	-	-	-
Unigene0000950	0	20.3333333333333	0.0000	0.0000	0.0000	2.3881	1.8717	0.4922	0.001	1.584	10.6293566200796	1.30953926090031e-07	5.54835598431152e-07	yes	--	--	-	-	-	-	-	-	-
Unigene0000951	2.33333333333333	16.3333333333333	0.0322	0.1914	0.0000	0.4902	0.2656	0.7544	0.0745333333333333	0.5034	2.75574752903895	0.00199227035259552	0.00467462893845523	yes	BACOVA_02659	gluA [Gossypium arboreum]	Metabolism	Biosynthesis of other secondary metabolites;Metabolism of other amino acids;Global and overview maps;Carbohydrate metabolism	ko01100//Metabolic pathways;ko01110//Biosynthesis of secondary metabolites;ko00500//Starch and sucrose metabolism;ko00940//Phenylpropanoid biosynthesis;ko00460//Cyanoamino acid metabolism	K05349	-	-	-
Unigene0000952	24	119.666666666667	1.0072	0.7258	0.4458	3.5017	2.9216	3.8750	0.726266666666667	3.43276666666667	2.24080052563697	3.64405236307617e-10	1.99688103550729e-09	yes	--	--	-	-	-	-	-	-	-
Unigene0000953	103.666666666667	119	0.7319	3.5053	1.1199	2.2117	1.5819	2.0763	1.7857	1.95663333333333	0.131883698865897	0.792999014990938	0.870463182093139	no	PME32	Pectinesterase, active site-containing protein [Cynara cardunculus var. scolymus] [Cynara cardunculus]	Metabolism	Global and overview maps;Carbohydrate metabolism	ko01100//Metabolic pathways;ko00040//Pentose and glucuronate interconversions	K01051	GO:0030312//external encapsulating structure	GO:0052689//carboxylic ester hydrolase activity	GO:0000272//polysaccharide catabolic process;GO:0009892//negative regulation of metabolic process;GO:0071555//cell wall organization
Unigene0000954	292	484.333333333333	7.5989	11.6330	8.9866	15.6616	13.4021	15.3514	9.40616666666667	14.8050333333333	0.654408938263284	0.00292252579601244	0.00663969739027686	no	wos2	CS domain-containing protein [Cynara cardunculus var. scolymus] [Cynara cardunculus]	Metabolism	Lipid metabolism;Global and overview maps	ko01100//Metabolic pathways;ko00590//Arachidonic acid metabolism	K15730	-	-	-
Unigene0000955	28	76	0.4928	1.8227	0.4158	1.4675	2.6565	2.7590	0.910433333333333	2.29433333333333	1.33344972468793	0.0137362548708345	0.0271162886435203	yes	BHLH30	Myc-type, basic helix-loop-helix (bHLH) domain-containing protein [Cynara cardunculus var. scolymus] [Cynara cardunculus]	-	-	-	-	-	-	-
Unigene0000956	116.333333333333	180.333333333333	1.4149	1.5984	1.5450	2.0406	2.5315	2.0274	1.51943333333333	2.19983333333333	0.533860847978927	0.0280358655167332	0.0515478081503842	no	--	BnaA06g05740D [Brassica napus]	Genetic Information Processing;Metabolism	Global and overview maps;Nucleotide metabolism;Replication and repair	ko01100//Metabolic pathways;ko00230//Purine metabolism;ko00240//Pyrimidine metabolism;ko03420//Nucleotide excision repair;ko03440//Homologous recombination;ko03030//DNA replication;ko03430//Mismatch repair;ko03410//Base excision repair	K03505	-	-	-
Unigene0000957	39	301	0.3491	0.7317	0.4706	3.2851	4.0328	3.9073	0.517133333333333	3.74173333333333	2.85509853790099	6.20637882982304e-21	7.00869686708942e-20	yes	AGO7	Argonaute/Dicer protein, PAZ [Cynara cardunculus var. scolymus] [Cynara cardunculus]	-	-	-	-	GO:0032991//macromolecular complex;GO:0044424//intracellular part	GO:0008135//translation factor activity, RNA binding	GO:0006412//translation;GO:0006950//response to stress;GO:0009791//post-embryonic development;GO:0030422//production of siRNA involved in RNA interference;GO:0050793//regulation of developmental process
Unigene0000958	1.66666666666667	18.3333333333333	0.0000	0.0639	0.0941	0.6216	0.4521	0.5980	0.0526666666666667	0.557233333333333	3.40331950391249	8.22692367709443e-06	2.80501679803023e-05	yes	LYK5	PREDICTED: lysM domain receptor-like kinase 4 [Vitis vinifera]	-	-	-	-	-	-	-
Unigene0000959	25.6666666666667	30	0.8216	0.4383	0.3487	0.1283	1.0083	0.5349	0.5362	0.557166666666667	0.0553377298010494	0.931986979417667	0.981355492356679	no	--	--	-	-	-	-	-	-	-
Unigene0000960	1264	2070	45.5922	38.4120	37.8423	85.6146	45.8808	60.4235	40.6155	63.9729666666667	0.655431983111154	0.00452947742859566	0.00990613731272716	no	PSK3	phytosulfokine precursor [Avicennia marina]	-	-	-	-	-	-	-
Unigene0000961	59.6666666666667	23	2.0588	2.3662	2.8465	0.7943	0.9174	0.9248	2.42383333333333	0.878833333333333	-1.46362900420036	3.43249456437487e-05	0.000107307592242915	yes	--	--	-	-	-	-	-	-	-
Unigene0000962	40	0	2.1591	0.7663	0.9100	0.0000	0.0000	0.0000	1.27846666666667	0.001	-10.3201988304887	1.55318628532515e-13	1.11027941102836e-12	yes	--	--	-	-	-	-	-	-	-
Unigene0000963	110.666666666667	100.333333333333	1.7196	3.2823	3.2748	2.7215	2.2537	2.1485	2.7589	2.37456666666667	-0.216428904380272	0.50395577104748	0.61601962013567	no	At3g16150	Peptidase T2, asparaginase 2 [Cynara cardunculus var. scolymus] [Cynara cardunculus]	-	-	-	-	-	-	-
Unigene0000964	0.666666666666667	0	0.0000	0.0000	0.0639	0.0000	0.0000	0.0000	0.0213	0.001	-4.41278152533848	0.579730145847104	0.681672474512943	no	ESP1	PREDICTED: separase isoform X3 [Erythranthe guttata]	-	-	-	-	-	-	-
Unigene0000965	43.6666666666667	91.6666666666667	1.1342	1.2967	1.3309	2.0669	2.7838	2.5277	1.25393333333333	2.45946666666667	0.971884854441169	0.0013890068828423	0.00335859730574126	no	--	--	-	-	-	-	-	-	-
Unigene0000966	1277	3489	14.3160	12.9082	12.4402	26.7404	35.1890	39.6817	13.2214666666667	33.8703666666667	1.35714138003394	4.30711201551835e-12	2.7733792497123e-11	yes	RDM3	PREDICTED: protein RNA-directed DNA methylation 3 isoform X3 [Vitis vinifera]	-	-	-	-	-	-	-
Unigene0000967	1926	2939.33333333333	10.6923	8.5975	9.3419	12.0006	13.7124	15.3960	9.5439	13.703	0.521840945408204	0.00400941910598373	0.00885790808432553	no	HAC1	histone H3-K56 acetyltransferase, RTT109 [Cynara cardunculus var. scolymus] [Cynara cardunculus]	-	-	-	-	-	-	-
Unigene0000968	171.333333333333	414	3.2806	3.1640	2.4296	5.9703	6.8252	7.3447	2.95806666666667	6.7134	1.18238903693174	1.0739674219225e-07	4.58913648862615e-07	yes	HEN4	K Homology domain-containing protein [Cynara cardunculus var. scolymus] [Cynara cardunculus]	-	-	-	-	-	-	-
Unigene0000969	585.333333333333	359.333333333333	12.5308	14.1427	14.1732	9.3263	7.0554	7.4758	13.6155666666667	7.9525	-0.775776655320831	0.00011856864430381	0.0003424940197572	no	MARC1	PREDICTED: mitochondrial amidoxime reducing component 2-like [Nicotiana attenuata]	-	-	-	-	-	GO:0043168//anion binding;GO:0046914//transition metal ion binding	-
Unigene0000970	33.3333333333333	173	1.0373	0.9737	0.6911	4.7946	4.0546	4.4253	0.9007	4.42483333333333	2.29650454882274	5.32608517988022e-15	4.21100692094359e-14	yes	--	DUF3527 domain-containing protein [Cephalotus follicularis]	-	-	-	-	-	-	-
Unigene0000971	91.3333333333333	125.666666666667	1.4727	1.2009	0.8629	1.5084	1.4303	1.6546	1.17883333333333	1.5311	0.377208751382211	0.184977619479642	0.269012690212223	no	At3g52670	F-box domain, cyclin-like protein [Cynara cardunculus var. scolymus] [Cynara cardunculus]	-	-	-	-	-	-	-
Unigene0000972	13	45.6666666666667	0.3338	1.1812	0.3250	1.8882	2.7152	1.3506	0.613333333333333	1.98466666666667	1.69415345529366	0.00225188221686486	0.00523493758873964	yes	--	--	-	-	-	-	-	-	-
Unigene0000973	185.333333333333	502.333333333333	1.3810	1.4218	1.4348	3.2507	4.1000	3.3754	1.41253333333333	3.57536666666667	1.33980628999877	1.07425327778841e-10	6.16542690010798e-10	yes	--	Portal 56 [Gossypium arboreum]	-	-	-	-	-	-	GO:0019219//regulation of nucleobase-containing compound metabolic process;GO:0044260//cellular macromolecule metabolic process;GO:0044763//single-organism cellular process;GO:0060255//regulation of macromolecule metabolic process;GO:0090304//nucleic acid metabolic process
Unigene0000974	265.666666666667	443.333333333333	7.5683	8.0220	7.5119	11.7937	12.2241	12.2897	7.70073333333333	12.1025	0.652237350293308	0.000663743253855661	0.00170000881442433	no	MED31	PREDICTED: mediator of RNA polymerase II transcription subunit 31 isoform X2 [Ziziphus jujuba]	-	-	-	-	-	-	-
Unigene0000975	3777	6262.66666666667	28.2921	26.2898	27.4617	36.9668	45.1683	45.4336	27.3478666666667	42.5229	0.636811693272648	0.000165266383249796	0.000466504885245649	no	At1g09620	Aminoacyl-tRNA synthetase, class 1a, anticodon-binding [Cynara cardunculus var. scolymus] [Cynara cardunculus]	Genetic Information Processing	Translation	ko00970//Aminoacyl-tRNA biosynthesis	K01869	-	-	-
Unigene0000976	168.666666666667	113.666666666667	3.5891	4.2118	4.9073	2.2483	2.5415	3.3061	4.23606666666667	2.69863333333333	-0.650496325104775	0.015168013725941	0.029627253929138	no	ZOX1	UDP-glucuronosyl/UDP-glucosyltransferase [Cynara cardunculus var. scolymus] [Cynara cardunculus]	Metabolism	Metabolism of terpenoids and polyketides	ko00908//Zeatin biosynthesis	K13495	-	-	-
Unigene0000977	0	0	0.0000	0.0000	0.0000	0.0000	0.0000	0.0000	0.001	0.001	0	notest	notest	notest	--	PREDICTED: Werner Syndrome-like exonuclease [Nicotiana sylvestris]	-	-	-	-	-	-	-
Unigene0000978	42.6666666666667	142	1.4977	1.4257	0.8006	4.0249	3.1744	4.5885	1.24133333333333	3.92926666666667	1.66236951000702	3.90894011228875e-07	1.57030280943826e-06	yes	--	--	-	-	-	-	-	-	-
Unigene0000979	6	42	0.1133	0.1123	0.2758	1.3515	0.8648	1.1617	0.167133333333333	1.126	2.75213542685481	1.38525232627579e-07	5.85361533018335e-07	yes	--	--	-	-	-	-	-	-	-
Unigene0000980	429	299.333333333333	9.2894	7.6541	7.6345	5.2940	5.1156	5.7901	8.19266666666667	5.3999	-0.60140042692997	0.00267191293461165	0.00611596262364646	no	RBL10	Peptidase S54, rhomboid [Cynara cardunculus var. scolymus] [Cynara cardunculus]	-	-	-	-	-	-	-
Unigene0000981	440.666666666667	928.666666666667	7.7389	6.8406	6.4096	12.7636	13.3284	15.6327	6.99636666666667	13.9082333333333	0.991261370608727	2.86205097133533e-07	1.16798980022552e-06	no	--	Acyl-CoA N-acyltransferase [Cynara cardunculus var. scolymus] [Cynara cardunculus]	-	-	-	-	-	-	-
Unigene0000982	0	14	0.0000	0.0000	0.0000	1.1206	1.4421	0.9881	0.001	1.1836	10.2089658863066	2.67028242572118e-07	1.09355338312495e-06	yes	--	--	-	-	-	-	-	-	-
Unigene0000983	660.333333333333	407	4.9391	4.5594	5.5036	2.7720	3.0884	2.8236	5.0007	2.89466666666667	-0.788732832824092	3.54841922690588e-05	0.000110722549698723	no	MSH1	DNA mismatch repair protein MutS, C-terminal, partial [Cynara cardunculus var. scolymus] [Cynara cardunculus]	-	-	-	-	-	-	-
Unigene0000984	0	30.3333333333333	0.0000	0.0000	0.0000	0.4410	1.1470	0.7919	0.001	0.7933	9.63172273876195	1.52080452507503e-11	9.36786776535051e-11	yes	--	Armadillo-type fold [Cynara cardunculus var. scolymus] [Cynara cardunculus]	-	-	-	-	-	-	-
Unigene0000985	1063	2312.33333333333	10.7446	10.2626	10.2589	21.5250	20.8516	21.8288	10.4220333333333	21.4018	1.03809536556795	4.22777333714441e-10	2.30123723640022e-09	yes	scy1	PREDICTED: probable inactive serine/threonine-protein kinase scy1 [Ziziphus jujuba]	-	-	-	-	-	GO:0016772//transferase activity, transferring phosphorus-containing groups;GO:0032550//purine ribonucleoside binding	GO:0006464//cellular protein modification process;GO:0006796//phosphate-containing compound metabolic process;GO:0044763//single-organism cellular process
Unigene0000986	169.666666666667	266.666666666667	4.2128	3.8600	3.3301	5.4959	5.4201	5.9943	3.80096666666667	5.63676666666667	0.568501475259148	0.00968534432712527	0.0197844492411797	no	At3g25440	RNA-binding, CRM domain-containing protein [Cynara cardunculus var. scolymus] [Cynara cardunculus]	-	-	-	-	-	-	-
Unigene0000987	144	186	1.2932	2.2231	1.2053	1.8403	1.7146	2.2235	1.57386666666667	1.92613333333333	0.291394249609143	0.317009497254546	0.422481284136707	no	SD31	PREDICTED: G-type lectin S-receptor-like serine/threonine-protein kinase SD3-1 [Daucus carota subsp. sativus] [Daucus carota]	-	-	-	-	-	GO:0016772//transferase activity, transferring phosphorus-containing groups	GO:0009987//cellular process
Unigene0000988	0	107	0.0000	0.0000	0.0000	3.2475	2.8855	1.9589	0.001	2.6973	11.3973002750685	5.46928093313583e-32	1.03263018397875e-30	yes	PER41	PREDICTED: peroxidase 41-like [Nicotiana tabacum]	Metabolism	Biosynthesis of other secondary metabolites;Global and overview maps	ko01100//Metabolic pathways;ko01110//Biosynthesis of secondary metabolites;ko00940//Phenylpropanoid biosynthesis	K00430	-	GO:0005488//binding	-
Unigene0000989	6	57.6666666666667	0.2519	0.1498	0.0491	1.5859	0.9355	1.6239	0.150266666666667	1.38176666666667	3.20091709433118	1.40667520802294e-09	7.29515945820703e-09	yes	--	--	-	-	-	-	-	-	-
Unigene0000990	6882.33333333333	21180.6666666667	26.9613	24.4329	25.3543	54.4210	87.4117	77.6082	25.5828333333333	73.1469666666667	1.51562198495676	5.44081408708456e-14	4.02292370759646e-13	yes	GLT1	NADH-dependent glutamate synthase 1 isoform 4 [Theobroma cacao]	Metabolism	Amino acid metabolism;Energy metabolism;Global and overview maps	ko01100//Metabolic pathways;ko01110//Biosynthesis of secondary metabolites;ko01230//Biosynthesis of amino acids;ko00250//Alanine, aspartate and glutamate metabolism;ko00910//Nitrogen metabolism	K00264	GO:0009532//plastid stroma	GO:0032553//ribonucleotide binding;GO:0045181//glutamate synthase activity, NAD(P)H as acceptor;GO:0046914//transition metal ion binding;GO:0051536//iron-sulfur cluster binding	GO:0006006//glucose metabolic process;GO:0006090//pyruvate metabolic process;GO:0006537//glutamate biosynthetic process;GO:0006970//response to osmotic stress;GO:0040007//growth
Unigene0000991	139	743.666666666667	3.7793	4.4760	3.9098	21.1634	20.1492	20.1264	4.05503333333333	20.4796666666667	2.33640655488375	1.1468171012719e-30	2.04482026114368e-29	yes	CML25	Calcium-binding EF-hand [Cynara cardunculus var. scolymus] [Cynara cardunculus]	Organismal Systems	Environmental adaptation	ko04626//Plant-pathogen interaction	K13448	-	-	-
Unigene0000992	35	38.3333333333333	1.1232	1.3472	0.6044	0.6902	1.0488	1.4144	1.02493333333333	1.05113333333333	0.0364156098968964	0.951095290064037	0.997898139930047	no	--	--	-	-	-	-	-	-	-
Unigene0000993	20.3333333333333	21.6666666666667	0.9301	0.8013	0.7087	0.5748	0.4004	1.5402	0.813366666666667	0.838466666666667	0.043847562843007	0.967213366582432	1	no	--	--	-	-	-	-	-	-	-
Unigene0000994	211	778	2.0912	3.1268	2.7025	10.0621	8.7848	8.8123	2.64016666666667	9.21973333333333	1.80409601757223	1.2731033463962e-16	1.11587440899781e-15	yes	PCMP-H71	PREDICTED: pentatricopeptide repeat-containing protein At1g74630 [Vitis vinifera]	-	-	-	-	-	-	-
Unigene0000995	28	54.6666666666667	1.1081	0.6894	0.3513	1.0988	1.1908	1.6609	0.716266666666667	1.31683333333333	0.878504051479943	0.0466796297914238	0.0810490484499057	no	--	--	-	-	-	-	-	-	-
Unigene0000996	611.333333333333	610	14.5460	14.4124	12.3234	13.9822	12.7168	12.1823	13.7606	12.9604333333333	-0.086429421206286	0.64758778913021	0.74385172215484	no	--	PREDICTED: nucleolin-like [Cucumis sativus]	-	-	-	-	-	-	-
Unigene0000997	891.333333333333	1038.33333333333	17.1133	24.0312	22.7434	22.5843	24.6877	22.6930	21.2959666666667	23.3216666666667	0.1310906752211	0.503098625946328	0.615120532666402	no	GOS12	Golgi SNAP receptor complex, subunit 1 [Cynara cardunculus var. scolymus] [Cynara cardunculus]	Genetic Information Processing	Folding, sorting and degradation	ko04130//SNARE interactions in vesicular transport	K08495	GO:0031090//organelle membrane;GO:0031224//intrinsic component of membrane;GO:0043231//intracellular membrane-bounded organelle	-	GO:0008104//protein localization;GO:0016482//cytoplasmic transport
Unigene0000998	234.666666666667	869	2.9323	3.7117	3.1147	10.1989	11.5311	12.2629	3.2529	11.3309666666667	1.80047256837963	9.39407162470342e-19	9.38088262428704e-18	yes	--	Armadillo [Cynara cardunculus var. scolymus] [Cynara cardunculus]	-	-	-	-	-	-	-
Unigene0000999	21.3333333333333	15.3333333333333	0.4878	1.0271	0.4156	0.4024	0.4025	0.5062	0.6435	0.437033333333333	-0.558196827528572	0.301641324960516	0.404943148577131	no	--	zf-RVT domain-containing protein [Cephalotus follicularis]	-	-	-	-	-	-	-
Unigene0001000	114.666666666667	24	3.2707	2.8806	4.1281	0.3997	0.5498	1.0943	3.42646666666667	0.681266666666667	-2.33043012750053	2.83356950641169e-09	1.42747805999742e-08	yes	--	S-adenosyl-L-methionine-dependent methyltransferases superfamily protein isoform 2 [Theobroma cacao]	-	-	-	-	GO:0009536//plastid	GO:0016741//transferase activity, transferring one-carbon groups	GO:0008152//metabolic process
Unigene0001001	2858	4173.66666666667	79.3159	56.6053	62.9331	68.4544	116.0367	83.5959	66.2847666666667	89.3623333333333	0.430989503117426	0.0522429191078088	0.0894882378440852	no	SMTA	Homocysteine S-methyltransferase [Cynara cardunculus var. scolymus] [Cynara cardunculus]	Metabolism	Global and overview maps;Amino acid metabolism	ko01100//Metabolic pathways;ko01110//Biosynthesis of secondary metabolites;ko00270//Cysteine and methionine metabolism	K00547	-	GO:0008172//S-methyltransferase activity	GO:0008152//metabolic process
Unigene0001002	38.3333333333333	204.666666666667	0.4669	0.5327	0.6061	2.3843	2.6617	3.0395	0.535233333333333	2.69516666666667	2.33213461844639	1.15065231451976e-16	1.01029692370053e-15	yes	ULP1C	Peptidase C48, SUMO/Sentrin/Ubl1, partial [Cynara cardunculus var. scolymus] [Cynara cardunculus]	-	-	-	-	-	-	-
Unigene0001003	22.6666666666667	31.6666666666667	0.4400	0.7024	0.4998	0.5460	0.5850	1.0504	0.5474	0.727133333333333	0.409624498494802	0.370280600678459	0.47977750266094	no	--	--	-	-	-	-	-	-	-
Unigene0001004	0	0.666666666666667	0.0000	0.0000	0.0000	0.2375	0.0000	0.0000	0.001	0.0791666666666667	6.30682120249716	0.579854379359418	0.681672474512943	no	MEL1	Argonaute/Dicer protein, PAZ [Cynara cardunculus var. scolymus] [Cynara cardunculus]	-	-	-	-	-	GO:0008135//translation factor activity, RNA binding	GO:0006412//translation;GO:0016458//gene silencing
Unigene0001005	5797	18648.3333333333	49.4769	46.9335	46.8193	127.1154	152.4436	152.6201	47.7432333333333	144.0597	1.59329862600472	4.8368631546365e-21	5.49074433072839e-20	yes	MEL1	Argonaute/Dicer protein, PAZ [Cynara cardunculus var. scolymus] [Cynara cardunculus]	-	-	-	-	-	-	GO:0009987//cellular process;GO:0010467//gene expression
Unigene0001006	0	0	0.0000	0.0000	0.0000	0.0000	0.0000	0.0000	0.001	0.001	0	notest	notest	notest	--	--	-	-	-	-	-	-	-
Unigene0001007	8	17.3333333333333	0.3059	0.1819	0.2383	0.6212	0.4544	0.4182	0.242033333333333	0.497933333333333	1.0407468453583	0.0643434547431033	0.107531640080101	no	--	--	-	-	-	-	-	-	-
Unigene0001008	101.333333333333	291.666666666667	2.0453	2.6634	1.1569	3.6191	7.2171	4.6225	1.9552	5.1529	1.3980684047631	5.94964539358354e-05	0.000179717191746063	yes	GDPD1	Glycerophosphoryl diester phosphodiesterase [Cynara cardunculus var. scolymus] [Cynara cardunculus]	-	-	-	-	-	GO:0042578//phosphoric ester hydrolase activity	-
Unigene0001009	1184.33333333333	919	18.8452	21.5245	17.7369	15.3028	13.6392	13.6856	19.3688666666667	14.2092	-0.446914208885889	0.0133497197624238	0.0264219914913496	no	MMK2	PREDICTED: mitogen-activated protein kinase homolog MMK2 [Juglans regia]	Environmental Information Processing;Organismal Systems	Signal transduction;Environmental adaptation	ko04626//Plant-pathogen interaction;ko04016//MAPK signaling pathway - plant	K20600	-	GO:0004702//receptor signaling protein serine/threonine kinase activity;GO:0032550//purine ribonucleoside binding	GO:0006464//cellular protein modification process;GO:0006796//phosphate-containing compound metabolic process
Unigene0001010	8.66666666666667	646	0.2579	0.3067	0.1005	16.1048	16.6014	13.6776	0.2217	15.4612666666667	6.12390593668873	2.1249122746087e-81	2.19338167012387e-79	yes	MYB78	PREDICTED: transcription factor MYB108-like [Populus euphratica]	Organismal Systems	Environmental adaptation	ko04626//Plant-pathogen interaction	K09422	-	-	-
Unigene0001011	61.3333333333333	70	1.1798	0.8721	1.3493	1.5780	0.7881	1.3899	1.13373333333333	1.252	0.143153219978997	0.710562802254027	0.799543426558042	no	--	Protein L1, partial [Anthurium amnicola]	-	-	-	-	-	-	-
Unigene0001012	905	646.333333333333	11.8984	19.1139	13.7462	8.1154	11.8425	9.7781	14.9195	9.912	-0.589951094502827	0.0115260450608367	0.023157905996705	no	ADT1	PREDICTED: arogenate dehydratase/prephenate dehydratase 1, chloroplastic [Daucus carota subsp. sativus] [Daucus carota]	Metabolism	Global and overview maps;Amino acid metabolism	ko01100//Metabolic pathways;ko01110//Biosynthesis of secondary metabolites;ko01230//Biosynthesis of amino acids;ko00400//Phenylalanine, tyrosine and tryptophan biosynthesis	K05359	-	-	-
Unigene0001013	1226	2967.33333333333	24.6322	25.8894	24.0237	58.9491	55.1558	56.3224	24.8484333333333	56.8091	1.19296715291451	8.01533260479295e-13	5.45757169251036e-12	yes	--	Alpha/beta-Hydrolases superfamily protein [Theobroma cacao]	-	-	-	-	-	GO:0003824//catalytic activity	-
Unigene0001014	0	40	0.0000	0.0000	0.0000	1.0203	1.6083	0.6840	0.001	1.1042	10.1087857909046	2.12907895226074e-14	1.61880412536932e-13	yes	At3g52670	FBD-like protein [Cynara cardunculus var. scolymus] [Cynara cardunculus]	-	-	-	-	-	-	-
Unigene0001015	24.6666666666667	17.3333333333333	0.6611	0.7443	0.7900	0.3966	0.5455	0.4989	0.7318	0.480333333333333	-0.607413485998134	0.167133267708059	0.246387593111431	no	PCMP-E28	Pentatricopeptide repeat-containing protein [Cynara cardunculus var. scolymus] [Cynara cardunculus]	-	-	-	-	-	-	-
Unigene0001016	4680.66666666667	2410	74.7716	64.5304	71.7369	35.9797	34.0002	32.5442	70.3463	34.1747	-1.04154587081683	3.93502839360177e-10	2.1487006238247e-09	yes	FTSH9	Peptidase M41 [Corchorus olitorius]	-	-	-	-	GO:0031224//intrinsic component of membrane	GO:0032550//purine ribonucleoside binding;GO:0046914//transition metal ion binding;GO:0070011//peptidase activity, acting on L-amino acid peptides	GO:0019538//protein metabolic process
Unigene0001017	3.66666666666667	1	0.1010	0.0143	0.0421	0.0000	0.0119	0.0282	0.0524666666666667	0.0133666666666667	-1.97276139905256	0.21229202619073	0.302058116595138	no	--	PREDICTED: protein gar2 isoform X2 [Cucumis sativus]	-	-	-	-	-	-	-
Unigene0001018	1345.33333333333	1379.33333333333	37.4539	43.3351	40.2211	38.4877	37.6684	41.0523	40.3367	39.0694666666667	-0.0460514983734008	0.789302974588033	0.867200731468957	no	--	PREDICTED: protein PXR1 [Solanum lycopersicum]	-	-	-	-	-	-	-
Unigene0001019	7.33333333333333	10.3333333333333	0.3995	0.0565	0.1667	0.1159	0.4238	0.2508	0.207566666666667	0.2635	0.344228183368458	0.724313241417742	0.811555302752496	no	AP2	AP2/ERF domain-containing protein [Cynara cardunculus var. scolymus] [Cynara cardunculus]	-	-	-	-	-	-	-
Unigene0001020	483	1394.33333333333	11.9782	12.3526	10.6870	28.6156	33.8684	32.2521	11.6726	31.5787	1.43582583270475	9.91678179051473e-15	7.70936425388133e-14	yes	pyrH	PREDICTED: uridylate kinase-like isoform X1 [Glycine max]	-	-	-	-	GO:0044424//intracellular part	GO:0009041//uridylate kinase activity	GO:0006220//pyrimidine nucleotide metabolic process
Unigene0001021	1300.33333333333	3307.33333333333	23.3967	29.2177	26.9428	59.5834	55.7040	76.8545	26.5190666666667	64.0473	1.27210775212475	4.93306290332375e-11	2.9138773298151e-10	yes	GAE2	NAD-dependent epimerase/dehydratase [Cynara cardunculus var. scolymus] [Cynara cardunculus]	Metabolism	Carbohydrate metabolism;Global and overview maps	ko01100//Metabolic pathways;ko00520//Amino sugar and nucleotide sugar metabolism	K08679	-	-	-
Unigene0001022	1033.33333333333	591.666666666667	11.5979	9.6285	9.1150	4.1594	7.0144	4.8513	10.1138	5.3417	-0.920954295749888	6.21164718526162e-05	0.00018709127040083	no	NIK2	PREDICTED: protein NSP-INTERACTING KINASE 1-like [Daucus carota subsp. sativus] [Daucus carota]	-	-	-	-	GO:0031224//intrinsic component of membrane	GO:0004672//protein kinase activity;GO:0032550//purine ribonucleoside binding	GO:0006464//cellular protein modification process;GO:0006796//phosphate-containing compound metabolic process
Unigene0001023	7.66666666666667	22.3333333333333	0.0570	0.5083	0.0833	0.5209	0.5880	0.6680	0.2162	0.5923	1.45396156306035	0.0471191227102746	0.0817398606230707	no	LSH4	PREDICTED: protein LIGHT-DEPENDENT SHORT HYPOCOTYLS 4-like isoform X3 [Lupinus angustifolius]	-	-	-	-	-	-	-
Unigene0001024	519.333333333333	537.333333333333	8.3942	8.1756	7.8642	8.3773	7.7647	7.7327	8.14466666666667	7.95823333333333	-0.0334074562928189	0.858420859653273	0.92331736711309	no	At3g49725	PREDICTED: GTP-binding protein At3g49725, chloroplastic [Daucus carota subsp. sativus] [Daucus carota]	-	-	-	-	-	-	-
Unigene0001025	266	162.333333333333	4.3770	2.4453	3.9298	1.9658	2.1266	2.0773	3.58403333333333	2.05656666666667	-0.801346215554345	0.00236915781182122	0.00548165092556745	no	NPY5	BTB/POZ-like protein [Cynara cardunculus var. scolymus] [Cynara cardunculus]	-	-	-	-	-	-	-
Unigene0001026	60	70.3333333333333	1.9952	1.8856	1.5840	1.6828	1.9756	2.3681	1.8216	2.00883333333333	0.141151676519437	0.658423089188883	0.753474300010487	no	DPB	Transcription factor DP [Cynara cardunculus var. scolymus] [Cynara cardunculus]	-	-	-	-	GO:0043231//intracellular membrane-bounded organelle;GO:0043234//protein complex	GO:0001071//nucleic acid binding transcription factor activity;GO:0003676//nucleic acid binding;GO:0046983//protein dimerization activity	GO:0000904//cell morphogenesis involved in differentiation;GO:0010468//regulation of gene expression;GO:0044786//cell cycle DNA replication;GO:0050794//regulation of cellular process
Unigene0001027	23.3333333333333	72	0.1669	0.7853	0.4874	1.4187	1.5489	1.2017	0.479866666666667	1.38976666666667	1.53413717694196	0.000963436498289336	0.00239810765740534	yes	CG31559	Glutaredoxin [Cynara cardunculus var. scolymus] [Cynara cardunculus]	-	-	-	-	-	-	-
Unigene0001028	28.6666666666667	27	1.3477	0.5638	0.6415	0.7906	0.3707	1.1699	0.851	0.777066666666667	-0.131120755229968	0.820040898913431	0.892085419060986	no	--	--	-	-	-	-	-	-	-
Unigene0001029	189.333333333333	519	2.3068	1.6077	1.5799	4.3168	5.1218	4.6487	1.83146666666667	4.69576666666667	1.35836127876961	2.11258814509554e-09	1.07677891560737e-08	yes	FH20	Actin-binding FH2 [Cynara cardunculus var. scolymus] [Cynara cardunculus]	-	-	-	-	-	-	-
Unigene0001030	1511.33333333333	1338	40.0697	31.4029	39.5215	35.5236	30.3245	27.0795	36.9980333333333	30.9758666666667	-0.25630393714894	0.180454536377468	0.263250575260823	no	At5g58800	Flavodoxin/nitric oxide synthase [Cynara cardunculus var. scolymus] [Cynara cardunculus]	Metabolism	Global and overview maps;Metabolism of cofactors and vitamins	ko01110//Biosynthesis of secondary metabolites;ko00130//Ubiquinone and other terpenoid-quinone biosynthesis	K03809	-	GO:0003824//catalytic activity;GO:0032553//ribonucleotide binding	GO:0006355//regulation of transcription, DNA-templated;GO:0044710//single-organism metabolic process
Unigene0001031	302.666666666667	940.333333333333	6.4239	10.5402	6.1046	22.5135	22.5815	22.4085	7.68956666666667	22.5011666666667	1.54902560111286	7.00904312810842e-11	4.08813700089209e-10	yes	ayr1	PREDICTED: NADPH-dependent 1-acyldihydroxyacetone phosphate reductase-like [Nicotiana tomentosiformis]	-	-	-	-	-	GO:0003824//catalytic activity	GO:0044710//single-organism metabolic process
Unigene0001032	461	539.333333333333	12.5906	15.9286	12.5517	12.7522	16.9604	15.1421	13.6903	14.9515666666667	0.127142600747563	0.542340049207853	0.653879155100929	no	At5g62290	Nucleotide-sensitive chloride conductance regulator [Cynara cardunculus var. scolymus] [Cynara cardunculus]	Genetic Information Processing	Translation	ko03013//RNA transport	K05019	GO:0016020//membrane;GO:0034708//methyltransferase complex;GO:0044444//cytoplasmic part	-	GO:0015698//inorganic anion transport;GO:0019725//cellular homeostasis
Unigene0001033	16.3333333333333	25	0.9736	0.3423	0.2141	0.3188	0.7515	1.1041	0.51	0.7248	0.507085708300015	0.45579672850583	0.568244813581844	no	--	--	-	-	-	-	-	-	-
Unigene0001034	22.3333333333333	64.6666666666667	0.7168	0.3551	0.3285	1.6910	1.2004	0.9471	0.4668	1.2795	1.45470368121946	0.000641177213062209	0.00164730939811518	yes	--	--	-	-	-	-	-	-	-
Unigene0001035	407	517.333333333333	10.6843	12.2378	10.0572	13.2055	13.5967	12.6223	10.9931	13.1415	0.257531680926606	0.180126699665164	0.262818644981583	no	--	Histidine phosphatase superfamily, clade-1 [Cynara cardunculus var. scolymus] [Cynara cardunculus]	-	-	-	-	-	-	-
Unigene0001036	1742	3805.33333333333	27.6793	20.2816	24.2161	41.8191	51.8606	54.1710	24.059	49.2835666666667	1.03452998920823	7.24176169128424e-08	3.15290740709626e-07	yes	CHC1	PREDICTED: clathrin heavy chain 2 [Sesamum indicum]	Cellular Processes	Transport and catabolism	ko04144//Endocytosis	K04646	GO:0030125//clathrin vesicle coat	-	GO:0015031//protein transport
Unigene0001037	21.3333333333333	144	0.1213	0.5410	0.2954	1.8479	2.0401	2.2070	0.319233333333333	2.03166666666667	2.66998051394043	1.79193490196019e-10	1.00822778162203e-09	yes	D6PKL3	Protein kinase, catalytic domain-containing protein [Cynara cardunculus var. scolymus] [Cynara cardunculus]	-	-	-	-	-	-	-
Unigene0001038	280.333333333333	542.666666666667	4.6107	5.6186	4.4549	9.0573	8.5714	9.2297	4.89473333333333	8.9528	0.871108694250516	9.93062738179692e-06	3.34840997775473e-05	no	--	PREDICTED: GATA transcription factor 7 [Vitis vinifera]	-	-	-	-	-	-	-
Unigene0001039	50	60	1.3385	1.8988	1.2736	2.5942	1.1296	1.5151	1.50363333333333	1.7463	0.215848620150286	0.588776885615623	0.689840671553559	no	--	--	-	-	-	-	-	-	-
Unigene0001040	1270	1973	34.3981	31.9109	26.4920	38.5978	45.9598	50.8093	30.9336666666667	45.1223	0.544662756667178	0.00429796924775793	0.00944246419532765	no	PER9	PREDICTED: peroxidase 9 [Juglans regia]	Metabolism	Biosynthesis of other secondary metabolites;Global and overview maps	ko01100//Metabolic pathways;ko01110//Biosynthesis of secondary metabolites;ko00940//Phenylpropanoid biosynthesis	K00430	-	GO:0003824//catalytic activity;GO:0043169//cation binding;GO:0046906//tetrapyrrole binding	GO:0006950//response to stress;GO:0042743//hydrogen peroxide metabolic process;GO:0044710//single-organism metabolic process
Unigene0001041	429.666666666667	171.333333333333	16.2754	8.9878	8.3203	4.4045	3.2762	5.0841	11.1945	4.25493333333333	-1.39558165902821	3.00256777373065e-06	1.08312772508117e-05	yes	--	PREDICTED: glycine-rich protein A3-like [Malus domestica]	-	-	-	-	-	-	-
Unigene0001042	72.6666666666667	1397.33333333333	0.2396	0.3743	0.3768	4.7333	6.0519	7.1443	0.330233333333333	5.9765	4.17774319397484	6.63800308442615e-55	2.97702993503609e-53	yes	CALS12	1,3-beta-glucan synthase subunit FKS1-like, domain-1 [Cynara cardunculus var. scolymus] [Cynara cardunculus]	-	-	-	-	-	GO:0035251//UDP-glucosyltransferase activity	GO:0006074//(1->3)-beta-D-glucan metabolic process
Unigene0001043	0	98.6666666666667	0.0000	0.0000	0.0000	2.3199	1.0269	2.4506	0.001	1.93246666666667	10.916227813819	3.31804132202836e-25	4.64382963935598e-24	yes	--	--	-	-	-	-	-	-	-
Unigene0001044	31.3333333333333	69	1.0818	0.7443	0.9655	1.4949	2.0333	2.2302	0.930533333333333	1.91946666666667	1.04457577046893	0.00271833366627015	0.00621128736182529	yes	--	--	-	-	-	-	-	-	-
Unigene0001045	23	16.6666666666667	0.5053	0.5660	0.4279	0.3792	0.3263	0.3218	0.499733333333333	0.342433333333333	-0.545335308089376	0.231232820696401	0.324226833002947	no	PCMP-E76	Pentatricopeptide repeat-containing protein [Cynara cardunculus var. scolymus] [Cynara cardunculus]	-	-	-	-	-	-	-
Unigene0001046	191	198.666666666667	4.3475	7.9022	4.7293	6.6360	5.2698	4.8313	5.65966666666667	5.57903333333333	-0.0207019150279608	0.951460769836255	0.998245962280313	no	EXL2	Phosphate-induced protein 1 [Cynara cardunculus var. scolymus] [Cynara cardunculus]	-	-	-	-	-	-	-
Unigene0001047	18.6666666666667	22.3333333333333	0.4235	0.6714	0.4674	0.3727	0.6524	0.7169	0.520766666666667	0.580666666666667	0.157073110946853	0.797480153717632	0.874117362807135	no	--	--	-	-	-	-	-	-	-
Unigene0001048	0	55	0.0000	0.0000	0.0000	7.4425	4.2434	5.4493	0.001	5.71173333333333	12.4797129097472	1.94935169742306e-20	2.14235728195063e-19	yes	--	PREDICTED: mediator of RNA polymerase II transcription subunit 15 [Erythranthe guttata]	-	-	-	-	-	-	-
Unigene0001049	516.333333333333	1217.33333333333	5.0804	4.9858	4.7488	10.6401	11.9779	10.1024	4.93833333333333	10.9068	1.14313175873135	3.29007209229134e-10	1.80998696855634e-09	yes	SUN3	Galactose-binding domain-like protein [Cynara cardunculus var. scolymus] [Cynara cardunculus]	-	-	-	-	-	-	-
Unigene0001050	50.6666666666667	45.6666666666667	1.2752	1.9099	1.2705	1.3247	1.2235	1.2453	1.4852	1.2645	-0.23209018330414	0.510821816067909	0.622831962105487	no	--	Green fluorescent protein-like protein, partial [Cynara cardunculus var. scolymus] [Cynara cardunculus]	-	-	-	-	-	-	-
Unigene0001051	13	776.333333333333	0.0557	0.5239	0.4878	20.1174	20.5994	19.5683	0.3558	20.0950333333333	5.81962864968872	1.25632435507123e-64	7.92093365196643e-63	yes	HSP26-A	glutathione S-transferase [Helianthus annuus]	Metabolism	Metabolism of other amino acids	ko00480//Glutathione metabolism	K00799	-	-	-
Unigene0001052	1818.33333333333	2226.33333333333	27.1939	26.4575	26.5795	30.7370	30.6075	31.2956	26.7436333333333	30.8800333333333	0.207478829681787	0.201973980659788	0.289850490971444	no	dnajc2	DnaJ domain-containing protein [Cynara cardunculus var. scolymus] [Cynara cardunculus]	-	-	-	-	-	-	-
Unigene0001053	1692.33333333333	2140.33333333333	16.5062	18.1294	15.0311	20.0334	19.8103	19.3377	16.5555666666667	19.7271333333333	0.252864932341424	0.137222793219803	0.208005819755205	no	CCR1	NAD-dependent epimerase/dehydratase [Cynara cardunculus var. scolymus] [Cynara cardunculus]	-	-	-	-	-	-	-
Unigene0001054	27.6666666666667	101	1.9048	0.9244	0.3785	3.3548	3.7211	3.8723	1.06923333333333	3.6494	1.77108256975787	0.000125026357875694	0.000359743676676432	yes	--	--	-	-	-	-	-	-	-
Unigene0001055	594.333333333333	586.666666666667	8.8963	7.7256	9.5297	7.5393	7.9538	8.8619	8.7172	8.11833333333333	-0.102681232565394	0.593976859389297	0.694735749023875	no	--	--	-	-	-	-	-	-	-
Unigene0001056	912.666666666667	1133	30.8022	35.6368	34.7651	41.3796	40.7973	36.1480	33.7347	39.4416333333333	0.225485964855345	0.207924480379501	0.297265397969701	no	NAA10	PREDICTED: N-alpha-acetyltransferase 11-like [Nelumbo nucifera]	-	-	-	-	-	GO:0016740//transferase activity	GO:0003006//developmental process involved in reproduction;GO:0010467//gene expression
Unigene0001057	24.6666666666667	21	1.4221	0.6855	0.7110	0.4292	0.7612	1.0509	0.939533333333333	0.7471	-0.330642985408096	0.553961055866215	0.663829714896259	no	--	--	-	-	-	-	-	-	-
Unigene0001058	1042.33333333333	4887.33333333333	9.5572	11.1578	7.9260	37.6558	44.5444	43.6642	9.547	41.9548	2.13571651274209	3.41485363417076e-28	5.50159448880153e-27	yes	At4g34450	PREDICTED: coatomer subunit gamma-2 [Jatropha curcas]	-	-	-	-	-	-	-
Unigene0001059	7.33333333333333	53.6666666666667	0.1789	0.2954	0.1742	1.2109	1.3779	1.8928	0.216166666666667	1.49386666666667	2.78883540893545	2.21481685328223e-09	1.1264250933273e-08	yes	--	C1-like protein [Corchorus olitorius]	-	-	-	-	-	-	-
Unigene0001060	24.3333333333333	163	0.7726	0.2552	0.6611	3.8506	3.5160	3.3152	0.562966666666667	3.5606	2.66099896377705	2.72076032751709e-13	1.91070242006951e-12	yes	--	--	-	-	-	-	-	-	-
Unigene0001061	0	383.666666666667	0.0000	0.0000	0.0000	4.9654	9.5912	6.8745	0.001	7.1437	12.8024557803508	4.14481192185558e-60	2.24213884129279e-58	yes	CYSEP	Cys endopeptidase family protein [Populus trichocarpa]	-	-	-	-	-	-	-
Unigene0001062	29.6666666666667	46.3333333333333	0.5283	0.6491	0.6790	1.1371	0.4534	1.2383	0.6188	0.942933333333333	0.607682577221239	0.167396588613587	0.246699692769979	no	--	--	-	-	-	-	-	-	-
Unigene0001063	0	63.3333333333333	0.0000	0.0000	0.0000	1.2848	1.5663	1.4259	0.001	1.42566666666667	10.4774209911552	9.71174847021748e-25	1.33199307656755e-23	yes	BHLH87	Myc-type, basic helix-loop-helix (bHLH) domain-containing protein [Cynara cardunculus var. scolymus] [Cynara cardunculus]	-	-	-	-	-	-	-
Unigene0001064	2	21.3333333333333	0.0538	0.0000	0.1047	0.3822	0.8211	0.3414	0.0528333333333333	0.5149	3.28477193049184	4.72363804932461e-05	0.000144680882548315	yes	--	cysteine-rich RLK [Lactuca sativa]	-	-	-	-	-	-	-
Unigene0001065	0.666666666666667	743.666666666667	0.0000	0.0358	0.0000	12.3986	12.5519	12.5790	0.0119333333333333	12.5098333333333	10.033849766712	6.27651931629116e-120	1.49980806192593e-117	yes	At5g20260	Exostosin-like protein [Cynara cardunculus var. scolymus] [Cynara cardunculus]	-	-	-	-	-	-	-
Unigene0001066	100.333333333333	125.333333333333	3.8250	2.5590	3.3423	2.8876	4.6939	3.6715	3.2421	3.751	0.210346672674734	0.479430290005569	0.592475905888165	no	--	--	-	-	-	-	-	-	-
Unigene0001067	8767	887.666666666667	103.4107	93.0974	110.3384	12.1971	8.0029	9.5174	102.282166666667	9.9058	-3.3681373237545	1.10126487056862e-57	5.47278145995134e-56	yes	At5g46580	Pentatricopeptide repeat-containing protein [Cynara cardunculus var. scolymus] [Cynara cardunculus]	-	-	-	-	-	-	-
Unigene0001068	110.333333333333	112.333333333333	4.1715	4.4422	4.1376	3.5227	4.6326	3.9596	4.25043333333333	4.0383	-0.0738618415004047	0.799060495876023	0.875429660304394	no	--	--	-	-	-	-	-	-	-
Unigene0001069	8	27	0.2362	0.2340	0.2300	0.6595	0.8771	0.6632	0.2334	0.733266666666667	1.65153339681434	0.000817765689764194	0.00206149865506055	yes	At3g27390	PREDICTED: uncharacterized membrane protein At3g27390-like isoform X2 [Nicotiana tabacum]	-	-	-	-	-	-	-
Unigene0001070	917.333333333333	1585	45.3336	57.6266	46.1150	77.5808	80.2898	84.9031	49.6917333333333	80.9245666666667	0.703571868682974	0.00011612497762902	0.000336011003473851	no	--	PREDICTED: ubiquinol-cytochrome c reductase complex 6.7 kDa protein [Nelumbo nucifera]	-	-	-	-	-	-	-
Unigene0001071	569.666666666667	1686	5.1124	5.0484	4.3587	11.1834	14.8822	14.0717	4.83983333333333	13.3791	1.46695179827233	4.45378284345998e-14	3.31492231551899e-13	yes	At5g23430	PREDICTED: katanin p80 WD40 repeat-containing subunit B1 homolog isoform X3 [Ziziphus jujuba]	-	-	-	-	-	-	-
Unigene0001072	151.333333333333	73.6666666666667	4.8482	5.4623	7.1951	2.2229	3.3876	2.2910	5.8352	2.63383333333333	-1.1476180487826	0.000116085651796145	0.000335918565597376	yes	--	--	-	-	-	-	-	-	-
Unigene0001073	654	946	14.0387	13.3576	14.1491	18.1698	20.1799	18.0426	13.8484666666667	18.7974333333333	0.440809438089952	0.0131863295493393	0.0261258407197164	no	--	--	-	-	-	-	-	-	-
Unigene0001074	57	50	2.1481	1.9417	2.2751	1.2626	2.1458	1.7666	2.12163333333333	1.725	-0.298578985271557	0.380017934674444	0.490284667044121	no	LBD38	lateral organ boundaries domain-containing protein [Cynara cardunculus var. scolymus] [Cynara cardunculus]	-	-	-	-	-	-	-
Unigene0001075	1449	800.666666666667	22.4828	23.2281	26.6170	12.5080	12.1410	13.1342	24.1093	12.5944	-0.936807370308764	1.21858634643219e-07	5.17818147733392e-07	no	Gtpbp4	PREDICTED: nucleolar GTP-binding protein 1 [Solanum pennellii]	Genetic Information Processing	Translation	ko03008//Ribosome biogenesis in eukaryotes	K06943	-	-	-
Unigene0001076	19	22.3333333333333	0.4260	0.3247	1.0849	0.7320	0.4597	0.8961	0.611866666666667	0.695933333333333	0.185731804246133	0.766557736150268	0.848281282767837	no	--	--	-	-	-	-	-	-	-
Unigene0001077	19.6666666666667	560.666666666667	0.1582	0.3023	0.1981	5.7024	6.1735	5.7721	0.219533333333333	5.88266666666667	4.7439583738834	7.79852140295669e-63	4.63744601938591e-61	yes	NRG2	Ras domain-containing protein/DUF632 domain-containing protein/DUF630 domain-containing protein [Cephalotus follicularis]	-	-	-	-	-	-	-
Unigene0001078	145.333333333333	31.6666666666667	5.6982	6.6829	4.3404	0.8658	1.0875	1.4764	5.57383333333333	1.14323333333333	-2.28554997724384	5.22035319586338e-12	3.33640853392625e-11	yes	At3g43660	PREDICTED: vacuolar iron transporter homolog 4-like [Solanum pennellii]	-	-	-	-	-	-	-
Unigene0001079	7.66666666666667	7	0.3106	0.2308	0.3402	0.3153	0.1922	0.2654	0.293866666666667	0.257633333333333	-0.18984245767187	0.840117873501847	0.908482040115394	no	--	--	-	-	-	-	-	-	-
Unigene0001080	19.3333333333333	69	0.3364	0.8332	0.4367	2.0491	1.9430	1.3961	0.535433333333333	1.79606666666667	1.74606203955817	3.00327681274793e-05	9.468257067186e-05	yes	SPT	Basic helix-loop-helix leucine zipper transcription factor [Cynara cardunculus var. scolymus] [Cynara cardunculus]	-	-	-	-	-	-	-
Unigene0001081	911	1838.33333333333	16.2328	16.3570	17.0406	33.3903	30.2183	31.1307	16.5434666666667	31.5797666666667	0.932738930129108	3.98768836687033e-08	1.78498020697482e-07	no	MAP1A	PREDICTED: methionine aminopeptidase 1A [Solanum lycopersicum]	-	-	-	-	GO:0005840//ribosome	GO:0004177//aminopeptidase activity;GO:0008237//metallopeptidase activity;GO:0046914//transition metal ion binding	GO:0006464//cellular protein modification process;GO:0006508//proteolysis;GO:0009409//response to cold;GO:0043479//pigment accumulation in tissues in response to UV light;GO:0048437//floral organ development
Unigene0001082	1539.33333333333	2345.33333333333	20.5831	27.4836	22.5897	28.4447	32.9726	40.0355	23.5521333333333	33.8176	0.521916532894409	0.00851403368181039	0.0175970999218911	no	SCPL40	Peptidase S10, serine carboxypeptidase [Cynara cardunculus var. scolymus] [Cynara cardunculus]	-	-	-	-	-	GO:0004180//carboxypeptidase activity	GO:0019538//protein metabolic process
Unigene0001083	1423	842.333333333333	20.6430	23.1206	21.1181	10.9319	12.2362	12.9640	21.6272333333333	12.0440333333333	-0.844530514135409	1.96861258836628e-06	7.25113999555136e-06	no	4CLL5	AMP-binding, conserved site-containing protein [Cynara cardunculus var. scolymus] [Cynara cardunculus]	Metabolism	Lipid metabolism;Global and overview maps	ko01100//Metabolic pathways;ko01110//Biosynthesis of secondary metabolites;ko00592//alpha-Linolenic acid metabolism	K10526	GO:0042579//microbody	GO:0003824//catalytic activity;GO:0032550//purine ribonucleoside binding	GO:0001101//response to acid chemical;GO:0009694//jasmonic acid metabolic process;GO:0010243//response to organonitrogen compound;GO:0051707//response to other organism
Unigene0001084	5220.33333333333	6162.33333333333	143.9027	142.7986	137.9238	171.7251	153.3161	148.7038	141.5417	157.915	0.157921064008614	0.329407389226799	0.436521608249923	no	At1g16700	4Fe-4S binding domain-containing protein [Cynara cardunculus var. scolymus] [Cynara cardunculus]	Metabolism	Energy metabolism;Global and overview maps	ko01100//Metabolic pathways;ko00190//Oxidative phosphorylation	K03941	-	-	-
Unigene0001085	30.3333333333333	41.3333333333333	0.9837	0.8393	0.6386	0.9987	0.7441	1.4677	0.820533333333333	1.07016666666667	0.383201649917558	0.362687751369702	0.471523080199355	no	--	--	-	-	-	-	-	-	-
Unigene0001086	8.66666666666667	45.3333333333333	0.1399	0.3326	0.2451	1.5336	1.4081	0.5737	0.2392	1.1718	2.29243706040984	2.83635388301603e-05	8.9715224339904e-05	yes	--	--	-	-	-	-	-	-	-
Unigene0001087	32.6666666666667	31	1.0372	0.6943	0.9826	0.5123	1.2259	0.6022	0.9047	0.780133333333333	-0.213718754025738	0.650372363069045	0.746334585541646	no	--	--	-	-	-	-	-	-	-
Unigene0001088	420	509.333333333333	6.4794	7.3649	6.6290	7.6802	8.2778	7.3554	6.82443333333333	7.77113333333333	0.187415758140924	0.323661760815071	0.430159908150502	no	At1g78750	PREDICTED: F-box/FBD/LRR-repeat protein At1g13570 [Theobroma cacao]	-	-	-	-	-	-	-
Unigene0001089	34.6666666666667	78.3333333333333	0.5112	0.3466	0.5239	1.0926	0.9658	0.8934	0.460566666666667	0.983933333333333	1.09515056827011	0.000849749857028855	0.00213538674773306	yes	--	--	-	-	-	-	-	-	-
Unigene0001090	17.6666666666667	28	0.3644	0.3370	0.5677	0.2713	0.9020	0.6642	0.423033333333333	0.6125	0.533938497696691	0.310528787933926	0.415019992822673	no	--	--	-	-	-	-	-	-	-
Unigene0001091	60.3333333333333	18.6666666666667	6.1133	7.5449	5.5346	0.9800	2.1240	2.4090	6.3976	1.83766666666667	-1.79965569229957	9.38193597611087e-06	3.17339209071588e-05	yes	KEA6	PREDICTED: K(+) efflux antiporter 5 isoform X1 [Nelumbo nucifera]	-	-	-	-	GO:0043231//intracellular membrane-bounded organelle	-	GO:0015672//monovalent inorganic cation transport;GO:0030001//metal ion transport
Unigene0001092	71.3333333333333	2	6.6488	5.3414	6.9987	0.0000	0.4448	0.0000	6.32963333333333	0.148266666666667	-5.41585573634714	5.72881796746414e-20	6.15268426794704e-19	yes	--	--	-	-	-	-	-	-	-
Unigene0001093	112	36.6666666666667	1.8613	1.4936	1.7523	0.7340	0.4062	0.4657	1.7024	0.5353	-1.6691504981862	3.00804184442958e-07	1.22493243995419e-06	yes	--	--	-	-	-	-	-	-	-
Unigene0001094	154.333333333333	253.666666666667	3.0878	2.9065	2.8374	4.1734	5.0483	4.3536	2.9439	4.5251	0.620221008631246	0.00504430416282819	0.0109221475870384	no	--	PREDICTED: bromodomain-containing factor 1-like isoform X2 [Prunus mume]	-	-	-	-	-	-	-
Unigene0001095	2.33333333333333	20.6666666666667	0.1779	0.3526	0.0866	0.9032	2.4226	1.6507	0.2057	1.65883333333333	3.01155524382684	5.53050234726593e-05	0.000167852783511613	yes	--	--	-	-	-	-	-	-	-
Unigene0001096	23	61.6666666666667	1.7320	1.3157	0.8994	2.6376	4.0970	3.0445	1.3157	3.2597	1.30890862526722	0.000754875509664483	0.0019143140261244	yes	--	--	-	-	-	-	-	-	-
Unigene0001097	18	28	3.6008	2.2935	1.0017	1.4362	4.2447	4.1444	2.29866666666667	3.2751	0.510741684028672	0.387817136771981	0.498294420678193	no	--	--	-	-	-	-	-	-	-
Unigene0001098	2	59	0.0843	0.0835	0.3282	6.4166	2.7119	5.1845	0.165333333333333	4.771	4.85084216131859	6.12249975909658e-14	4.50938130464906e-13	yes	--	--	-	-	-	-	-	-	-
Unigene0001099	1.66666666666667	2.33333333333333	0.0000	0.0000	0.6321	0.1318	0.4285	0.2536	0.2107	0.2713	0.36469873346456	0.869104754541355	0.931564420799803	no	--	--	-	-	-	-	-	-	-
Unigene0001100	5	27	0.7951	0.0985	0.5807	2.1191	2.9526	2.3296	0.491433333333333	2.4671	2.32774857178181	0.000144573684385315	0.000411792804136897	yes	--	--	-	-	-	-	-	-	-
Unigene0001101	3.33333333333333	9.33333333333333	0.5557	0.0000	0.3607	1.5044	0.3057	0.7235	0.305466666666667	0.844533333333333	1.46713940872351	0.148546017347755	0.222494732494644	no	--	--	-	-	-	-	-	-	-
Unigene0001102	0	0	0.0000	0.0000	0.0000	0.0000	0.0000	0.0000	0.001	0.001	0	notest	notest	notest	--	--	-	-	-	-	-	-	-
Unigene0001103	0.333333333333333	0.333333333333333	0.0884	0.0000	0.0000	0.0000	0.0729	0.0000	0.0294666666666667	0.0243	-0.278127555064496	1	1	no	--	--	-	-	-	-	-	-	-
Unigene0001104	11.3333333333333	9.33333333333333	0.7141	0.5559	0.4470	0.8285	0.1263	0.4483	0.572333333333333	0.4677	-0.291272204749399	0.687124171019907	0.779382779268603	no	--	--	-	-	-	-	-	-	-
Unigene0001105	9	26	0.2826	1.1202	0.4816	1.7935	1.5160	1.8632	0.628133333333333	1.72423333333333	1.45681228516691	0.00971888710435627	0.0198467335027881	yes	--	--	-	-	-	-	-	-	-
Unigene0001106	17.3333333333333	67	1.4013	1.0729	0.8062	4.0094	3.5215	4.4787	1.09346666666667	4.0032	1.87224445280162	6.87981051434152e-07	2.68290803069768e-06	yes	--	--	-	-	-	-	-	-	-
Unigene0001107	10	24.6666666666667	1.1758	0.6273	0.8807	1.6529	1.9405	2.6499	0.8946	2.0811	1.21803162696065	0.0163386882566591	0.0317064234522597	yes	--	--	-	-	-	-	-	-	-
Unigene0001108	64.6666666666667	27.3333333333333	4.0199	3.8073	3.5112	1.0203	2.1464	1.2124	3.77946666666667	1.4597	-1.37251077077097	0.000293194106624618	0.000796377404836758	yes	--	--	-	-	-	-	-	-	-
Unigene0001109	17	27	0.5395	1.6035	0.5778	0.9858	1.2019	1.8965	0.906933333333333	1.3614	0.586022604406808	0.280480675679517	0.381953805627321	no	--	--	-	-	-	-	-	-	-
Unigene0001110	18	73.3333333333333	0.6958	1.0606	1.0943	3.7492	3.0031	4.3381	0.950233333333333	3.6968	1.95992327341954	1.93410863018814e-07	8.0398738244192e-07	yes	--	--	-	-	-	-	-	-	-
Unigene0001111	48.6666666666667	29.6666666666667	1.2643	1.0359	1.2074	1.0121	0.5216	0.5224	1.1692	0.685366666666667	-0.77057380216012	0.0499952486731781	0.0861128597859032	no	--	--	-	-	-	-	-	-	-
Unigene0001112	36	16.3333333333333	3.4287	1.2300	1.6692	0.7202	0.9756	0.9814	2.1093	0.8924	-1.24100188162052	0.0136656252118714	0.0269897357862593	yes	--	--	-	-	-	-	-	-	-
Unigene0001113	0.333333333333333	0.666666666666667	0.0000	0.1030	0.0000	0.2111	0.0000	0.0000	0.0343333333333333	0.0703666666666667	1.03528224127658	0.999999999999998	1	no	--	--	-	-	-	-	-	-	-
Unigene0001114	15.6666666666667	9.33333333333333	0.8453	0.6700	0.4527	0.3862	0.2790	0.4540	0.656	0.373066666666667	-0.814262353061848	0.146904479391446	0.220446309753684	no	--	--	-	-	-	-	-	-	-
Unigene0001115	5.33333333333333	70	0.2530	0.4387	0.3079	3.0181	4.5930	4.6326	0.3332	4.08123333333333	3.61454488927386	2.97402473507581e-14	2.24232844663165e-13	yes	--	--	-	-	-	-	-	-	-
Unigene0001116	40.3333333333333	23.6666666666667	1.0172	1.5414	1.0195	0.3645	0.5184	1.1102	1.1927	0.664366666666667	-0.844179611624975	0.0755807030591037	0.123797174817965	no	--	--	-	-	-	-	-	-	-
Unigene0001117	4458	13210.3333333333	90.3139	116.9671	87.9363	281.8103	271.1759	272.3374	98.4057666666667	275.107866666667	1.48318262749952	1.23067443684379e-16	1.07899713096237e-15	yes	SODCC	RecName: Full=Superoxide dismutase [Cu-Zn]	Cellular Processes	Transport and catabolism	ko04146//Peroxisome	K04565	GO:0043231//intracellular membrane-bounded organelle;GO:0044444//cytoplasmic part	GO:0003824//catalytic activity;GO:0016209//antioxidant activity;GO:0043169//cation binding	GO:0006006//glucose metabolic process;GO:0006090//pyruvate metabolic process;GO:0006801//superoxide metabolic process;GO:0006950//response to stress;GO:0010038//response to metal ion
Unigene0001118	882.666666666667	1503.33333333333	25.6609	23.7449	23.3612	39.8549	38.2431	38.8522	24.2556666666667	38.9834	0.684538090523027	6.06764871539691e-05	0.000183069055293178	no	CAF1-11	Ribonuclease CAF1 [Cynara cardunculus var. scolymus] [Cynara cardunculus]	Genetic Information Processing	Folding, sorting and degradation	ko03018//RNA degradation	K12581	GO:0043231//intracellular membrane-bounded organelle	GO:0003824//catalytic activity	-
Unigene0001119	1870.66666666667	2908.66666666667	54.0185	52.1176	48.1029	88.0364	69.6267	69.8307	51.413	75.8312666666667	0.560659624294688	0.00162005271457402	0.00386592679912581	no	--	LRAT-like domain-containing protein [Cynara cardunculus var. scolymus] [Cynara cardunculus]	-	-	-	-	-	-	-
Unigene0001120	80.3333333333333	225.333333333333	0.7314	0.4178	0.4234	0.9901	1.8378	1.2226	0.5242	1.35016666666667	1.36494824800245	3.48842623555769e-05	0.000108962603814335	yes	--	OSJNBa0017B10.12 [Oryza sativa Japonica Group]	-	-	-	-	-	-	-
Unigene0001121	91	306.333333333333	2.5350	1.3210	1.2250	6.3295	3.7654	6.3084	1.69366666666667	5.46776666666667	1.69080171478453	4.43269742771626e-07	1.76915365049381e-06	yes	--	--	-	-	-	-	-	-	-
Unigene0001122	0	204.666666666667	0.0000	0.0000	0.0000	4.9183	5.4995	5.5513	0.001	5.32303333333333	12.3780328852453	2.51103833980027e-56	1.18450752607304e-54	yes	--	--	-	-	-	-	-	-	-
Unigene0001123	0	128.333333333333	0.0000	0.0000	0.0000	2.9342	3.3564	3.2666	0.001	3.18573333333333	11.637409793591	3.11912181114268e-41	8.49704033303567e-40	yes	--	--	-	-	-	-	-	-	-
Unigene0001124	1964.33333333333	2707.66666666667	16.3774	90.5410	49.3837	75.1644	59.0057	71.1973	52.1007	68.4558	0.393870024742269	0.338765566304648	0.445098437447593	no	EXPA1	expansin 3 [Zinnia violacea]	-	-	-	-	GO:0030312//external encapsulating structure	-	GO:0010087//phloem or xylem histogenesis;GO:0044260//cellular macromolecule metabolic process;GO:0071555//cell wall organization
Unigene0001125	1192.66666666667	289.666666666667	17.6780	17.4537	20.0890	5.1574	3.4695	4.1977	18.4069	4.27486666666667	-2.10629534743557	3.7007645475505e-23	4.68602233571756e-22	yes	XK1	PREDICTED: xylulose kinase isoform X1 [Ricinus communis]	-	-	-	-	GO:0009536//plastid	GO:0016772//transferase activity, transferring phosphorus-containing groups	GO:0016310//phosphorylation;GO:0044238//primary metabolic process
Unigene0001126	3282.66666666667	5124.33333333333	52.6680	44.7470	53.7631	72.3423	76.8285	72.8033	50.3927	73.9913666666667	0.554142189692177	0.000863947531584446	0.00216855094071052	no	SUC4	Major facilitator superfamily [Cynara cardunculus var. scolymus] [Cynara cardunculus]	-	-	-	-	GO:0016021//integral component of membrane;GO:0043231//intracellular membrane-bounded organelle	GO:0015154//disaccharide transmembrane transporter activity;GO:0015291//secondary active transmembrane transporter activity	GO:0005984//disaccharide metabolic process;GO:0015766//disaccharide transport
Unigene0001127	0	0	0.0000	0.0000	0.0000	0.0000	0.0000	0.0000	0.001	0.001	0	notest	notest	notest	--	--	-	-	-	-	-	-	-
Unigene0001128	365.333333333333	865.333333333333	10.5100	11.2231	8.8067	22.6567	22.6232	22.8665	10.1799333333333	22.7154666666667	1.15794683095561	1.34916552925537e-09	7.00968601920147e-09	yes	GBF4	Basic-leucine zipper domain-containing protein [Cynara cardunculus var. scolymus] [Cynara cardunculus]	Environmental Information Processing	Signal transduction	ko04075//Plant hormone signal transduction	K14432	-	-	-
Unigene0001129	3473.33333333333	539.333333333333	69.6313	58.7219	62.2835	10.0347	8.5531	9.4716	63.5455666666667	9.35313333333333	-2.76426981825861	1.59228811163652e-50	6.18451767319164e-49	yes	--	plastid transcriptionally active 6 [Arabis alpina]	-	-	-	-	-	-	-
Unigene0001130	92	437	1.1375	1.4210	1.9261	6.7616	6.7879	6.5683	1.49486666666667	6.70593333333333	2.16542133049847	3.14682476926799e-18	3.04326769326213e-17	yes	--	B-cell receptor-associated 31-like protein [Cynara cardunculus var. scolymus] [Cynara cardunculus]	Genetic Information Processing	Folding, sorting and degradation	ko04141//Protein processing in endoplasmic reticulum	K14009	-	-	-
Unigene0001131	648.333333333333	879.666666666667	15.5134	19.3940	18.8676	22.3458	24.8400	21.2756	17.925	22.8204666666667	0.348355175363826	0.0662386773257694	0.110321454385831	no	rplL	Ribosomal protein L7/L12, chloroplast [Cynara cardunculus var. scolymus] [Cynara cardunculus]	Genetic Information Processing	Translation	ko03010//Ribosome	K02935	GO:0030529//intracellular ribonucleoprotein complex	GO:0016787//hydrolase activity	GO:0010467//gene expression;GO:0019538//protein metabolic process;GO:0032774//RNA biosynthetic process
Unigene0001132	418.666666666667	751.333333333333	8.4993	12.9949	8.8225	18.6218	15.7198	17.2445	10.1055666666667	17.1953666666667	0.766869656922274	0.000500108972688447	0.00130809667858481	no	ABCI17	AAA+ ATPase domain-containing protein [Cynara cardunculus var. scolymus] [Cynara cardunculus]	-	-	-	-	-	-	-
Unigene0001133	1106	1987.33333333333	30.7818	31.9501	27.8998	55.0408	50.7324	47.8974	30.2105666666667	51.2235333333333	0.761753526324868	1.08060471027248e-05	3.62385494447574e-05	no	ARF1	PREDICTED: ADP-ribosylation factor 1 [Arachis ipaensis]	-	-	-	-	GO:0005794//Golgi apparatus;GO:0016020//membrane	GO:0032550//purine ribonucleoside binding	GO:0008104//protein localization;GO:0016192//vesicle-mediated transport;GO:0030243//cellulose metabolic process;GO:0035556//intracellular signal transduction
Unigene0001134	165.333333333333	421.333333333333	2.7405	4.0538	2.6683	7.0341	7.4052	8.2926	3.1542	7.5773	1.26440972737244	9.62132494875214e-08	4.13317919116827e-07	yes	AHL	PREDICTED: PAP-specific phosphatase HAL2-like [Vitis vinifera]	Metabolism	Global and overview maps;Energy metabolism	ko01100//Metabolic pathways;ko00920//Sulfur metabolism	K01082	-	GO:0008252//nucleotidase activity;GO:0016772//transferase activity, transferring phosphorus-containing groups;GO:0043169//cation binding	GO:0046488//phosphatidylinositol metabolic process
Unigene0001135	115.333333333333	296.666666666667	2.9611	3.3340	2.9093	6.3678	7.4636	8.4386	3.06813333333333	7.42333333333333	1.27470597220237	4.75565760825649e-08	2.10965541086044e-07	yes	SPAC23H3.12c	26S proteasome subunit P45 [Cynara cardunculus var. scolymus] [Cynara cardunculus]	-	-	-	-	-	-	-
Unigene0001136	42	60.6666666666667	0.9499	1.4431	1.5414	1.3501	1.7244	2.2881	1.31146666666667	1.78753333333333	0.446789005718725	0.220168025510783	0.311574734250738	no	--	PREDICTED: ras-associated and pleckstrin homology domains-containing protein 1 [Malus domestica]	-	-	-	-	-	-	-
Unigene0001137	24.3333333333333	16.6666666666667	1.0481	0.6539	1.0961	0.5518	0.8008	0.4170	0.9327	0.589866666666667	-0.661024232548669	0.18344245512576	0.267117188867447	no	--	--	-	-	-	-	-	-	-
Unigene0001138	111	99.6666666666667	3.1893	2.6835	2.4646	2.9553	2.2349	1.9034	2.77913333333333	2.36453333333333	-0.233079571863285	0.409440044055739	0.520334461549192	no	--	--	-	-	-	-	-	-	-
Unigene0001139	514.333333333333	2620.33333333333	1.4743	12.8339	3.5318	33.6426	25.8859	26.8301	5.94666666666667	28.7862	2.27522424008195	2.393449795528e-05	7.64496566271832e-05	yes	PAL	Aromatic amino acid lyase [Cynara cardunculus var. scolymus] [Cynara cardunculus]	Metabolism	Biosynthesis of other secondary metabolites;Amino acid metabolism;Global and overview maps	ko01100//Metabolic pathways;ko01110//Biosynthesis of secondary metabolites;ko00940//Phenylpropanoid biosynthesis;ko00360//Phenylalanine metabolism	K10775	GO:0044424//intracellular part	GO:0016841//ammonia-lyase activity	GO:0006558//L-phenylalanine metabolic process;GO:0009699//phenylpropanoid biosynthetic process
Unigene0001140	2373.33333333333	1295	49.0420	44.3358	28.2676	23.6079	22.6469	15.9363	40.5484666666667	20.7303666666667	-0.967901725984083	5.33099160831459e-05	0.000162127250803106	no	ADT3	Prephenate dehydratase [Cynara cardunculus var. scolymus] [Cynara cardunculus]	Metabolism	Amino acid metabolism;Global and overview maps	ko01100//Metabolic pathways;ko01110//Biosynthesis of secondary metabolites;ko01230//Biosynthesis of amino acids;ko00400//Phenylalanine, tyrosine and tryptophan biosynthesis	K05359	-	-	-
Unigene0001141	2131	157.666666666667	74.6101	66.8577	96.5672	7.6630	3.9861	5.3440	79.345	5.66436666666667	-3.80815275081956	2.49843671292641e-44	7.61508788812341e-43	yes	SECE1	PREDICTED: preprotein translocase subunit SECE1 [Sesamum indicum]	-	-	-	-	GO:0044424//intracellular part	-	GO:0015031//protein transport
Unigene0001142	1837.66666666667	3202	31.3315	30.4277	32.3061	51.3267	51.3660	51.8674	31.3551	51.5200333333333	0.716433406132808	9.72113100260349e-06	3.28239145769768e-05	no	GRIK2	Calcium/calmodulin-dependent/calcium-dependent protein kinase [Cynara cardunculus var. scolymus] [Cynara cardunculus]	-	-	-	-	-	GO:0004674//protein serine/threonine kinase activity;GO:0032550//purine ribonucleoside binding	GO:0006464//cellular protein modification process;GO:0006796//phosphate-containing compound metabolic process
Unigene0001143	0	28.6666666666667	0.0000	0.0000	0.0000	0.5812	1.2282	1.1926	0.001	1.00066666666667	9.96674576089954	1.14018323642568e-11	7.09435225605977e-11	yes	--	--	-	-	-	-	-	-	-
Unigene0001144	1591	1390.33333333333	28.8440	22.9941	27.9858	24.1457	20.5609	21.3908	26.6079666666667	22.0324666666667	-0.272227243956012	0.132825289362607	0.202140982467453	no	--	Glycosyl hydrolase, five-bladed beta-propellor domain-containing protein [Cynara cardunculus var. scolymus] [Cynara cardunculus]	-	-	-	-	-	-	-
Unigene0001145	0	268.333333333333	0.0000	0.0000	0.0000	11.1057	9.8557	8.0402	0.001	9.6672	13.2388823738406	2.9747511544247e-62	1.73384951729279e-60	yes	--	PREDICTED: peroxisomal and mitochondrial division factor 2 [Daucus carota subsp. sativus] [Daucus carota]	-	-	-	-	-	-	-
Unigene0001146	102	61.3333333333333	3.0724	2.6743	2.9356	1.3410	1.7533	1.7946	2.8941	1.62963333333333	-0.828567376931272	0.00346155011012433	0.00774924867527144	no	HSC-2	heat shock protein, partial [Cichorium intybus]	Cellular Processes;Genetic Information Processing	Transport and catabolism;Transcription;Folding, sorting and degradation	ko04141//Protein processing in endoplasmic reticulum;ko03040//Spliceosome;ko04144//Endocytosis	K03283	-	-	-
Unigene0001147	0	1	0.0000	0.0000	0.0000	0.0728	0.0000	0.0350	0.001	0.0359333333333333	5.16725086714399	0.336059295325555	0.442528137421233	no	--	--	-	-	-	-	-	-	-
Unigene0001148	0	6.33333333333333	0.0000	0.0000	0.0000	0.2524	0.1172	0.2775	0.001	0.2157	7.75288236627309	0.000646253433189379	0.00165932102951174	yes	DSP4	Dual specificity phosphatase, catalytic domain-containing protein [Cynara cardunculus var. scolymus] [Cynara cardunculus]	-	-	-	-	-	-	-
Unigene0001149	2.66666666666667	39	0.1094	0.1084	0.0000	0.5276	1.0834	1.3356	0.0726	0.9822	3.75797536919956	2.98578171559562e-08	1.35266490322082e-07	yes	--	--	-	-	-	-	-	-	-
Unigene0001150	21.6666666666667	29.6666666666667	0.7382	0.2216	0.4792	0.7268	0.7014	0.4151	0.479666666666667	0.614433333333333	0.357224298906811	0.49141290701347	0.604477779313368	no	--	--	-	-	-	-	-	-	-
Unigene0001151	695.666666666667	1047.66666666667	28.3807	25.6503	19.5203	34.5259	34.2912	35.5055	24.5171	34.7742	0.504228984897659	0.0108408307934802	0.021898622522743	no	SAR1A	Small GTPase superfamily, ARF/SAR type [Cynara cardunculus var. scolymus] [Cynara cardunculus]	Genetic Information Processing	Folding, sorting and degradation	ko04141//Protein processing in endoplasmic reticulum	K07953	GO:0016020//membrane;GO:0043231//intracellular membrane-bounded organelle;GO:0044444//cytoplasmic part	GO:0032550//purine ribonucleoside binding	GO:0006090//pyruvate metabolic process;GO:0006605//protein targeting;GO:0006970//response to osmotic stress;GO:0006996//organelle organization;GO:0010038//response to metal ion;GO:0016192//vesicle-mediated transport;GO:0019941//modification-dependent protein catabolic process;GO:0032989//cellular component morphogenesis;GO:0035966//response to topologically incorrect protein;GO:0040007//growth;GO…
Unigene0001152	13	71.6666666666667	0.3127	0.6196	0.4059	2.0459	2.2075	2.7143	0.446066666666667	2.32256666666667	2.38038875951702	2.21079224285529e-09	1.12451958784993e-08	yes	PRA1F2	PREDICTED: PRA1 family protein F3-like [Capsicum annuum]	-	-	-	-	-	-	-
Unigene0001153	17.6666666666667	38.6666666666667	0.6434	0.4125	0.9212	1.7290	1.3116	1.0718	0.659033333333333	1.3708	1.05659475451677	0.0167066370284117	0.0323542500338359	yes	--	--	-	-	-	-	-	-	-
Unigene0001154	0	25.6666666666667	0.0000	0.0000	0.0000	0.7997	0.9099	1.1153	0.001	0.941633333333333	9.87902158171386	3.77653188560313e-12	2.44557234461256e-11	yes	AtMg00810	PREDICTED: uncharacterized mitochondrial protein AtMg00810-like [Brassica napus]	-	-	-	-	-	-	-
Unigene0001155	0	55.6666666666667	0.0000	0.0000	0.0000	1.2860	1.6723	1.3744	0.001	1.44423333333333	10.4960881305216	3.70605668845229e-22	4.45010304708618e-21	yes	--	--	-	-	-	-	-	-	-
Unigene0001156	13.3333333333333	11	0.3499	1.1170	0.0757	0.1973	0.2887	0.7213	0.5142	0.402433333333333	-0.353579802436147	0.705734162406394	0.795291394789666	no	PCMP-E40	Pentatricopeptide repeat-containing protein [Cynara cardunculus var. scolymus] [Cynara cardunculus]	-	-	-	-	-	-	-
Unigene0001157	157.666666666667	296.333333333333	4.3669	7.0634	5.9963	11.5575	9.9788	9.4769	5.80886666666667	10.3377333333333	0.831591272311575	0.000771901211302444	0.00195437538459862	no	--	StAR lipid transfer-like protein [Arabidopsis thaliana]	-	-	-	-	-	-	-
Unigene0001158	126.333333333333	47.6666666666667	0.9247	8.9091	2.1111	1.0683	0.8683	2.3977	3.98163333333333	1.44476666666667	-1.46252385731643	0.0288137172691016	0.0528094868062477	no	ACA7	PREDICTED: alpha carbonic anhydrase 7-like isoform X1 [Prunus mume]	Metabolism	Energy metabolism	ko00910//Nitrogen metabolism	K01674	-	GO:0046872//metal ion binding	-
Unigene0001159	216	424	7.4602	7.9418	6.8246	11.6958	15.4043	13.6221	7.40886666666667	13.5740666666667	0.873528228144497	3.69659704885067e-05	0.000115015067332443	no	--	--	-	-	-	-	-	-	-
Unigene0001160	4.66666666666667	42	0.1232	0.2034	0.2398	1.6254	1.6937	1.4833	0.1888	1.6008	3.0838624025439	1.10032749962433e-09	5.76055297416895e-09	yes	--	--	-	-	-	-	-	-	-
Unigene0001161	0	34.6666666666667	0.0000	0.0000	0.0000	1.4692	0.6717	0.8538	0.001	0.998233333333333	9.96323326936225	1.56132644549282e-13	1.11574789835602e-12	yes	IP5P5	Type I inositol polyphosphate 5-phosphatase 5 [Ananas comosus]	-	-	-	-	-	-	-
Unigene0001162	1356	1620	12.3130	12.4085	12.0780	13.7556	13.8544	13.8215	12.2665	13.8105	0.171041888766176	0.300856652305962	0.404056542986058	no	--	--	-	-	-	-	-	-	-
Unigene0001163	1634	937.666666666667	11.5779	10.0417	9.8869	5.9598	5.1229	6.0628	10.5021666666667	5.71516666666667	-0.877819519872243	1.03923505734466e-06	3.96870965145857e-06	no	At5g49770	PREDICTED: probable leucine-rich repeat receptor-like protein kinase At5g49770 isoform X2 [Sesamum indicum]	-	-	-	-	-	-	-
Unigene0001164	95604.6666666667	8052.66666666667	3393.4997	3852.8223	3971.9145	384.8738	240.0541	280.2292	3739.41216666667	301.719033333333	-3.63153388318912	2.00822249816977e-60	1.09415076408362e-58	yes	PETE	Blue (type 1) copper domain-containing protein [Cynara cardunculus var. scolymus] [Cynara cardunculus]	Metabolism	Energy metabolism	ko00195//Photosynthesis	K02638	-	-	-
Unigene0001165	0.666666666666667	39.3333333333333	0.0000	0.0000	0.0641	1.2370	1.5760	0.7396	0.0213666666666667	1.1842	5.79240709252504	1.45880479310455e-12	9.75414996870039e-12	yes	ZAT3	Zinc finger, C2H2 [Cynara cardunculus var. scolymus] [Cynara cardunculus]	-	-	-	-	-	-	-
Unigene0001166	0	526.333333333333	0.0000	0.0000	0.0000	13.6620	16.6040	15.9178	0.001	15.3946	13.9101367616764	1.00177284774344e-95	1.48057473383535e-93	yes	--	PREDICTED: probable root meristem growth factor 8 [Pyrus x bretschneideri]	-	-	-	-	-	-	-
Unigene0001167	1.33333333333333	1193	0.0000	0.0000	0.0664	2.3707	22.9532	30.1274	0.0221333333333333	18.4837666666667	9.70582232640868	3.01944213733333e-22	3.6443862000146e-21	yes	CYP703A2	PREDICTED: cytochrome P450 703A2 [Nelumbo nucifera]	-	-	-	-	-	GO:0004497//monooxygenase activity;GO:0046906//tetrapyrrole binding;GO:0046914//transition metal ion binding	GO:0006633//fatty acid biosynthetic process;GO:0010208//pollen wall assembly;GO:0019438//aromatic compound biosynthetic process
Unigene0001168	0.666666666666667	29	0.0780	0.0000	0.0000	0.7125	0.7721	1.7133	0.026	1.06596666666667	5.35750689149746	4.34167658592746e-09	2.14625031077813e-08	yes	--	Programmed cell death protein 7 [Morus notabilis]	-	-	-	-	-	-	-
Unigene0001169	327.333333333333	795.666666666667	4.6354	4.4420	4.3517	7.9232	11.2353	11.3373	4.47636666666667	10.1652666666667	1.18324794224572	1.93653300115481e-08	8.95317070338898e-08	yes	NHX2	vacuolar Na+/H+ antiporter protein [Chrysanthemum x morifolium]	-	-	-	-	GO:0031090//organelle membrane;GO:0031224//intrinsic component of membrane	GO:0005451//monovalent cation:proton antiporter activity	GO:0006814//sodium ion transport;GO:0006970//response to osmotic stress;GO:0015992//proton transport;GO:0044763//single-organism cellular process;GO:0055065//metal ion homeostasis;GO:0055067//monovalent inorganic cation homeostasis
Unigene0001170	28.3333333333333	74	0.5616	1.0543	0.8634	2.0706	1.6098	2.5113	0.826433333333333	2.0639	1.32040272095153	0.000340215887069444	0.000913200506827534	yes	--	--	-	-	-	-	-	-	-
Unigene0001171	338.666666666667	485	16.1818	11.3415	13.8314	19.5640	17.0903	19.4619	13.7849	18.7054	0.440366015474261	0.0349826782704883	0.0627552756615987	no	TOP6A	DNA topoisomerase VI, subunit A [Cynara cardunculus var. scolymus] [Cynara cardunculus]	-	-	-	-	-	-	-
Unigene0001172	741.333333333333	821	25.2225	32.1675	23.4487	26.1300	25.6673	32.9260	26.9462333333333	28.2411	0.0677126625254722	0.744796102056841	0.82934072141313	no	--	Transcription factor, TCP [Cynara cardunculus var. scolymus] [Cynara cardunculus]	Organismal Systems	Environmental adaptation	ko04712//Circadian rhythm - plant	K16221	-	-	-
Unigene0001173	2664	277.666666666667	95.3833	70.0778	85.5093	8.3549	7.8918	8.4709	83.6568	8.2392	-3.3439066455134	5.72647617919623e-60	3.07762599944736e-58	yes	TR1	Glucose/ribitol dehydrogenase [Cynara cardunculus var. scolymus] [Cynara cardunculus]	Metabolism	Biosynthesis of other secondary metabolites;Global and overview maps	ko01100//Metabolic pathways;ko01110//Biosynthesis of secondary metabolites;ko00960//Tropane, piperidine and pyridine alkaloid biosynthesis	K08081	-	GO:0016616//oxidoreductase activity, acting on the CH-OH group of donors, NAD or NADP as acceptor	GO:0044710//single-organism metabolic process
Unigene0001174	2664	3142.66666666667	41.9349	43.4311	42.7745	45.6559	48.7720	47.7833	42.7135	47.4037333333333	0.150308565497631	0.351188019455748	0.458852750678678	no	G3bp2	Nuclear transport factor 2 [Cynara cardunculus var. scolymus] [Cynara cardunculus]	-	-	-	-	-	-	-
Unigene0001175	253.666666666667	91.6666666666667	12.0830	7.6123	6.6305	4.2546	2.5071	2.3191	8.77526666666667	3.02693333333333	-1.53558606644433	2.58137361778961e-06	9.38027528182334e-06	yes	CML45	Calcium-binding EF-hand [Cynara cardunculus var. scolymus] [Cynara cardunculus]	Environmental Information Processing;Organismal Systems	Signal transduction;Environmental adaptation	ko04626//Plant-pathogen interaction;ko04016//MAPK signaling pathway - plant;ko04070//Phosphatidylinositol signaling system	K02183	-	-	-
Unigene0001176	16.6666666666667	45.6666666666667	0.6921	0.2857	0.4492	1.5223	1.0232	1.1827	0.475666666666667	1.24273333333333	1.38549392090509	0.0017247778525203	0.00409372817271893	yes	--	--	-	-	-	-	-	-	-
Unigene0001177	833.666666666667	1771.66666666667	8.8954	6.3925	6.4617	14.4569	14.0712	15.0649	7.24986666666667	14.531	1.00310762266103	2.37176698584416e-07	9.76486274703676e-07	yes	Gba2	Beta-glucosidase, GBA2 type [Cynara cardunculus var. scolymus] [Cynara cardunculus]	Metabolism	Lipid metabolism;Global and overview maps;Glycan biosynthesis and metabolism	ko01100//Metabolic pathways;ko00600//Sphingolipid metabolism;ko00511//Other glycan degradation	K17108	GO:0031224//intrinsic component of membrane;GO:0043231//intracellular membrane-bounded organelle	GO:0004553//hydrolase activity, hydrolyzing O-glycosyl compounds	GO:0006678//glucosylceramide metabolic process
Unigene0001178	9836.33333333333	433.333333333333	398.8791	346.3058	389.8566	20.6317	14.0383	12.9642	378.347166666667	15.8780666666667	-4.57460347731394	4.59838733128519e-87	5.45823180462668e-85	yes	--	La-related protein 6 isoform 1 [Theobroma cacao]	-	-	-	-	-	-	-
Unigene0001179	759	1538.33333333333	31.0487	27.7889	26.7161	58.3764	52.5271	52.9604	28.5179	54.6213	0.937595902426336	1.14885808670038e-07	4.89444725921274e-07	no	TAF9	TATA BINDING protein ASSOCIATED FACTOR 21KDA SUBUNIT [Populus trichocarpa]	Genetic Information Processing	Transcription	ko03022//Basal transcription factors	K03133	-	GO:0046983//protein dimerization activity	GO:0006412//translation;GO:0032774//RNA biosynthetic process
Unigene0001180	454.333333333333	997.333333333333	18.5697	15.9691	17.8913	33.8723	37.1036	37.2579	17.4767	36.0779333333333	1.04568390169398	1.37272389977054e-08	6.45034989847274e-08	yes	Prpf18	PREDICTED: LOW QUALITY PROTEIN: pre-mRNA-splicing factor 18-like [Arachis duranensis]	Genetic Information Processing	Transcription	ko03040//Spliceosome	K12817	-	-	GO:0006396//RNA processing
Unigene0001181	6.66666666666667	9	0.1887	0.4113	0.1470	0.3065	0.2803	0.3686	0.249	0.318466666666667	0.354996633794668	0.710642722539865	0.799603707012154	no	--	--	-	-	-	-	-	-	-
Unigene0001182	45	3.66666666666667	1.2873	2.1146	1.1214	0.1376	0.1677	0.0331	1.50776666666667	0.1128	-3.74057420980969	1.25749121828907e-10	7.17366473434888e-10	yes	HSP70	PREDICTED: heat shock cognate 70 kDa protein 2-like, partial [Capsicum annuum]	Cellular Processes;Genetic Information Processing	Folding, sorting and degradation;Transport and catabolism;Transcription	ko04141//Protein processing in endoplasmic reticulum;ko03040//Spliceosome;ko04144//Endocytosis	K03283	-	-	-
Unigene0001183	145.666666666667	275	3.6003	4.2492	3.5828	6.8804	6.8592	6.5924	3.81076666666667	6.77733333333333	0.830636455462366	0.000147925592547743	0.000420620956859629	no	LOG8	Cytokinin riboside 5'-monophosphate phosphoribohydrolase LOG [Cynara cardunculus var. scolymus] [Cynara cardunculus]	-	-	-	-	-	GO:0003824//catalytic activity	-
Unigene0001184	182	24	7.2111	4.7509	8.0708	1.3208	0.4294	0.8349	6.6776	0.8617	-2.95407208702297	9.74421864046275e-14	7.06710072066446e-13	yes	--	IQ domain-containing protein/TIG domain-containing protein/CG-1 domain-containing protein/Ank_2 domain-containing protein [Cephalotus follicularis]	-	-	-	-	-	-	-
Unigene0001185	938	794.666666666667	22.2075	22.9265	23.0071	18.9878	18.0218	17.4743	22.7137	18.1613	-0.322695260729695	0.0641881582720593	0.107290989138466	no	RMD1	PREDICTED: sporulation protein RMD1 [Nelumbo nucifera]	-	-	-	-	-	-	-
Unigene0001186	171	307.333333333333	1.2253	1.4189	1.0996	2.0084	2.3146	1.9752	1.24793333333333	2.0994	0.75043620531267	0.000713853692904674	0.00181756489385092	no	At5g15280	PREDICTED: pentatricopeptide repeat-containing protein At5g15280 [Vitis vinifera]	-	-	-	-	-	-	-
Unigene0001187	1.33333333333333	2.66666666666667	0.0739	0.0733	0.0000	0.0000	0.1220	0.1444	0.0490666666666667	0.0888	0.855816411014248	0.587120864300231	0.688281862551623	no	--	--	-	-	-	-	-	-	-
Unigene0001188	937.666666666667	1086.33333333333	13.5594	14.6112	15.2254	15.7646	16.5255	14.9961	14.4653333333333	15.7620666666667	0.123857139753153	0.47964897608063	0.592713974622772	no	--	PREDICTED: L10-interacting MYB domain-containing protein-like [Gossypium hirsutum]	-	-	-	-	-	-	-
Unigene0001189	3.66666666666667	8.66666666666667	0.1469	0.2183	0.0358	0.4473	0.2121	0.2510	0.133666666666667	0.303466666666667	1.1828983209643	0.148783406872766	0.222799462613457	no	--	--	-	-	-	-	-	-	-
Unigene0001190	196	203.333333333333	6.2946	7.7520	6.6137	6.9322	7.4538	5.6957	6.88676666666667	6.6939	-0.0409797985209234	0.874925744236576	0.936148335920298	no	--	--	-	-	-	-	-	-	-
Unigene0001191	51	32	2.5320	1.4978	1.6926	2.2254	0.9979	0.2214	1.90746666666667	1.14823333333333	-0.732242002999879	0.232457119744804	0.325512019474115	no	--	hypothetical protein glysoja_020021 [Glycine soja]	-	-	-	-	-	-	-
Unigene0001192	254.333333333333	527.333333333333	3.1075	2.6104	2.7736	5.6240	5.2028	5.8275	2.8305	5.55143333333333	0.971803387608016	6.63420038192612e-07	2.59212424862159e-06	no	dnaJ	DnaJ domain-containing protein [Cynara cardunculus var. scolymus] [Cynara cardunculus]	-	-	-	-	-	-	-
Unigene0001193	2	23	0.0638	0.0316	0.0931	0.6151	0.4473	1.0276	0.0628333333333333	0.696666666666667	3.47086651369958	2.34001040003347e-06	8.55373110253943e-06	yes	--	PREDICTED: glutathione S-transferase T2-like [Prunus mume]	-	-	-	-	-	-	-
Unigene0001194	0	49.6666666666667	0.0000	0.0000	0.0000	0.8137	2.5508	1.7517	0.001	1.7054	10.7358944463951	5.92797707332268e-15	4.67106533416517e-14	yes	--	PREDICTED: histone deacetylase HDT1-like isoform X2 [Erythranthe guttata]	-	-	-	-	-	-	-
Unigene0001195	0	32.6666666666667	0.0000	0.0000	0.0000	1.3921	0.9230	1.0219	0.001	1.11233333333333	10.1193734704612	1.97590951970629e-14	1.50523600111371e-13	yes	Os03g0733400	PREDICTED: zinc finger BED domain-containing protein RICESLEEPER 2-like [Gossypium hirsutum]	-	-	-	-	-	-	-
Unigene0001196	758.333333333333	0	19.9501	21.7929	20.3666	0.0000	0.0000	0.0000	20.7032	0.001	-14.3375661553575	3.43775470708047e-129	9.54207512323233e-127	yes	--	--	-	-	-	-	-	-	-
Unigene0001197	272.333333333333	66.6666666666667	6.4767	7.4264	7.1708	1.5909	1.7887	1.4537	7.02463333333333	1.6111	-2.12437687852959	4.15238996994027e-18	3.99073036676134e-17	yes	RVE7L	Homeodomain-like protein [Cynara cardunculus var. scolymus] [Cynara cardunculus]	-	-	-	-	-	-	-
Unigene0001198	182.333333333333	33	4.7369	4.2598	4.9130	0.8102	0.6798	0.9051	4.63656666666667	0.798366666666667	-2.53793350702109	5.73610358289952e-19	5.8089693258547e-18	yes	At1g67340	F-box domain, cyclin-like protein [Cynara cardunculus var. scolymus] [Cynara cardunculus]	-	-	-	-	-	-	-
Unigene0001199	14.6666666666667	29	0.3540	0.4510	0.2955	0.4108	0.9390	0.6421	0.366833333333333	0.663966666666667	0.855986075908738	0.0782767506874452	0.12760478327042	no	At5g59700	Protein kinase, ATP binding site-containing protein [Cynara cardunculus var. scolymus] [Cynara cardunculus]	-	-	-	-	-	-	-
Unigene0001200	88	46.3333333333333	2.3756	2.2753	2.2359	0.9111	1.3940	1.0569	2.2956	1.12066666666667	-1.03451405566489	0.000808869206025849	0.00204116276553593	yes	--	--	-	-	-	-	-	-	-
Unigene0001201	8	341.333333333333	0.0000	0.0953	0.0936	1.6430	3.0476	2.8243	0.0629666666666667	2.50496666666667	5.31405929963619	4.81106597786189e-28	7.70328998868276e-27	yes	Bag6	Ubiquitin [Cynara cardunculus var. scolymus] [Cynara cardunculus]	-	-	-	-	-	-	-
Unigene0001202	26.6666666666667	192.333333333333	0.3985	0.5025	0.5291	2.6114	3.6172	3.4141	0.4767	3.21423333333333	2.75332113297442	5.28180982034455e-19	5.36501762427545e-18	yes	BRXL1	Brevis radix-like domain-containing protein [Cynara cardunculus var. scolymus] [Cynara cardunculus]	-	-	-	-	-	-	-
Unigene0001203	79	62	0.7462	0.8738	1.0238	0.2870	0.8770	0.7398	0.881266666666667	0.6346	-0.473731115897826	0.237938856442612	0.331777696628198	no	--	--	-	-	-	-	-	-	-
Unigene0001204	121.333333333333	141.666666666667	2.1333	2.0016	1.6837	2.3955	1.8137	2.2569	1.93953333333333	2.15536666666667	0.152223747966354	0.564972242292207	0.674705881586765	no	--	F-box domain, cyclin-like protein [Cynara cardunculus var. scolymus] [Cynara cardunculus]	-	-	-	-	-	-	-
Unigene0001205	1.33333333333333	70	0.0396	0.0392	0.0000	0.8433	1.1097	1.9314	0.0262666666666667	1.2948	5.62335233147395	5.12474512422351e-17	4.60079918745249e-16	yes	GIP	Retrovirus-related Pol polyprotein from transposon TNT 1-94 [Cajanus cajan]	-	-	-	-	-	-	-
Unigene0001206	157	42.6666666666667	3.4559	3.8218	3.1044	0.8149	1.0671	0.7403	3.4607	0.8741	-1.98519363958188	6.77087069359971e-12	4.29181654032378e-11	yes	--	--	-	-	-	-	-	-	-
Unigene0001207	70.3333333333333	161.333333333333	1.2310	1.7906	2.4227	3.3505	4.6035	3.7088	1.81476666666667	3.8876	1.09909572003111	0.000378815752523371	0.00100916294780491	yes	--	FMN-binding split barrel [Cynara cardunculus var. scolymus] [Cynara cardunculus]	-	-	-	-	-	-	-
Unigene0001208	0.666666666666667	57.6666666666667	0.0000	0.0520	0.0000	1.4653	0.8662	1.9989	0.0173333333333333	1.44346666666667	6.37984485968619	1.62658997414482e-16	1.41860335689331e-15	yes	TPD1	PREDICTED: protein TAPETUM DETERMINANT 1-like [Solanum lycopersicum]	-	-	-	-	-	-	-
Unigene0001209	1706.33333333333	3582.33333333333	31.5461	42.2269	34.5316	67.3599	77.2982	68.4952	36.1015333333333	71.0511	0.976796871462157	8.91793078548868e-08	3.84643857576493e-07	no	ERLIN2	PREDICTED: erlin-1 [Sesamum indicum]	-	-	-	-	-	-	-
Unigene0001210	88	75.6666666666667	1.8851	2.3413	2.6885	2.0486	1.7746	1.8150	2.30496666666667	1.8794	-0.294473733408756	0.308108618927264	0.412487866660432	no	--	--	-	-	-	-	-	-	-
Unigene0001211	642.333333333333	872	7.9679	8.0142	6.9835	10.2557	10.1061	8.9703	7.6552	9.77736666666667	0.353005887036758	0.0542256438632103	0.0925085460516882	no	ERDJ3A	DnaJ domain-containing protein [Cynara cardunculus var. scolymus] [Cynara cardunculus]	-	-	-	-	-	-	-
Unigene0001212	83.3333333333333	249.666666666667	0.9696	0.9753	1.6736	3.1471	3.6004	3.4576	1.20616666666667	3.4017	1.49582664272002	1.00701417190992e-07	4.3149896097813e-07	yes	HIP1	Zinc finger, RING/FYVE/PHD-type [Cynara cardunculus var. scolymus] [Cynara cardunculus]	-	-	-	-	-	-	-
Unigene0001213	360.666666666667	464.333333333333	3.5381	2.9704	3.1206	3.8571	4.1527	3.6223	3.2097	3.87736666666667	0.272638711560177	0.158441974240401	0.235522573899518	no	SD25	Apple-like protein [Cynara cardunculus var. scolymus] [Cynara cardunculus]	-	-	-	-	-	-	-
Unigene0001214	21	23.6666666666667	0.4832	0.7734	1.0496	0.4151	1.0122	0.9801	0.768733333333333	0.802466666666667	0.0619582389037868	0.930736680740337	0.980345101960569	no	--	PREDICTED: F-box protein At5g07610-like [Citrus sinensis]	-	-	-	-	-	-	-
Unigene0001215	134	297	3.0929	1.4966	2.5562	3.6512	6.3359	4.6360	2.3819	4.87436666666667	1.03310193425018	0.000913329685541874	0.00228349978665083	yes	--	--	-	-	-	-	-	-	-
Unigene0001216	0	0	0.0000	0.0000	0.0000	0.0000	0.0000	0.0000	0.001	0.001	0	notest	notest	notest	UTR4	UDP-galactose/UDP-glucose transporter 4 [Morus notabilis]	-	-	-	-	GO:0031224//intrinsic component of membrane	-	GO:0044763//single-organism cellular process
Unigene0001217	790.333333333333	1126	8.5834	10.0027	8.6632	12.8355	12.3710	11.3809	9.0831	12.1958	0.425127728134749	0.0183784678484532	0.0352433328388845	no	FRS11	PREDICTED: protein FAR1-RELATED SEQUENCE 11 isoform X2 [Citrus sinensis]	-	-	-	-	-	-	-
Unigene0001218	2081.33333333333	1433.33333333333	19.9855	18.3635	18.3589	16.1111	9.7130	11.5938	18.9026333333333	12.4726333333333	-0.599821138923542	0.00410738020489141	0.0090560909767927	no	Os06g0675700	Galactose mutarotase-like domain-containing protein [Cynara cardunculus var. scolymus] [Cynara cardunculus]	Metabolism	Carbohydrate metabolism;Global and overview maps	ko01100//Metabolic pathways;ko00500//Starch and sucrose metabolism;ko00052//Galactose metabolism	K01187	-	GO:0005488//binding;GO:0016798//hydrolase activity, acting on glycosyl bonds	GO:0044238//primary metabolic process
Unigene0001219	19.3333333333333	41.3333333333333	0.6335	0.5231	0.3598	1.0719	1.2633	0.6702	0.505466666666667	1.0018	0.986906655808413	0.0226606743264909	0.0425700660716914	no	--	--	-	-	-	-	-	-	-
Unigene0001220	2013.66666666667	4893.33333333333	16.0336	17.3210	15.4840	33.6279	39.0233	38.7455	16.2795333333333	37.1322333333333	1.18961274516771	1.79308027957103e-12	1.19001031354939e-11	yes	HRD3A	PREDICTED: ERAD-associated E3 ubiquitin-protein ligase component HRD3A [Ricinus communis]	Genetic Information Processing	Folding, sorting and degradation	ko04141//Protein processing in endoplasmic reticulum	K14026	-	-	-
Unigene0001221	101.666666666667	165.666666666667	2.1390	2.4290	2.6677	2.3425	3.0343	5.8208	2.4119	3.73253333333333	0.629985051613098	0.0679749719604356	0.11288286662937	no	SIP1-1	aquaporin protein AQU20 [Camellia sinensis]	-	-	-	-	GO:0016020//membrane	-	-
Unigene0001222	371.666666666667	1116.66666666667	4.0078	7.1843	4.4125	12.9259	15.5893	15.4484	5.20153333333333	14.6545333333333	1.49433815108517	1.02137026418255e-09	5.36415296173682e-09	yes	--	Remorin, C-terminal [Cynara cardunculus var. scolymus] [Cynara cardunculus]	-	-	-	-	-	-	-
Unigene0001223	42.6666666666667	101	0.6196	1.9441	0.7039	3.0406	2.0452	2.2944	1.0892	2.46006666666667	1.17542852496699	0.00718548975335583	0.0150833819401218	yes	WNK11	PREDICTED: probable serine/threonine-protein kinase WNK11 [Sesamum indicum]	-	-	-	-	-	-	-
Unigene0001224	73	75.6666666666667	6.8009	5.1570	3.1082	5.1433	5.4402	3.9985	5.02203333333333	4.86066666666667	-0.0471174035977274	0.910237033479157	0.963445485641982	no	ATR2	NADPH cytochrome P450 oxidoreductase, partial [Coriandrum sativum]	-	-	-	-	GO:0043231//intracellular membrane-bounded organelle;GO:0044444//cytoplasmic part	GO:0016653//oxidoreductase activity, acting on NAD(P)H, heme protein as acceptor	GO:0006725//cellular aromatic compound metabolic process
Unigene0001225	56	88	2.0580	1.9136	1.2948	2.1216	2.8217	2.7828	1.75546666666667	2.57536666666667	0.552923247826671	0.0800605674841382	0.130102709283359	no	--	--	-	-	-	-	-	-	-
Unigene0001226	0	3	0.0000	0.0000	0.0000	0.0977	0.6352	0.0000	0.001	0.2443	7.93251005337989	0.0846212435069585	0.136638477047346	no	--	--	-	-	-	-	-	-	-
Unigene0001227	1.33333333333333	15	0.0660	0.0654	0.1286	0.3351	1.7433	0.5158	0.0866666666666667	0.864733333333333	3.31870618016905	0.00108005163295152	0.00266433806880106	yes	--	--	-	-	-	-	-	-	-
Unigene0001228	40471.6666666667	3619.66666666667	846.7309	1061.8542	1056.2233	95.7792	74.1117	82.4674	988.269466666667	84.1194333333333	-3.55439343157768	2.66191474239002e-71	2.07843946806752e-69	yes	At5g06290	Alkyl hydroperoxide reductase subunit C/ Thiol specific antioxidant [Cynara cardunculus var. scolymus] [Cynara cardunculus]	-	-	-	-	-	GO:0003824//catalytic activity;GO:0016209//antioxidant activity	GO:0044710//single-organism metabolic process
Unigene0001229	41	14.3333333333333	0.6214	1.2570	1.2605	0.4469	0.2991	0.3034	1.0463	0.3498	-1.58069437275558	0.000619440787812305	0.00159569713666481	yes	PIX13	Concanavalin A-like lectin/glucanase, subgroup [Cynara cardunculus var. scolymus] [Cynara cardunculus]	-	-	-	-	-	-	-
Unigene0001230	270.333333333333	378	5.2710	4.8771	6.2705	6.3093	8.5806	6.4895	5.47286666666667	7.12646666666667	0.380890250271896	0.0870435091986038	0.139936697235728	no	--	hypothetical protein Ccrd_021040 [Cynara cardunculus var. scolymus] [Cynara cardunculus]	-	-	-	-	-	-	-
Unigene0001231	1954.66666666667	1092.66666666667	40.0058	56.7494	47.1544	25.1266	25.7329	24.9214	47.9698666666667	25.2603	-0.925256656372261	9.27656963832346e-07	3.56518828575391e-06	no	At4g28100	PREDICTED: uncharacterized GPI-anchored protein At4g28100 [Fragaria vesca subsp. vesca] [Fragaria vesca]	-	-	-	-	-	-	-
Unigene0001232	565.666666666667	1433	6.1721	6.7442	6.4253	13.8211	15.3841	16.9335	6.4472	15.3795666666667	1.25427021117057	7.24050268688772e-12	4.57770726124745e-11	yes	DRD1	Helicase, C-terminal [Cynara cardunculus var. scolymus] [Cynara cardunculus]	Genetic Information Processing	Replication and repair	ko03440//Homologous recombination	K10875	-	-	-
Unigene0001233	114	19.6666666666667	4.0532	2.2124	1.9614	0.5421	0.3204	0.4977	2.74233333333333	0.4534	-2.59654764659573	2.38935346319166e-10	1.32924850593275e-09	yes	--	AT4g19390/T5K18_170 [Arabidopsis thaliana]	-	-	-	-	-	-	-
Unigene0001234	63	367.666666666667	1.4688	1.6085	1.7312	7.4823	9.7813	8.9839	1.60283333333333	8.74916666666667	2.44852119266434	3.30821638853014e-23	4.19713818902677e-22	yes	BGAL1	PREDICTED: beta-galactosidase-like [Ipomoea nil]	-	-	-	-	-	-	-
Unigene0001235	9.33333333333333	35	0.0000	0.4497	0.2093	0.8488	0.6110	0.9097	0.219666666666667	0.789833333333333	1.84623229062455	0.0106052830986486	0.0214804819654979	yes	--	C1-like protein [Cynara cardunculus var. scolymus] [Cynara cardunculus]	-	-	-	-	-	-	-
Unigene0001236	19.6666666666667	34.3333333333333	0.3629	0.4394	0.3729	0.7777	0.5323	0.6497	0.391733333333333	0.653233333333333	0.737726515762864	0.0725744612133194	0.119539657722975	no	--	--	-	-	-	-	-	-	-
Unigene0001237	363	418.666666666667	5.3612	5.2777	7.9311	6.7247	7.7632	5.5565	6.19	6.68146666666667	0.110225417881107	0.642572397218626	0.739368782624245	no	RUS2	PREDICTED: protein root UVB sensitive 2, chloroplastic [Daucus carota subsp. sativus] [Daucus carota]	-	-	-	-	GO:0009526//plastid envelope	-	GO:0009411//response to UV;GO:0060918//auxin transport
Unigene0001238	11	2.33333333333333	0.3129	0.6201	0.5223	0.0454	0.0000	0.2619	0.4851	0.102433333333333	-2.24359691332302	0.0164472100909506	0.0319000191968539	yes	--	--	-	-	-	-	-	-	-
Unigene0001239	124.333333333333	230.666666666667	0.8548	0.8844	1.0459	1.2442	1.9476	1.6105	0.928366666666667	1.60076666666667	0.785996402667847	0.00220967231368861	0.00514324760399954	no	MER3	PREDICTED: DExH-box ATP-dependent RNA helicase DExH17 isoform X1 [Vitis vinifera]	-	-	-	-	-	-	-
Unigene0001240	743.666666666667	295	15.0558	12.5838	13.9072	5.4523	4.7114	5.4654	13.8489333333333	5.2097	-1.41050265933475	6.3357004308156e-13	4.34643085390938e-12	yes	GCP1	Gcp-like domain-containing protein [Cynara cardunculus var. scolymus] [Cynara cardunculus]	-	-	-	-	-	-	-
Unigene0001241	12.6666666666667	67	0.1120	0.2590	0.3273	1.5547	0.9862	1.0030	0.232766666666667	1.1813	2.34341901738446	1.6910570506533e-07	7.07849268991161e-07	yes	CYP94A2	cytochrome P450 [Cynara cardunculus var. scolymus] [Cynara cardunculus]	Metabolism	Lipid metabolism	ko00073//Cutin, suberine and wax biosynthesis	K13407	-	-	-
Unigene0001242	221.333333333333	77	8.0620	5.0668	4.0392	2.6754	1.2272	1.8600	5.72266666666667	1.92086666666667	-1.57493019484707	8.38792141377937e-06	2.85755553567318e-05	yes	--	transmembrane protein [Arabidopsis thaliana]	-	-	-	-	-	-	-
Unigene0001243	23	245.333333333333	0.4660	0.9748	0.3277	2.9967	10.3194	3.5146	0.5895	5.61023333333333	3.25049705640988	1.41924657928322e-09	7.35826008377579e-09	yes	BHLH93	Myc-type, basic helix-loop-helix (bHLH) domain-containing protein [Cynara cardunculus var. scolymus] [Cynara cardunculus]	-	-	-	-	-	-	-
Unigene0001244	62	39.3333333333333	1.3418	1.4280	1.7904	1.0091	0.9022	0.8251	1.52006666666667	0.912133333333333	-0.736817963965936	0.0227777811611201	0.0427679993497504	no	--	--	-	-	-	-	-	-	-
Unigene0001245	1774.33333333333	4830.66666666667	21.5949	25.4189	21.8679	53.7274	62.5685	59.6094	22.9605666666667	58.6351	1.35260629765449	4.53628739901406e-15	3.60000590464642e-14	yes	EPSIN1	ENTH/VHS-like protein, partial [Cynara cardunculus var. scolymus] [Cynara cardunculus]	Cellular Processes	Transport and catabolism	ko04144//Endocytosis	K12471	GO:0005856//cytoskeleton;GO:0012505//endomembrane system;GO:0031410//cytoplasmic vesicle;GO:0043231//intracellular membrane-bounded organelle	-	GO:0006886//intracellular protein transport
Unigene0001246	130.333333333333	217	2.4003	3.8001	3.8614	4.6620	6.1790	4.7902	3.35393333333333	5.2104	0.635540119278534	0.0182585880439023	0.035043709764793	no	MYBC1	PREDICTED: transcription factor PCL1-like [Daucus carota subsp. sativus] [Daucus carota]	-	-	-	-	-	-	-
Unigene0001247	929.666666666667	304.333333333333	21.8901	24.6361	25.3277	8.5824	6.8033	6.9559	23.9513	7.4472	-1.68533395514856	2.77375552183542e-17	2.53135776081536e-16	yes	PDF1B	Formylmethionine deformylase [Cynara cardunculus var. scolymus] [Cynara cardunculus]	-	-	-	-	GO:0009536//plastid	GO:0016811//hydrolase activity, acting on carbon-nitrogen (but not peptide) bonds, in linear amides	GO:0044237//cellular metabolic process;GO:0044763//single-organism cellular process;GO:0071704//organic substance metabolic process
Unigene0001248	2033	625.333333333333	28.9747	28.3294	31.3801	9.1180	8.2613	8.4255	29.5614	8.6016	-1.78103764743539	3.42988198797122e-24	4.57998410015951e-23	yes	EMB2750	Pentatricopeptide repeat-containing protein [Cynara cardunculus var. scolymus] [Cynara cardunculus]	-	-	-	-	GO:0043231//intracellular membrane-bounded organelle	GO:0003723//RNA binding	GO:0003006//developmental process involved in reproduction;GO:0048229//gametophyte development
Unigene0001249	1138	2323.66666666667	13.3701	13.2138	11.4388	24.6895	23.9522	24.5848	12.6742333333333	24.4088333333333	0.945504859426406	3.09220787851374e-08	1.39906962367383e-07	no	CUL3A	Cullin homology [Cynara cardunculus var. scolymus] [Cynara cardunculus]	Genetic Information Processing	Folding, sorting and degradation	ko04120//Ubiquitin mediated proteolysis	K03869	-	-	-
Unigene0001250	7.66666666666667	144	0.1228	0.0761	0.1495	2.3853	1.8881	1.9495	0.116133333333333	2.0743	4.15877053371721	3.97577645539251e-27	6.09775337014564e-26	yes	--	--	-	-	-	-	-	-	-
Unigene0001251	5.33333333333333	5.33333333333333	0.0781	0.0516	0.2789	0.0000	0.2364	0.1272	0.1362	0.1212	-0.16833700453912	1	1	no	AHA7	PREDICTED: plasma membrane ATPase 1-like [Malus domestica]	Metabolism	Energy metabolism	ko00190//Oxidative phosphorylation	K01535	-	-	-
Unigene0001252	807	1601.33333333333	20.1847	25.0625	15.9466	35.4083	38.9834	39.6733	20.3979333333333	38.0216666666667	0.898398783999913	1.14730597006884e-05	3.83201372540199e-05	no	EBS	PREDICTED: protein polybromo-1-like [Jatropha curcas]	-	-	-	-	GO:0043231//intracellular membrane-bounded organelle	GO:0046914//transition metal ion binding	-
Unigene0001253	161.333333333333	309	1.6150	1.7931	2.0632	4.3957	2.8355	2.7852	1.82376666666667	3.3388	0.872408513605119	0.000712779955884004	0.00181508482724299	no	NPF8.3	PREDICTED: protein NRT1/ PTR FAMILY 8.1 [Solanum lycopersicum]	-	-	-	-	-	-	-
Unigene0001254	981.333333333333	2904.33333333333	20.6194	24.9997	19.5316	60.4611	61.2233	59.8846	21.7169	60.523	1.47866532180456	1.63429186537515e-16	1.42504740932367e-15	yes	C50	DnaJ domain-containing protein, partial [Cynara cardunculus var. scolymus] [Cynara cardunculus]	-	-	-	-	-	-	GO:0007165//signal transduction
Unigene0001255	9324.33333333333	8689.33333333333	79.9077	77.3132	83.0187	69.5993	69.9484	71.6001	80.0798666666667	70.3826	-0.186220762487118	0.236071507624876	0.329587826977212	no	--	Leucine-rich repeat-containing protein 48 [Morus notabilis]	-	-	-	-	-	-	-
Unigene0001256	22	34.3333333333333	0.4246	0.6311	0.3308	0.8407	0.6132	0.6013	0.462166666666667	0.685066666666667	0.567831178973976	0.181751493790766	0.264993986478851	no	ERF113	PREDICTED: ethylene-responsive transcription factor ERF113 isoform X2 [Sesamum indicum]	-	-	-	-	-	-	-
Unigene0001257	849.333333333333	1708.33333333333	21.4503	22.0433	21.2612	35.7738	43.6140	42.6994	21.5849333333333	40.6957333333333	0.91485290887009	2.51393653821249e-07	1.03263765706525e-06	no	--	AT hook, DNA-binding motif-containing protein [Cynara cardunculus var. scolymus] [Cynara cardunculus]	-	-	-	-	-	-	-
Unigene0001258	18.3333333333333	29.3333333333333	0.8340	0.4722	0.3190	0.7560	0.7865	0.9017	0.541733333333333	0.814733333333333	0.588745070795302	0.223130703317411	0.31499868958635	no	At1g53440	Concanavalin A-like lectin/glucanase, subgroup [Cynara cardunculus var. scolymus] [Cynara cardunculus]	-	-	-	-	-	GO:0004672//protein kinase activity	GO:0006464//cellular protein modification process;GO:0016310//phosphorylation
Unigene0001259	44.3333333333333	48	0.7865	0.5566	1.1122	0.9316	1.0044	0.5486	0.818433333333333	0.8282	0.0171142980260945	0.97860436809819	1	no	DOT3	PREDICTED: BTB/POZ domain-containing protein DOT3 [Fragaria vesca subsp. vesca] [Fragaria vesca]	-	-	-	-	-	-	GO:0010051//xylem and phloem pattern formation;GO:0048513//animal organ development
Unigene0001260	3509	8477	77.9723	90.5681	80.9887	196.4440	177.0070	197.3935	83.1763666666667	190.2815	1.1938897320411	8.11990463286104e-13	5.52753370408954e-12	yes	TIFY6B	ZIM-domain protein 7 [Artemisia annua]	Environmental Information Processing	Signal transduction	ko04075//Plant hormone signal transduction	K13464	-	-	-
Unigene0001261	556	1034.33333333333	11.6874	11.6003	10.4049	17.4252	20.4517	20.9516	11.2308666666667	19.6095	0.804083488054283	1.43964029012948e-05	4.74470501353781e-05	no	GRIP	GRIP-like protein [Cynara cardunculus var. scolymus] [Cynara cardunculus]	-	-	-	-	GO:0031984//organelle subcompartment;GO:0043231//intracellular membrane-bounded organelle	-	GO:0007049//cell cycle;GO:0009606//tropism;GO:0010467//gene expression;GO:0016192//vesicle-mediated transport;GO:0030243//cellulose metabolic process
Unigene0001262	297.666666666667	385.666666666667	4.7801	5.7462	4.9794	7.1369	6.2502	5.5949	5.16856666666667	6.32733333333333	0.291833349570429	0.1591904183931	0.236392928792586	no	GSA	PREDICTED: glutamate-1-semialdehyde 2,1-aminomutase, chloroplastic [Beta vulgaris subsp. vulgaris] [Beta vulgaris]	Metabolism	Global and overview maps;Metabolism of cofactors and vitamins	ko01100//Metabolic pathways;ko01110//Biosynthesis of secondary metabolites;ko00860//Porphyrin and chlorophyll metabolism	K01845	-	-	-
Unigene0001263	27.6666666666667	38059.6666666667	0.3784	0.7499	0.4238	907.2349	546.0106	591.0479	0.517366666666667	681.431133333333	10.3631650418299	2.58508332988172e-177	1.76955756781272e-174	yes	OsI_03083	Lipase, class 3 [Cynara cardunculus var. scolymus] [Cynara cardunculus]	-	-	-	-	-	-	-
Unigene0001264	1.66666666666667	705	0.0000	0.0877	0.0574	15.7505	25.8223	15.2080	0.0483666666666667	18.9269333333333	8.61221184609496	2.48579053360652e-75	2.18447241081665e-73	yes	OBAP2A	PREDICTED: oil body-associated protein 2A isoform X2 [Solanum lycopersicum]	-	-	-	-	-	-	-
Unigene0001265	381.333333333333	977.333333333333	4.7966	5.7058	5.2541	13.7601	13.4275	10.7983	5.25216666666667	12.6619666666667	1.26951689968516	1.23038982375918e-10	7.02610238566663e-10	yes	At3g12350	F-box protein [Morus notabilis]	-	-	-	-	-	-	-
Unigene0001266	391.333333333333	361.333333333333	3.4820	3.3070	3.0679	2.6643	2.8312	3.0770	3.28563333333333	2.8575	-0.20141799046135	0.298693962705706	0.401584496317752	no	--	PREDICTED: mitochondrial dicarboxylate/tricarboxylate transporter DTC-like [Solanum lycopersicum]	-	-	-	-	GO:0009536//plastid;GO:0031090//organelle membrane;GO:0031967//organelle envelope	-	GO:0006091//generation of precursor metabolites and energy;GO:0044723//single-organism carbohydrate metabolic process;GO:0044763//single-organism cellular process;GO:0046942//carboxylic acid transport
Unigene0001267	27.6666666666667	13.3333333333333	1.4826	0.6652	0.1634	0.5112	0.2770	0.2732	0.7704	0.3538	-1.122673655153	0.103496831222421	0.163084938784492	no	--	PREDICTED: wall-associated receptor kinase-like 20 [Eucalyptus grandis]	-	-	-	-	-	-	-
Unigene0001268	104.666666666667	15	2.8734	3.4340	2.8843	0.2707	0.4889	0.4629	3.0639	0.4075	-2.91049724669085	8.79377468245002e-16	7.31210918476221e-15	yes	ATL54	Zinc finger, RING/FYVE/PHD-type [Cynara cardunculus var. scolymus] [Cynara cardunculus]	-	-	-	-	-	-	-
Unigene0001269	1900.33333333333	1832.33333333333	44.1870	45.1536	38.6462	40.9423	28.5177	48.7621	42.6622666666667	39.4073666666667	-0.114495271851944	0.591996135479701	0.692774084860497	no	Galm	PREDICTED: aldose 1-epimerase [Vitis vinifera]	Metabolism	Carbohydrate metabolism;Global and overview maps	ko01100//Metabolic pathways;ko01110//Biosynthesis of secondary metabolites;ko00010//Glycolysis / Gluconeogenesis;ko00052//Galactose metabolism	K01785	-	GO:0016853//isomerase activity	GO:0005975//carbohydrate metabolic process
Unigene0001270	364.333333333333	313	10.0589	10.0752	9.4739	6.8175	8.6849	8.2976	9.86933333333333	7.93333333333333	-0.315025467217552	0.120361984985877	0.185502367231247	no	--	PREDICTED: DNA-directed RNA polymerase III subunit RPC6-like [Vitis vinifera]	Metabolism;Genetic Information Processing	Nucleotide metabolism;Transcription;Global and overview maps	ko01100//Metabolic pathways;ko00230//Purine metabolism;ko00240//Pyrimidine metabolism;ko03020//RNA polymerase	K03025	-	-	-
Unigene0001271	526	1117.66666666667	5.8456	5.0303	4.9039	9.4155	10.8240	11.2494	5.25993333333333	10.4963	0.996764440640351	1.14362119254451e-07	4.87441763163094e-07	no	VAL1	B3 DNA binding domain-containing protein, partial [Cynara cardunculus var. scolymus] [Cynara cardunculus]	-	-	-	-	-	-	-
Unigene0001272	22.3333333333333	96.3333333333333	1.2769	1.4233	0.8289	4.9155	4.1269	5.4037	1.17636666666667	4.81536666666667	2.03330784649035	4.67514015363655e-09	2.3040876407047e-08	yes	--	--	-	-	-	-	-	-	-
Unigene0001273	109.666666666667	134	2.1562	1.6827	2.3596	2.6541	2.0627	2.4971	2.06616666666667	2.40463333333333	0.218860290294373	0.417176220087789	0.528358987107458	no	At4g14490	PREDICTED: FHA domain-containing protein At4g14490 [Cucumis sativus]	-	-	-	-	-	-	-
Unigene0001274	438	1131.66666666667	10.2639	12.0633	8.3395	29.9200	22.2738	23.0885	10.2222333333333	25.0941	1.29563777688841	2.1370663862181e-09	1.08864591502948e-08	yes	U2AF35B	Nucleotide-binding, alpha-beta plait [Cynara cardunculus var. scolymus] [Cynara cardunculus]	Genetic Information Processing	Transcription	ko03040//Spliceosome	K12836	GO:0043231//intracellular membrane-bounded organelle	GO:0003676//nucleic acid binding;GO:0043169//cation binding	-
Unigene0001275	160.333333333333	239.333333333333	3.7637	3.6621	3.2915	5.2397	5.0026	4.8420	3.57243333333333	5.0281	0.493106253852755	0.02407773422722	0.0449409574085032	no	PPRD2	3-oxo-5-alpha-steroid 4-dehydrogenase, C-terminal [Cynara cardunculus var. scolymus] [Cynara cardunculus]	-	-	-	-	-	-	-
Unigene0001276	8	690	0.0000	0.4368	0.1431	17.9264	18.4703	10.4034	0.1933	15.6000333333333	6.33456366399151	2.89642387350549e-36	6.46472719518723e-35	yes	--	PREDICTED: intracellular protein transport protein USO1-like isoform X1 [Solanum tuberosum]	-	-	-	-	-	-	-
Unigene0001277	2.66666666666667	39.6666666666667	0.1062	0.1052	0.0000	0.8895	1.1612	0.8556	0.0704666666666667	0.968766666666667	3.78113634962113	2.37292250692431e-10	1.32051106892056e-09	yes	--	Ribosomal protein L39e, partial [Cynara cardunculus var. scolymus] [Cynara cardunculus]	-	-	-	-	-	-	-
Unigene0001278	956.666666666667	1296.66666666667	13.4963	13.2319	13.4723	18.1497	15.9098	17.5689	13.4001666666667	17.2094666666667	0.36095144340922	0.0362255979389001	0.0647451046850811	no	XBAT33	Ankyrin repeat-containing protein [Cynara cardunculus var. scolymus] [Cynara cardunculus]	-	-	-	-	-	GO:0019787//ubiquitin-like protein transferase activity;GO:0043169//cation binding	GO:0032446//protein modification by small protein conjugation
Unigene0001279	8.66666666666667	20.3333333333333	0.4341	0.1075	0.1585	0.4683	0.8061	0.2120	0.233366666666667	0.495466666666667	1.08618949509138	0.128674752672207	0.19658354867739	no	--	--	-	-	-	-	-	-	-
Unigene0001280	75.3333333333333	22	1.8569	2.5817	2.2454	0.5473	0.4943	0.8189	2.228	0.620166666666667	-1.84502134293541	3.49858629801992e-07	1.41425403491843e-06	yes	--	--	-	-	-	-	-	-	-
Unigene0001281	2713.33333333333	296	20.5403	16.5011	18.3961	1.7769	1.8536	2.0725	18.4791666666667	1.901	-3.28106926159345	4.75375959852771e-62	2.74963012305693e-60	yes	ALA11	Cation-transporting P-type ATPase [Cynara cardunculus var. scolymus] [Cynara cardunculus]	-	-	-	-	GO:0031224//intrinsic component of membrane	GO:0003824//catalytic activity;GO:0005548//phospholipid transporter activity;GO:0032550//purine ribonucleoside binding;GO:0046872//metal ion binding	GO:0015914//phospholipid transport
Unigene0001282	0	87.6666666666667	0.0000	0.0000	0.0000	3.0779	2.5264	1.7588	0.001	2.45436666666667	11.2611350791666	1.11589096150957e-27	1.76070961729211e-26	yes	--	--	-	-	-	-	-	-	-
Unigene0001283	53	0.333333333333333	1.2735	1.1588	1.6449	0.0000	0.0000	0.0254	1.35906666666667	0.00846666666666667	-7.32660642025157	1.94919589829822e-20	2.14235728195063e-19	yes	NSF	AAA+ ATPase domain-containing protein [Cynara cardunculus var. scolymus] [Cynara cardunculus]	-	-	-	-	-	-	-
Unigene0001284	592.333333333333	402.333333333333	8.2183	7.6460	8.5852	5.7982	4.7011	5.2780	8.14983333333333	5.2591	-0.63195462664043	0.00102807292088039	0.00254611721288302	no	MTERF4	Mitochodrial transcription termination factor-related protein [Cynara cardunculus var. scolymus] [Cynara cardunculus]	-	-	-	-	-	-	-
Unigene0001285	1013.33333333333	1711.66666666667	12.1959	11.4132	11.4544	16.6475	19.2030	19.7857	11.6878333333333	18.5454	0.666053874423736	0.000130119054579363	0.000373264611242851	no	Gpaa1	Gaa1-like, GPI transamidase component [Cynara cardunculus var. scolymus] [Cynara cardunculus]	Metabolism	Global and overview maps;Glycan biosynthesis and metabolism	ko01100//Metabolic pathways;ko00563//Glycosylphosphatidylinositol(GPI)-anchor biosynthesis	K05289	-	-	-
Unigene0001286	166	53	7.1008	2.8892	3.3387	1.0965	1.0694	1.8721	4.4429	1.346	-1.7228232598427	1.6850283743689e-05	5.50368425679886e-05	yes	AT5	PREDICTED: probable long-chain-alcohol O-fatty-acyltransferase 5 [Prunus mume]	-	-	-	-	-	-	-
Unigene0001287	39.6666666666667	44	1.4449	0.7037	0.7392	0.8453	1.0508	1.1001	0.9626	0.998733333333333	0.0531630995258384	0.929529615307957	0.979300297828699	no	--	--	-	-	-	-	-	-	-
Unigene0001288	2632	4123	64.7902	72.8434	68.0656	102.9653	102.8360	97.7801	68.5664	101.1938	0.561547218609126	0.000545146519845559	0.00141730622707691	no	GAMMACA1	transcription factor APFI family protein [Populus trichocarpa]	-	-	-	-	-	-	-
Unigene0001289	24.3333333333333	60.3333333333333	0.4643	0.5367	0.8539	1.1522	1.6176	1.5365	0.6183	1.43543333333333	1.21510741746365	0.00149466017737725	0.00359032352362154	yes	--	--	-	-	-	-	-	-	-
Unigene0001290	27	2.33333333333333	0.7085	0.4914	0.6898	0.0000	0.0585	0.0922	0.6299	0.0502333333333333	-3.64840589500867	9.39214160454569e-08	4.04025399716995e-07	yes	--	--	-	-	-	-	-	-	-
Unigene0001291	312	536.666666666667	3.0755	4.1627	3.4918	5.0313	6.1579	6.1203	3.57666666666667	5.76983333333333	0.68991397570782	0.000912906324436719	0.00228256667003647	no	--	polymerase/histidinol phosphatase-like protein [Cynara cardunculus var. scolymus] [Cynara cardunculus]	Genetic Information Processing	Translation	ko03013//RNA transport;ko03008//Ribosome biogenesis in eukaryotes	K03539	-	-	-
Unigene0001292	0	3.66666666666667	0.0000	0.0000	0.0000	0.0000	0.1547	0.1046	0.001	0.0864333333333333	6.43351589524478	0.0376142682160737	0.0669104768840911	no	--	--	-	-	-	-	-	-	-
Unigene0001293	269	539	3.9750	4.3339	3.9301	7.1832	7.9659	7.8987	4.07966666666667	7.6826	0.91314336053498	1.6887887866662e-06	6.27579528616124e-06	no	GLCAT14B	Glycosyl transferase, family 14 [Cynara cardunculus var. scolymus] [Cynara cardunculus]	-	-	-	-	-	-	-
Unigene0001294	421.333333333333	905	3.9289	3.8837	3.6821	7.3612	7.8812	7.9883	3.83156666666667	7.74356666666667	1.01506381319635	2.09251527092388e-08	9.64074496371497e-08	yes	FCA	PREDICTED: flowering time control protein FCA isoform X2 [Vitis vinifera]	-	-	-	-	-	-	-
Unigene0001295	2712.66666666667	544.666666666667	20.9646	19.5557	23.1272	4.9211	3.8429	3.3568	21.2158333333333	4.04026666666667	-2.39261892478751	6.38653755079871e-32	1.20232248076885e-30	yes	RPOT3-TOM	DNA-directed RNA polymerase, helix hairpin domain-containing protein [Cynara cardunculus var. scolymus] [Cynara cardunculus]	-	-	-	-	-	-	-
Unigene0001296	9.33333333333333	70	0.1444	0.2147	0.1406	1.3197	1.1620	1.0578	0.166566666666667	1.17983333333333	2.8244114522439	3.87580894101928e-12	2.50593990205438e-11	yes	--	--	-	-	-	-	-	-	-
Unigene0001297	429.666666666667	726.333333333333	7.8190	7.5258	6.5590	12.5966	10.0113	12.6033	7.30126666666667	11.7370666666667	0.684853216423129	0.000537312623977988	0.00139809699940564	no	--	PREDICTED: protein Daple-like isoform X2 [Juglans regia]	-	-	-	-	-	-	-
Unigene0001298	5522	1613.66666666667	142.4359	134.8916	150.0017	43.2715	39.2429	35.3997	142.443066666667	39.3047	-1.85761165770117	8.48450750565283e-27	1.27994454404249e-25	yes	--	Replicase polyprotein 1ab [Gossypium arboreum]	-	-	-	-	-	-	-
Unigene0001299	86.3333333333333	169.666666666667	2.0458	2.9872	1.8609	3.9082	3.9317	4.9685	2.29796666666667	4.26946666666667	0.893697991478224	0.00155993476205611	0.00373166169023891	no	--	Sterile alpha motif domain-containing protein [Cynara cardunculus var. scolymus] [Cynara cardunculus]	-	-	-	-	-	-	-
Unigene0001300	51.6666666666667	39.6666666666667	1.5104	1.2901	1.1917	0.8196	1.3538	0.6358	1.33073333333333	0.9364	-0.507024657891573	0.188856930015864	0.2737884175558	no	--	--	-	-	-	-	-	-	-
Unigene0001301	36.6666666666667	43	1.0521	0.5333	1.0720	0.7452	1.3527	0.7646	0.8858	0.954166666666667	0.107260290152559	0.814144813350891	0.887766158399509	no	--	--	-	-	-	-	-	-	-
Unigene0001302	2.33333333333333	23	0.0496	0.0737	0.0483	0.5288	0.4503	0.6298	0.0572	0.5363	3.22895320124521	5.9254066220491e-07	2.3290689010016e-06	yes	TY3B-I	Gag protease polyprotein [Theobroma cacao]	-	-	-	-	-	-	GO:0043170//macromolecule metabolic process;GO:0044238//primary metabolic process
Unigene0001303	134	303.333333333333	2.5135	2.7168	2.3361	4.9877	5.4837	5.6345	2.52213333333333	5.36863333333333	1.08991032895792	6.2060475193263e-07	2.43392340076895e-06	yes	--	Coactivator CBP, KIX domain-containing protein [Cynara cardunculus var. scolymus] [Cynara cardunculus]	-	-	-	-	-	-	-
Unigene0001304	5548.33333333333	16206.3333333333	114.5162	108.8879	105.5633	349.1160	269.7110	294.3959	109.6558	304.407633333333	1.47302241417186	2.79984089124399e-17	2.55413942305246e-16	yes	FAD2	delta-12 oleate desaturase [Helianthus annuus]	Metabolism	Global and overview maps;Lipid metabolism	ko01212//Fatty acid metabolism;ko01040//Biosynthesis of unsaturated fatty acids	K10256	-	-	-
Unigene0001305	4.66666666666667	37.3333333333333	0.1957	0.1616	0.0953	0.9271	1.3456	1.0829	0.150866666666667	1.11853333333333	2.890262261695	5.02747995453185e-08	2.22352115628122e-07	yes	--	--	-	-	-	-	-	-	-
Unigene0001306	46	26.3333333333333	1.8581	0.5956	1.2771	0.6936	0.4284	0.9340	1.2436	0.685333333333333	-0.859644757980981	0.0784619301481944	0.127844850909206	no	--	--	-	-	-	-	-	-	-
Unigene0001307	5.66666666666667	79.3333333333333	0.0763	0.1134	0.1301	1.5111	1.6376	1.0436	0.1066	1.39743333333333	3.71250011555566	8.53543937269683e-16	7.10768747250585e-15	yes	ANX2	Concanavalin A-like lectin/glucanase, subgroup [Cynara cardunculus var. scolymus] [Cynara cardunculus]	-	-	-	-	-	-	-
Unigene0001308	38.6666666666667	365	0.5150	1.7189	0.8710	8.9168	9.4171	9.2653	1.03496666666667	9.19973333333333	3.15200773994805	1.04316587403174e-18	1.03805779324077e-17	yes	PER72	heme peroxidase [Cynara cardunculus var. scolymus] [Cynara cardunculus]	Metabolism	Biosynthesis of other secondary metabolites;Global and overview maps	ko01100//Metabolic pathways;ko01110//Biosynthesis of secondary metabolites;ko00940//Phenylpropanoid biosynthesis	K00430	-	-	-
Unigene0001309	43	185.666666666667	1.1986	0.9096	1.1422	3.8060	3.8300	5.6783	1.08346666666667	4.4381	2.03428740598289	1.97340537448584e-11	1.20344813519954e-10	yes	CRF5	PREDICTED: ethylene-responsive transcription factor CRF6 [Theobroma cacao]	-	-	-	-	-	-	-
Unigene0001310	33.6666666666667	1265	0.8831	0.7954	0.9901	22.0061	39.9013	30.7845	0.889533333333333	30.8973	5.11828829329025	2.02984685001946e-64	1.2727363424206e-62	yes	--	Histidine phosphatase superfamily, clade-1 [Cynara cardunculus var. scolymus] [Cynara cardunculus]	-	-	-	-	-	-	-
Unigene0001311	56.3333333333333	379	0.8936	2.7368	0.8965	8.6604	10.0333	9.8643	1.50896666666667	9.51933333333333	2.65729960409625	1.12725155610417e-11	7.01484867879942e-11	yes	AFP3	PREDICTED: ninja-family protein AFP3-like [Malus domestica]	-	-	-	-	-	-	-
Unigene0001312	31.6666666666667	61	0.3353	0.9254	0.9794	1.4346	1.2450	1.4267	0.7467	1.36876666666667	0.874275895517022	0.034445654496705	0.0618833624731434	no	--	--	-	-	-	-	-	-	-
Unigene0001313	213.333333333333	332	3.7590	4.3573	3.4291	6.8917	4.6227	5.6490	3.84846666666667	5.72113333333333	0.572017215841308	0.0144675652655724	0.0284015299014867	no	--	PREDICTED: glutathione S-transferase T3-like [Raphanus sativus]	-	-	-	-	-	-	-
Unigene0001314	4	286	0.0000	0.0919	0.0000	2.3225	1.9897	1.8868	0.0306333333333333	2.06633333333333	6.07582683224383	1.14740212745259e-33	2.31366078599201e-32	yes	pif1	ATP-dependent DNA helicase PIF1-like [Ananas comosus]	-	-	-	-	-	-	-
Unigene0001315	794.666666666667	1722	8.0638	7.1830	7.8611	15.1785	15.7447	16.2576	7.70263333333333	15.7269333333333	1.02981372468764	2.30868546451052e-09	1.17272410902174e-08	yes	EMB1027	PREDICTED: arginine--tRNA ligase, cytoplasmic-like isoform X1 [Juglans regia]	Genetic Information Processing	Translation	ko00970//Aminoacyl-tRNA biosynthesis	K01887	-	-	-
Unigene0001316	163	96.6666666666667	10.8996	7.6734	9.1604	5.7660	4.6864	5.1541	9.24446666666667	5.20216666666667	-0.829477468835908	0.00153627498218092	0.00367941354083379	no	At2g23200	Mannose-binding lectin [Cynara cardunculus var. scolymus] [Cynara cardunculus]	-	-	-	-	-	-	-
Unigene0001317	1	389	0.0000	0.0278	0.0546	10.1134	9.0072	11.5915	0.0274666666666667	10.2373666666667	8.54194711003968	4.43169620539936e-75	3.86096158786573e-73	yes	--	--	-	-	-	-	-	-	-
Unigene0001318	95.6666666666667	54	1.6080	1.2082	0.9916	0.5442	0.7629	0.6935	1.26926666666667	0.666866666666667	-0.928524961253647	0.0036334130600004	0.00809689348291138	no	PAP1	PREDICTED: probable inactive purple acid phosphatase 1 [Vitis vinifera]	-	-	-	-	-	GO:0003824//catalytic activity;GO:0043169//cation binding	GO:0006796//phosphate-containing compound metabolic process
Unigene0001319	257.666666666667	48.3333333333333	3.3771	2.8797	2.7382	0.5256	0.6894	0.3447	2.99833333333333	0.5199	-2.52785472042372	1.65934893937632e-17	1.5354248006779e-16	yes	PHOX1	Phox/Bem1p [Cynara cardunculus var. scolymus] [Cynara cardunculus]	-	-	-	-	-	-	-
Unigene0001320	72.6666666666667	609.666666666667	1.2376	1.3543	1.3848	10.6706	10.7457	10.0114	1.32556666666667	10.4759	2.98239305876376	3.56766100789087e-42	1.00809122743762e-40	yes	MYB106	PREDICTED: myb-related protein 306 [Daucus carota subsp. sativus] [Daucus carota]	Organismal Systems	Environmental adaptation	ko04626//Plant-pathogen interaction	K09422	-	-	-
Unigene0001321	0	38	0.0000	0.0000	0.0000	1.1385	0.3489	0.5386	0.001	0.675333333333333	9.39945595807998	1.48204152898739e-12	9.90336585524458e-12	yes	--	--	-	-	-	-	-	-	-
Unigene0001322	1241	2687.33333333333	19.7053	22.3086	22.5554	44.3806	44.2451	43.2213	21.5231	43.949	1.02994445307181	1.04652797234659e-09	5.4915273578316e-09	yes	HERC2	Regulator of chromosome condensation 1/beta-lactamase-inhibitor protein II [Cynara cardunculus var. scolymus] [Cynara cardunculus]	-	-	-	-	-	-	-
Unigene0001323	332.333333333333	316.666666666667	2.8037	3.4093	4.2293	3.2562	3.3915	2.7069	3.48076666666667	3.1182	-0.158691641343336	0.488080651839603	0.601310072525815	no	--	AT hook, DNA-binding motif-containing protein [Cynara cardunculus var. scolymus] [Cynara cardunculus]	-	-	-	-	-	-	-
Unigene0001324	1105.33333333333	977	17.9538	20.7416	21.8965	18.0023	16.4952	16.1415	20.1973	16.8796666666667	-0.258876030087398	0.151038243652073	0.225730482107984	no	PRS3	PREDICTED: ribose-phosphate pyrophosphokinase 4 isoform X1 [Solanum lycopersicum]	-	-	-	-	-	-	-
Unigene0001325	4837	5510.66666666667	41.8063	32.7105	34.0602	36.9592	42.9144	35.8243	36.1923333333333	38.5659666666667	0.0916441510975095	0.604782394516236	0.704487106229092	no	AAE16	AMP-binding, conserved site-containing protein [Cynara cardunculus var. scolymus] [Cynara cardunculus]	Metabolism;Cellular Processes	Global and overview maps;Transport and catabolism;Lipid metabolism	ko01100//Metabolic pathways;ko01212//Fatty acid metabolism;ko04146//Peroxisome;ko00061//Fatty acid biosynthesis;ko00071//Fatty acid degradation	K01897	-	GO:0003824//catalytic activity	-
Unigene0001326	32.6666666666667	58.3333333333333	0.5140	0.3684	0.1810	0.6773	0.6859	0.4059	0.354466666666667	0.5897	0.73433122846023	0.0904602091357128	0.144764956233671	no	FAR1	PREDICTED: protein FAR1-RELATED SEQUENCE 6-like [Pyrus x bretschneideri]	-	-	-	-	-	-	-
Unigene0001327	4	5.66666666666667	0.5653	0.2801	0.0000	0.2870	0.1166	0.7591	0.2818	0.387566666666667	0.459772882989189	0.714285854053265	0.802853999290717	no	--	--	-	-	-	-	-	-	-
Unigene0001328	782.666666666667	1114	6.9315	5.6083	6.0173	8.0438	8.3256	8.5024	6.1857	8.2906	0.422539649035256	0.0197858247987045	0.0376597478952094	no	mybL	Homeodomain-like protein [Cynara cardunculus var. scolymus] [Cynara cardunculus]	Organismal Systems	Environmental adaptation	ko04626//Plant-pathogen interaction	K09422	-	-	-
Unigene0001329	630.333333333333	1155.33333333333	9.8473	10.2538	11.1182	16.4136	17.8656	19.6577	10.4064333333333	17.9789666666667	0.788834416152028	1.52173241441689e-05	4.9998759418724e-05	no	TAF5	PREDICTED: transcription initiation factor TFIID subunit 5 [Vitis vinifera]	Genetic Information Processing	Transcription	ko03022//Basal transcription factors	K03130	-	GO:0003824//catalytic activity	GO:0006351//transcription, DNA-templated;GO:0007059//chromosome segregation;GO:0008380//RNA splicing;GO:0010468//regulation of gene expression;GO:0022402//cell cycle process;GO:0033043//regulation of organelle organization
Unigene0001330	75	70.6666666666667	0.6933	1.3738	1.5070	0.9330	1.0377	1.2124	1.19136666666667	1.06103333333333	-0.167147518941037	0.634331483951271	0.73178244458668	no	PCMP-E16	PREDICTED: pentatricopeptide repeat-containing protein At5g59600-like [Vitis vinifera]	-	-	-	-	-	-	-
Unigene0001331	626.333333333333	490	9.3822	8.4877	10.1649	6.8564	7.5550	6.1526	9.34493333333333	6.85466666666667	-0.447097860467183	0.0205879716424547	0.0390119908894052	no	GAPN	NADP-dependent glyceraldehyde-3-phosphate dehydrogenase-like [Cajanus cajan]	Metabolism	Global and overview maps;Carbohydrate metabolism	ko01100//Metabolic pathways;ko01200//Carbon metabolism;ko00010//Glycolysis / Gluconeogenesis;ko00030//Pentose phosphate pathway	K00131	-	GO:0016903//oxidoreductase activity, acting on the aldehyde or oxo group of donors	GO:0044710//single-organism metabolic process
Unigene0001332	1012.33333333333	1911.66666666667	8.5915	9.9511	9.0274	15.1876	17.2271	16.4664	9.19	16.2937	0.826177483984657	1.99586518988142e-06	7.34795416786705e-06	no	At1g05910	AAA+ ATPase domain-containing protein [Cynara cardunculus var. scolymus] [Cynara cardunculus]	-	-	-	-	-	GO:0016462//pyrophosphatase activity;GO:0032550//purine ribonucleoside binding	GO:0044763//single-organism cellular process
Unigene0001333	2265.33333333333	3975	38.8482	31.8457	37.0599	67.3804	55.6258	56.2256	35.9179333333333	59.7439333333333	0.734087880960926	3.27742751749454e-05	0.000102766852435935	no	HHP4	PREDICTED: heptahelical transmembrane protein 4-like [Populus euphratica]	-	-	-	-	-	-	-
Unigene0001334	703.333333333333	986.666666666667	11.0252	9.0789	10.7062	14.1343	13.0734	13.6535	10.2701	13.6204	0.407318843375024	0.0254197237062749	0.0471749696407583	no	--	Choline transporter-like protein [Cynara cardunculus var. scolymus] [Cynara cardunculus]	-	-	-	-	-	-	-
Unigene0001335	523.666666666667	1048.33333333333	6.2078	5.2588	4.8009	9.0553	10.1587	11.4194	5.4225	10.2111333333333	0.913112946764681	3.5436171605302e-06	1.26611197962792e-05	no	TRS120	TRAPP II complex, Trs120 [Cynara cardunculus var. scolymus] [Cynara cardunculus]	-	-	-	-	-	-	-
Unigene0001336	255.333333333333	465.666666666667	2.9617	3.2267	3.1111	4.7786	5.9019	5.1845	3.09983333333333	5.28833333333333	0.77062246625689	0.000114856689789134	0.000332647773239458	no	--	HAT transposon superfamily isoform 2 [Theobroma cacao]	-	-	-	-	-	GO:0003676//nucleic acid binding;GO:0005515//protein binding	-
Unigene0001337	1560	2511	26.3531	26.5304	22.4420	47.7429	30.0467	38.2618	25.1085	38.6838	0.623553677542747	0.0022782079041635	0.0052891139617711	no	PAP2	acid phosphatase precursor [Tagetes patula]	-	-	-	-	GO:0005618//cell wall;GO:0044444//cytoplasmic part	GO:0003824//catalytic activity;GO:0043169//cation binding	GO:0006796//phosphate-containing compound metabolic process
Unigene0001338	361.333333333333	509	4.4399	6.0765	6.5622	7.1182	7.6305	7.9387	5.69286666666667	7.56246666666667	0.409701567688168	0.0537836596484023	0.0918371270810953	no	NUP58	PREDICTED: nuclear pore complex protein NUP58 [Nicotiana attenuata]	Genetic Information Processing	Translation	ko03013//RNA transport	K14307	-	-	-
Unigene0001339	1235.66666666667	1872.66666666667	8.3217	6.8123	6.2515	9.5854	9.3884	11.6633	7.1285	10.2123666666667	0.518646805001862	0.00651328818399646	0.0137935050673972	no	--	GMP synthase [glutamine-hydrolyzing] [Gossypium arboreum]	-	-	-	-	-	-	-
Unigene0001340	229	430	3.2909	4.0912	3.1589	5.7051	6.8530	5.9577	3.51366666666667	6.17193333333333	0.812745145862877	0.000126329794208762	0.000363218604906177	no	--	F-box domain, cyclin-like protein [Cynara cardunculus var. scolymus] [Cynara cardunculus]	-	-	-	-	-	-	-
Unigene0001341	18.6666666666667	26.3333333333333	0.2994	0.4793	0.4934	0.3742	0.4752	0.8548	0.424033333333333	0.568066666666667	0.421882570445516	0.416430431862313	0.527539195703295	no	--	F-box domain, cyclin-like protein [Cynara cardunculus var. scolymus] [Cynara cardunculus]	-	-	-	-	-	-	-
Unigene0001342	565	791.666666666667	9.0448	9.2729	7.9963	11.0800	11.7007	11.9152	8.77133333333333	11.5653	0.398934620473049	0.028756974651531	0.0527118564513305	no	--	F-box domain, cyclin-like protein [Cynara cardunculus var. scolymus] [Cynara cardunculus]	-	-	-	-	-	-	-
Unigene0001343	1774.66666666667	2085.33333333333	29.5086	26.1810	29.2665	32.7302	30.6672	30.8994	28.3187	31.4322666666667	0.150491274078	0.368755233682346	0.478114031542896	no	AAP7	PREDICTED: probable amino acid permease 7 isoform X1 [Prunus mume]	-	-	-	-	GO:0031224//intrinsic component of membrane	-	-
Unigene0001344	1205	2493.33333333333	22.0722	16.7916	17.3429	35.4650	35.4151	38.8116	18.7355666666667	36.5639	0.964640346815748	1.42710658975807e-07	6.02265044939296e-07	no	Slc25a44	Mitochondrial carrier domain-containing protein [Cynara cardunculus var. scolymus] [Cynara cardunculus]	-	-	-	-	GO:0031224//intrinsic component of membrane	-	-
Unigene0001345	811.333333333333	459.333333333333	11.6719	12.5819	13.7021	6.4782	6.9335	6.8175	12.6519666666667	6.74306666666667	-0.90788489365598	8.80794924331186e-07	3.39310842893242e-06	no	trmt6	Eukaryotic initiation factor 3 gamma subunit family protein [Theobroma cacao]	-	-	-	-	-	-	GO:0006417//regulation of translation
Unigene0001346	61.3333333333333	110	1.6305	0.5792	0.5991	2.3738	1.0916	1.3820	0.936266666666667	1.6158	0.787257235063229	0.0798739539585242	0.129844269027287	no	DELTA-OAT	OAT [Helianthus tuberosus]	Metabolism	Amino acid metabolism;Global and overview maps	ko01100//Metabolic pathways;ko01110//Biosynthesis of secondary metabolites;ko00330//Arginine and proline metabolism	K00819	-	GO:0016740//transferase activity	-
Unigene0001347	37	60.6666666666667	0.7748	0.4638	0.5344	1.1636	0.9457	0.6305	0.591	0.913266666666667	0.627878046898358	0.0949884937110098	0.151211597007182	no	--	--	-	-	-	-	-	-	-
Unigene0001348	462.666666666667	959.666666666667	4.4999	7.6050	6.4076	11.8535	11.9201	12.4840	6.17083333333333	12.0858666666667	0.969783696388383	1.10962027933381e-05	3.71404593643784e-05	no	--	Choline transporter-like protein [Cynara cardunculus var. scolymus] [Cynara cardunculus]	-	-	-	-	-	-	-
Unigene0001349	444	1114	7.4981	6.9679	6.6754	16.1378	17.4223	16.2599	7.04713333333333	16.6066666666667	1.23665410530374	8.59819578456433e-12	5.40083441850632e-11	yes	PDPK2	PREDICTED: 3-phosphoinositide-dependent protein kinase 2-like [Ipomoea nil]	-	-	-	-	-	GO:0004674//protein serine/threonine kinase activity;GO:0032550//purine ribonucleoside binding	GO:0006464//cellular protein modification process;GO:0006796//phosphate-containing compound metabolic process
Unigene0001350	71	31	1.2648	0.4809	1.3461	0.2837	0.4248	0.5601	1.0306	0.422866666666667	-1.28520975104131	0.00462694430807927	0.0100984385025687	yes	--	--	-	-	-	-	-	-	-
Unigene0001351	411.666666666667	722	7.3103	8.4206	6.2588	12.2113	13.0154	10.9371	7.3299	12.0546	0.717718358440774	0.00033894984421864	0.000910097375685064	no	DPBF3	bZIP transcription factor bZIP7 [Camellia sinensis]	Environmental Information Processing	Signal transduction	ko04075//Plant hormone signal transduction	K14432	-	-	-
Unigene0001352	504	1244.33333333333	5.1458	5.2894	6.4781	11.8640	14.7307	12.4746	5.63776666666667	13.0231	1.20787723178895	6.76770417008729e-10	3.60931007587773e-09	yes	BLH9	TALE protein, partial [Chrysanthemum x morifolium]	-	-	-	-	-	-	-
Unigene0001353	816	1934	4.6832	5.9373	5.6901	13.2707	12.0111	11.2559	5.43686666666667	12.1792333333333	1.16357596722203	2.79528876094809e-10	1.54544652562237e-09	yes	THY-1	dihydrofolate reductase-thymidylate synthase family protein [Populus trichocarpa]	Metabolism	Nucleotide metabolism;Global and overview maps;Metabolism of cofactors and vitamins	ko01100//Metabolic pathways;ko00240//Pyrimidine metabolism;ko00790//Folate biosynthesis;ko00670//One carbon pool by folate	K13998	-	GO:0000166//nucleotide binding;GO:0042083//5,10-methylenetetrahydrofolate-dependent methyltransferase activity	GO:0006544//glycine metabolic process;GO:0009117//nucleotide metabolic process;GO:0009177//pyrimidine deoxyribonucleoside monophosphate biosynthetic process;GO:0009396//folic acid-containing compound biosynthetic process
Unigene0001354	268	177	3.8395	3.7892	4.4181	3.1123	2.2290	2.2379	4.0156	2.5264	-0.668532491096122	0.0043518299218135	0.00954996263267396	no	At4g21170	Pentatricopeptide repeat-containing protein, partial [Cynara cardunculus var. scolymus] [Cynara cardunculus]	-	-	-	-	-	-	-
Unigene0001355	27.3333333333333	903.666666666667	0.0361	1.2862	0.1404	13.5271	15.7850	16.0401	0.487566666666667	15.1174	4.95446672851787	6.17367990272061e-10	3.30412183706713e-09	yes	SCPL51	Peptidase S10, serine carboxypeptidase [Cynara cardunculus var. scolymus] [Cynara cardunculus]	-	-	-	-	-	GO:0004180//carboxypeptidase activity	GO:0009814//defense response, incompatible interaction;GO:0019538//protein metabolic process;GO:0033554//cellular response to stress
Unigene0001356	4	7202	0.0322	0.1275	0.0313	101.5716	111.8206	109.3407	0.0636666666666667	107.577633333333	10.7225523027739	2.51036105884921e-249	7.37252553289517e-246	yes	--	rve domain-containing protein [Cephalotus follicularis]	-	-	-	-	-	-	-
Unigene0001357	1.33333333333333	204.333333333333	0.0000	0.0356	0.0350	3.7922	3.2601	3.2444	0.0235333333333333	3.43223333333333	7.18829814182992	2.12607444154171e-50	8.21919614891041e-49	yes	SCPL24	PREDICTED: serine carboxypeptidase 24-like [Populus euphratica]	-	-	-	-	-	GO:0004180//carboxypeptidase activity	GO:0019538//protein metabolic process
Unigene0001358	208.333333333333	805	2.7751	3.0246	3.7078	10.4872	10.9663	13.2945	3.16916666666667	11.5826666666667	1.86979200367001	3.74902341457721e-18	3.61107267996126e-17	yes	PUB30	Armadillo-like helical [Cynara cardunculus var. scolymus] [Cynara cardunculus]	-	-	-	-	-	GO:0003824//catalytic activity	GO:0032446//protein modification by small protein conjugation
Unigene0001359	44	121.333333333333	0.3443	0.8398	0.5416	1.5058	1.7375	1.2027	0.575233333333333	1.482	1.36532626376133	0.00014354365886204	0.000408991387040899	yes	LECRK92	PREDICTED: L-type lectin-domain containing receptor kinase IX.1-like [Capsicum annuum]	-	-	-	-	-	GO:0016301//kinase activity	-
Unigene0001360	160.666666666667	440.666666666667	2.3202	4.8435	1.2934	7.3726	7.7900	6.5555	2.81903333333333	7.23936666666667	1.36066295219368	0.000299257535444305	0.000811104630601978	yes	KCS12	3-Oxoacyl-[acyl-carrier-protein (ACP)] synthase III C-terminal [Cynara cardunculus var. scolymus] [Cynara cardunculus]	Organismal Systems;Metabolism	Global and overview maps;Lipid metabolism;Environmental adaptation	ko01100//Metabolic pathways;ko01110//Biosynthesis of secondary metabolites;ko04626//Plant-pathogen interaction;ko00062//Fatty acid elongation	K15397	-	GO:0016746//transferase activity, transferring acyl groups	GO:0006631//fatty acid metabolic process
Unigene0001361	110.666666666667	122.666666666667	1.3742	1.2502	1.4718	1.7249	1.2783	1.3176	1.3654	1.44026666666667	0.0770122956906085	0.775765291238786	0.856139446572053	no	--	--	-	-	-	-	-	-	-
Unigene0001362	31.6666666666667	129.666666666667	0.4265	0.4568	0.2020	1.3341	1.3887	1.4521	0.361766666666667	1.39163333333333	1.94364775221618	1.07930465590355e-08	5.12983839638587e-08	yes	--	--	-	-	-	-	-	-	-
Unigene0001363	909.666666666667	2208.33333333333	12.8641	15.8176	14.3925	30.7121	31.7926	36.2212	14.3580666666667	32.9086333333333	1.19660461247097	3.3434222556577e-11	2.00257795394466e-10	yes	IAR1	PREDICTED: IAA-alanine resistance protein 1 [Prunus mume]	-	-	-	-	GO:0016020//membrane;GO:0043231//intracellular membrane-bounded organelle	GO:0022890//inorganic cation transmembrane transporter activity	GO:0006812//cation transport;GO:0044763//single-organism cellular process
Unigene0001364	0	186.333333333333	0.0000	0.0000	0.0000	4.6884	2.5728	1.6459	0.001	2.96903333333333	11.5357775752129	2.59201044916392e-32	4.94306274220321e-31	yes	TDC2	Aromatic-L-amino-acid decarboxylase [Cynara cardunculus var. scolymus] [Cynara cardunculus]	Metabolism	Biosynthesis of other secondary metabolites;Amino acid metabolism;Global and overview maps	ko01100//Metabolic pathways;ko01110//Biosynthesis of secondary metabolites;ko00350//Tyrosine metabolism;ko00360//Phenylalanine metabolism;ko00380//Tryptophan metabolism;ko00950//Isoquinoline alkaloid biosynthesis;ko00901//Indole alkaloid biosynthesis;ko00965//Betalain biosynthesis	K01593	-	-	-
Unigene0001365	246	256.333333333333	3.3586	3.4856	2.8436	2.6821	3.8121	2.8780	3.22926666666667	3.12406666666667	-0.0477813403714906	0.847508717757099	0.914529912078248	no	VDAC6	Eukaryotic porin/Tom40 [Cynara cardunculus var. scolymus] [Cynara cardunculus]	-	-	-	-	GO:0016021//integral component of membrane;GO:0044464//cell part	GO:0015267//channel activity	GO:0006820//anion transport;GO:0043269//regulation of ion transport;GO:0055085//transmembrane transport
Unigene0001366	1015.66666666667	2195	18.9822	21.1662	19.5640	40.7991	39.2655	41.8401	19.9041333333333	40.6349	1.02965128897669	1.23158358410304e-09	6.42039811405799e-09	yes	PP2A2	PREDICTED: serine/threonine-protein phosphatase PP2A catalytic subunit [Daucus carota subsp. sativus] [Daucus carota]	Genetic Information Processing;Cellular Processes	Translation;Transport and catabolism	ko03015//mRNA surveillance pathway;ko04136//Autophagy - other eukaryotes	K04382	-	-	-
Unigene0001367	3	185.666666666667	0.0241	0.0000	0.0293	1.0770	0.8952	1.1831	0.0178	1.05176666666667	5.88479362832687	5.57989024991387e-39	1.39026920671226e-37	yes	pol	Transposon Ty3-G Gag-Pol polyprotein [Cajanus cajan]	-	-	-	-	-	-	-
Unigene0001368	41	198.333333333333	0.6530	1.0244	0.5298	3.8671	3.2927	2.9227	0.735733333333333	3.36083333333333	2.19156413882733	2.90360977566731e-12	1.89879644588639e-11	yes	LPLAT1	Membrane bound O-acyl transferase, MBOAT [Cynara cardunculus var. scolymus] [Cynara cardunculus]	Metabolism	Global and overview maps;Lipid metabolism	ko01100//Metabolic pathways;ko01110//Biosynthesis of secondary metabolites;ko00564//Glycerophospholipid metabolism;ko00561//Glycerolipid metabolism;ko00565//Ether lipid metabolism	K13519	GO:0031224//intrinsic component of membrane	-	-
Unigene0001369	769	1071	10.1577	8.7786	7.9834	12.7681	11.3803	11.2677	8.97323333333333	11.8053666666667	0.395743019834764	0.0340573519787811	0.061248606172017	no	--	BnaA07g27900D [Brassica napus]	-	-	-	-	-	-	-
Unigene0001370	0	334	0.0000	0.0000	0.0000	2.3802	3.2895	2.0994	0.001	2.5897	11.3385692653614	4.27480752817865e-64	2.6349832564688e-62	yes	KIN14C	PREDICTED: kinesin-like protein KIN-14P [Nicotiana attenuata]	-	-	-	-	-	-	-
Unigene0001371	12	4946.66666666667	0.1515	0.2102	0.1770	52.9434	86.3247	66.4762	0.179566666666667	68.5814333333333	8.57715468184209	1.15976436053508e-152	4.88829939406641e-150	yes	SCPL26	PREDICTED: serine carboxypeptidase-like 26 [Nicotiana tomentosiformis]	-	-	-	-	-	-	-
Unigene0001372	464.333333333333	835.333333333333	4.6253	4.5440	4.3222	7.1831	7.3099	8.4214	4.49716666666667	7.63813333333333	0.764203752445684	3.60298280613889e-05	0.000112298103607154	no	--	MuDR family transposase isoform 2 [Theobroma cacao]	-	-	-	-	-	GO:0097159//organic cyclic compound binding	-
Unigene0001373	1543	582	15.8247	16.1354	18.1291	6.4198	4.9737	6.6247	16.6964	6.00606666666667	-1.47504467519517	2.32304071278188e-14	1.762158578346e-13	yes	P67	Pentatricopeptide repeat-containing protein [Cynara cardunculus var. scolymus] [Cynara cardunculus]	-	-	-	-	-	-	-
Unigene0001374	28.6666666666667	45	1.8327	1.3619	1.1401	1.7056	2.1424	2.5355	1.4449	2.12783333333333	0.558415504597518	0.145162111527736	0.218382420769506	no	--	--	-	-	-	-	-	-	-
Unigene0001375	11	34.3333333333333	0.2600	0.4830	0.3164	0.9238	1.2871	0.8568	0.353133333333333	1.02256666666667	1.53390999032029	0.00098838551175815	0.00245590563328358	yes	PP2A11	F-box domain, cyclin-like protein [Cynara cardunculus var. scolymus] [Cynara cardunculus]	-	-	-	-	-	-	-
Unigene0001376	48.6666666666667	79.3333333333333	0.8997	0.6953	0.9986	1.6989	1.2175	1.1070	0.864533333333333	1.34113333333333	0.633459179561771	0.0552607214969272	0.0940558348574173	no	--	ATPase, BadF/BadG/BcrA/BcrD type [Cynara cardunculus var. scolymus] [Cynara cardunculus]	-	-	-	-	-	-	-
Unigene0001377	62	129.333333333333	1.8679	1.0910	0.6701	1.7567	2.6771	2.5923	1.20966666666667	2.34203333333333	0.953152053258177	0.0116234670510167	0.0233376783534461	no	WRKY48	WRKY48 [Chrysanthemum x morifolium]	-	-	-	-	-	-	-
Unigene0001378	177.666666666667	86.6666666666667	2.5426	1.9026	2.5272	1.1025	1.0053	1.1122	2.32413333333333	1.07333333333333	-1.11459464954924	1.53720131209649e-05	5.04687637417558e-05	yes	--	nitric-oxide synthase, plant, partial [Chrysanthemum boreale]	Metabolism;Organismal Systems	Amino acid metabolism;Environmental adaptation;Global and overview maps	ko01100//Metabolic pathways;ko01110//Biosynthesis of secondary metabolites;ko04626//Plant-pathogen interaction;ko00330//Arginine and proline metabolism;ko00220//Arginine biosynthesis	K13427	-	-	-
Unigene0001379	786	1350.66666666667	13.7762	14.0819	14.4753	21.2748	22.2107	25.1676	14.1111333333333	22.8843666666667	0.697528502969445	8.04058708167125e-05	0.000238322414731578	no	ABHD17B	PREDICTED: protein ABHD17B [Vitis vinifera]	Metabolism	Lipid metabolism	ko00062//Fatty acid elongation	K01076	-	-	-
[truncated: 93,735 more rows]
