# Supplementary material for: Analysis of terpenoids and their gene regulatory networks on the basis of the transcriptome and metabolome of Opisthopappus longilobus
Source: Front Plant Sci. 2022 Sep 21;13:1015942. doi: 10.3389/fpls.2022.1015942 (PMC9533026; doi:10.3389/fpls.2022.1015942)
Supplement: Supplementary File 9 — Genes related to terpene biosynthesis in O. longilobus. [file DataSheet_9.xlsx]

## Sheet: Sheet1
id	Gene	CTLeaf-1_rpkm	CTLeaf-2_rpkm	CTLeaf-3_rpkm	CTLeaf_rpkm	CTbud-1_rpkm	CTbud-2_rpkm	CTbud-3_rpkm	CTbud_rpkm	CTcolour-1_rpkm	CTcolour-2_rpkm	CTcolour-3_rpkm	CTcolour_rpkm	CTFlower-1_rpkm	CTFlower-2_rpkm	CTFlower-3_rpkm	CTFlower_rpkm	CTBloom-1_rpkm	CTBloom-2_rpkm	CTBloom-3_rpkm	CTBloom_rpkm	Symbol	Description	KEGG_A_class	KEGG_B_class	Pathway	K_ID	GO Component	GO Function	GO Process
Unigene0062773	OlAACT1	0.9615	0.9526	1.3522	1.08877	0	0	0	0	3.6203	2.6532	1.7551	2.6762	1.0846	1.146	1.2087	1.14643	1.6682	2.9104	3.1837	2.58743	PED1	acetoacetyl-CoA thiolase, partial [Salvia miltiorrhiza]	Metabolism;Cellular Processes	Global and overview maps;Transport and catabolism;Lipid metabolism;Amino acid metabolism	ko01100//Metabolic pathways;ko01110//Biosynthesis of secondary metabolites;ko01212//Fatty acid metabolism;ko04146//Peroxisome;ko00071//Fatty acid degradation;ko00592//alpha-Linolenic acid metabolism;ko00280//Valine, leucine and isoleucine degradation;ko01040//Biosynthesis of unsaturated fatty acids	K07513	-	GO:0016746//transferase activity, transferring acyl groups	GO:0006631//fatty acid metabolic process;GO:0044711//single-organism biosynthetic process;GO:1901576//organic substance biosynthetic process
Unigene0046660	OlAACT2	0.9952	0.6926	0.6332	0.773667	0	0	0	0	0.172	0.525	0.075	0.257333	0.4405	0.1746	0.1716	0.262233	0.0894	0.4362	0.1721	0.232567	At5g47720	PREDICTED: acetyl-CoA acetyltransferase, cytosolic 1 isoform X1 [Juglans regia]	Metabolism	Global and overview maps;Carbohydrate metabolism;Metabolism of terpenoids and polyketides;Lipid metabolism;Amino acid metabolism	ko01100//Metabolic pathways;ko01110//Biosynthesis of secondary metabolites;ko01200//Carbon metabolism;ko00620//Pyruvate metabolism;ko01212//Fatty acid metabolism;ko00630//Glyoxylate and dicarboxylate metabolism;ko00071//Fatty acid degradation;ko00900//Terpenoid backbone biosynthesis;ko00280//Valine, leucine and isoleucine degradation;ko00310//Lysine degradation;ko00380//Tryptophan metabolism;ko00…	K00626	-	-	-
Unigene0053991	OlCMK1	11.0227	12.386	11.3596	11.5894	0.107	0.0752	0.0114	0.0645333	15.8903	15.9829	15.4599	15.7777	0.0429	0.0174	0.0103	0.0235333	10.206	21.3933	16.272	15.9571	ISPE	4-diphosphocytidyl-2C-methyl-D-erythritol kinase, partial [Cynara cardunculus var. scolymus] [Cynara cardunculus]	Metabolism	Metabolism of terpenoids and polyketides;Global and overview maps	ko01100//Metabolic pathways;ko01110//Biosynthesis of secondary metabolites;ko00900//Terpenoid backbone biosynthesis	K00919	-	-	-
Unigene0053992	OlCMK2	53.2142	55.5185	56.7695	55.1674	66.4483	54.1929	53.208	57.9497	49.3071	51.0185	49.3319	49.8858	61.6854	55.5583	53.6115	56.9517	57.0818	55.9055	56.0517	56.3463	ISPE	4-(cytidine 5'-diphospho)-2-c-methyl-d-erythritol kinase 1 [Taraxacum kok-saghyz]	Metabolism	Metabolism of terpenoids and polyketides;Global and overview maps	ko01100//Metabolic pathways;ko01110//Biosynthesis of secondary metabolites;ko00900//Terpenoid backbone biosynthesis	K00919	-	-	-
Unigene0068827	OlDXR1	127.159	116.766	131.405	125.11	76.5183	65.0629	65.678	69.0864	53.0186	50.2543	49.444	50.9056	54.3034	45.6085	41.8471	47.253	56.58	66.7287	57.9131	60.4073	DXR	1-deoxy-d-xylulose-5-phosphate reductoisomerase 1 [Taraxacum kok-saghyz]	Metabolism	Metabolism of terpenoids and polyketides;Global and overview maps	ko01100//Metabolic pathways;ko01110//Biosynthesis of secondary metabolites;ko00900//Terpenoid backbone biosynthesis	K00099	-	-	-
Unigene0074329	OlDXR2	55.4928	59.477	56.2782	57.0827	57.7276	54.1708	53.6635	55.1873	47.4436	48.2683	52.4858	49.3992	43.7525	43.0849	43.2348	43.3574	43.2542	43.7706	44.4985	43.8411	DXR	1-deoxyxylulose 5-phosphate reductoisomerase [Chrysanthemum x morifolium]	Metabolism	Metabolism of terpenoids and polyketides;Global and overview maps	ko01100//Metabolic pathways;ko01110//Biosynthesis of secondary metabolites;ko00900//Terpenoid backbone biosynthesis	K00099	-	GO:0016616//oxidoreductase activity, acting on the CH-OH group of donors, NAD or NADP as acceptor;GO:0043168//anion binding;GO:0043169//cation binding	GO:0044710//single-organism metabolic process
Unigene0074332	OlDXR3	4.928	4.1594	3.495	4.19413	0.5078	0.681	0.1364	0.441733	8.2472	6.3773	8.5586	7.7277	0.7412	0.6024	0.5941	0.6459	7.719	9.8931	11.5522	9.72143	--	1-deoxy-D-xylulose-5-phosphate reductoisomerase, partial [Artemisia annua]	-	-	-	-	-	-	-
Unigene0015124	OlDXS1	6.6863	28.5641	7.6139	14.2881	112.63	98.5417	139.134	116.769	35.3281	32.5532	35.8802	34.5872	18.168	22.8536	25.2465	22.0894	16.7611	24.5535	23.6114	21.642	Os07g0190000	1-deoxy-D-xylulose 5-phosphate synthase 2 [Stevia rebaudiana]	Metabolism	Global and overview maps;Metabolism of cofactors and vitamins;Metabolism of terpenoids and polyketides	ko01100//Metabolic pathways;ko01110//Biosynthesis of secondary metabolites;ko00900//Terpenoid backbone biosynthesis;ko00730//Thiamine metabolism	K01662	-	GO:0016744//transferase activity, transferring aldehyde or ketonic groups	GO:0006721//terpenoid metabolic process
Unigene0085065	OlDXS2	11.1423	9.3136	11.0435	10.4998	13.0936	14.6476	13.1844	13.6419	11.0323	10.8963	11.8515	11.26	13.2841	11.145	12.9838	12.471	13.4525	12.5001	10.3191	12.0906	TKT2	1-deoxy-d-xylulose-5-phosphate synthase 2 [Taraxacum kok-saghyz]	Metabolism	Metabolism of terpenoids and polyketides;Global and overview maps;Metabolism of cofactors and vitamins	ko01100//Metabolic pathways;ko01110//Biosynthesis of secondary metabolites;ko00900//Terpenoid backbone biosynthesis;ko00730//Thiamine metabolism	K01662	-	GO:0016744//transferase activity, transferring aldehyde or ketonic groups	GO:0006721//terpenoid metabolic process
Unigene0045366	OlDXS3	5.0367	5.2846	5.7197	5.347	8.9766	8.4704	7.1884	8.2118	6.0997	6.6967	6.7288	6.5084	5.5118	6.7461	6.2441	6.16733	5.5159	6.7164	5.6791	5.97047	Os07g0190000	PREDICTED: probable 1-deoxy-D-xylulose-5-phosphate synthase 2, chloroplastic [Vigna angularis]	Metabolism	Global and overview maps;Metabolism of cofactors and vitamins;Metabolism of terpenoids and polyketides	ko01100//Metabolic pathways;ko01110//Biosynthesis of secondary metabolites;ko00900//Terpenoid backbone biosynthesis;ko00730//Thiamine metabolism	K01662	-	-	-
Unigene0045703	OlDXS4	74.6641	76.3733	80.1061	77.0478	67.1909	55.6895	61.2092	61.3632	39.1815	34.3859	35.1025	36.2233	29.2561	32.3635	28.2066	29.9421	35.1904	34.3957	26.5095	32.0319	TKT2	1-deoxy-D-xylulose-5-phosphate synthase [Artemisia annua]	Metabolism	Metabolism of terpenoids and polyketides;Metabolism of cofactors and vitamins;Global and overview maps	ko01100//Metabolic pathways;ko01110//Biosynthesis of secondary metabolites;ko00900//Terpenoid backbone biosynthesis;ko00730//Thiamine metabolism	K01662	-	GO:0016744//transferase activity, transferring aldehyde or ketonic groups	GO:0006721//terpenoid metabolic process
Unigene0058423	OlDXS5	5.3892	12.4043	7.3851	8.39287	27.2765	36.1771	26.815	30.0895	40.4796	42.5422	40.2166	41.0795	41.9137	38.3945	41.6486	40.6523	29.4045	27.1512	36.1439	30.8999	Os07g0190000	1-deoxy-d-xylulose-5-phosphate synthase 1 [Taraxacum kok-saghyz]	Metabolism	Metabolism of terpenoids and polyketides;Global and overview maps;Metabolism of cofactors and vitamins	ko01100//Metabolic pathways;ko01110//Biosynthesis of secondary metabolites;ko00900//Terpenoid backbone biosynthesis;ko00730//Thiamine metabolism	K01662	-	-	-
Unigene0058424	OlDXS6	3.2341	1.8537	2.5559	2.5479	5.9312	5.8737	4.5766	5.4605	4.1587	3.4711	3.9314	3.85373	3.7988	5.5049	5.3677	4.89047	4.3312	4.4079	4.2233	4.3208	Os07g0190000	PREDICTED: probable 1-deoxy-D-xylulose-5-phosphate synthase 2, chloroplastic [Vigna angularis]	Metabolism	Metabolism of terpenoids and polyketides;Metabolism of cofactors and vitamins;Global and overview maps	ko01100//Metabolic pathways;ko01110//Biosynthesis of secondary metabolites;ko00900//Terpenoid backbone biosynthesis;ko00730//Thiamine metabolism	K01662	-	GO:0016744//transferase activity, transferring aldehyde or ketonic groups	GO:0006721//terpenoid metabolic process
Unigene0067221	OlFDS1	38.4196	45.6308	39.8724	41.3076	68.5907	54.4015	65.6557	62.8826	52.0604	52.1886	54.3829	52.8773	49.4735	46.3049	53.5242	49.7675	41.6472	39.9149	43.5064	41.6895	FDS-1	farnesyl diphosphate synthase [Chrysanthemum lavandulifolium]	Metabolism	Global and overview maps;Metabolism of terpenoids and polyketides	ko01100//Metabolic pathways;ko01110//Biosynthesis of secondary metabolites;ko00900//Terpenoid backbone biosynthesis	K00787	-	-	-
Unigene0030597	OlFDS2	9.7912	13.6668	10.7861	11.4147	12.4273	10.594	5.7138	9.57837	21.7155	26.3868	28.5718	25.558	19.5427	17.83	17.9838	18.4522	18.4378	15.6171	20.2849	18.1133	FDS-2	farnesyl diphosphate synthase [Chrysanthemum lavandulifolium]	Metabolism	Metabolism of terpenoids and polyketides;Global and overview maps	ko01100//Metabolic pathways;ko01110//Biosynthesis of secondary metabolites;ko00900//Terpenoid backbone biosynthesis	K00787	-	-	-
Unigene0045700	OlGDS	15.8445	13.5182	16.5824	15.315	14.7331	13.5288	12.6353	13.6324	17.3733	18.9096	18.4071	18.23	14.2407	13.6333	17.2698	15.0479	19.3751	17.0974	15.7082	17.3936	SPS3	Polyprenyl synthetase [Cynara cardunculus var. scolymus] [Cynara cardunculus]	Metabolism	Metabolism of terpenoids and polyketides;Global and overview maps	ko01100//Metabolic pathways;ko01110//Biosynthesis of secondary metabolites;ko00900//Terpenoid backbone biosynthesis	K14066	GO:0009536//plastid	GO:0016765//transferase activity, transferring alkyl or aryl (other than methyl) groups;GO:0043169//cation binding	GO:0006720//isoprenoid metabolic process;GO:0006743//ubiquinone metabolic process;GO:0044767//single-organism developmental process
Unigene0024085	OlGGDS1	57.2812	67.5944	63.6683	62.848	57.213	49.1399	59.7306	55.3612	49.3615	56.7629	60.3764	55.5003	81.1506	71.695	76.842	76.5625	81.3706	88.3359	97.9046	89.2037	GGPS1	geranylgeranyl diphosphate synthase [Chrysanthemum boreale]	Metabolism	Metabolism of terpenoids and polyketides;Global and overview maps	ko01100//Metabolic pathways;ko01110//Biosynthesis of secondary metabolites;ko00900//Terpenoid backbone biosynthesis	K13789	-	-	-
Unigene0068172	OlGGDS2	4.3721	7.2466	6.2791	5.96593	47.9277	42.913	52.0939	47.6449	12.2998	9.4762	11.3077	11.0279	2.5801	4.5322	3.2556	3.45597	4.1071	3.3035	2.8154	3.40867	GGR	geranylgeranyl diphosphate synthase small subunit, chloroplastic-like [Ziziphus jujuba]	Metabolism	Global and overview maps;Metabolism of terpenoids and polyketides	ko01100//Metabolic pathways;ko01110//Biosynthesis of secondary metabolites;ko00900//Terpenoid backbone biosynthesis	K13789	-	-	-
Unigene0062230	OlHDR1	598.371	500.118	584.275	560.921	107.386	135.82	94.2041	112.47	120.368	116.118	99.753	112.08	141.924	98.5337	109.371	116.61	130.332	120.279	102.804	117.805	ISPH	1-hydroxy-2-methyl-2-(E)-butenyl 4-diphosphate reductase [Artemisia annua]	Metabolism	Global and overview maps;Metabolism of terpenoids and polyketides	ko01100//Metabolic pathways;ko01110//Biosynthesis of secondary metabolites;ko00900//Terpenoid backbone biosynthesis	K03527	-	-	-
Unigene0063572	OlHDR2	16.5672	25.3002	18.1242	19.9972	78.117	68.5034	80.9295	75.85	17.0635	15.4377	13.9312	15.4775	17.399	17.2349	16.4746	17.0362	18.9979	12.4625	12.9963	14.8189	ISPH	1-hydroxy-2-methyl-2-(E)-butenyl- 4-diphosphate reductase [Artemisia annua]	Metabolism	Global and overview maps;Metabolism of terpenoids and polyketides	ko01100//Metabolic pathways;ko01110//Biosynthesis of secondary metabolites;ko00900//Terpenoid backbone biosynthesis	K03527	-	-	-
Unigene0063575	OlHDR3	15.9925	17.4806	15.8832	16.4521	91.8251	84.6546	89.6234	88.701	47.8945	42.7201	48.6565	46.4237	32.9606	34.2003	34.8158	33.9922	31.0759	23.4419	27.9571	27.4916	ISPH	1-hydroxy-2-methyl-2-(E)-butenyl- 4-diphosphate reductase [Artemisia annua]	Metabolism	Global and overview maps;Metabolism of terpenoids and polyketides	ko01100//Metabolic pathways;ko01110//Biosynthesis of secondary metabolites;ko00900//Terpenoid backbone biosynthesis	K03527	-	-	-
Unigene0011123	OlHDS1	221.775	196.401	212.077	210.084	140.915	103.058	106.26	116.745	62.5761	63.9129	56.6583	61.0491	54.6631	56.0254	55.2168	55.3018	60.1423	54.2742	48.6781	54.3649	ISPG	(E)-4-hydroxy-3-methylbut-2-enyl diphosphate synthase [Artemisia annua]	Metabolism	Global and overview maps;Metabolism of terpenoids and polyketides	ko01100//Metabolic pathways;ko01110//Biosynthesis of secondary metabolites;ko00900//Terpenoid backbone biosynthesis	K03526	-	GO:0052592//oxidoreductase activity, acting on CH or CH2 groups, with an iron-sulfur protein as acceptor	GO:0006721//terpenoid metabolic process
Unigene0071897	OlHDS2	3.3575	1.9689	2.9356	2.754	0	0	0	0	6.4305	5.746	5.0659	5.74747	0	0	0	0	3.291	3.7335	3.6174	3.5473	--	(e)-4-hydroxy-3-methylbut-2-enyl diphosphate synthase 1 [Taraxacum kok-saghyz]	-	-	-	-	-	-	-
Unigene0026474	OlHMGR1	13.1318	11.8374	12.6471	12.5388	25.8608	29.399	24.7176	26.6591	26.6298	26.782	24.8138	26.0752	24.7661	28.7745	30.82	28.1202	24.9222	25.8475	26.1916	25.6538	HMGR1	Hydroxymethylglutaryl-CoA reductase, class I/II [Cynara cardunculus var. scolymus] [Cynara cardunculus]	Metabolism	Global and overview maps;Metabolism of terpenoids and polyketides	ko01100//Metabolic pathways;ko01110//Biosynthesis of secondary metabolites;ko00900//Terpenoid backbone biosynthesis	K00021	GO:0031090//organelle membrane;GO:0031224//intrinsic component of membrane;GO:0043231//intracellular membrane-bounded organelle	GO:0000166//nucleotide binding;GO:0016614//oxidoreductase activity, acting on CH-OH group of donors;GO:0048037//cofactor binding	GO:0006720//isoprenoid metabolic process;GO:0006732//coenzyme metabolic process
Unigene0057774	OlHMGR2	3.5794	4.2139	3.0355	3.6096	9.2128	9.3216	10.288	9.60747	6.2375	6.7241	8.003	6.9882	7.5416	8.2099	8.0248	7.92543	8.0199	6.6518	6.3251	6.99893	HMGR1	PREDICTED: uncharacterized LOC103454749 isoform X1 [Malus domestica]	-	-	-	-	GO:0044424//intracellular part	GO:0016787//hydrolase activity	GO:0006259//DNA metabolic process;GO:0033554//cellular response to stress
Unigene0066840	OlHMGR3	12.3511	17.6766	14.5925	14.8734	51.2199	53.0125	49.4466	51.2263	68.1146	63.9619	75.5369	69.2045	81.721	88.5872	106.836	92.3814	56.7577	41.5752	61.828	53.387	HMGR1	3-hydroxy-3-methylglutaryl coenzyme A reductase [Artemisia annua]	Metabolism	Global and overview maps;Metabolism of terpenoids and polyketides	ko01100//Metabolic pathways;ko01110//Biosynthesis of secondary metabolites;ko00900//Terpenoid backbone biosynthesis	K00021	GO:0031090//organelle membrane;GO:0031224//intrinsic component of membrane;GO:0043231//intracellular membrane-bounded organelle	GO:0000166//nucleotide binding;GO:0016614//oxidoreductase activity, acting on CH-OH group of donors;GO:0048037//cofactor binding	GO:0006720//isoprenoid metabolic process;GO:0006732//coenzyme metabolic process
Unigene0038190	OlHMGR4	37.5309	46.6783	35.3636	39.8576	54.5664	45.1575	51.9002	50.5414	21.2728	17.9253	18.4865	19.2282	9.5466	10.3644	10.4586	10.1232	5.7374	7.3219	6.9522	6.6705	HMG1	Hydroxymethylglutaryl-CoA reductase, class I/II [Cynara cardunculus var. scolymus] [Cynara cardunculus]	Metabolism	Global and overview maps;Metabolism of terpenoids and polyketides	ko01100//Metabolic pathways;ko01110//Biosynthesis of secondary metabolites;ko00900//Terpenoid backbone biosynthesis	K00021	GO:0031090//organelle membrane;GO:0031224//intrinsic component of membrane;GO:0043231//intracellular membrane-bounded organelle	GO:0000166//nucleotide binding;GO:0016616//oxidoreductase activity, acting on the CH-OH group of donors, NAD or NADP as acceptor;GO:0048037//cofactor binding	GO:0006694//steroid biosynthetic process;GO:0006722//triterpenoid metabolic process;GO:0006732//coenzyme metabolic process
Unigene0042390	OlHMGR5	1.9227	2.2058	2.3788	2.1691	4.0679	6.1933	8.668	6.30973	0.4879	0.202	0.3859	0.3586	0.6291	0.7396	0.4235	0.5974	0.9594	0.4185	0.4185	0.5988	HMG1	3-hydroxy-3-methylglutaryl coenzyme A reductase [Atractylodes lancea]	Metabolism	Metabolism of terpenoids and polyketides;Global and overview maps	ko01100//Metabolic pathways;ko01110//Biosynthesis of secondary metabolites;ko00900//Terpenoid backbone biosynthesis	K00021	-	-	-
Unigene0066839	OlHMGR6	9.1925	9.6774	7.7678	8.87923	20.385	19.9952	13.7163	18.0322	14.2213	12.2455	13.7374	13.4014	18.1656	22.6074	20.5193	20.4308	20.9713	11.1802	12.1463	14.7659	--	3-hydroxy-3-methylglutaryl coenzyme A reductase [Artemisia annua]	Metabolism	Global and overview maps;Metabolism of terpenoids and polyketides	ko01100//Metabolic pathways;ko01110//Biosynthesis of secondary metabolites;ko00900//Terpenoid backbone biosynthesis	K00021	-	-	-
Unigene0045068	OlHMGS1	9.1293	14.0707	6.5433	9.91443	68.5843	76.1276	72.475	72.3956	92.3047	94.1448	102.231	96.2268	77.1099	79.8321	70.9523	75.9648	65.5875	69.009	80.6498	71.7488	HMGS	3-hydroxy-3-methylglutaryl-CoA synthase [Matricaria chamomilla]	Metabolism	Carbohydrate metabolism;Global and overview maps;Amino acid metabolism;Lipid metabolism;Metabolism of terpenoids and polyketides	ko01100//Metabolic pathways;ko01110//Biosynthesis of secondary metabolites;ko00900//Terpenoid backbone biosynthesis;ko00280//Valine, leucine and isoleucine degradation;ko00650//Butanoate metabolism;ko00072//Synthesis and degradation of ketone bodies	K01641	-	GO:0046912//transferase activity, transferring acyl groups, acyl groups converted into alkyl on transfer	GO:0006720//isoprenoid metabolic process
Unigene0045069	OlHMGS2	21.2727	23.9813	23.7859	23.0133	49.2793	49.4729	55.6604	51.4709	55.4972	58.2501	62.7525	58.8333	56.0124	59.7439	56.1113	57.2892	45.4839	43.1725	53.1335	47.2633	HMGS	3-hydroxy-3-methylglutaryl-CoA synthase [Chamaemelum nobile]	Metabolism	Metabolism of terpenoids and polyketides;Lipid metabolism;Amino acid metabolism;Global and overview maps;Carbohydrate metabolism	ko01100//Metabolic pathways;ko01110//Biosynthesis of secondary metabolites;ko00900//Terpenoid backbone biosynthesis;ko00280//Valine, leucine and isoleucine degradation;ko00650//Butanoate metabolism;ko00072//Synthesis and degradation of ketone bodies	K01641	-	-	-
Unigene0008979	OlIDI1	16.128	23.3429	16.2118	18.5609	95.7917	106.724	92.4488	98.3216	132.641	133.898	145.664	137.401	136.927	148.581	145.047	143.518	117.084	109.111	114.325	113.507	IPI2	isopentenyl pyrophosphate isomerase, partial [Chrysanthemum boreale]	Metabolism	Global and overview maps;Metabolism of terpenoids and polyketides	ko01100//Metabolic pathways;ko01110//Biosynthesis of secondary metabolites;ko00900//Terpenoid backbone biosynthesis	K01823	-	-	-
Unigene0048783	OlIDI2	19.8999	21.5631	17.7742	19.7457	34.3861	30.0529	26.3237	30.2542	27.2644	27.4248	27.4961	27.3951	29.3394	29.8161	29.8667	29.6741	29.4615	27.7417	29.5515	28.9182	--	Isopentenyl-diphosphate delta-isomerase [Gossypium arboreum]	-	-	-	-	-	-	-
Unigene0077282	OlIDI3	9.8638	13.4975	12.5369	11.9661	90.8272	105.11	89.1994	95.0456	146.127	146.819	165.489	152.811	134.496	157.234	140.68	144.137	115.629	120.582	132.814	123.008	IPP1	isopentenyl pyrophosphate isomerase [Chrysanthemum x morifolium]	Metabolism	Global and overview maps;Metabolism of terpenoids and polyketides	ko01100//Metabolic pathways;ko01110//Biosynthesis of secondary metabolites;ko00900//Terpenoid backbone biosynthesis	K01823	-	-	-
Unigene0087478	OlISPS	6.6635	6.8303	11.3957	8.2965	0.319	0.7119	1.968	0.999633	7.2834	27.691	13.6431	16.2058	50.2631	78.6031	56.1526	61.6729	4.805	2.6828	3.9788	3.8222	ISPS	isoprene synthase [Matricaria chamomilla var. recutita] [Matricaria chamomilla]	-	-	-	-	GO:0009536//plastid	GO:0016829//lyase activity;GO:0046872//metal ion binding	GO:0008152//metabolic process
Unigene0012469	OlMCT1	3.7409	1.5661	2.5651	2.62403	2.3244	1.4476	3.0116	2.2612	1.6482	2.1171	1.7854	1.85023	2.3002	2.2608	3.0872	2.5494	2.5197	2.1083	1.7945	2.14083	--	phosphatidate cytidylyltransferase family protein [Medicago truncatula]	-	-	-	-	-	GO:0016740//transferase activity	-
Unigene0029657	OlMCT2	15.1763	12.1619	14.2288	13.8557	18.1793	16.6784	26.0751	20.3109	13.1264	13.9172	14.7528	13.9321	12.7119	15.4543	12.4165	13.5276	13.0095	13.4145	12.6378	13.0206	CDS1	PREDICTED: phosphatidate cytidylyltransferase-like [Sesamum indicum]	Metabolism;Environmental Information Processing	Global and overview maps;Lipid metabolism;Signal transduction	ko01100//Metabolic pathways;ko01110//Biosynthesis of secondary metabolites;ko00564//Glycerophospholipid metabolism;ko04070//Phosphatidylinositol signaling system	K00981	-	-	-
Unigene0039290	OlMCT3	61.4939	72.5422	62.0832	65.3731	63.2117	66.5393	55.8736	61.8749	63.4111	60.5532	62.7317	62.232	65.8351	75.4029	65.0317	68.7566	75.9021	69.0985	63.4177	69.4728	CCT2	PREDICTED: choline-phosphate cytidylyltransferase 1-like [Vigna radiata var. radiata] [Vigna radiata]	Metabolism	Global and overview maps;Metabolism of other amino acids;Lipid metabolism	ko01100//Metabolic pathways;ko00564//Glycerophospholipid metabolism;ko00440//Phosphonate and phosphinate metabolism	K00968	-	GO:0070567//cytidylyltransferase activity	GO:0006656//phosphatidylcholine biosynthetic process
Unigene0061444	OlMCT4	24.9665	22.8399	25.2063	24.3376	7.0868	5.1658	7.0662	6.4396	4.1757	4.5448	5.4167	4.7124	5.0438	5.8436	5.575	5.48747	5.9242	4.0912	4.7224	4.9126	CDS4	Phosphatidate cytidylyltransferase [Cynara cardunculus var. scolymus] [Cynara cardunculus]	Metabolism;Environmental Information Processing	Global and overview maps;Lipid metabolism;Signal transduction	ko01100//Metabolic pathways;ko01110//Biosynthesis of secondary metabolites;ko00564//Glycerophospholipid metabolism;ko04070//Phosphatidylinositol signaling system	K00981	GO:0031224//intrinsic component of membrane	GO:0016772//transferase activity, transferring phosphorus-containing groups	GO:0046341//CDP-diacylglycerol metabolic process
Unigene0069838	OlMCT5	27.7145	25.356	23.8622	25.6442	42.7684	39.8202	38.0292	40.2059	38.8253	39.335	40.1021	39.4208	42.5506	46.1181	48.2194	45.6294	44.0128	39.5022	43.5621	42.359	CDS1	PREDICTED: phosphatidate cytidylyltransferase-like [Sesamum indicum]	Environmental Information Processing;Metabolism	Global and overview maps;Lipid metabolism;Signal transduction	ko01100//Metabolic pathways;ko01110//Biosynthesis of secondary metabolites;ko00564//Glycerophospholipid metabolism;ko04070//Phosphatidylinositol signaling system	K00981	GO:0031224//intrinsic component of membrane	GO:0016772//transferase activity, transferring phosphorus-containing groups	GO:0046341//CDP-diacylglycerol metabolic process
Unigene0006848	OlMDS	187.299	189.078	187.96	188.112	87.8855	83.1294	77.5885	82.8678	56.5637	56.0328	54.6929	55.7631	71.5968	58.0262	58.6338	62.7523	67.2291	50.8715	47.0892	55.0633	ISPF	2C-methyl-D-erythritol 2,4-cyclodiphosphate synthase [Artemisia annua]	Metabolism	Global and overview maps;Metabolism of terpenoids and polyketides	ko01100//Metabolic pathways;ko01110//Biosynthesis of secondary metabolites;ko00900//Terpenoid backbone biosynthesis	K01770	-	-	-
Unigene0055594	OlMVD	13.0733	16.9141	13.3002	14.4292	44.6381	36.8951	37.0365	39.5232	34.6839	36.686	37.8314	36.4004	39.4265	38.0692	38.3915	38.6291	38.8048	31.6163	36.3784	35.5998	MVD1	mevalonate diphosphate decarboxylase [Taraxacum kok-saghyz]	Metabolism	Metabolism of terpenoids and polyketides;Global and overview maps	ko01100//Metabolic pathways;ko01110//Biosynthesis of secondary metabolites;ko00900//Terpenoid backbone biosynthesis	K01597	-	-	GO:0006720//isoprenoid metabolic process
Unigene0031609	OlMVK1	0	0	0	0	0.5392	0.8284	0.3448	0.5708	0.786	0.6321	0.9752	0.797767	0.9642	1.7539	2.2082	1.6421	0.6041	0.308	0.231	0.381033	At5g27450	mevalonate kinase 1 [Taraxacum kok-saghyz]	Cellular Processes;Metabolism	Metabolism of terpenoids and polyketides;Global and overview maps;Transport and catabolism	ko01100//Metabolic pathways;ko01110//Biosynthesis of secondary metabolites;ko04146//Peroxisome;ko00900//Terpenoid backbone biosynthesis	K00869	-	-	-
Unigene0062725	OlMVK2	42.1199	39.2565	41.8227	41.0664	40.4589	36.7589	36.8658	38.0279	34.7203	40.5758	49.907	41.7344	19.7324	25.0143	20.4815	21.7427	38.5908	37.2243	38.9091	38.2414	At5g27450	mevalonate kinasekinase, ATP-binding, conserved site-containing protein [Cynara cardunculus var. scolymus] [Cynara cardunculus]	Metabolism;Cellular Processes	Global and overview maps;Transport and catabolism;Metabolism of terpenoids and polyketides	ko01100//Metabolic pathways;ko01110//Biosynthesis of secondary metabolites;ko04146//Peroxisome;ko00900//Terpenoid backbone biosynthesis	K00869	-	-	-
Unigene0012466	OlMVK3	0.5196	0.5877	1.3816	0.829633	1.0918	0.6846	0	0.592133	1.4591	0.2864	0.1909	0.645467	0.0748	0	0	0.0249333	1.7834	1.0486	1.022	1.28467	At5g27450	mevalonate kinase kinase, ATP-binding, conserved site-containing protein [Cynara cardunculus var. scolymus] [Cynara cardunculus]	Metabolism;Cellular Processes	Transport and catabolism;Global and overview maps;Metabolism of terpenoids and polyketides	ko01100//Metabolic pathways;ko01110//Biosynthesis of secondary metabolites;ko04146//Peroxisome;ko00900//Terpenoid backbone biosynthesis	K00869	-	-	-
Unigene0054731	OlPMK1	0.1833	0.1211	0.238	0.1808	0.3643	0.1866	0.4521	0.334333	0.1062	0.011	0.1255	0.0809	0.1343	0.1009	0.0597	0.0983	0.4772	0.6244	0.2602	0.453933	--	PREDICTED: phosphomevalonate kinase-like [Solanum tuberosum]	Metabolism	Global and overview maps;Metabolism of terpenoids and polyketides	ko01100//Metabolic pathways;ko01110//Biosynthesis of secondary metabolites;ko00900//Terpenoid backbone biosynthesis	K00938	-	-	-
Unigene0054734	OlPMK2	0.114	0.2259	0.3771	0.239	2.3789	3.5966	3.0667	3.01407	2.873	1.3943	2.2243	2.16387	2.4307	2.446	1.7814	2.21937	1.5578	1.553	2.2328	1.7812	PMK	PREDICTED: phosphomevalonate kinase-like [Daucus carota subsp. sativus] [Daucus carota]	Metabolism	Metabolism of terpenoids and polyketides;Global and overview maps	ko01100//Metabolic pathways;ko01110//Biosynthesis of secondary metabolites;ko00900//Terpenoid backbone biosynthesis	K00938	-	GO:0016301//kinase activity;GO:0032550//purine ribonucleoside binding	GO:0006796//phosphate-containing compound metabolic process
Unigene0054738	OlPMK3	13.1633	15.324	13.2184	13.9019	31.5853	30.9	37.4024	33.2959	26.3859	27.7103	28.9035	27.6666	27.5484	30.6578	26.784	28.3301	24.3022	24.0375	21.7876	23.3758	PMK	phosphomevalonate kinase 2 [Taraxacum kok-saghyz]	Metabolism	Metabolism of terpenoids and polyketides;Global and overview maps	ko01100//Metabolic pathways;ko01110//Biosynthesis of secondary metabolites;ko00900//Terpenoid backbone biosynthesis	K00938	-	GO:0016301//kinase activity;GO:0032550//purine ribonucleoside binding	GO:0006694//steroid biosynthetic process;GO:0006796//phosphate-containing compound metabolic process;GO:0016104//triterpenoid biosynthetic process
Unigene0002202	OlTPS1	0.028	0.0348	0.0272	0.03	23.2037	18.6359	19.898	20.5792	2.1987	1.2944	1.7943	1.76247	6.8321	8.098	6.6759	7.202	0.3339	0.1428	0.0238	0.166833	ECS1	terpene synthase 2 [Matricaria chamomilla var. recutita] [Matricaria chamomilla]	Metabolism	Metabolism of terpenoids and polyketides	ko00909//Sesquiterpenoid and triterpenoid biosynthesis	K15803	-	GO:0016829//lyase activity;GO:0046872//metal ion binding	GO:0008152//metabolic process
Unigene0015232	OlTPS2	0.643	0.3823	0.5009	0.508733	0.8433	0.758	0.9368	0.846033	0.447	0.5744	0.7923	0.604567	0.3264	0.4775	0.4396	0.4145	0.4434	0.2737	0.3832	0.366767	QHS1	Terpene synthase, metal-binding domain-containing protein [Cynara cardunculus var. scolymus] [Cynara cardunculus]	Metabolism	Metabolism of terpenoids and polyketides	ko00909//Sesquiterpenoid and triterpenoid biosynthesis	K15803	-	-	-
Unigene0028630	OlTPS3	0	0	0	0	0.2813	0.5611	0.2644	0.368933	0.4784	0.4122	0.8884	0.593	2.7948	2.2066	2.1506	2.384	0.6979	0.3678	0.4632	0.509633	AMS1	sesquiterpene synthase, partial [Artemisia dracunculus]	Metabolism	Metabolism of terpenoids and polyketides	ko00909//Sesquiterpenoid and triterpenoid biosynthesis	K15803	-	-	-
Unigene0029629	OlTPS4	3.3657	3.65	4.8466	3.9541	0.8249	1.152	1.0017	0.992867	7.6826	10.4006	9.9456	9.34293	0.5095	0.5711	0.2281	0.436233	10.0347	18.022	13.4496	13.8354	TPS4	Terpene synthase, metal-binding domain-containing protein [Cynara cardunculus var. scolymus] [Cynara cardunculus]	Metabolism	Metabolism of terpenoids and polyketides;Global and overview maps	ko01100//Metabolic pathways;ko00909//Sesquiterpenoid and triterpenoid biosynthesis	K14175	-	-	-
Unigene0061478	OlTPS5	0.159	0.5994	0.2744	0.344267	31.9842	22.5524	45.691	33.4092	2.6156	2.0235	2.0757	2.23827	5.8685	7.427	6.1528	6.48277	0.2097	0.7035	0.6885	0.5339	CASC125	sesquiterpene synthase 1 [Matricaria chamomilla var. recutita] [Matricaria chamomilla]	Metabolism	Metabolism of terpenoids and polyketides	ko00909//Sesquiterpenoid and triterpenoid biosynthesis	K15803	-	-	-
Unigene0061641	OlTPS6	75.2581	95.4291	82.7975	84.4949	5.8905	2.2096	5.4237	4.50793	0.3946	0.4463	0.2623	0.367733	0.9509	0.8666	0.8177	0.8784	0.651	0.2175	0.7205	0.529667	QHS1	Terpene synthase 5 [Matricaria chamomilla var. recutita] [Matricaria chamomilla]	Metabolism	Metabolism of terpenoids and polyketides	ko00909//Sesquiterpenoid and triterpenoid biosynthesis	K15803	-	GO:0016838//carbon-oxygen lyase activity, acting on phosphates;GO:0046872//metal ion binding	GO:0006721//terpenoid metabolic process
Unigene0061968	OlTPS7	0.7663	0.5646	0.5357	0.6222	1.6751	1.3996	1.0661	1.38027	1.6049	1.1499	1.0088	1.25453	1.157	1.5241	1.4583	1.3798	1.63	1.4219	2.0578	1.70323	GAS1	terpene synthase 8 [Artemisia annua]	Metabolism	Metabolism of terpenoids and polyketides	ko00909//Sesquiterpenoid and triterpenoid biosynthesis	K15803	-	GO:0010333//terpene synthase activity;GO:0046872//metal ion binding	GO:0008152//metabolic process
Unigene0065908	OlTPS8	1.1547	1.6537	2.1682	1.65887	0.0983	0.0748	0.1149	0.096	0.3583	0.2882	0.3388	0.328433	0	0	0	0	0.4748	0.3511	0.4022	0.409367	--	Terpene synthase, metal-binding domain-containing protein [Cynara cardunculus var. scolymus] [Cynara cardunculus]	-	-	-	-	-	GO:0010333//terpene synthase activity;GO:0046872//metal ion binding	GO:0008152//metabolic process
