# Supplementary material for: Analysis of terpenoids and their gene regulatory networks on the basis of the transcriptome and metabolome of Opisthopappus longilobus
Source: Front Plant Sci. 2022 Sep 21;13:1015942. doi: 10.3389/fpls.2022.1015942 (PMC9533026; doi:10.3389/fpls.2022.1015942)
Supplement: Supplementary File 10 — All of the metabolites detected in the essential oil extracted from O. longilobus leaves. [file DataSheet_10.xlsx]

## Sheet: Sheet1
Index	Molecular weight (Da)	Formula	RI	NIST_RI	Compounds	Class I	CAS	Match factor	Ol	Ol	cpd_ID	kegg_map
D125	192.115	C12H16O2	1394.36	1393	Benzeneacetic acid, 2-methylpropyl ester	Ester	102-13-6	55	535610	6.5604e-05	D91903	-
D143	164.084	C10H12O2	1278.52	1279	Benzenepropanoic acid, methyl ester	Ester	103-25-3	83.8	7.33864e+06	0.000898866	-	-
D156	206.131	C13H18O2	1610.06	1408	Propanoic acid, 2-methyl-, 3-phenylpropyl ester	Ester	103-58-2	58.2	3.56886e+06	0.000437129	C02008	-
D217	220.183	C15H24O	2023.05	1715	.beta.-Santalol	Alcohol	77-42-9	55.5	47253.6	5.788e-06	C09720	-
D240	172.146	C10H20O2	1040.9	1098	Propanoic acid, 2,2-dimethyl-, pentyl ester	Ester	2313-68-0	59.7	4.77569e+06	0.000584946	-	-
D269	158.131	C9H18O2	1001.89	1004	Butanoic acid, 2-methyl-, 2-methylpropyl ester	Ester	2445-67-2	73.6	560536	6.8657e-05	-	-
D318	220.183	C15H24O	1894.78	1606	.beta.-Oplopenone	Terpenoids	28305-60-4	88.5	1.01429e+06	0.000124234	-	-
D33	154.045	C8H10OS	1049.11	1289	3-Acetyl-2,5-dimethylthiophene	Heterocyclic compound	2530-10-1	59.4	1.0992e+06	0.000134635	-	-
D337	220.183	C15H24O	1513.52	1585	2H-2a,7-Methanoazuleno[5,6-b]oxirene, octahydro-3,6,6,7a-tetramethyl-	Terpenoids	29597-36-2	78.9	6.42265e+06	0.000786671	-	-
D341	204.188	C15H24	1494.38	1459	Naphthalene, decahydro-1,6-bis(methylene)-4-(1-methylethyl)-, (4.alpha.,4a.alpha.,8a.alpha.)-	Terpenoids	30021-46-6	85.2	1.6298e+08	0.0199625	-	-
D369	222.198	C15H26O	1540.54	1537	Kessane	Terpenoids	3321-66-2	95.4	9.21672e+07	0.011289	-	-
D411	186.162	C11H22O2	1199.85	1143	4-Methylpentyl 2-methylbutanoate	Ester	35852-40-5	86.5	9.68713e+06	0.00118652	-	-
D449	218.167	C15H22O	1801.07	1766	6-(p-Tolyl)-2-methyl-2-heptenol, trans-	Terpenoids	39599-18-3	55.1	78450.4	9.609e-06	-	-
D53	196.146	C12H20O2	1303.84	1301	4-Terpinenyl acetate	Terpenoids	4821-04-9	80.5	1.09021e+06	0.000133533	-	-
D65	222.198	C15H26O	1544.9	1496	2H-3,9a-Methano-1-benzoxepin, octahydro-2,2,5a,9-tetramethyl-, [3R-(3.alpha.,5a.alpha.,9.alpha.,9a.alpha.)]-	Terpenoids	5956-09-2	92.2	2.01456e+08	0.0246751	-	-
IS-01	116.22	C8D10	860.138	867.3758865248227	p-Xylene-d10	Aromatics	41051-88-1	76.4753	1.26548e+06	0.000133725	D99434	-
KMW0081	96.021	C5H4O2	829.845	829	Furfural	Aldehyde	98-01-1	47.7	245102	3.0021e-05	C14279	ko01100
KMW0153	136.125	C10H16	925.774	938	2-methyl-5-propan-2-ylbicyclo[3.1.0]hex-2-ene	Terpenoids	2867-05-2	97	1.31091e+07	0.00160566	-	-
KMW0158	106.042	C7H6O	960.026	960	BenzAldehyde	Aldehyde	100-52-7	86.5	3.47383e+06	0.000425488	C00261	ko01100
KMW0161	128.12	C8H16O	978.82	965	3-Octanone	Ketone	106-68-3	74.3	1.19972e+07	0.00146946	C17145	-
KMW0165	128.03	C6H8OS	1089.21	968	2,5-Dimethylfuran-3-thiol	Heterocyclic compound	55764-23-3	58.7	9	1e-09	-	-
KMW0176	126.104	C8H14O	986.357	986	5-Hepten-2-one, 6-methyl-	Ketone	110-93-0	88.1	4.50875e+06	0.00055225	C07287	-
KMW0178	136.125	C10H16	973.784	972	Bicyclo[3.1.0]hexane, 4-methylene-1-(1-methylethyl)-	Terpenoids	3387-41-5	97.3	4.7461e+08	0.0581321	-	-
KMW0197	136.125	C10H16	1003.85	1006	(S)-(+)-alpha-Phellandrene	Terpenoids	2243-33-6	93.4	1.54304e+07	0.00188997	C11391	-
KMW0206	129.061	C6H11NS	1147.14	1015	Pentanenitrile, 5-(methylthio)-	Sulfur compounds	59121-25-4	48.1	197093	2.4141e-05	-	-
KMW0212	120.058	C8H8O	1043.81	1049	BenzeneacetAldehyde	Aldehyde	122-78-1	90	2262411	0.000277109	C00601	ko00360,ko01100
KMW0218	154.136	C10H18O	1032.15	1030	Eucalyptol	Terpenoids	470-82-6	97.1	6.63335e+07	0.00812479	C09844	ko00902,ko01110
KMW0220	136.125	C10H16	1047.46	1009	3-Carene	Terpenoids	13466-78-9	97.1	3.79776e+06	0.000465165	C09839	ko01110
KMW0259	136.125	C10H16	1059.21	1060	.gamma.-Terpinene	Terpenoids	99-85-4	98.9	7.0621e+07	0.00864994	C09900	-
KMW0291	154.136	C10H18O	1103.14	1100	Linalool	Terpenoids	78-70-6	96.8	4.59465e+06	0.00056277	C03985	-
KMW0301	154.136	C10H18O	1067.98	1110	Bicyclo[3.1.0]hexan-2-ol, 2-methyl-5-(1-methylethyl)-, (1.alpha.,2.alpha.,5.alpha.)-	Terpenoids	17699-16-0	96.5	9.59663e+06	0.00117543	-	-
KMW0310	152.12	C10H16O	1233.81	1122	2-Cyclohexen-1-ol, 1-methyl-4-(1-methylethenyl)-, trans-	Alcohol	7212-40-0	68.4	1.65066e+06	0.000202179	-	-
KMW0332	172.146	C10H20O2	1200.02	1140	Butanoic acid, 2-methyl-, pentyl ester	Ester	68039-26-9	50.8	1.05204e+07	0.00128858	-	-
KMW0362	154.136	C10H18O	1170.15	1158	Isoborneol	Terpenoids	124-76-5	93.7	2.08311e+08	0.0255147	-	-
KMW0399	156.151	C10H20O	1205.57	1209	Decanal	Aldehyde	112-31-2	89.3	1038487	0.000127198	C12307	-
KMW0408	150.104	C10H14O	1222.87	1166	Benzenemethanol, .alpha.,.alpha.,4-trimethyl-	Terpenoids	1197-01-9	41.1	220007	2.6947e-05	D86508	-
KMW0418	150.104	C10H14O	1201.16	1233	(1R)-(-)-Myrtenal	Aldehyde	18486-69-6	85.5	1.30592e+07	0.00159955	D94905	-
KMW0420	154.136	C10H18O	1210.72	1233	2-Cyclohexen-1-ol, 3-methyl-6-(1-methylethyl)-, trans-	Alcohol	16721-39-4	86.9	5.02183e+06	0.000615094	C03039	-
KMW0432	152.12	C10H16O	1242.86	1247	2,6-Octadienal, 3,7-dimethyl-, (Z)-	Terpenoids	106-26-3	59.3	419368	5.1366e-05	C09847	ko01110
KMW0439	154.136	C10H18O	1229.5	1233	2,6-Octadien-1-ol, 3,7-dimethyl-, (Z)-	Alcohol	106-25-2	95.4	628587	7.6992e-05	C09871	-
KMW0441	164.084	C10H12O2	1246.36	1252	Benzeneacetic acid, ethyl ester	Aromatics	101-97-3	87.4	5.58807e+06	0.000684448	D77783	-
KMW0448	150.104	C10H14O	1247.91	1255	D-Carvone	Terpenoids	2244-16-8	84.6	6.51502e+06	0.000797985	C11383	ko00902,ko00903,ko01110
KMW0456	158.167	C10H22O	1271.86	1263	1-Decanol	Alcohol	112-30-1	82.8	777505	9.5232e-05	C01633	-
KMW0478	204.188	C15H24	1459.43	1300	cis-.beta.-Farnesene	Terpenoids	28973-97-9	95.5	6.04779e+06	0.000740757	-	-
KMW0483	170.167	C11H22O	1307.32	1307	Undecanal	Aldehyde	112-44-7	88.3	65704.7	8.048e-06	-	-
KMW0488	184.219	C13H28	1299	1300	Tridecane	Hydrocarbons	629-50-5	52.5	77650	9.511e-06	C13834	-
KMW0500	178.099	C11H14O2	1299.89	1335	Butanoic acid, phenylmethyl ester	Ester	103-37-7	64.1	9	1e-09	-	-
KMW0508	150.104	C10H14O	1187.97	1284	p-Cymen-7-ol	Alcohol	536-60-7	85.3	1.42315e+07	0.00174313	C06576	ko01100
KMW0509	204.188	C15H24	1344.22	1340	Cyclohexene, 4-ethenyl-4-methyl-3-(1-methylethenyl)-1-(1-methylethyl)-, (3R-trans)-	Terpenoids	20307-84-0	94.1	488084923	0.0597826	-	-
KMW0516	196.146	C12H20O2	1353.87	1352	.alpha.-Terpinyl acetate	Ester	80-26-2	97.4	2.40797e+07	0.00294938	-	-
KMW0518	196.146	C12H20O2	1364.73	1362	2,6-Octadien-1-ol, 3,7-dimethyl-, acetate, (Z)-	Ester	141-12-8	99	344438	4.2188e-05	-	-
KMW0545	184.183	C12H24O	1409.44	1409	Dodecanal	Aldehyde	112-54-9	95.1	95274.4	1.167e-05	C02278	-
KMW0546	200.178	C12H24O2	1373.68	1408	Acetic acid, decyl ester	Ester	112-17-4	76.4	133229	1.6318e-05	D88427	-
KMW0556	204.188	C15H24	1498.34	1436	Naphthalene, decahydro-4a-methyl-1-methylene-7-(1-methylethenyl)-, [4aR-(4a.alpha.,7.alpha.,8a.beta.)]-	Terpenoids	17066-67-0	93.2	1.02797e+07	0.0012591	C09723	ko00909,ko01110
KMW0595	204.188	C15H24	1410.02	1494	1,3-Cyclohexadiene, 5-(1,5-dimethyl-4-hexenyl)-2-methyl-, [S-(R*,S*)]-	Terpenoids	495-60-3	42.3	139822	1.7126e-05	C09750	-
KMW0602	212.25	C15H32	1280.26	1500	Pentadecane	Hydrocarbons	629-62-9	81.1	739694	9.0601e-05	C08388	-
KMW0604	204.188	C15H24	1507.78	1517	(1S,2E,6E,10R)-3,7,11,11-Tetramethylbicyclo[8.1.0]undeca-2,6-diene	Terpenoids	24703-35-3	97.3	4.00261e+07	0.00490255	-	-
KMW0616	204.188	C15H24	1523.96	1543	(1.alpha.,4a.beta.,8a.alpha.)-1,2,3,4,4a,5,6,8a-octahydro-7-methyl-4-methylene-1-(1-methylethyl)-Naphthalene	Terpenoids	39029-41-9	97.2	8.13371e+06	0.000996249	C19738	-
KMW0617	222.198	C15H26O	1557.68	1547	Cyclohexanemethanol, 4-ethenyl-.alpha.,.alpha.,4-trimethyl-3-(1-methylethenyl)-, [1R-(1.alpha.,3.alpha.,4.beta.)]-	Terpenoids	639-99-6	97	8.40685e+06	0.0010297	-	-
KMW0618	204.188	C15H24	1531.82	1519	Naphthalene, 1,2,3,5,6,8a-hexahydro-4,7-dimethyl-1-(1-methylethyl)-, (1S-cis)-	Terpenoids	483-76-1	82.7	1.86996e+07	0.0022904	C06394	ko00909,ko01100,ko01110
KMW0622	204.188	C15H24	1448.68	1560	Cyclohexene, 3-(1,5-dimethyl-4-hexenyl)-6-methylene-, [S-(R*,S*)]-	Terpenoids	20307-83-9	94.4	4.33906e+06	0.000531466	C16776	-
KMW0626	202.172	C15H22	1644.54	1523	Naphthalene, 1,2,3,4-tetrahydro-1,6-dimethyl-4-(1-methylethyl)-, (1S-cis)-	Terpenoids	483-77-2	61.4	5.51851e+07	0.00675929	-	-
KMW0640	212.214	C14H28O	1782.2	1613	Tetradecanal	Aldehyde	124-25-4	65.7	37584.3	4.603e-06	-	-
KMW0643	220.183	C15H24O	1596.91	1573	Caryophyllene oxide	Terpenoids	1139-30-6	95.2	3.22353e+07	0.00394831	C16908	-
KMW0656	222.198	C15H26O	1668.21	1654	2-Naphthalenemethanol, decahydro-.alpha.,.alpha.,4a-trimethyl-8-methylene-, [2R-(2.alpha.,4a.alpha.,8a.beta.)]-	Terpenoids	473-15-4	93.5	2.01804e+07	0.00247178	C09664	-
KMW0661	222.198	C15H26O	1691.95	1662	.alpha.-Bisabolol	Alcohol	515-69-5	90	1.03982e+07	0.00127361	-	-
KMW0682	226.23	C15H30O	1716.91	1711	Pentadecanal	Aldehyde	2765-11-9	88.4	542774	6.6481e-05	C01948	-
KMW0692	268.277	C18H36O	1849.49	1770	2-Pentadecanone, 6,10,14-trimethyl-	Ketone	502-69-2	67.5	285492	3.4968e-05	-	-
KMW0693	222.198	C15H26O	1874.75	1773	10-epi-.gamma.-Eudesmol	Terpenoids	15051-81-7	62.3	232888	2.8525e-05	C19893	-
KMW0701	222.198	C15H26O	1649.04	1837	2-Naphthalenemethanol, 1,2,3,4,4a,5,6,7-octahydro-.alpha.,.alpha.,4a,8-tetramethyl-, (2R-cis)-	Alcohol	1209-71-8	95.2	3.43329e+08	0.0420523	C17124	-
KMW0704	200.157	C15H20	1553.07	1859	.alpha.-Calacorene	Terpenoids	21391-99-1	85.9	1.22648e+06	0.000150224	-	-
KMW0706	242.261	C16H34O	1818.62	1870	1-Hexadecanol	Alcohol	36653-82-4	64	59423.5	7.278e-06	C00823	ko00071
KMW0707	158.058	C7H10O4	1682.56	1893	5-Oxotetrahydrofuran-2-carboxylic acid, ethyl ester	Ester	1126-51-8	40.4	9	1e-09	-	-
NMW0005	154.136	C10H18O	1181.57	1182	3-Cyclohexen-1-ol, 4-methyl-1-(1-methylethyl)-, (R)-	Terpenoids	20126-76-5	97.9	1.6475e+08	0.0201793	D91315	-
NMW0041	150.141	C11H18	1141.03	1116	(E)-4,8-Dimethylnona-1,3,7-triene	Hydrocarbons	19945-61-0	55.3	1.27264e+06	0.000155878	C21795	-
NMW0063	87.032	C3H5NO2	945.717	1164	Oxazolidin-2-one	Heterocyclic compound	497-25-6	48.6	239320	2.9313e-05	C06695	-
NMW0071	154.136	C10H18O	1195.32	1190	L-.alpha.-Terpineol	Terpenoids	10482-56-1	97.7	3.38642e+07	0.00414782	C11393	ko00902,ko01100,ko01110
NMW0082	152.12	C10H16O	1222.23	1210	(-)-trans-Isopiperitenol	Terpenoids	74410-00-7	70	1.20135e+06	0.000147147	C01123	ko00902,ko01110
NMW0100	99.032	C4H5NO2	1074.13	1242	Succinimide	Heterocyclic compound	123-56-8	53.5	604065	7.3988e-05	C07273	-
NMW0135	149.03	C8H7NS	1341.1	1326	Thiocyanic acid, phenylmethyl ester	Sulfur compounds	3012-37-1	73.7	1.10804e+07	0.00135718	C02660	-
NMW0152	170.131	C10H18O2	1156.68	1361	2,7-Octadiene-1,6-diol, 2,6-dimethyl-	Terpenoids	64142-78-5	81.4	3.57165e+07	0.0043747	C04433	ko00902,ko01110
NMW0161	178.099	C11H14O2	1414.3	1373	3-Phenyl-1-propanol, acetate	Ester	122-72-5	40.4	296372	3.6301e-05	C17663	-
NMW0193	138.068	C8H10O2	1681.91	1444	Benzeneethanol, 4-hydroxy-	Alcohol	501-94-0	54.5	471066	5.7698e-05	C06044	ko00350,ko01100
NMW0198	156.094	C12H12	1561.89	1452	Naphthalene, 1,2-dimethyl-	Aromatics	573-98-8	61.6	256681	3.1439e-05	D89712	-
NMW0231	206.094	C12H14O3	1361.13	1524	Phenol, 2-methoxy-4-(2-propenyl)-, acetate	Ester	93-28-7	75	1.86507e+06	0.000228441	C14567	-
NMW0236	152.047	C8H8O3	1468.46	1551	Benzeneacetic Acid, 4-hydroxy-	Acid	156-38-7	49.1	9	1e-09	C00642	ko00350,ko00360,ko01100
NMW0241	138.091	C6H10N4	1268.56	1560	Pentylenetetrazol	Heterocyclic compound	54-95-5	49.9	9	1e-09	D07409	-
NMW0262	184.074	C9H12O4	1669.44	1614	Phenol, 3,4,5-trimethoxy-	Phenol	642-71-7	43.9	117648	1.441e-05	-	-
NMW0279	166.063	C9H10O3	1575.68	1654	Benzenepropanoic Acid, 4-hydroxy-	Acid	501-97-3	45.5	94647.4	1.1593e-05	C01744	-
NMW0284	182.073	C13H10O	1607.76	1661	9H-Xanthene	Aromatics	92-83-1	42.9	31849.1	3.901e-06	C01464	-
NMW0295	212.116	C10H16N2O3	1426.75	1680	Butabarbital	Heterocyclic compound	125-40-6	56.1	312527	3.8279e-05	C07827	-
NMW0315	184.125	C14H16	1748.37	1725	Chamazulene	Terpenoids	529-05-5	93.8	1.12947e+06	0.000138342	C09633	-
NMW0328	180.058	C13H8O	1490.86	1752	9H-Fluoren-9-one	Aromatics	486-25-9	52.9	5.76573e+06	0.00070621	C06712	ko01100
NMW0345	184.052	C12H8O2	1669.38	1783	2-Dibenzofuranol	Alcohol	86-77-1	42.2	115531	1.4151e-05	-	-
NMW0412	272.25	C20H32	2002.93	1959	(R,1E,5E,9E)-1,5,9-Trimethyl-12-(prop-1-en-2-yl)cyclotetradeca-1,5,9-triene	Terpenoids	31570-39-5	80.8	40654	4.979e-06	C09140	-
NMW0437	290.261	C20H34O	1964.35	2034	(E,E)-3,7,11,15-tetramethyl-1,6,10,14-Hexadecatetraen-3-ol	Terpenoids	1113-21-9	67.2	154016	1.8864e-05	C20681	ko00904
NMW0463	184.1	C12H12N2	1769.87	2116	Benzidine	Amine	92-87-5	40.1	77428.8	9.484e-06	C16444	-
NMW0783	136.125	C10H16	1036.84	937	(1S)-2,6,6-Trimethylbicyclo[3.1.1]hept-2-ene	Hydrocarbons	7785-26-4	93.5	12248932	0.0015003	C06308	ko00902,ko01100,ko01110
NMW0784	128.084	C7H12O2	939.35	939	Ethyl tiglate	Ester	5837-78-5	96.3	1.35301e+06	0.000165722	C08487	-
Q108	206.167	C14H22O	1681.48	1485	3-Buten-2-one, 4-(2,2,3-trimethyl-6-methylenecyclohexyl)-, [1α(E),3α]-(.+-.)-	Ketone	101325-32-0	68.4	404278	4.9518e-05	-	-
WMW0005	150.104	C10H14O	1167.04	1114	Pinocarvone	Terpenoids	30460-92-5	77.6	1.25972e+07	0.00154295	C09884	ko00903
WMW0010	204.188	C15H24	1398.93	1398	beta-Elemen	Terpenoids	515-13-9	91.5	3.1875e+07	0.00390417	C17094	-
WMW0012	204.188	C15H24	1503.77	1435	(+)-epi-Bicyclosesquiphellandrene	Terpenoids	54274-73-6	93.4	6.63463e+06	0.000812635	-	-
WMW0013	204.188	C15H24	1473.29	1435	Bicyclosesquiphellandrene	Terpenoids	54324-03-7	83.8	8.9822e+06	0.00110018	-	-
WMW0016	196.146	C12H20O2	1290.56	1277	(-)-Bornyl acetate	Terpenoids	5655-61-8	95.6	6.53536e+07	0.00800476	-	-
WMW0017	136.125	C10H16	948.139	943	Bicyclo[2.2.1]heptane, 2,2-dimethyl-3-methylene-, (1S)-	Terpenoids	5794-04-7	96.6	50697064	0.00620958	C06305	ko00902,ko01100
WMW0022	220.183	C15H24O	1606.71	1608	Salvial-4(14)-en-1-one	Terpenoids	73809-82-2	76.4	1.38264e+06	0.000169351	-	-
WMW0023	136.125	C10H16	932.926	948	(+)-alpha-Pinene	Terpenoids	7785-70-8	97.8	4.71725e+07	0.00577788	C06306	-
WMW0027	138.104	C9H14O	1133.36	1137	4-Acetyl-1-methylcyclohexene	Hydrocarbons	6090-09-1	96.7	1.69101e+06	0.000207121	-	-
WMW0078	206.167	C14H22O	1659.42	1519	2,4-Di-tert-butylphenol	Aromatics	96-76-4	40.1	285026	3.4911e-05	-	-
WMW0087	158.131	C9H18O2	1011.41	1056	Butanoic Acid, 3-methylbutyl ester	Acid	106-27-4	85.2	4.39096e+06	0.000537822	-	-
WMW0145	184.219	C13H28	1213.33	1196	Undecane, 4,6-dimethyl-	Hydrocarbons	17312-82-2	50.3	238992	2.9273e-05	-	-
WMW0175	196.146	C12H20O2	1320.79	1315	.delta.-Terpineol, acetate	Terpenoids	93836-50-1	96.5	2.85082e+06	0.00034918	-	-
WMW0176	114.068	C6H10O2	969.652	1092	2H-Pyran-2-one, tetrahydro-6-methyl-	Ketone	823-22-3	57.4	193188	2.3662e-05	D90945	-
WMW0204	194.131	C12H18O2	1143.58	1292	Bicyclo[3.1.0]hexan-3-ol, 4-methylene-1-(1-methylethyl)-, acetate	Ester	3536-54-7	95.3	1.09177e+08	0.0123725	-	-
XMW0004	136.125	C10H16	976.923	943	Bicyclo[3.1.1]heptane, 6,6-dimethyl-2-methylene-, (1S)-	Terpenoids	18172-67-3	96.7	1.17152e+08	0.0143492	C06307	ko00902,ko01110
XMW0019	136.052	C8H8O2	1303.53	1457	Acetophenone, 4'-hydroxy-	Ketone	99-93-4	73.7	995922	0.000121985	C10700	ko01100
XMW0042	85.028	C2H3N3O	1084	1012	3H-1,2,4-Triazol-3-one, 1,2-dihydro-	Heterocyclic compound	930-33-6	64.8	1.23301e+06	0.000151025	D82632	-
XMW0061	204.079	C12H12O3	1670.14	1726	Ethanone, 1,1',1''-(1,3,5-benzenetriyl)tris-	Ketone	779-90-8	78.6	6.10767e+06	0.000748092	-	-
XMW0087	206.131	C13H18O2	1357.99	1552	1-Pentanone, 1-(p-anisyl)-3-methyl-	Ketone	66333-82-2	75.4	657855	8.0577e-05	-	-
XMW0088	151.038	C6H5N3O2	1619.4	1475	Pyrolo[3,2-d]pyrimidin-2,4(1H,3H)-dione	Ketone	65996-50-1	79	1.69018e+06	0.00020702	-	-
XMW0108	198.235	C14H30	1263.9	1285	2,4-Dimethyldodecane	Hydrocarbons	6117-99-3	54	351510	4.3054e-05	-	-
XMW0109	184.219	C13H28	1221.6	1249	Dodecane, 4-methyl-	Hydrocarbons	6117-97-1	47	165129	2.0226e-05	-	-
XMW0124	117.058	C8H7N	1297.26	1203	m-Aminophenylacetylene	Amine	54060-30-9	73.2	1.22594e+06	0.000150158	-	-
XMW0126	134.11	C10H14	1024.4	1042	Benzene, 1-methyl-3-(1-methylethyl)-	Aromatics	535-77-3	97.9	1.07331e+08	0.0131463	-	-
XMW0136	200.157	C15H20	1573.28	1542	4-Isopropyl-6-methyl-1-methylene-1,2,3,4-tetrahydronaphthalene	Terpenoids	50277-34-4	72.9	487744	5.9741e-05	-	-
XMW0139	198.141	C15H18	1792.56	1706	6-Isopropyl-1,4-dimethylnaphthalene	Terpenoids	489-77-0	78.2	3127831	0.000383109	-	-
XMW0144	152.12	C10H16O	1150.41	1121	(+)-2-Bornanone	Terpenoids	464-49-3	97.5	9.0696e+08	0.111088	C00808	ko00902,ko01110
XMW0146	194.131	C12H18O2	1741.85	1577	(3S,3aR)-3-Butyl-3a,4,5,6-tetrahydroisobenzofuran-1(3H)-one	Ester	4567-33-3	89.8	9	1e-09	C17002	-
XMW0147	204.188	C15H24	1486.53	1480	1-Methyl-4-(6-methylhept-5-en-2-yl)cyclohexa-1,3-diene	Terpenoids	451-55-8	94.8	4.48748e+07	0.00549645	-	-
XMW0148	85.039	CH3N5	1544.12	1396	1H-Tetrazol-5-amine	Heterocyclic compound	4418-61-5	88.3	1.21903e+07	0.00149312	-	-
XMW0151	204.188	C15H24	1419.6	1469	Epizonarene	Terpenoids	41702-63-0	65.6	211364	2.5889e-05	-	-
XMW0192	136.125	C10H16	1089.7	919	(+)-4-Carene	Terpenoids	29050-33-7	97.2	1.22093e+07	0.00149544	-	-
XMW0197	204.188	C15H24	1455.53	1440	(1S,4S,4aS)-1-Isopropyl-4,7-dimethyl-1,2,3,4,4a,5-hexahydronaphthalene	Terpenoids	267665-20-3	75.8	1.03915e+06	0.00012728	-	-
XMW0240	142.172	C10H22	1056.08	931	3-Ethyl-3-methylheptane	Hydrocarbons	17302-01-1	60.6	191509	2.3457e-05	-	-
XMW0247	202.172	C15H22	1489.17	1556	Benzene, 1-methyl-4-(1,2,2-trimethylcyclopentyl)-, (R)-	Terpenoids	16982-00-6	83.7	1.81484e+07	0.00222288	-	-
XMW0250	176.12	C12H16O	1274.44	1440	1-Pentanone, 1-(4-methylphenyl)-	Ketone	1671-77-8	63	488363	5.9817e-05	-	-
XMW0262	202.172	C15H22	1415.07	1385	1,1,7,7a-Tetramethyl-1a,2,6,7,7a,7b-hexahydro-1H-cyclopropa[a]naphthalene	Terpenoids	154098-14-3	53.2	419804	5.1419e-05	-	-
XMW0269	186.126	C10H18O3	1105.23	1190	2-Methylbutanoic anhydride	Others	1468-39-9	80.9	6.85822e+06	0.000840022	D74606	-
XMW0274	129.043	C5H7NO3	1359.18	1174	3-Acetyl-2-oxo-1,3-oxazolidine	Heterocyclic compound	1432-43-5	49.3	25781	3.158e-06	-	-
XMW0289	124.052	C7H8O2	1049.11	1039	2-Acetyl-5-methylfuran	Heterocyclic compound	1193-79-9	44.8	669134	8.1958e-05	-	-
XMW0300	122.073	C8H10O	1185.69	1127	Phenol, 3,5-dimethyl-	Phenol	108-68-9	72.9	2.07921e+06	0.000254669	D89931	-
XMW0328	226.016	C8H12Cl2O3	1783.19	1570	4-Chlorobutanoic anhydride	Halogenated hydrocarbons	1000333-91-1	68.1	9	1e-09	-	-
XMW0331	256.131	C13H20O5	1623.32	1787	Fumaric acid, butyl tetrahydrofurfuryl ester	Ester	1000330-57-9	45	271251	3.3224e-05	-	-
XMW0350	195.126	C11H17NO2	1760.07	1572	Pyrrolidine, N-(1-cyclopenten-3-one-1-yl)-2-(methoxymethyl)-	Heterocyclic compound	1000156-48-0	45.6	9	1e-09	-	-
XMW0357	99.054	C2H5N5	1458.92	-	5-Amino-2-methyl-2H-tetrazole	Heterocyclic compound	6154-04-7	54.9	737340	9.0312e-05	-	-
XMW0358	152.084	C9H12O2	1251.58	1176	1-Pentanone, 1-(2-furanyl)-	Heterocyclic compound	3194-17-0	78.8	1199321	0.000146898	-	-
XMW0366	134.11	C10H14	1103.38	1133	Benzene, 1,2,3,5-tetramethyl-	Aromatics	527-53-7	74	190802	2.337e-05	-	-
XMW0375	204.188	C15H24	1516.85	1490	Guaia-1(10),11-diene	Terpenoids	1000374-19-7	94.8	1.09281e+07	0.00133852	-	-
XMW0379	204.188	C15H24	1431.91	1407	Bicyclo[5.2.0]nonane, 2-methylene-4,8,8-trimethyl-4-vinyl-	Terpenoids	242794-76-9	98	1.0051e+08	0.0123108	-	-
XMW0383	204.188	C15H24	1464.7	1472	1,4,7,-Cycloundecatriene, 1,5,9,9-tetramethyl-, Z,Z,Z-	Hydrocarbons	1000062-61-9	98.4	3.14066e+07	0.00384681	-	-
XMW0401	82.053	C4H6N2	811.94	929	1H-Imidazole, 1-methyl-	Heterocyclic compound	616-47-7	43	1.24205e+06	0.000152132	D70869	-
XMW0404	124.016	C6H4O3	1180.57	1077	2,5-FurandicarboxAldehyde	Aldehyde	823-82-5	66.2	958553	0.000117407	C20899	-
XMW0442	136.1	C8H12N2	1143.06	1185	Betahistine	Heterocyclic compound	5638-76-6	53.1	2.07702e+07	0.00254401	D07522	-
XMW0443	170.131	C10H18O2	1345.82	1197	(E)-2,6-Dimethylocta-3,7-diene-2,6-diol	Alcohol	51276-34-7	52.3	2.53998e+06	0.000311107	-	-
XMW0448	112.05	C2H4N6	1482.22	1279	1,2,4,5-Tetrazine-3,6-diAmine	Amine	19617-90-4	49.1	9	1e-09	-	-
XMW0459	81.989	CH3FOS	1006.43	-	Methanesulfinyl fluoride	Halogenated hydrocarbons	56755-41-0	74.7	853688	0.000104563	-	-
XMW0467	189.115	C12H15NO	1801.07	1619	2-Pyridin-2-ylmethyl-cyclohexanone	Ketone	113777-22-3	43.1	9	1e-09	-	-
XMW0489	152.12	C10H16O	1287.41	1120	p-Mentha-1(7),2-dien-8-ol	Terpenoids	65293-09-6	80.6	391358	4.7935e-05	-	-
XMW0497	139.993	C6H4O2S	1048.31	1261	2,5-ThiophenedicarboxAldehyde	Aldehyde	932-95-6	45.9	829330	0.00010158	-	-
XMW0503	154.063	C8H10O3	1170.33	1359	2-Acetyl-1,3-cyclohexanedione	Ketone	4056-73-9	41.9	955178	0.000116994	-	-
XMW0533	148.035	C9H8S	1330.3	1259	3-Methylbenzothiophene	Heterocyclic compound	1455-18-1	50.9	9	1e-09	-	-
XMW0552	204.115	C13H16O2	1566.54	1458	2,2'-Isopropylidenebis(5-methylfuran)	Heterocyclic compound	59212-75-8	72.6	427391	5.2349e-05	-	-
XMW0557	204.061	C12H12OS	1676.5	1697	3-Acetyl-2,5-dimethylbenzo(b)thiophene	Heterocyclic compound	6179-04-0	52.2	241820	2.9619e-05	-	-
XMW0576	121.089	C8H11N	1222.56	1102	BenzeneethanAmine	Amine	64-04-0	67.9	445090	5.4516e-05	C05332	ko00360,ko01100
XMW0579	85.039	CH3N5	1399.23	-	5H-Tetrazol-5-Amine	Amine	1000273-02-0	61.5	410882	5.0326e-05	-	-
XMW0662	142.078	C11H10	1317.96	1298	Naphthalene, 2-methyl-	Aromatics	91-57-6	50.4	442416	5.4189e-05	C14098	-
XMW0664	166.063	C9H10O3	1591.75	1650	BenzAldehyde, 2,4-dihydroxy-3,6-dimethyl-	Aldehyde	34883-14-2	66.9	322033	3.9444e-05	-	-
XMW0684	148.1	C9H12N2	1393.43	1174	2-Isopropenyl-3,6-dimethylpyrazine	Heterocyclic compound	1000109-60-7	81.6	9	1e-09	-	-
XMW0728	176.12	C12H16O	1185.61	1393	Benzenemethanol, 4-methyl-.alpha.-(1-methyl-2-propenyl)-, (R*,R*)-	Alcohol	83173-76-6	68	3.37047e+06	0.000412828	-	-
XMW0729	150.141	C11H18	1214.83	1071	Cyclohexane, 2-ethenyl-1,1-dimethyl-3-methylene-	Hydrocarbons	95452-08-7	63.3	224475	2.7495e-05	-	-
XMW0731	148.125	C11H16	1384.03	1246	Benzene, pentamethyl-	Aromatics	700-12-9	62.3	1.21643e+06	0.000148993	-	-
XMW0765	112.089	C7H12O	890.918	898	4-Heptenal	Aldehyde	62238-34-0	75.6	67087.7	8.217e-06	D90892	-
XMW0778	242.152	C13H22O4	1073.84	1090	Ethyl 2-(5-methyl-5-vinyltetrahydrofuran-2-yl)propan-2-yl carbonate	Heterocyclic compound	1000373-80-3	77.1	2.64708e+06	0.000324224	-	-
XMW0781	181.038	C8H7NO4	1651.73	1383	2-Nitrophenyl acetate	Ester	610-69-5	43.6	153208	1.8766e-05	D79947	-
XMW0802	148.064	C8H8N2O	1361.43	1437	2-Hydroxymethylbenzimidazole	Heterocyclic compound	22128-99-0	41	386640	4.7357e-05	D87080	-
XMW0803	196.146	C12H20O2	1267.75	1298	Iso-3-thujyl acetate	Ester	62181-90-2	89.4	9.60868e+06	0.00117691	-	-
XMW0818	234.162	C15H22O2	1700.89	-	Cyclopropanecarboxylic acid, (adamantanyl-1)methyl ester	Ester	1000282-78-0	44.8	9	1e-09	-	-
XMW0822	204.188	C15H24	1439.07	1432	Tricyclo[4.4.0.02,7]decane, 1-methyl-3-methylene-8-(1-methylethyl)-, stereoisomer	Terpenoids	18252-44-3	96.5	4.28008e+06	0.000524241	-	-
XMW0829	182.111	C11H15FO	1344.46	1315	(2-Fluorophenyl) methanol, 2-methylpropyl ether	Alcohol	1000374-66-5	70.9	5.98904e+06	0.000733562	-	-
XMW0833	189.115	C12H15NO	1529.27	1765	Cyclobutanecarboxamide, N-(3-methylphenyl)-	Amine	1000307-04-7	59	804959	9.8595e-05	-	-
XMW0834	216.079	C13H12O3	1698.39	1780	3,5-Dihydroxy-4'-methoxydiphenyl	Alcohol	54960-96-2	52.3	153440	1.8794e-05	-	-
XMW0837	204.188	C15H24	1393.46	1580	1-(3-Methylbutyl)-2,3,5,6-tetramethylbenzene	Aromatics	116761-73-0	76.3	929853	0.000113892	-	-
XMW0840	206.153	C11H18N4	1819.6	1918	6-Methyl-2-(piperidin-1-ylmethyl)-4-pyrimidinylAmine	Amine	112860-60-3	40.9	9	1e-09	-	-
XMW0841	204.115	C13H16O2	1746.87	1560	1-Penten-3-one, 1-(4-methoxyphenyl)-4-methyl-	Ketone	103-13-9	53	9	1e-09	-	-
XMW0847	206.167	C14H22O	1525.13	1397	Phenol, 2,5-bis(1-methylpropyl)-	Phenol	54932-77-3	45.3	86486.3	1.0593e-05	-	-
XMW0851	202.074	C11H10N2O2	1583.29	1765	Pyrimidine, 4-(2-hydroxy-5-methoxyphenyl)-	Heterocyclic compound	97630-77-8	71.4	547948	6.7115e-05	-	-
XMW0852	261.061	C11H10F3NO3	1532.73	1548	l-Alanine, N-(2,3,4-trifluorobenzoyl)-, methyl ester	Ester	1000299-62-7	70.3	3.13019e+06	0.000383399	-	-
XMW0870	304.24	C20H32O2	1786.82	2053	(1aR,3S,7R,7aR,7bS)-1,1,7,7a-Tetramethyl-1a,2,3,5,6,7,7a,7b-octahydro-1H-cyclopropa[a]naphthalen-3-yl 3-methylbutanoate	Terpenoids	1000414-30-6	76.3	815264	9.9857e-05	-	-
XMW0881	114.068	C6H10O2	865.118	842	2-Butenoic acid, 3-methyl-, methyl ester	Ester	924-50-5	56.5	312027	3.8218e-05	-	-
XMW0885	136.125	C10H16	905.353	908	Santolina triene	Hydrocarbons	2153-66-4	92.3	833176	0.000102051	-	-
XMW0887	144.115	C8H16O2	945.894	946	Butanoic acid, 2-methyl-, propyl ester	Ester	37064-20-3	86.2	1.2477e+06	0.000152823	D92159	-
XMW0892	102.043	C3H6N2O2	1016.9	1125	Propanediamide	Amine	108-13-4	53.3	244705	2.9972e-05	D77721	-
XMW0893	96.014	C2H6FOP	1200.71	-	Dimethylphosphinic fluoride	Halogenated hydrocarbons	753-70-8	74.7	1.90273e+06	0.000233054	-	-
XMW0906	134.11	C10H14	1113.94	975	Benzene, tert-butyl-	Aromatics	98-06-6	48.3	273951	3.3555e-05	-	-
XMW0915	152.12	C10H16O	1129.21	1120	1,7,7-Trimethylbicyclo[2.2.1]hept-5-en-2-ol	Terpenoids	1000190-98-1	75.6	651522	7.9801e-05	-	-
XMW0921	168.061	C9H12OS	1387.79	1328	1-Pentanone, 1-(2-thienyl)-	Ketone	53119-25-8	43.5	9	1e-09	-	-
XMW0929	146.073	C10H10O	1218.97	1220	Benzofuran, 4,7-dimethyl-	Heterocyclic compound	28715-26-6	72.2	42801.8	5.243e-06	-	-
XMW0930	218.092	C11H13F3O	1218.96	1210	3,4,5-Trifluorobenzyl Alcohol, 2-methylpropyl ether	Alcohol	1000375-25-0	55.3	527752	6.4641e-05	-	-
XMW0947	182.131	C11H18O2	1325.23	1319	(E)-Hex-3-enyl (E)-2-methylbut-2-enoate	Ester	1000373-74-1	66.3	585150	7.1672e-05	-	-
XMW0951	194.131	C12H18O2	1222.04	1346	2-Cyclohexen-1-ol, 2-methyl-5-(1-methylethenyl)-, acetate, (1R-cis)-	Ester	7111-29-7	85.8	2.50827e+06	0.000307223	-	-
XMW0957	204.188	C15H24	1368.89	1331	Silphiperfol-5-ene	Halogenated hydrocarbons	138752-24-6	88.3	39954	4.894e-06	-	-
XMW0962	192.115	C12H16O2	1390.4	1392	Butanoic acid, 2-methyl-, phenylmethyl ester	Ester	56423-40-6	85.5	2.57328e+06	0.000315185	-	-
XMW0964	204.188	C15H24	1570.19	1402	Petasitene	Terpenoids	443124-67-2	40.6	1.52221e+07	0.00186446	-	-
XMW0971	190.099	C12H14O2	1445.96	1446	Benzyl angelate	Ester	37526-87-7	79	1.96542e+07	0.00240732	-	-
XMW0979	204.188	C15H24	1479.76	1476	(4R,4aS,6S)-4,4a-Dimethyl-6-(prop-1-en-2-yl)-1,2,3,4,4a,5,6,7-octahydronaphthalene	Terpenoids	823810-22-6	94.9	1.49771e+06	0.000183446	-	-
XMW0980	204.188	C15H24	1413.72	1395	(1R,3aR,4aR,8aR)-1,4,4,6-Tetramethyl-1,2,3,3a,4,4a,7,8-octahydrocyclopenta[1,4]cyclobuta[1,2]benzene	Terpenoids	94482-89-0	94	2.09795e+06	0.000256965	-	-
XMW0999	220.183	C15H24O	1684.59	1589	Isoaromadendrene epoxide	Heterocyclic compound	1000159-36-6	80.9	1.6419e+06	0.000201106	-	-
XMW1011	220.183	C15H24O	1739	1631	Ledene oxide-(II)	Heterocyclic compound	1000159-36-7	69.5	3.75272e+06	0.000459649	-	-
XMW1015	241.277	C16H35N	1473.54	1790	NonylAmine, 1-heptyl-	Amine	24539-83-1	45.7	9	1e-09	-	-
XMW1020	242.031	C11H15BrO	1551.24	1499	(3-Bromo-1-methylpropoxymethyl)benzene	Halogenated hydrocarbons	51666-29-6	56.8	4.59617e+06	0.000562957	-	-
XMW1026	218.167	C15H22O	1588.03	1756	1(2H)-Naphthalenone, 3,4,4a,5,6,7-hexahydro-4a,5-dimethyl-3-(1-methylethenyl)-, [3S-(3.alpha.,4a.alpha.,5.alpha.)]-	Terpenoids	562-23-2	86.5	3.33897e+07	0.0040897	-	-
XMW1027	222.198	C15H26O	1640.53	1667	(1S,4aS,7R,8aS)-1,4a-Dimethyl-7-(prop-1-en-2-yl)decahydronaphthalen-1-ol	Terpenoids	6168-59-8	57.4	9.54563e+06	0.00116919	-	-
XMW1033	262.193	C17H26O2	1866.93	1832	trans-Valerenyl acetate	Ester	101527-74-6	87.8	3.355e+06	0.000410933	-	-
XMW1035	220.183	C15H24O	1722.47	1577	(-)-Spathulenol	Terpenoids	77171-55-2	77.9	899133	0.000110129	-	-
XMW1040	221.069	C11H11NO4	1540.4	1778	3-Methylbut-2-enoic acid, 4-nitrophenyl ester	Ester	1000307-59-8	81.5	7.98525e+07	0.00978066	-	-
XMW1052	233.178	C15H23NO	1856.36	1923	2(1H)-Pyridinone, 1-cyclohexyl-3,4,5,6-tetramethyl-	Ketone	82754-44-7	43.1	9	1e-09	-	-
XMW1084	168.115	C10H16O2	1187.7	1199	2-Butenoic acid, 3-hexenyl ester, (E,Z)-	Ester	65405-80-3	69.3	568602	6.9645e-05	-	-
XMW1104	204.103	C8H17N2O2P	1472.58	-	Methyl N,N-dipropylphosphoramidocyanidate	Ester	1000298-42-0	62.1	2.02757e+06	0.000248344	-	-
XMW1108	220.183	C15H24O	1549.29	1516	Phenol, 2,4,6-tris(1-methylethyl)-	Phenol	2934-07-8	56.7	5.85673e+06	0.000717356	-	-
XMW1120	99.014	C4H5NS	985.899	905	Thiocyanic acid, 2-propenyl ester	Ester	764-49-8	58.7	638193	7.8168e-05	-	-
XMW1123	134.11	C10H14	1138.05	1074	Benzene, 2-ethyl-1,4-dimethyl-	Aromatics	1758-88-9	72.6	999384	0.000122409	-	-
XMW1149	204.188	C15H24	1361.57	1338	(1R,3aS,8aS)-1,4,4,6-Tetramethyl-1,2,3,3a,4,5,7,8-octahydrocyclopenta[c]pentalene	Terpenoids	871660-96-7	57.2	485120	5.9419e-05	-	-
XMW1159	218.106	C12H14N2O2	1810.53	1897	5H-Oxazolo[3,2-a]pyridine-8-carbonitrile, 6-ethyl-2,3-dihydro-2,7-dimethyl-5-oxo-	Heterocyclic compound	1000337-58-3	65.3	155688	1.9069e-05	-	-
XMW1166	204.061	C12H12OS	1790.44	1697	2-Acetyl-3,5-dimethylbenzo(b)thiophene	Heterocyclic compound	6179-05-1	57.8	235279	2.8818e-05	-	-
XMW1167	220.183	C15H24O	1564.54	1606	(1R,3E,7E,11R)-1,5,5,8-Tetramethyl-12-oxabicyclo[9.1.0]dodeca-3,7-diene	Terpenoids	19888-34-7	85.9	1.06126e+07	0.00129987	-	-
XMW1172	164.047	C9H8O3	1622.08	1378	3,6-Dimethyl-4H-furo[3,2-c]pyran-4-one	Heterocyclic Compound	36745-38-7	72.3	1.03592e+07	0.00126884	-	-
XMW1175	302.168	C19H23FO2	1612.12	1968	4-Fluorobenzoic acid, 2-(1-adamantyl)ethyl ester	Aromatics	1000282-99-6	49.1	729789	8.9387e-05	-	-
XMW1205	145.056	C6H11NOS	1100.22	1303	2-Acetyl-2,3,5,6-tetrahydro-1,4-thiazine	Heterocyclic compound	1000281-47-3	51.8	577075	7.0682e-05	-	-
XMW1210	136.065	C5H13O2P	1575.84	-	Phosphinic acid, diethyl-, methyl ester	Ester	1000306-03-5	44.3	9	1e-09	-	-
XMW1224	88.027	C2H4N2O2	850.927	1039	Ethanediamide	Amine	471-46-5	48.5	245148	3.0027e-05	D70377	-
XMW1228	202.121	C10H18O4	1288.96	1338	Butanedioic acid, dipropyl ester	Ester	925-15-5	57.2	34320.2	4.204e-06	-	-
XMW1230	170.131	C10H18O2	1194.57	1145	Pentan-2-yl (E)-2-methylbut-2-enoate	Ester	1000373-74-2	65.8	1.35269e+06	0.000165682	-	-
XMW1231	184.146	C11H20O2	1091.98	1231	Hexan-3-yl (E)-2-methylbut-2-enoate	Ester	1000373-75-8	48.2	9	1e-09	-	-
XMW1234	144.053	C5H8N2O3	1249.25	1468	(2E)-2-(Acetylhydrazono)propanoic acid	Nitrogen compounds	64096-81-7	45.4	53381.8	6.538e-06	-	-
XMW1251	172.002	C7H8OS2	1400.56	1373	2-Propanone, 1-(5-methyl-3H-1,2-dithiol-3-ylidene)-	Sulfur compounds	1005-55-6	48.6	98342.3	1.2045e-05	-	-
XMW1292	144.115	C8H16O2	913.004	955	Butanoic acid, 2-methylpropyl ester	Ester	539-90-2	50.4	198430	2.4304e-05	-	-
XMW1296	130.099	C7H14O2	953.337	842	Propanoic acid, 2-methyl-, propyl ester	Ester	644-49-5	45.1	349645	4.2826e-05	D91081	-
XMW1327	156.163	C9H20N2	973.981	1181	Propanal, dipropylhydrazone	Nitrogen compounds	34687-35-9	43.4	332900	4.0775e-05	-	-
XMW1332	142.099	C8H14O2	1015.17	1079	2,2'-Bifuran, octahydro-	Heterocyclic compound	1592-33-2	76.2	2.03328e+06	0.000249044	-	-
XMW1401	184.146	C11H20O2	1235.7	1237	n-Valeric acid cis-3-hexenyl ester	Ester	35852-46-1	78	4.01068e+06	0.000491244	-	-
XMW1434	124.125	C9H16	849.289	924	Cyclohexene, 3-(1-methylethyl)-	Hydrocarbons	3983-08-2	72.4	3.21867e+06	0.000394235	-	-
XMW1456	210.089	C11H14O4	1392.55	1524	4-Methoxybenzoic acid, 2-methoxyethyl ester	Ester	1000331-49-0	49.6	324946	3.9801e-05	-	-
XMW1486	264.209	C17H28O2	1790.28	1727	5-Azulenemethanol, 1,2,3,4,5,6,7,8-octahydro-.alpha.,.alpha.,3,8-tetramethyl-, acetate, [3S-(3.alpha.,5.alpha.,8.alpha.)]-	Ester	134-28-1	71.2	9	1e-09	-	-
XMW1488	329.233	C19H30F3N	1555.81	1884	3-TrifluoromethylbenzylAmine, N-decyl-N-methyl-	Amine	1000310-29-2	74.8	418795	5.1296e-05	-	-
XMW1492	190.136	C13H18O	1579.74	1464	BenzeneacetAldehyde, .alpha.-methyl-4-(2-methylpropyl)-	Aldehyde	51407-46-6	42.4	9	1e-09	-	-
XMW1495	272.25	C20H32	1807.63	1801	.alpha.-Phellandrene, dimer	Aromatics	7350-11-0	50.5	94495.2	1.1574e-05	-	-
XMW1505	311.094	C13H14F5NO2	1208	1376	4-Methoxy-N-methylphenylethylamine, pentafluorpropionyl	Halogenated hydrocarbons	1000099-88-2	63.2	726897	8.9033e-05	-	-
XMW1512	126.141	C9H18	887.867	799	2,3,3-Trimethyl-1-hexene	Hydrocarbons	1000113-52-1	40.4	110013	1.3475e-05	-	-
XMW1536	222.198	C15H26O	1529.05	1581	1R,4s,7s,8R,11R-2,2,4,8-Tetramethyltricyclo[5.3.1.0(4,11)]undecan-7-ol	Terpenoids	1000140-22-9	86.2	441196	5.4039e-05	-	-
XMW1548	123.068	C7H9NO	1019.45	1167	3-Formyl-4,5-dimethyl-pyrrole	Heterocyclic compound	1000145-89-7	51	1.66406e+06	0.00020382	-	-
XMW1560	162.01	C4H6N2O3S	1318.4	1615	N-(methylthio)carbonyl-Oxamide	Amine	1000151-70-0	45.5	95382.4	1.1683e-05	-	-
XMW1576	180.115	C11H16O2	1177.52	1175	(E)-2-Butenoic acid, 2-(methylenecyclopropyl)prop-2-yl ester	Ester	1000158-24-3	50.2	9	1e-09	-	-
XMW1614	220.183	C15H24O	1734.59	1690	6-Isopropenyl-4,8a-dimethyl-1,2,3,5,6,7,8,8a-octahydro-naphthalen-2-ol	Terpenoids	1000189-10-2	88.2	1352341	0.00016564	-	-
XMW1625	242.116	C13H22S2	1879.85	1814	2-(1,4,4-Trimethylcyclohex-2-enyl)[1,3]dithiane	Heterocyclic compound	1000191-03-0	46.1	641605	7.8586e-05	-	-
XMW1627	210.162	C13H22O2	1406.04	1503	Acetic acid, 4a-methyldecahydronaphthalen-1-yl ester	Ester	1000191-50-9	62	157428	1.9282e-05	-	-
XMW1649	194.131	C12H18O2	1377.23	-	2,6,6-trimethyl-Bicyclo[3.1.1]hept-2-en-4-ol, acetate	Ester	1000195-66-0	61.4	80885	9.907e-06	-	-
XMW1679	235.194	C15H25NO	1695.33	1966	dl-2-Benzylaminooctanol	Alcohol	1000241-42-4	55.6	1.48611e+06	0.000182024	-	-
XMW1710	327.072	C15H12F3NO4	1815.1	2075	1-trifluoromethyl-4-(2-methoxybenzyloxy)-3-nitro-Benzene	Halogenated hydrocarbons	1000276-66-9	40.5	92511.1	1.1331e-05	-	-
XMW1712	161.059	C8H7N3O	1493.28	1618	3-(4-pyridyl)-Pyrazol-5-ol	Heterocyclic compound	1000277-17-6	52.8	3.25974e+08	0.0399266	-	-
XMW1719	230.055	C11H9F3O2	1469.72	1306	2,3,4-Trifluorobenzoic acid, cyclobutyl ester	Ester	1000283-00-1	50.7	265004	3.2459e-05	-	-
XMW1724	248.178	C16H24O2	1578.29	1844	Methyl n-hexyl ketone-1-phenyl-1,2-ethanediol ketal 2	Ketone	1000285-39-8	48.3	43347.1	5.309e-06	-	-
XMW1725	224.062	C10H12N2O2S	1801.1	1842	2-Acetylmethylamino-4,5,6,7-tetrahydrobenzothiazol-7-one	Heterocyclic compound	1000285-58-1	51.4	9	1e-09	-	-
XMW1765	136.007	C2H5F4P	1606.33	-	Ethyltetrafluorophosphorane	Halogenated hydrocarbons	1000306-13-5	58.6	9	1e-09	-	-
XMW1766	161.058	C4H11F3NP	1791.06	-	Dimethylaminoethyltrifluorophosphorane	Halogenated hydrocarbons	1000306-14-2	40.1	9	1e-09	-	-
XMW1767	176.069	C4H12F3N2P	1407.24	-	Bis(dimethylamino)trifluorophosphorane	Halogenated hydrocarbons	1000306-14-7	67.6	1.3258e+06	0.000162389	-	-
XMW1782	297.025	C13H6F3NO4	1619.91	2014	2,3,4-Trifluorobenzoic acid, 4-nitrophenyl ester	Ester	1000308-03-6	69	3.99613e+06	0.000489462	-	-
XMW1789	266.165	C12H27O4P	1326.09	-	Phosphoric acid, diethyl octyl ester	Ester	1000308-90-4	40.5	50496.1	6.185e-06	-	-
XMW1807	239.171	C14H25NS	1697.17	1738	N,N-dibutyl-2-(2-thiophenyl)-Ethylamine	Heterocyclic compound	1000310-34-1	52.6	9	1e-09	-	-
XMW1810	329.233	C19H30F3N	1517.7	1884	N-decyl-N-methyl-2-TrifluoromethylbenzylAmine	Amine	1000310-42-9	65	236394	2.8955e-05	-	-
XMW1867	220.146	C14H20O2	1609.44	1593	3-Phenylpropionic acid, 3-pentyl ester	Ester	1000325-76-0	73.9	7.6607e+06	0.000938313	-	-
XMW1877	202.122	C11H14N4	1691.55	1759	4-(1-Methylpropylamino)pyrido[3,2-c]pyridazine	Heterocyclic compound	1000326-90-2	41	78586.3	9.626e-06	-	-
XMW1916	186.035	C8H10O3S	1091.27	1336	2-Thiophenecarboxylic acid, 2-methoxyethyl ester	Heterocyclic compound	1000330-98-8	45.3	132197	1.6192e-05	-	-
XMW1955	205.087	C8H16NO3P	1471.91	-	Diisopropyl cyanomethylphosphonate	Ester	1000342-48-1	41	9	1e-09	-	-
XMW1969	307.178	C17H25NO4	1815.45	2258	N-(2-methoxybenzoyl)-L-Valine, isobutyl ester	Ester	1000346-59-0	40.6	40176.4	4.921e-06	-	-
XMW1980	204.042	C11H8O4	1573.66	1920	3-acetyl-7-hydroxy-2H-1-Benzopyran-2-one	Heterocyclic compound	1000351-35-1	59.5	2.94422e+06	0.00036062	-	-
XMW2019	154.074	C7H10N2O2	1244.89	1465	2,5-dimethyl-3-Furancarboxylic acid, hydrazide	Heterocyclic compound	1000362-59-6	45.2	520208	6.3717e-05	-	-
XMW2036	152.047	C8H8O3	990.696	1233	Formic acid, 2-methoxyphenyl ester	Ester	1000368-70-7	63.2	1.34755e+06	0.000165053	-	-
XMW2040	172.11	C9H16O3	1114.22	1091	3-Oxobutan-2-yl 2-methylbutanoate	Ester	1000372-70-6	52.5	378819	4.6399e-05	-	-
XMW2048	236.178	C15H24O2	1569.72	-	(1R,4S)-1,7,7-Trimethylbicyclo[2.2.1]heptan-2-yl (E)-2-methylbut-2-enoate	Ester	1000373-72-0	76.1	9.05286e+07	0.0110883	-	-
XMW2116	267.126	C17H17NO2	1112.47	-	4-(3,4-dihydro-6-methoxy-1(2H)-quinolinyl)-benzaldehyde	Heterocyclic compound	1000396-94-0	53.8	67507.3	8.269e-06	-	-
XMW2122	401.178	C29H23NO	1402.36	-	4-fluoro-3-nitro-benzoic acid, 2,4-bis(1,1-dimethylpropyl)phenyl ester	Ester	1000398-95-7	41.8	2614.88	3.2e-07	-	-
XMW2125	190.063	C11H10O3	1390.08	1528	2-methyl-2-propenoic acid, 4-formylphenyl ester	Ester	1000400-21-0	60.8	241554	2.9586e-05	-	-
XMW2130	210.089	C11H14O4	1665.44	1460	4-(dimethoxymethyl)-benzoic acid, methyl ester	Ester	1000400-60-9	62.4	133595	1.6363e-05	-	-
XMW2138	159.047	C5H9N3OS	1310.7	-	5-(methoxymethyl)-N-methyl-1,3,4-thiadiazol-2-amine	Heterocyclic compound	1000404-37-9	42.5	57862.5	7.087e-06	-	-
XMW2167	250.157	C15H22O3	1711.01	1673	6-Methoxythymyl isobutyrate	Ester	1000413-80-3	48.7	9	1e-09	-	-
XMW2168	236.178	C15H24O2	1335.4	1501	Sabinyl, 2-methylbutanoate	Ester	1000413-83-4	75.9	3.40243e+06	0.000416743	-	-
XMW2195	262.193	C17H26O2	1858.18	1817	cis-Valerenyl acetate	Ester	101527-78-0	44.3	9	1e-09	-	-
XMW2198	165.115	C10H15NO	1383.56	1384	2-[methyl(phenylmethyl)amino]-Ethanol	Amine	101-98-4	66.9	5.58935e+07	0.00684606	D70360	-
XMW2202	168.042	C8H8O4	1524.7	1691	3,4-dihydroxy-Benzeneacetic Acid	Acid	102-32-9	54.2	301557	3.6936e-05	C01161	ko00350,ko01100
XMW2257	194.131	C12H18O2	1329.56	1327	Myrtenyl acetate	Ester	1079-01-2	93.1	536870	6.5758e-05	-	-
XMW2312	165.079	C9H11NO2	1176.52	1465	methyl-Carbamic acid,3-methylphenyl ester	Ester	1129-41-5	60.9	447847	5.4854e-05	C18747	-
XMW2316	188.047	C11H8O3	1432.13	1686	2-acetyl-1,3-Indandione	Ketone	1133-72-8	47.4	177314	2.1718e-05	-	-
XMW2343	160.089	C11H12O	1405.98	1236	1-Methylene-2-benzyloxy-cyclopropane	Aromatics	119819-29-3	65.6	1.05862e+06	0.000129664	-	-
XMW2363	166.063	C9H10O3	1378.6	1373	4-methoxy-Benzoic acid, methyl ester	Ester	121-98-2	87.3	9	1e-09	-	-
XMW2391	248.178	C16H24O2	1795.58	1792	Methyl 2-((2R,4aR)-4a,8-dimethyl-1,2,3,4,4a,5,6,7-octahydronaphthalen-2-yl)acrylate	Ester	132342-55-3	89.5	180519	2.2111e-05	-	-
XMW2395	110.048	C5H6N2O	959.35	975	6-methyl-3(2H)-Pyridazinone	Heterocyclic compound	13327-27-0	63.5	2.30555e+06	0.000282393	-	-
XMW2420	86.993	F3NO	1258.27	-	TrifluoroAmine oxide	Amine	13847-65-9	58.6	415968	5.0949e-05	-	-
XMW2428	194.131	C12H18O2	1294.99	1297	(1S,3S,5S)-1-Isopropyl-4-methylenebicyclo[3.1.0]hexan-3-yl acetate	Ester	139757-62-3	97.2	2.40222e+08	0.0294233	-	-
XMW2461	114.018	C2H2N4O2	1324.28	1241	4-nitro-2H-[1,2,3]Triazole	Heterocyclic compound	14544-45-7	50	439728	5.386e-05	-	-
XMW2462	222.198	C15H26O	1656.14	1645	Agarospirol	Terpenoids	1460-73-7	92.6	7.68525e+06	0.00094132	-	-
XMW2463	136.125	C10H16	1029.18	1027	(R)-1-methyl-5-(1-methylethenyl)-Cyclohexene	Terpenoids	1461-27-4	89.3	2.18399e+07	0.00267503	-	-
XMW2507	99.068	C5H9NO	1175.31	-	2-isocyanato-2-methyl-Propane	Nitrogen compounds	1609-86-5	63.4	39362.8	4.821e-06	-	-
XMW2564	124.089	C8H12O	879.623	968	1-(2-methyl-2-cyclopenten-1-yl)-Ethanone	Ketone	1767-84-6	45.5	9	1e-09	-	-
XMW2574	144.058	C10H8O	1100.09	1245	4-Phenyl-3-butyn-2-one	Ketone	1817-57-8	59.9	499430	6.1172e-05	-	-
XMW2587	154.136	C10H18O	1313.29	1169	2-ethenyl-6-methyl-5-Hepten-1-ol	Alcohol	18479-48-6	80.4	635114	7.7791e-05	-	-
XMW2590	152.084	C9H12O2	1272.42	1327	1-phenyl-1,2-Propanediol	Alcohol	1855-09-0	65.3	108590	1.33e-05	-	-
XMW2595	194.058	C10H10O4	1504.42	1693	2-Hydroxy-4,5-methylenedioxypropiophenone	Ketone	18607-90-4	41.5	47436.2	5.81e-06	C16982	-
XMW2616	194.153	C10H18N4	1263.48	1309	3,6-bis(1,1-dimethylethyl)-1,2,4,5-Tetrazine	Nitrogen compounds	19455-88-0	49.6	337666	4.1359e-05	-	-
XMW2621	237.061	C15H11NS	1759.29	2163	1-(Phenylthio)isoquinoline	Heterocyclic compound	19653-18-0	45.4	210879	2.5829e-05	-	-
XMW2629	210.104	C15H14O	1689.6	1737	9,9-dimethyl-Xanthene	Aromatics	19814-75-6	62	65978.1	8.081e-06	-	-
XMW2648	136.039	C5H4N4O	1036.73	1247	1,2,4-Triazolo[4,3-b]pyridazin-6(5H)-one	Heterocyclic compound	20552-63-0	46.8	845206	0.000103524	-	-
XMW2650	117.058	C8H7N	1473.48	-	1-isocyano-3-methyl-Benzene	Nitrogen compounds	20600-54-8	47.3	722501	8.8495e-05	-	-
XMW2652	179.095	C10H13NO2	1493.67	1380	4,6-dimethyl-2-Pyridinemethanol,acetate (ester)	Heterocyclic compound	20609-14-7	63.7	1.90773e+06	0.000233667	-	-
XMW2663	204.188	C15H24	1391.88	1654	1,5,9-trimethyl-1,5,9-Cyclododecatriene	Hydrocarbons	21064-19-7	58.4	1239813	0.000151857	-	-
XMW2711	192.151	C13H20O	1492.66	1476	2-(1,1-Dimethylethyl)-6-(1-methylethyl)phenol	Phenol	22791-95-3	69.1	1.70962e+06	0.000209401	-	-
XMW2737	242.261	C16H34O	1263.36	1504	2-hexyl-1-Decanol	Alcohol	2425-77-6	78.6	242431	2.9694e-05	-	-
XMW2738	194.058	C10H10O4	1582.64	1440	4-(acetyloxy)-Benzoic acid,methyl ester	Ester	24262-66-6	66	1.49575e+06	0.000183205	D88397	-
XMW2829	158.11	C12H14	1400.27	-	1,3,5-trimethyl-2-(1,2-propadienyl)-Benzene	Aromatics	29555-07-5	55.1	481863	5.902e-05	-	-
XMW2857	210.141	C16H18	1719.75	1663	2,2',5,5'-tetramethyl-1,1'-Biphenyl	Aromatics	3075-84-1	66.6	60408.3	7.399e-06	-	-
XMW2900	200.131	C13H16N2	1564.93	1839	3,8-Dimethyl-1,2,3,4-tetrahydro-.gamma.-carboline	Heterocyclic compound	33657-42-0	47.4	173831	2.1292e-05	D73207	-
XMW2909	148.089	C10H12O	1244.37	1234	3-IsopropylbenzAldehyde	Aldehyde	34246-57-6	85.3	7.15471e+06	0.000876337	-	-
XMW2929	129.016	C2H6F2NOP	1557.44	-	N,N-dimethyl-Phosphonoamidodifluoridate	Halogenated hydrocarbons	354-43-8	40.4	9	1e-09	-	-
XMW2930	134.04	C5H10O2S	1036.51	906	1-Mercapto-2-propanol, acetate	Ester	35508-06-6	41.4	19701.1	2.413e-06	-	-
XMW2964	99.032	C4H5NO2	1112.07	934	Pyrrolidine-2,4-dione	Heterocyclic compound	37772-89-7	63.1	3.16687e+06	0.000387891	-	-
XMW2978	200.084	C13H12O2	1662.33	1769	2-Acetyl-6-methoxynaphthalene	Aromatics	3900-45-6	54.5	462532	5.6653e-05	-	-
XMW2987	234.119	C13H18N2S	1686.32	2066	N-(2,6-Dimethylphenyl)-N-[(2E)-3-methyl-1,3-thiazinan-2-ylidene]amine	Heterocyclic compound	40202-12-8	42.4	140794	1.7245e-05	-	-
XMW2998	163.1	C10H13NO	1191.56	1468	6,7,8,9-Tetrahydro-5H-cyclohepta[b]pyridin-9-ol	Heterocyclic compound	41043-11-2	44.7	616527	7.5515e-05	-	-
XMW3047	218.167	C15H22O	1770.72	1695	2-((2R,4aR,8aR)-4a,8-Dimethyl-1,2,3,4,4a,5,6,8a-octahydronaphthalen-2-yl)acrylAldehyde	Aldehyde	4586-01-0	61.9	396259	4.8535e-05	-	-
XMW3064	152.12	C10H16O	1122.59	1114	[1S-(1.alpha.,4.beta.,5.alpha.)]-4-methyl-1-(1-methylethyl)-Bicyclo[3.1.0]hexan-3-one	Terpenoids	471-15-8	98	1.9339e+09	0.236872	C20260	-
XMW3065	222.198	C15H26O	1635.71	1617	Junenol	Terpenoids	472-07-1	94	1171430	0.000143481	-	-
XMW3091	191.095	C11H13NO2	1856.85	1616	3,4-dimethoxy-Benzenepropanenitrile	Nitrogen compounds	49621-56-9	53	9	1e-09	-	-
XMW3096	180.042	C9H8O4	1730.38	1733	5-methyl-1,3-Benzenedicarboxylic Acid	Acid	499-49-0	41.7	28560.6	3.498e-06	-	-
XMW3097	152.12	C10H16O	1251.99	1246	(S)-2-methyl-5-(1-methylethyl)-2-Cyclohexen-1-one	Terpenoids	499-71-8	81.7	6.33392e+06	0.000775803	-	-
XMW3122	272.152	C16H20N2O2	1946.45	2302	1,2-Bis(4-methoxyphenyl)ethane-1,2-diAmine	Amine	51208-43-6	41.4	503098	6.1621e-05	-	-
XMW3131	103.038	C2H5N3O2	1241.31	1273	Semioxamazide	Nitrogen compounds	515-96-8	46.4	161598	1.9793e-05	-	-
XMW3136	152.047	C8H8O3	1239.63	1470	3',5'-Dihydroxyacetophenone	Ketone	51863-60-6	60.8	786431	9.6325e-05	-	-
XMW3149	252.063	C12H12O6	1572.05	1820	1,2,3-Benzenetriol, triacetate	Ester	525-52-0	41.3	391657	4.7972e-05	-	-
XMW3173	218.058	C12H10O4	1595.64	1640	1,1'-(6-hydroxy-2,5-benzofurandiyl)bis-Ethanone	Heterocyclic compound	53947-86-7	65.7	152403	1.8667e-05	-	-
XMW3208	196.146	C12H20O2	1284.2	1286	((1R,3R)-2,2-dimethyl-3-(2-methylprop-1-en-1-yl)cyclopropyl)methyl acetate	Ester	54999-63-2	96.6	1.58594e+08	0.0194252	-	-
XMW3230	204.115	C13H16O2	1664.73	1658	1,4-Dimethylindanyl acetate	Ester	55669-90-4	76.9	3.46193e+07	0.00424031	-	-
XMW3242	270.235	C20H30	1965.68	2006	(E)-1-(6,10-Dimethylundeca-5,9-dien-2-yl)-4-methylbenzene	Aromatics	55968-43-9	90.7	736309	9.0186e-05	-	-
XMW3246	156.151	C10H20O	1136.79	1099	(E)-5-(pentyloxy)-2-Pentene	Hydrocarbons	56052-85-8	51.9	9	1e-09	-	-
XMW3250	154.136	C10H18O	1160.52	1143	2,2-dimethyl-3-(2-methyl-1-propenyl)-Cyclopropanemethanol	Terpenoids	5617-92-5	95.9	1.8297e+08	0.0224109	C17611	-
XMW3281	110.989	C3HN3S	1322.47	-	5-Cyano-1,2,3-thiadiazole	Heterocyclic compound	57352-02-0	58.7	1.5903e+06	0.000194787	-	-
XMW3282	189.043	C10H7NO3	1468.97	1774	1-acetyl-1H-Indole-2,3-dione	Heterocyclic compound	574-17-4	42.9	188428	2.3079e-05	C02172	ko00380
XMW3296	204.188	C15H24	1394.84	1402	(1R,5R)-2-Methyl-5-((R)-6-methylhept-5-en-2-yl)bicyclo[3.1.0]hex-2-ene	Terpenoids	58319-06-5	85.7	3.10327e+06	0.000380101	-	-
XMW3304	154.136	C10H18O	1167.97	1170	5-methyl-2-(1-methylethenyl)-4-Hexen-1-ol	Terpenoids	58461-27-1	90.3	57793077	0.00707873	-	-
XMW3306	222.198	C15H26O	1665.12	1399	Dihydro-cis-.alpha.-copaene-8-ol	Terpenoids	58569-27-0	64	9.43335e+06	0.00115543	-	-
XMW3309	170.033	C6H6N2O4	1539.21	1514	5-acetyl-2,4,6,(1H,3H,5H)-Pyrimidinetrione	Heterocyclic compound	58713-02-3	58.7	84452.8	1.0344e-05	-	-
XMW3327	180.097	C3H12N6O3	1621.89	1852	Guanidine carbonate	Nitrogen compounds	593-85-1	50.4	3.52937e+06	0.000432291	-	-
XMW3333	165.002	C2H3N3O6	1131.83	1281	1,1,1-trinitro-Ethane	Nitrogen compounds	595-86-8	78.3	912755	0.000111798	-	-
XMW3367	174.116	C11H14N2	1485.8	1661	N-methyl-1H-Indole-3-ethanamine	Heterocyclic compound	61-49-4	46.9	3.23527e+06	0.000396269	C06213	ko00380,ko01100
XMW3393	184.219	C13H28	1249.33	1165	3,3,5-trimethyl-Decane	Hydrocarbons	62338-13-0	57.6	95453.2	1.1691e-05	-	-
XMW3406	108.993	C2H4ClNO2	981.991	827	1-chloro-2-nitro-Ethane	Halogenated hydrocarbons	625-47-8	54.4	9	1e-09	-	-
XMW3427	206.178	C13H22N2	1234.73	1372	1,1'-Methylene-bis(di-2-propenylamine)	Nitrogen compounds	6321-38-6	56	622733	7.6275e-05	-	-
XMW3437	128.084	C7H12O2	922.911	924	3-methyl-2-Butenoic acid, ethyl ester	Ester	638-10-8	94.5	2.83515e+06	0.00034726	-	-
XMW3444	218.167	C15H22O	1612.54	1649	Longiverbenone	Terpenoids	64180-68-3	76.1	1.10072e+06	0.000134821	-	-
XMW3452	204.09	C11H12N2O2	1688.37	1748	2,3-Dihydro-8-methoxy-4-methyl-1H-1,5-benzodiazepin-2-one	Heterocyclic compound	64376-01-8	57.6	911908	0.000111694	-	-
XMW3459	220.183	C15H24O	1762.2	1752	2-((2R,4aR)-4a,8-Dimethyl-1,2,3,4,4a,5,6,7-octahydronaphthalen-2-yl)prop-2-en-1-ol	Terpenoids	65018-14-6	84.5	4.00109e+06	0.00049007	-	-
XMW3493	218.167	C15H22O	1767.88	1694	(8S-cis)-2,4,6,7,8,8a-hexahydro-3,8-dimethyl-4-(1-methylethylidene)-5(1H)-Azulenone	Ketone	6754-66-1	57	236152	2.8925e-05	-	-
XMW3527	126.116	C7H14N2	851.408	-	N,N'-methanetetraylbis-2-PropanAmine	Amine	693-13-0	75.4	2.90257e+06	0.000355519	-	-
XMW3530	165.115	C10H15NO	1507.97	1469	dl-2-benzylamino-1-Propanol	Alcohol	6940-81-4	71.7	1.19902e+08	0.014686	D77610	-
XMW3539	136.089	C9H12O	1332.49	1155	.alpha.-methyl-Benzeneethanol	Alcohol	698-87-3	49.2	923181	0.000113075	D71014	-
XMW3548	164.12	C11H16O	1311.24	1354	.alpha.-propyl-Benzeneethanol	Alcohol	705-73-7	70	553471	6.7791e-05	-	-
XMW3557	117.079	C5H11NO2	1029	911	N,N-dimethyl-Glycine, methyl ester	Ester	7148-06-3	47.7	9	1e-09	-	-
XMW3569	212.141	C12H20O3	1345.95	1345	1,3,3-trimethyl-2-Oxabicyclo[2.2.2]octan-6-ol,acetate	Ester	72257-53-5	59.9	255214	3.126e-05	-	-
XMW3580	97.064	C4H7N3	992.162	1058	3-ethyl-1H-1,2,4-Triazole	Heterocyclic compound	7411-16-7	54.3	243267	2.9796e-05	D70507	-
XMW3581	128.998	C5H4ClNO	1100.03	1075	5-Chloro-3-pyridinol	Halogenated hydrocarbons	74115-12-1	47.6	518942	6.3562e-05	-	-
XMW3630	182.131	C11H18O2	1323.33	1246	(E)-5,5,7-trimethyl-3-Octene-2,6-dione	Ketone	77142-73-5	55.6	1.25002e+06	0.000153107	-	-
XMW3653	218.167	C15H22O	1920.99	1735	(S,Z)-2-Methyl-6-(p-tolyl)hept-2-en-1-ol	Alcohol	78339-53-4	53.2	27781.8	3.403e-06	-	-
XMW3678	220.183	C15H24O	1698.11	1695	(1R,7S,E)-7-Isopropyl-4,10-dimethylenecyclodec-5-enol	Terpenoids	81968-62-9	90.1	1.04558e+06	0.000128067	-	-
XMW3683	174.104	C12H14O	1363.71	1294	4-(1,1-dimethyl-2-propynyloxy)-Toluene	Aromatics	82719-54-8	65	163566	2.0034e-05	-	-
XMW3691	186.162	C11H22O2	1190.88	1154	2-methyl-Butanoic acid,2-methylpentyl ester	Ester	83783-88-4	76	1.62296e+06	0.000198786	-	-
XMW3718	134.11	C10H14	1080.33	1075	1-ethyl-2,4-dimethyl-Benzene	Aromatics	874-41-9	48.6	9	1e-09	-	-
XMW3726	222.162	C14H22O2	1627.33	1823	2,5-bis(1,1-dimethylethyl)-1,4-Benzenediol	Phenol	88-58-4	53	112797	1.3816e-05	-	-
XMW3741	312.209	C21H28O2	1984.74	2257	3,3,5,8,11,11-hexamethyl-Spiro[(tricyclo[6.2.2.0(2,7)]dodeca-5,9-diene)-4,1'-cyclobutane]-12,2'-dione	Ketone	91531-41-8	43.2	650474	7.9673e-05	-	-
XMW3765	170.131	C10H18O2	1056.51	1109	Vinyl 2-ethylhexanoate	Ester	94-04-2	47.8	203874	2.4971e-05	-	-
XMW3777	163.046	C9H9NS	1375.56	1410	2,5-dimethyl-Benzothiazole	Heterocyclic compound	95-26-1	49.6	9	1e-09	D73290	-
XMW3786	158.094	C8H14O3	847.42	986	2-allyloxy-Propanoic acid,ethyl ester	Ester	96692-31-8	85.6	767257	9.3977e-05	-	-
